# Supplementary material for: Defining Patient-Level Molecular Heterogeneity in Psoriasis Vulgaris Based on Single-Cell Transcriptomics
Source: Front Immunol. 2022 Jul 26;13:842651. doi: 10.3389/fimmu.2022.842651 (PMC9360479; doi:10.3389/fimmu.2022.842651)
Supplement: Supplementary Table 1 — Clinical Characteristics of Psoriasis Patients. [file Table_1.xlsx]

## Sheet: Clinical characteristics
	Sex	Age	Anatomic site	Erythema	Induration	Desquamation	Lesional PASI	Patient PASI
Pso1	F	76-80	Elbow	3	2	2	7	7
Pso2	M	26-30	Scalp	2	0	1	3	1
Pso3	M	18-25	Lower leg	2	2	3	7	6
Pso4	M	36-40	Flank	3	2	1	5	10
Pso5	M	46-50	Back	3	0	0	3	2
Pso6	F	26-30	Back	1	0	1	2	5
Pso7	F	31-35	Back	2	3	2	7	17
Pso8	F	36-40	Leg	1	1	0	3	12
