# Supplementary material for: Defining Patient-Level Molecular Heterogeneity in Psoriasis Vulgaris Based on Single-Cell Transcriptomics
Source: Front Immunol. 2022 Jul 26;13:842651. doi: 10.3389/fimmu.2022.842651 (PMC9360479; doi:10.3389/fimmu.2022.842651)
Supplement: Supplementary Table 2 — Cell Type Marker Transcripts (Seurat-derived). [file Table_2.xlsx]

## Sheet: ReadMe
Cluster number	Cluster identity
0	Trm1
1	Tcm
2	CTLem
3	Tmm
4	Trm2
5	Treg
6	CTLex
7	Mono
8	LC
9	moDC1
10	Mast1
11	ILC/NK
12	DC
13	moDC2
14	InfMono
15	Mac
16	NK
17	Mast2
18	B
19	Trm3

## Sheet: Cluster Markers
	p_val	avg_log2FC	pct.1	pct.2	p_val_adj	cluster	gene
IL7R	0	1.00387	0.933	0.729	0	0	IL7R
PDCD4	0	0.84157	0.676	0.42	0	0	PDCD4
GPR171	0	0.831074	0.571	0.304	0	0	GPR171
GIMAP7	0	0.811964	0.622	0.302	0	0	GIMAP7
CXCR6	0	0.777354	0.462	0.216	0	0	CXCR6
SARAF	0	0.773084	0.96	0.808	0	0	SARAF
KDSR	0	0.747215	0.556	0.307	0	0	KDSR
FKBP11	0	0.742181	0.437	0.199	0	0	FKBP11
RPLP0	0	0.689391	0.977	0.89	0	0	RPLP0
FYB1	0	0.680985	0.632	0.361	0	0	FYB1
LEPROTL1	0	0.673445	0.813	0.523	0	0	LEPROTL1
RPSA	0	0.661923	0.962	0.831	0	0	RPSA
FXYD5	0	0.656479	0.823	0.573	0	0	FXYD5
MFHAS1	0	0.652528	0.378	0.171	0	0	MFHAS1
SPOCK2	0	0.647033	0.685	0.381	0	0	SPOCK2
TMEM173	0	0.626269	0.333	0.141	0	0	TMEM173
CD99	0	0.622582	0.75	0.568	0	0	CD99
KLRB1	0	0.619377	0.324	0.163	0	0	KLRB1
RPL34	0	0.618894	0.99	0.949	0	0	RPL34
GIMAP1	0	0.612484	0.464	0.223	0	0	GIMAP1
FKBP5	0	0.610614	0.577	0.381	0	0	FKBP5
JAML	0	0.610163	0.695	0.423	0	0	JAML
CD52	0	0.607941	0.607	0.374	0	0	CD52
RPS18	0	0.606526	0.992	0.952	0	0	RPS18
RPL3	0	0.604392	0.99	0.931	0	0	RPL3
RPS16	0	0.590537	0.994	0.959	0	0	RPS16
ZFP36L2	0	0.5876	0.937	0.671	0	0	ZFP36L2
RPS2	0	0.583477	0.996	0.963	0	0	RPS2
LTB	0	0.583394	0.493	0.287	0	0	LTB
TRBC2	0	0.583319	0.706	0.451	0	0	TRBC2
TRAC	0	0.582627	0.734	0.44	0	0	TRAC
RPL13	0	0.57683	0.996	0.968	0	0	RPL13
GLIPR1	0	0.575479	0.561	0.382	0	0	GLIPR1
RPL31	0	0.573239	0.931	0.824	0	0	RPL31
RPL32	0	0.571959	0.991	0.952	0	0	RPL32
RPS29	0	0.568951	0.983	0.931	0	0	RPS29
SYNE2	0	0.565457	0.659	0.385	0	0	SYNE2
RPS12	0	0.563904	0.988	0.955	0	0	RPS12
IKZF1	0	0.561489	0.722	0.508	0	0	IKZF1
RPL13A	0	0.557727	0.992	0.95	0	0	RPL13A
RPL23A	0	0.555203	0.984	0.919	0	0	RPL23A
RPS4X	0	0.555163	0.99	0.944	0	0	RPS4X
RPL18A	0	0.549632	0.986	0.936	0	0	RPL18A
NOP53	0	0.543626	0.816	0.659	0	0	NOP53
RPS6	0	0.541754	0.989	0.937	0	0	RPS6
RPL21	0	0.540938	0.988	0.951	0	0	RPL21
RPS21	0	0.539425	0.971	0.895	0	0	RPS21
EMB	0	0.539294	0.522	0.303	0	0	EMB
CD2	0	0.536167	0.77	0.468	0	0	CD2
RPL10A	0	0.535992	0.948	0.836	0	0	RPL10A
RPLP2	0	0.534988	0.99	0.948	0	0	RPLP2
COTL1	0	0.531486	0.547	0.353	0	0	COTL1
RPL36A	0	0.530014	0.808	0.661	0	0	RPL36A
RORA	0	0.526046	0.563	0.317	0	0	RORA
EVL	0	0.523922	0.561	0.327	0	0	EVL
RPL27A	0	0.520051	0.982	0.924	0	0	RPL27A
RPS3	0	0.515002	0.987	0.942	0	0	RPS3
RPLP1	0	0.511901	0.996	0.977	0	0	RPLP1
IKZF3	0	0.507034	0.5	0.276	0	0	IKZF3
RPS14	0	0.506569	0.989	0.947	0	0	RPS14
CAMK4	0	0.504942	0.408	0.211	0	0	CAMK4
RPS27	0	0.504629	0.993	0.967	0	0	RPS27
RPL19	0	0.503003	0.987	0.945	0	0	RPL19
RPS27A	0	0.500079	0.991	0.958	0	0	RPS27A
RPS5	0	0.498087	0.962	0.884	0	0	RPS5
TNFRSF25	0	0.49609	0.324	0.155	0	0	TNFRSF25
RPL38	0	0.495999	0.947	0.878	0	0	RPL38
GSTK1	0	0.49578	0.45	0.276	0	0	GSTK1
RPL27	0	0.487346	0.952	0.876	0	0	RPL27
RPL30	0	0.483747	0.983	0.945	0	0	RPL30
RPL7	0	0.48177	0.973	0.902	0	0	RPL7
RPS10	0	0.480525	0.924	0.859	0	0	RPS10
PPP2R5C	0	0.480079	0.771	0.587	0	0	PPP2R5C
RPS19	0	0.478494	0.994	0.964	0	0	RPS19
RPS3A	0	0.477369	0.983	0.941	0	0	RPS3A
ERP29	0	0.474276	0.654	0.467	0	0	ERP29
YWHAB	0	0.474266	0.89	0.788	0	0	YWHAB
RPL11	0	0.471659	0.992	0.954	0	0	RPL11
RPL22	0	0.470863	0.944	0.868	0	0	RPL22
GIMAP4	0	0.467062	0.477	0.267	0	0	GIMAP4
RPL14	0	0.465472	0.977	0.919	0	0	RPL14
TRAT1	0	0.464802	0.439	0.233	0	0	TRAT1
IFITM2	0	0.464746	0.827	0.574	0	0	IFITM2
NR3C1	0	0.464489	0.707	0.532	0	0	NR3C1
RPS13	0	0.464236	0.977	0.929	0	0	RPS13
RPL35	0	0.463836	0.974	0.912	0	0	RPL35
RPL4	0	0.462862	0.92	0.807	0	0	RPL4
LDHB	0	0.459699	0.592	0.394	0	0	LDHB
TOMM7	0	0.458744	0.783	0.666	0	0	TOMM7
RPL39	0	0.458699	0.983	0.942	0	0	RPL39
RPL29	0	0.458643	0.968	0.912	0	0	RPL29
RPL28	0	0.45726	0.99	0.954	0	0	RPL28
ARHGDIB	0	0.457016	0.737	0.507	0	0	ARHGDIB
RPS25	0	0.456589	0.975	0.925	0	0	RPS25
RPL12	0	0.452591	0.978	0.929	0	0	RPL12
GIMAP2	0	0.45112	0.266	0.119	0	0	GIMAP2
RPL9	0	0.448682	0.981	0.942	0	0	RPL9
CD3E	0	0.444612	0.571	0.345	0	0	CD3E
RPL37	0	0.444089	0.976	0.931	0	0	RPL37
RPL26	0	0.442206	0.984	0.943	0	0	RPL26
EEF1A1	0	0.440133	0.997	0.982	0	0	EEF1A1
RPL37A	0	0.435859	0.984	0.933	0	0	RPL37A
RPL10	0	0.43422	0.994	0.973	0	0	RPL10
RPS8	0	0.422844	0.978	0.92	0	0	RPS8
RPS28	0	0.421827	0.978	0.931	0	0	RPS28
RPS9	0	0.414518	0.975	0.929	0	0	RPS9
EEF1D	0	0.412982	0.911	0.831	0	0	EEF1D
RPS20	0	0.408285	0.963	0.918	0	0	RPS20
RACK1	0	0.399685	0.963	0.899	0	0	RACK1
CD3D	0	0.395368	0.73	0.446	0	0	CD3D
RPS15A	0	0.395204	0.986	0.942	0	0	RPS15A
RPS23	0	0.394212	0.975	0.933	0	0	RPS23
RPL41	0	0.392223	0.996	0.978	0	0	RPL41
RPL36	0	0.390832	0.972	0.926	0	0	RPL36
RPL18	0	0.389757	0.978	0.939	0	0	RPL18
RPS15	0	0.38625	0.988	0.954	0	0	RPS15
RPL6	0	0.376754	0.967	0.921	0	0	RPL6
RPL8	0	0.367905	0.987	0.944	0	0	RPL8
PTPRC	0	0.366299	0.916	0.744	0	0	PTPRC
TPT1	0	0.364929	0.993	0.979	0	0	TPT1
IL32	0	0.362436	0.921	0.632	0	0	IL32
CYBA	0	0.359998	0.958	0.836	0	0	CYBA
RPL35A	0	0.351688	0.981	0.942	0	0	RPL35A
RPS11	0	0.351525	0.951	0.908	0	0	RPS11
RPL7A	0	0.351117	0.968	0.918	0	0	RPL7A
RPL5	0	0.343069	0.954	0.887	0	0	RPL5
RPL15	0	0.34104	0.984	0.948	0	0	RPL15
NACA	0	0.340387	0.946	0.904	0	0	NACA
CXCR4	0	0.334469	0.94	0.781	0	0	CXCR4
UBA52	0	0.329039	0.964	0.919	0	0	UBA52
BATF	3.34429e-302	0.360292	0.587	0.383	1.13428e-297	0	BATF
CD3G	1.92708e-300	0.383656	0.494	0.289	6.53607e-296	0	CD3G
PIK3IP1	6.89756e-297	0.422972	0.536	0.339	2.33944e-292	0	PIK3IP1
CCR6	4.70872e-296	0.430626	0.247	0.115	1.59706e-291	0	CCR6
LMO4	1.02743e-292	0.526348	0.404	0.242	3.48474e-288	0	LMO4
BCL11B	6.27233e-290	0.4222	0.375	0.207	2.12738e-285	0	BCL11B
AQP3	1.09965e-288	0.425171	0.186	0.075	3.72968e-284	0	AQP3
PBXIP1	5.26833e-287	0.408457	0.517	0.333	1.78686e-282	0	PBXIP1
GMFG	4.40595e-285	0.399584	0.647	0.461	1.49437e-280	0	GMFG
ODF2L	1.26542e-284	0.471525	0.406	0.24	4.29192e-280	0	ODF2L
RPS26	1.16918e-283	0.363935	0.931	0.872	3.96552e-279	0	RPS26
ITK	2.10041e-282	0.426827	0.366	0.203	7.12397e-278	0	ITK
PFDN5	9.87065e-280	0.318768	0.926	0.873	3.34783e-275	0	PFDN5
MGAT4A	1.42138e-277	0.423994	0.31	0.164	4.82089e-273	0	MGAT4A
ETS1	1.80351e-276	0.410678	0.625	0.438	6.11697e-272	0	ETS1
TMA7	7.12987e-276	0.387196	0.826	0.738	2.41824e-271	0	TMA7
EEF1B2	1.22298e-274	0.379951	0.844	0.754	4.14797e-270	0	EEF1B2
EVI2B	7.54863e-269	0.426484	0.534	0.359	2.56027e-264	0	EVI2B
APRT	1.74278e-266	0.450283	0.604	0.459	5.91097e-262	0	APRT
LCK	3.43917e-266	0.358865	0.55	0.349	1.16646e-261	0	LCK
CD6	8.29385e-264	0.401249	0.369	0.208	2.81302e-259	0	CD6
PRDX2	4.12137e-263	0.437468	0.454	0.287	1.39784e-258	0	PRDX2
GIMAP6	5.21077e-262	0.395154	0.234	0.11	1.76734e-257	0	GIMAP6
EML4	9.97126e-261	0.336624	0.635	0.444	3.38195e-256	0	EML4
RPL24	2.38794e-260	0.282483	0.948	0.906	8.09917e-256	0	RPL24
RPS6KA5	4.93758e-259	0.413726	0.307	0.165	1.67468e-254	0	RPS6KA5
IFITM1	6.17736e-259	0.47573	0.289	0.15	2.09518e-254	0	IFITM1
RNASET2	4.49774e-257	0.400147	0.492	0.323	1.5255e-252	0	RNASET2
BTF3	1.12938e-254	0.317009	0.882	0.81	3.83051e-250	0	BTF3
ANXA1	5.83838e-253	0.277822	0.807	0.645	1.9802e-248	0	ANXA1
CNOT6L	3.0621e-252	0.403056	0.601	0.424	1.03857e-247	0	CNOT6L
AES	9.47978e-250	0.433404	0.622	0.492	3.21526e-245	0	AES
S1PR4	4.76971e-249	0.399575	0.424	0.259	1.61774e-244	0	S1PR4
EIF3E	5.25416e-241	0.416425	0.684	0.567	1.78205e-236	0	EIF3E
PLP2	3.32041e-238	0.414814	0.609	0.454	1.12618e-233	0	PLP2
ABRACL	9.15779e-238	0.435894	0.439	0.29	3.10605e-233	0	ABRACL
SH3BGRL3	9.38072e-238	0.261552	0.915	0.807	3.18166e-233	0	SH3BGRL3
CD37	1.8623e-237	0.393586	0.553	0.384	6.31635e-233	0	CD37
RBMS1	4.97418e-237	0.447594	0.388	0.244	1.68709e-232	0	RBMS1
OCIAD2	9.09393e-235	0.408662	0.412	0.255	3.08439e-230	0	OCIAD2
PEBP1	2.97278e-234	0.38438	0.595	0.442	1.00828e-229	0	PEBP1
CD40LG	1.95058e-233	0.27504	0.141	0.053	6.61579e-229	0	CD40LG
LINC01871	7.34054e-232	0.46147	0.405	0.247	2.48969e-227	0	LINC01871
TXNIP	1.34573e-229	0.511663	0.724	0.615	4.56431e-225	0	TXNIP
RGS14	7.10548e-222	0.34425	0.192	0.088	2.40997e-217	0	RGS14
ITM2B	1.83126e-220	0.30907	0.889	0.802	6.21109e-216	0	ITM2B
PCSK1N	1.79753e-218	0.394336	0.151	0.062	6.0967e-214	0	PCSK1N
MBP	1.54689e-215	0.35952	0.69	0.552	5.2466e-211	0	MBP
PTPN13	5.57563e-215	0.307204	0.123	0.045	1.89108e-210	0	PTPN13
COMMD6	5.66335e-210	0.385573	0.628	0.505	1.92084e-205	0	COMMD6
COX7C	1.78211e-207	0.324425	0.846	0.774	6.04438e-203	0	COX7C
MZT2B	1.8015e-207	0.367972	0.625	0.495	6.11013e-203	0	MZT2B
PASK	8.64719e-207	0.415306	0.188	0.089	2.93287e-202	0	PASK
EPB41	6.46726e-206	0.329854	0.456	0.298	2.1935e-201	0	EPB41
KIF5C	1.06235e-199	0.299738	0.161	0.071	3.60316e-195	0	KIF5C
RPL23	4.53852e-199	0.264589	0.899	0.85	1.53933e-194	0	RPL23
TC2N	2.31856e-197	0.314405	0.261	0.141	7.86387e-193	0	TC2N
HMGB1	4.44705e-196	0.258486	0.902	0.836	1.50831e-191	0	HMGB1
EEF2	1.41282e-195	0.296053	0.836	0.759	4.79186e-191	0	EEF2
DUT	5.78745e-195	0.369563	0.305	0.182	1.96293e-190	0	DUT
CCR4	1.36516e-193	0.297329	0.215	0.108	4.63023e-189	0	CCR4
THEM4	7.02449e-193	0.331874	0.284	0.162	2.3825e-188	0	THEM4
ELK3	7.19216e-192	0.353198	0.309	0.186	2.43937e-187	0	ELK3
TMEM204	1.97879e-191	0.263849	0.15	0.066	6.71146e-187	0	TMEM204
RABAC1	4.29922e-190	0.329572	0.73	0.627	1.45817e-185	0	RABAC1
TSC22D3	4.44725e-190	0.265412	0.768	0.615	1.50838e-185	0	TSC22D3
FAM129A	8.86906e-189	0.37141	0.68	0.55	3.00812e-184	0	FAM129A
MAF	3.2397e-188	0.337543	0.283	0.16	1.09881e-183	0	MAF
EIF3K	4.73971e-187	0.324918	0.731	0.64	1.60757e-182	0	EIF3K
TMEM243	9.70296e-187	0.339372	0.355	0.223	3.29095e-182	0	TMEM243
FAM102A	8.32068e-183	0.31528	0.338	0.205	2.82213e-178	0	FAM102A
SOS1	3.28302e-180	0.390947	0.296	0.182	1.1135e-175	0	SOS1
SSR4	3.23225e-176	0.315595	0.77	0.678	1.09628e-171	0	SSR4
FXYD7	5.90628e-175	0.341861	0.148	0.067	2.00323e-170	0	FXYD7
ERN1	8.40912e-174	0.293316	0.296	0.182	2.85212e-169	0	ERN1
GTF3A	1.54759e-173	0.371197	0.461	0.333	5.24897e-169	0	GTF3A
P2RY8	2.78238e-171	0.302783	0.199	0.104	9.43701e-167	0	P2RY8
THEMIS	3.94823e-171	0.263132	0.194	0.098	1.33912e-166	0	THEMIS
CSGALNACT1	1.04886e-170	0.311968	0.196	0.101	3.55741e-166	0	CSGALNACT1
RPL17	1.10147e-168	0.392011	0.625	0.52	3.73585e-164	0	RPL17
FXYD1	3.48758e-168	0.274326	0.149	0.068	1.18288e-163	0	FXYD1
LINC00623	4.95719e-165	0.346157	0.327	0.208	1.68133e-160	0	LINC00623
RNF213	9.92046e-164	0.27208	0.705	0.588	3.36472e-159	0	RNF213
PAG1	3.11661e-163	0.310408	0.325	0.204	1.05706e-158	0	PAG1
CASP8	3.21725e-162	0.32823	0.335	0.214	1.0912e-157	0	CASP8
STMN1	1.7863e-161	0.297843	0.449	0.316	6.0586e-157	0	STMN1
ATP2B4	6.51569e-160	0.307642	0.265	0.156	2.20993e-155	0	ATP2B4
SLF1	1.41261e-158	0.307064	0.231	0.13	4.79114e-154	0	SLF1
ICAM3	2.9312e-157	0.314936	0.346	0.225	9.94176e-153	0	ICAM3
PERP	2.01845e-156	0.280698	0.222	0.125	6.84599e-152	0	PERP
GYPC	2.6663e-155	0.398602	0.507	0.381	9.04328e-151	0	GYPC
MTERF4	5.74958e-154	0.36406	0.333	0.221	1.95008e-149	0	MTERF4
MZT2A	2.75602e-153	0.34827	0.444	0.324	9.3476e-149	0	MZT2A
RPS4Y1	1.26773e-152	0.464001	0.392	0.275	4.29977e-148	0	RPS4Y1
CAMK2N1	2.42595e-152	0.250352	0.176	0.089	8.2281e-148	0	CAMK2N1
AP002387.2	2.49101e-152	0.274155	0.169	0.086	8.44876e-148	0	AP002387.2
IFI16	1.75001e-151	0.296237	0.554	0.414	5.93551e-147	0	IFI16
CMTM8	5.73565e-151	0.281168	0.143	0.068	1.94536e-146	0	CMTM8
TRBC1	8.58575e-151	0.337213	0.47	0.33	2.91203e-146	0	TRBC1
TIFA	1.16109e-150	0.337438	0.185	0.099	3.93808e-146	0	TIFA
REXO2	2.06376e-150	0.345277	0.367	0.252	6.99967e-146	0	REXO2
ACAP1	7.14915e-150	0.298627	0.514	0.377	2.42478e-145	0	ACAP1
ZNF831	1.24935e-149	0.278168	0.219	0.122	4.23742e-145	0	ZNF831
CYSLTR1	1.65843e-149	0.342928	0.189	0.101	5.62491e-145	0	CYSLTR1
SLA	3.16446e-145	0.296066	0.436	0.304	1.07329e-140	0	SLA
DEK	4.10614e-145	0.327114	0.689	0.625	1.39268e-140	0	DEK
NAP1L1	1.04527e-142	0.274968	0.761	0.694	3.54524e-138	0	NAP1L1
LSR	6.90887e-142	0.345049	0.205	0.117	2.34328e-137	0	LSR
RPS17	4.07222e-139	0.451991	0.627	0.526	1.38118e-134	0	RPS17
NDUFB2	1.1779e-137	0.30507	0.594	0.493	3.99507e-133	0	NDUFB2
SUSD3	3.44565e-137	0.278259	0.217	0.124	1.16866e-132	0	SUSD3
PTGER4	1.00751e-134	0.326407	0.367	0.261	3.41718e-130	0	PTGER4
FAM241A	1.30047e-134	0.306574	0.206	0.119	4.41081e-130	0	FAM241A
CORO1A	2.45582e-134	0.285557	0.466	0.341	8.32941e-130	0	CORO1A
ARHGAP15	1.85661e-133	0.291842	0.231	0.138	6.29707e-129	0	ARHGAP15
TGFBR2	5.58891e-133	0.267971	0.226	0.133	1.89559e-128	0	TGFBR2
METTL9	1.69129e-132	0.320225	0.516	0.414	5.73636e-128	0	METTL9
EIF3F	3.81828e-131	0.303665	0.598	0.509	1.29505e-126	0	EIF3F
CERK	7.86481e-131	0.284694	0.271	0.173	2.66751e-126	0	CERK
USF2	7.66089e-129	0.335645	0.37	0.267	2.59834e-124	0	USF2
CCND3	1.20635e-128	0.296062	0.29	0.187	4.09157e-124	0	CCND3
HMOX2	8.79595e-127	0.304523	0.273	0.176	2.98332e-122	0	HMOX2
SEPT6	6.94955e-123	0.275288	0.454	0.334	2.35708e-118	0	SEPT6
ANK3	1.99068e-122	0.289307	0.179	0.102	6.7518e-118	0	ANK3
EIF3G	2.25635e-120	0.292743	0.611	0.535	7.65287e-116	0	EIF3G
FBXO32	1.0338e-119	0.261133	0.159	0.086	3.50635e-115	0	FBXO32
MPRIP	7.85489e-119	0.282852	0.222	0.137	2.66414e-114	0	MPRIP
PARP1	1.9698e-116	0.293277	0.377	0.274	6.68096e-112	0	PARP1
CITED2	4.77364e-116	0.292669	0.26	0.169	1.61908e-111	0	CITED2
APEX1	2.78835e-113	0.266536	0.289	0.193	9.45723e-109	0	APEX1
SLC25A6	2.34132e-112	0.258703	0.719	0.646	7.94105e-108	0	SLC25A6
ANKRD28	2.53232e-112	0.289935	0.456	0.351	8.58886e-108	0	ANKRD28
RCAN3	2.7199e-111	0.273567	0.328	0.231	9.22507e-107	0	RCAN3
CCDC107	1.96582e-108	0.29043	0.446	0.347	6.66748e-104	0	CCDC107
RPS6KA3	2.79926e-108	0.349375	0.394	0.309	9.49424e-104	0	RPS6KA3
NSA2	6.0852e-108	0.31744	0.525	0.446	2.06392e-103	0	NSA2
LUZP1	7.13172e-107	0.392378	0.416	0.338	2.41886e-102	0	LUZP1
MAPKAPK5-AS1	9.76954e-107	0.262913	0.21	0.131	3.31353e-102	0	MAPKAPK5-AS1
CCDC167	7.48598e-104	0.325805	0.283	0.2	2.53902e-99	0	CCDC167
MRPL1	1.19636e-102	0.287223	0.276	0.185	4.05771e-98	0	MRPL1
LGALS8	1.60423e-102	0.287407	0.318	0.225	5.44108e-98	0	LGALS8
SS18L2	1.34049e-100	0.276935	0.365	0.273	4.54653e-96	0	SS18L2
PSIP1	1.42235e-100	0.283035	0.434	0.341	4.82417e-96	0	PSIP1
SLC1A4	4.06806e-100	0.30363	0.221	0.14	1.37976e-95	0	SLC1A4
KIAA0319L	1.23943e-98	0.320031	0.178	0.108	4.20379e-94	0	KIAA0319L
C1QBP	1.11762e-97	0.284565	0.382	0.295	3.79062e-93	0	C1QBP
C4orf48	3.71222e-96	0.301208	0.428	0.345	1.25907e-91	0	C4orf48
TRAPPC6A	1.72358e-94	0.267801	0.194	0.123	5.84586e-90	0	TRAPPC6A
AAK1	1.61659e-93	0.272622	0.453	0.366	5.48298e-89	0	AAK1
KIAA0355	6.79528e-93	0.2749	0.257	0.176	2.30476e-88	0	KIAA0355
TSHZ2	1.4179e-92	0.27141	0.192	0.118	4.80911e-88	0	TSHZ2
C9orf16	4.42482e-92	0.269624	0.445	0.356	1.50077e-87	0	C9orf16
FURIN	1.60506e-88	0.359874	0.361	0.286	5.4439e-84	0	FURIN
SNRPD2	2.25099e-88	0.264164	0.644	0.576	7.63467e-84	0	SNRPD2
NAP1L4	1.34689e-86	0.283428	0.502	0.419	4.56826e-82	0	NAP1L4
RANBP1	6.91482e-83	0.296436	0.392	0.314	2.3453e-78	0	RANBP1
UQCR11	1.22435e-82	0.256362	0.607	0.545	4.15263e-78	0	UQCR11
LPIN2	1.02633e-81	0.281932	0.274	0.2	3.481e-77	0	LPIN2
NBAS	7.54806e-80	0.282084	0.194	0.126	2.56008e-75	0	NBAS
CLNS1A	1.10164e-79	0.306236	0.279	0.209	3.73645e-75	0	CLNS1A
MYH9	2.65164e-72	0.252724	0.555	0.496	8.99358e-68	0	MYH9
EIF4B	8.16645e-72	0.255456	0.546	0.492	2.76982e-67	0	EIF4B
TMEM147	2.69995e-70	0.26017	0.332	0.259	9.15741e-66	0	TMEM147
PRDM1	6.32416e-67	0.299484	0.375	0.308	2.14496e-62	0	PRDM1
COPS9	8.59363e-65	0.255441	0.478	0.425	2.9147e-60	0	COPS9
RCBTB2	5.64833e-60	0.268564	0.248	0.184	1.91574e-55	0	RCBTB2
UFC1	9.93954e-60	0.252486	0.445	0.388	3.37119e-55	0	UFC1
CDK2AP2	4.41436e-54	0.272878	0.413	0.355	1.49722e-49	0	CDK2AP2
AC058791.1	1.22971e-53	0.256158	0.354	0.294	4.17081e-49	0	AC058791.1
TRADD	1.88681e-51	0.283717	0.335	0.285	6.39949e-47	0	TRADD
REEP3	1.37067e-49	0.263955	0.226	0.177	4.6489e-45	0	REEP3
AL357060.1	1.0009e-39	0.254305	0.215	0.169	3.39474e-35	0	AL357060.1
SESN3	0	1.11713	0.41	0.195	0	1	SESN3
IL7R1	0	1.02608	0.918	0.738	0	1	IL7R
KLF2	0	0.912179	0.363	0.167	0	1	KLF2
GIMAP71	0	0.894546	0.58	0.317	0	1	GIMAP7
RPL33	0	0.810168	0.96	0.937	0	1	RPL3
RPS121	0	0.774008	0.963	0.96	0	1	RPS12
RPSA1	0	0.773419	0.916	0.842	0	1	RPSA
RPL131	0	0.771297	0.979	0.971	0	1	RPL13
PABPC1	0	0.767877	0.886	0.832	0	1	PABPC1
SARAF1	0	0.737451	0.929	0.817	0	1	SARAF
ZFP36L21	0	0.734724	0.918	0.682	0	1	ZFP36L2
RPS181	0	0.731316	0.968	0.956	0	1	RPS18
NOP531	0	0.727455	0.778	0.669	0	1	NOP53
RPLP01	0	0.720317	0.936	0.898	0	1	RPLP0
RPS161	0	0.719014	0.971	0.963	0	1	RPS16
RPS22	0	0.718119	0.982	0.966	0	1	RPS2
EEF1B21	0	0.716403	0.807	0.761	0	1	EEF1B2
RPS3A1	0	0.708628	0.944	0.947	0	1	RPS3A
RPL321	0	0.70854	0.958	0.957	0	1	RPL32
RPL341	0	0.702572	0.959	0.955	0	1	RPL34
RPS61	0	0.697485	0.952	0.944	0	1	RPS6
RPL13A1	0	0.691091	0.964	0.955	0	1	RPL13A
RPS31	0	0.676698	0.952	0.948	0	1	RPS3
SYNE21	0	0.669122	0.614	0.399	0	1	SYNE2
RPL18A1	0	0.664829	0.951	0.943	0	1	RPL18A
RPL91	0	0.663682	0.938	0.948	0	1	RPL9
RPS291	0	0.662154	0.944	0.938	0	1	RPS29
RPS271	0	0.655	0.972	0.971	0	1	RPS27
RPS141	0	0.654624	0.955	0.953	0	1	RPS14
RPS81	0	0.648271	0.933	0.927	0	1	RPS8
RPL301	0	0.647662	0.951	0.951	0	1	RPL30
RPL111	0	0.645622	0.97	0.958	0	1	RPL11
RPL191	0	0.644008	0.951	0.951	0	1	RPL19
RPL211	0	0.633289	0.952	0.957	0	1	RPL21
RPL10A1	0	0.629216	0.886	0.848	0	1	RPL10A
RPS51	0	0.628469	0.912	0.893	0	1	RPS5
RPL23A1	0	0.628188	0.938	0.927	0	1	RPL23A
RPL311	0	0.624369	0.869	0.836	0	1	RPL31
RPL27A1	0	0.621814	0.931	0.932	0	1	RPL27A
RPS4X1	0	0.620977	0.961	0.949	0	1	RPS4X
RPS27A1	0	0.617495	0.97	0.962	0	1	RPS27A
RPS211	0	0.616421	0.931	0.902	0	1	RPS21
RPS131	0	0.613914	0.936	0.936	0	1	RPS13
RPLP21	0	0.612357	0.957	0.954	0	1	RPLP2
LEPROTL11	0	0.612252	0.754	0.54	0	1	LEPROTL1
RPL391	0	0.600875	0.942	0.949	0	1	RPL39
RPS191	0	0.596552	0.973	0.967	0	1	RPS19
RPL71	0	0.592515	0.913	0.912	0	1	RPL7
RPS91	0	0.584278	0.937	0.936	0	1	RPS9
EEF1A11	0	0.579317	0.986	0.984	0	1	EEF1A1
RPL291	0	0.577292	0.917	0.92	0	1	RPL29
RPS251	0	0.575223	0.927	0.933	0	1	RPS25
RPL101	0	0.57471	0.979	0.976	0	1	RPL10
RPS15A1	0	0.572545	0.948	0.948	0	1	RPS15A
RPS281	0	0.56767	0.936	0.938	0	1	RPS28
RPS101	0	0.565556	0.861	0.869	0	1	RPS10
RPS231	0	0.565427	0.938	0.939	0	1	RPS23
RPL141	0	0.558237	0.938	0.926	0	1	RPL14
RPL42	0	0.54447	0.867	0.817	0	1	RPL4
RPL221	0	0.543636	0.883	0.879	0	1	RPL22
RPS201	0	0.532569	0.913	0.926	0	1	RPS20
TPT11	0	0.530904	0.971	0.982	0	1	TPT1
RPLP11	0	0.530324	0.98	0.98	0	1	RPLP1
RPL381	0	0.525308	0.888	0.888	0	1	RPL38
RPL271	0	0.523553	0.887	0.887	0	1	RPL27
RPL181	0	0.523134	0.94	0.945	0	1	RPL18
EEF1D1	0	0.514447	0.864	0.839	0	1	EEF1D
RPL371	0	0.51261	0.928	0.938	0	1	RPL37
PTPRC1	0	0.509733	0.89	0.753	0	1	PTPRC
RPL351	0	0.506604	0.924	0.921	0	1	RPL35
RPL261	0	0.505673	0.943	0.95	0	1	RPL26
RPL361	0	0.505408	0.924	0.934	0	1	RPL36
RPL281	0	0.502237	0.958	0.96	0	1	RPL28
RPL51	0	0.49779	0.908	0.895	0	1	RPL5
RPL121	0	0.496959	0.934	0.936	0	1	RPL12
RPL7A1	0	0.480887	0.925	0.925	0	1	RPL7A
RPL81	0	0.478987	0.949	0.951	0	1	RPL8
RPL35A1	0	0.478351	0.943	0.948	0	1	RPL35A
RPS151	0	0.463896	0.957	0.959	0	1	RPS15
CXCR41	0	0.459707	0.918	0.789	0	1	CXCR4
RPL411	0	0.459132	0.98	0.981	0	1	RPL41
RPS111	0	0.440362	0.905	0.915	0	1	RPS11
RACK11	0	0.427135	0.915	0.907	0	1	RACK1
RPL37A1	0	0.421961	0.94	0.941	0	1	RPL37A
RPL61	0	0.417691	0.921	0.929	0	1	RPL6
NACA1	0	0.405861	0.896	0.912	0	1	NACA
RPL151	0	0.386466	0.951	0.954	0	1	RPL15
RPL36A1	3.09583e-285	0.639313	0.749	0.674	1.05001e-280	1	RPL36A
RPL241	4.55368e-282	0.372155	0.898	0.914	1.54447e-277	1	RPL24
GIMAP11	9.65069e-282	0.586756	0.412	0.238	3.27323e-277	1	GIMAP1
PPP2R5C1	2.73356e-279	0.52957	0.738	0.597	9.27143e-275	1	PPP2R5C
UBA521	2.39996e-267	0.329183	0.907	0.928	8.13993e-263	1	UBA52
CNOT6L1	5.23373e-265	0.619972	0.59	0.431	1.77512e-260	1	CNOT6L
EEF21	1.22154e-262	0.468677	0.805	0.766	4.14309e-258	1	EEF2
FAU	1.57861e-256	0.268698	0.954	0.964	5.35416e-252	1	FAU
PASK1	1.89625e-249	0.610755	0.205	0.089	6.43151e-245	1	PASK
TOMM71	6.42782e-245	0.521454	0.726	0.677	2.18012e-240	1	TOMM7
IKZF11	1.49241e-241	0.592716	0.659	0.523	5.06182e-237	1	IKZF1
FXYD51	2.5402e-241	0.443696	0.735	0.592	8.6156e-237	1	FXYD5
SMCHD1	1.02683e-231	0.640322	0.616	0.504	3.4827e-227	1	SMCHD1
PIK3IP11	1.09077e-229	0.547584	0.513	0.348	3.69956e-225	1	PIK3IP1
GIMAP41	7.13064e-228	0.502028	0.443	0.278	2.4185e-223	1	GIMAP4
FYB11	6.57633e-227	0.52088	0.555	0.38	2.2305e-222	1	FYB1
ANK31	1.30563e-224	0.565095	0.213	0.1	4.4283e-220	1	ANK3
RPS7	6.93419e-224	0.307357	0.918	0.933	2.35187e-219	1	RPS7
GPR1711	7.76156e-223	0.689568	0.474	0.325	2.63249e-218	1	GPR171
CCR41	8.70538e-215	0.499483	0.228	0.11	2.9526e-210	1	CCR4
TCF7	5.40219e-213	0.479138	0.291	0.158	1.83226e-208	1	TCF7
EVI2B1	2.15049e-204	0.539191	0.511	0.367	7.29382e-200	1	EVI2B
LDHB1	4.95542e-201	0.505495	0.548	0.405	1.68073e-196	1	LDHB
EIF3E1	1.78912e-197	0.54615	0.641	0.576	6.06815e-193	1	EIF3E
TXNIP1	3.85698e-195	0.623127	0.701	0.622	1.30817e-190	1	TXNIP
TRAT11	1.38509e-194	0.442263	0.397	0.245	4.69783e-190	1	TRAT1
NPM1	1.02268e-177	0.353294	0.82	0.799	3.46863e-173	1	NPM1
LEF1	5.22853e-177	0.384315	0.165	0.074	1.77336e-172	1	LEF1
PFDN51	1.82518e-176	0.307644	0.864	0.883	6.19048e-172	1	PFDN5
FKBP51	5.19198e-173	0.572871	0.517	0.395	1.76096e-168	1	FKBP5
PDCD41	1.54303e-172	0.470022	0.577	0.441	5.23351e-168	1	PDCD4
SORL1	2.00792e-172	0.477432	0.252	0.138	6.81026e-168	1	SORL1
NR3C11	8.52704e-172	0.486533	0.65	0.545	2.89212e-167	1	NR3C1
SC5D	5.27631e-164	0.476224	0.212	0.112	1.78957e-159	1	SC5D
ARID5B	2.35075e-163	0.453694	0.612	0.496	7.97305e-159	1	ARID5B
RPL231	1.6556e-162	0.322978	0.837	0.86	5.61529e-158	1	RPL23
ERP291	4.29319e-161	0.44362	0.59	0.482	1.45612e-156	1	ERP29
SELL	1.00083e-160	0.420801	0.15	0.066	3.39451e-156	1	SELL
LTB1	2.64215e-158	0.359795	0.443	0.3	8.96136e-154	1	LTB
SPOCK21	2.48877e-146	0.341977	0.571	0.406	8.44116e-142	1	SPOCK2
CMTM81	5.62559e-140	0.365147	0.148	0.07	1.90803e-135	1	CMTM8
CAMK41	2.5375e-131	0.42699	0.343	0.226	8.60645e-127	1	CAMK4
EML41	2.75107e-130	0.379281	0.584	0.456	9.3308e-126	1	EML4
GIMAP21	3.10468e-124	0.390183	0.222	0.13	1.05301e-119	1	GIMAP2
FYN	3.94009e-124	0.360198	0.629	0.515	1.33636e-119	1	FYN
RPL171	4.50987e-124	0.478988	0.59	0.528	1.52961e-119	1	RPL17
TSC22D31	5.71293e-124	0.295161	0.733	0.624	1.93765e-119	1	TSC22D3
FXYD71	1.25324e-123	0.323693	0.144	0.07	4.2506e-119	1	FXYD7
EMB1	1.45114e-122	0.432398	0.443	0.32	4.92182e-118	1	EMB
C6orf48	5.19951e-121	0.418858	0.46	0.363	1.76352e-116	1	C6orf48
AP3M2	7.01049e-121	0.372267	0.176	0.096	2.37775e-116	1	AP3M2
THEM41	1.52e-120	0.402309	0.266	0.168	5.15537e-116	1	THEM4
TRBC21	1.1378e-117	0.262262	0.62	0.47	3.85906e-113	1	TRBC2
RCAN31	1.59582e-117	0.441864	0.332	0.233	5.41254e-113	1	RCAN3
RIPOR2	9.15452e-116	0.365021	0.235	0.142	3.10494e-111	1	RIPOR2
EPB411	1.66036e-111	0.384495	0.42	0.307	5.63144e-107	1	EPB41
SEPT61	7.98131e-111	0.384585	0.447	0.338	2.70702e-106	1	SEPT6
BCL11B1	1.35632e-108	0.380083	0.324	0.22	4.60023e-104	1	BCL11B
BTF31	1.53328e-108	0.272271	0.802	0.823	5.20042e-104	1	BTF3
MRPL11	5.30054e-108	0.517593	0.279	0.187	1.79779e-103	1	MRPL1
GLIPR11	4.22153e-104	0.51709	0.483	0.398	1.43182e-99	1	GLIPR1
NAP1L11	6.32152e-103	0.335115	0.725	0.701	2.14407e-98	1	NAP1L1
MYC	4.11243e-100	0.288126	0.119	0.059	1.39481e-95	1	MYC
FAM102A1	3.72106e-98	0.399718	0.309	0.213	1.26207e-93	1	FAM102A
ITK1	1.7572e-97	0.428079	0.309	0.216	5.95988e-93	1	ITK
KLF3	8.5021e-95	0.341448	0.202	0.125	2.88366e-90	1	KLF3
ICAM2	1.75785e-93	0.2732	0.135	0.071	5.9621e-89	1	ICAM2
HNRNPA1	3.22638e-90	0.334883	0.694	0.682	1.09429e-85	1	HNRNPA1
ETS11	9.79384e-90	0.327223	0.557	0.453	3.32178e-85	1	ETS1
CLEC2D	4.32209e-88	0.30221	0.582	0.475	1.46592e-83	1	CLEC2D
CD61	2.31569e-86	0.33963	0.313	0.221	7.85412e-82	1	CD6
MTERF41	3.03871e-85	0.408614	0.31	0.227	1.03064e-80	1	MTERF4
RORA1	2.21148e-84	0.272746	0.455	0.339	7.50068e-80	1	RORA
FKBP111	2.19572e-82	0.413954	0.308	0.223	7.44723e-78	1	FKBP11
PCSK1N1	5.69023e-80	0.292509	0.126	0.068	1.92995e-75	1	PCSK1N
SNHG8	3.05871e-75	0.310066	0.416	0.342	1.03742e-70	1	SNHG8
CYSLTR11	5.17406e-75	0.33768	0.172	0.106	1.75488e-70	1	CYSLTR1
TESPA1	1.49469e-72	0.29734	0.131	0.076	5.06956e-68	1	TESPA1
EIF3F1	1.65117e-72	0.363006	0.548	0.518	5.60026e-68	1	EIF3F
SNHG7	9.77852e-72	0.342583	0.399	0.324	3.31658e-67	1	SNHG7
RASGRP2	6.65639e-70	0.271091	0.126	0.072	2.25765e-65	1	RASGRP2
TC2N1	1.13365e-69	0.286161	0.223	0.149	3.84502e-65	1	TC2N
RPS261	1.18428e-68	0.264199	0.851	0.885	4.01671e-64	1	RPS26
OCIAD21	5.18677e-65	0.316703	0.349	0.269	1.7592e-60	1	OCIAD2
S1PR41	5.69312e-65	0.296363	0.357	0.273	1.93094e-60	1	S1PR4
CD371	6.13302e-64	0.286049	0.481	0.399	2.08014e-59	1	CD37
EPB41L4A-AS1	1.08113e-63	0.307958	0.321	0.248	3.66686e-59	1	EPB41L4A-AS1
P2RY81	9.19564e-62	0.280221	0.17	0.111	3.11888e-57	1	P2RY8
EIF4B1	1.15788e-60	0.353246	0.524	0.496	3.92718e-56	1	EIF4B
TNRC6B	2.30538e-59	0.358254	0.461	0.404	7.81917e-55	1	TNRC6B
GABPB1-AS1	1.1547e-58	0.387701	0.307	0.239	3.91641e-54	1	GABPB1-AS1
ANP32B	1.20667e-58	0.317969	0.556	0.524	4.09266e-54	1	ANP32B
PTGER41	8.65204e-56	0.404996	0.328	0.269	2.93451e-51	1	PTGER4
SLC25A61	1.66222e-55	0.277371	0.665	0.656	5.63776e-51	1	SLC25A6
SFXN1	3.53409e-54	0.319377	0.275	0.208	1.19866e-49	1	SFXN1
MZT2B1	6.04249e-53	0.279982	0.547	0.509	2.04943e-48	1	MZT2B
CSGALNACT11	9.03274e-52	0.267736	0.163	0.109	3.06363e-47	1	CSGALNACT1
TNFRSF251	3.24159e-51	0.272237	0.237	0.172	1.09945e-46	1	TNFRSF25
TGFBR21	9.18276e-51	0.306183	0.197	0.14	3.11452e-46	1	TGFBR2
TUT4	2.2493e-50	0.306392	0.342	0.274	7.62895e-46	1	TUT4
TMEM1731	2.64478e-48	0.28987	0.222	0.162	8.97031e-44	1	TMEM173
ATM	3.36595e-47	0.291344	0.332	0.267	1.14163e-42	1	ATM
CASP81	3.43384e-45	0.315724	0.285	0.224	1.16466e-40	1	CASP8
TSHZ21	2.72247e-44	0.305144	0.175	0.123	9.23381e-40	1	TSHZ2
RPS171	3.91605e-44	0.407715	0.566	0.537	1.32821e-39	1	RPS17
RPS4Y11	1.16544e-41	0.385435	0.338	0.286	3.95283e-37	1	RPS4Y1
AC245297.3	1.80009e-41	0.290522	0.264	0.208	6.10536e-37	1	AC245297.3
SF1	3.80036e-41	0.307416	0.528	0.517	1.28897e-36	1	SF1
SFMBT1	4.06486e-41	0.257397	0.129	0.086	1.37868e-36	1	SFMBT1
ODF2L1	8.59807e-41	0.288185	0.317	0.257	2.91621e-36	1	ODF2L
ZNF8311	2.57326e-40	0.278685	0.18	0.131	8.72774e-36	1	ZNF831
GCC2	9.54616e-40	0.285998	0.529	0.502	3.23777e-35	1	GCC2
MZT2A1	1.46357e-39	0.257267	0.387	0.336	4.96399e-35	1	MZT2A
MGAT4A1	2.11364e-39	0.258665	0.234	0.179	7.16884e-35	1	MGAT4A
MT-ND6	2.82868e-37	0.366251	0.437	0.41	9.59404e-33	1	MT-ND6
CDKN1B	8.88812e-37	0.275802	0.401	0.356	3.01458e-32	1	CDKN1B
AES1	9.78394e-37	0.278485	0.529	0.508	3.31842e-32	1	AES
SEMA4D	5.8067e-36	0.281847	0.22	0.17	1.96946e-31	1	SEMA4D
PPP1CB	1.54386e-35	0.349838	0.535	0.535	5.2363e-31	1	PPP1CB
N4BP2L2	4.06153e-35	0.281296	0.602	0.606	1.37755e-30	1	N4BP2L2
NSA21	3.11052e-34	0.307195	0.474	0.455	1.05499e-29	1	NSA2
CCND31	9.92298e-34	0.265926	0.246	0.196	3.36558e-29	1	CCND3
PARP8	4.88034e-32	0.29367	0.276	0.228	1.65526e-27	1	PARP8
AL357060.11	7.22681e-32	0.352641	0.212	0.17	2.45112e-27	1	AL357060.1
SRSF8	1.04042e-31	0.257995	0.231	0.185	3.5288e-27	1	SRSF8
GSTK11	1.28478e-31	0.269459	0.343	0.295	4.3576e-27	1	GSTK1
RPS6KA51	1.30754e-28	0.274012	0.225	0.18	4.43478e-24	1	RPS6KA5
AC058791.11	2.72537e-28	0.404983	0.328	0.3	9.24365e-24	1	AC058791.1
MSL3	2.04022e-24	0.258832	0.247	0.211	6.91983e-20	1	MSL3
PSIP11	7.22534e-23	0.250695	0.381	0.351	2.45062e-18	1	PSIP1
RBMS11	9.28466e-22	0.329928	0.291	0.261	3.14908e-17	1	RBMS1
EIF2S3	1.30385e-20	0.252849	0.273	0.244	4.42227e-16	1	EIF2S3
ZC3H8	1.56399e-20	0.254279	0.167	0.135	5.30459e-16	1	ZC3H8
EVI2A	6.62663e-20	0.25194	0.297	0.265	2.24755e-15	1	EVI2A
PCNX1	1.66034e-16	0.3264	0.243	0.222	5.63137e-12	1	PCNX1
DGKA	1.00223e-13	0.260235	0.201	0.179	3.39927e-09	1	DGKA
ELK31	2.88224e-12	0.268631	0.224	0.201	9.77569e-08	1	ELK3
LUZP11	6.67034e-12	0.330111	0.35	0.349	2.26238e-07	1	LUZP1
CRYBG1	6.21836e-09	0.252475	0.209	0.194	0.000210908	1	CRYBG1
LINC00513	1.08662e-05	0.259107	0.155	0.145	0.368549	1	LINC00513
AC016831.5	1.82347e-05	0.274615	0.281	0.284	0.618467	1	AC016831.5
XCL1	0	1.41877	0.336	0.06	0	2	XCL1
CD7	0	1.265	0.833	0.45	0	2	CD7
IL321	0	1.23008	0.926	0.651	0	2	IL32
TRGC2	0	1.1982	0.411	0.092	0	2	TRGC2
LINC018711	0	1.12119	0.603	0.239	0	2	LINC01871
DUSP2	0	1.11036	0.666	0.342	0	2	DUSP2
IFITM21	0	1.10446	0.9	0.584	0	2	IFITM2
KLRC2	0	1.09696	0.216	0.023	0	2	KLRC2
CD8A	0	1.07049	0.504	0.142	0	2	CD8A
KLRD1	0	1.0519	0.348	0.07	0	2	KLRD1
PABPC11	0	0.99092	0.934	0.829	0	2	PABPC1
PGK1	0	0.93462	0.822	0.638	0	2	PGK1
PRF1	0	0.921983	0.319	0.107	0	2	PRF1
IFITM11	0	0.899287	0.35	0.153	0	2	IFITM1
CTSW	0	0.885173	0.319	0.083	0	2	CTSW
CXCR3	0	0.844066	0.26	0.057	0	2	CXCR3
TRDC	0	0.835176	0.151	0.031	0	2	TRDC
CD8B	0	0.803559	0.357	0.115	0	2	CD8B
CD3D1	0	0.800002	0.801	0.459	0	2	CD3D
CHPT1	0	0.72174	0.286	0.11	0	2	CHPT1
CD991	0	0.715394	0.775	0.577	0	2	CD99
ZFP36L22	0	0.707915	0.941	0.689	0	2	ZFP36L2
TUBA4A	0	0.694429	0.624	0.386	0	2	TUBA4A
IL2RB	0	0.666071	0.311	0.129	0	2	IL2RB
FXYD2	0	0.65164	0.16	0.025	0	2	FXYD2
CYBA1	0	0.645228	0.959	0.844	0	2	CYBA
JAML1	0	0.643694	0.734	0.437	0	2	JAML
AKAP5	0	0.603022	0.184	0.052	0	2	AKAP5
HOPX	0	0.599902	0.226	0.072	0	2	HOPX
PLAC8	0	0.593136	0.246	0.078	0	2	PLAC8
GAPDH	0	0.566771	0.99	0.946	0	2	GAPDH
TMSB4X	0	0.544775	0.995	0.976	0	2	TMSB4X
NKG7	0	0.512563	0.362	0.123	0	2	NKG7
RPL212	0	0.512368	0.984	0.954	0	2	RPL21
HLA-A	0	0.491874	0.995	0.933	0	2	HLA-A
VSTM2L	0	0.482734	0.113	0.023	0	2	VSTM2L
RPS272	0	0.466819	0.991	0.969	0	2	RPS27
AOAH	0	0.464246	0.18	0.054	0	2	AOAH
RPL142	0	0.421184	0.973	0.924	0	2	RPL14
RPS62	0	0.409305	0.984	0.941	0	2	RPS6
RPL23A2	0	0.400497	0.978	0.924	0	2	RPL23A
HLA-B	0	0.397107	0.997	0.947	0	2	HLA-B
CCL5	0	0.360227	0.367	0.125	0	2	CCL5
KLRC4	0	0.335033	0.104	0.018	0	2	KLRC4
HLA-C	1.0729e-306	0.424733	0.985	0.916	3.63897e-302	2	HLA-C
MATK	4.19492e-295	0.434818	0.18	0.056	1.42279e-290	2	MATK
MPZL2	2.86204e-292	0.429356	0.132	0.033	9.70718e-288	2	MPZL2
RPL342	2.13574e-281	0.384773	0.986	0.952	7.2438e-277	2	RPL34
RPS142	8.66806e-276	0.348315	0.986	0.95	2.93995e-271	2	RPS14
MT-ND2	3.5018e-274	0.483298	0.995	0.981	1.18771e-269	2	MT-ND2
RPL412	1.39565e-273	0.349485	0.994	0.979	4.73363e-269	2	RPL41
CXCR42	1.06956e-272	0.395636	0.938	0.792	3.62762e-268	2	CXCR4
RPS4X2	8.40327e-272	0.361224	0.985	0.947	2.85014e-267	2	RPS4X
SFXN11	7.5134e-264	0.634842	0.379	0.2	2.54832e-259	2	SFXN1
RPS27A2	2.1521e-263	0.339593	0.988	0.96	7.29928e-259	2	RPS27A
NSG1	1.08467e-260	0.352802	0.12	0.031	3.67888e-256	2	NSG1
RPS32	2.79414e-259	0.355241	0.982	0.945	9.47687e-255	2	RPS3
PTPRC2	4.41996e-259	0.431465	0.924	0.755	1.49912e-254	2	PTPRC
RPL132	9.32487e-258	0.323682	0.992	0.97	3.16272e-253	2	RPL13
RPS52	4.54619e-257	0.372911	0.957	0.89	1.54193e-252	2	RPS5
EEF1D2	1.10107e-256	0.415044	0.912	0.836	3.7345e-252	2	EEF1D
LGALS1	9.93669e-256	0.577879	0.845	0.726	3.37023e-251	2	LGALS1
SYTL2	1.3576e-255	0.583748	0.366	0.185	4.60459e-251	2	SYTL2
PPP2R5C2	1.50389e-253	0.529701	0.759	0.6	5.10073e-249	2	PPP2R5C
APOBEC3G	8.26299e-251	0.613983	0.369	0.196	2.80256e-246	2	APOBEC3G
CD27	1.70533e-246	0.46242	0.273	0.117	5.78398e-242	2	CD27
RPL282	5.63904e-246	0.357148	0.985	0.957	1.91259e-241	2	RPL28
RPL13A2	1.50368e-245	0.342329	0.99	0.953	5.10004e-241	2	RPL13A
XCL2	4.56354e-241	0.455147	0.14	0.041	1.54782e-236	2	XCL2
NELL2	1.32925e-240	0.336785	0.111	0.028	4.50841e-236	2	NELL2
PLP21	1.51611e-240	0.550419	0.641	0.462	5.14218e-236	2	PLP2
RPS212	1.36212e-235	0.36333	0.962	0.9	4.61992e-231	2	RPS21
CLEC2D1	1.31026e-232	0.480423	0.679	0.47	4.44402e-228	2	CLEC2D
PARP81	1.41107e-232	0.589606	0.393	0.219	4.78592e-228	2	PARP8
FAM43A	4.87018e-232	0.438159	0.137	0.041	1.65182e-227	2	FAM43A
RPS122	3.80988e-228	0.314621	0.987	0.958	1.2922e-223	2	RPS12
PTPN22	3.57308e-224	0.556718	0.368	0.199	1.21188e-219	2	PTPN22
RPLP22	4.87993e-224	0.335307	0.983	0.952	1.65513e-219	2	RPLP2
RPL18A2	1.64101e-216	0.306975	0.98	0.94	5.56582e-212	2	RPL18A
EML42	6.46032e-215	0.476398	0.65	0.455	2.19115e-210	2	EML4
RPL310	2.36618e-214	0.310039	0.985	0.936	8.02536e-210	2	RPL3
MMP25	1.11948e-213	0.459371	0.135	0.044	3.79693e-209	2	MMP25
STOM	6.63091e-212	0.577036	0.323	0.171	2.24901e-207	2	STOM
CD53	7.04514e-212	0.538637	0.683	0.542	2.3895e-207	2	CD53
AHI1	2.92152e-206	0.611369	0.413	0.25	9.90893e-202	2	AHI1
TC2N2	4.34383e-205	0.519146	0.292	0.146	1.4733e-200	2	TC2N
RCBTB21	9.30563e-205	0.77384	0.324	0.181	3.15619e-200	2	RCBTB2
COL6A2	2.42339e-204	0.418636	0.115	0.034	8.21942e-200	2	COL6A2
RPL62	5.83195e-204	0.317473	0.965	0.925	1.97802e-199	2	RPL6
RNF19A	2.43872e-203	0.619192	0.547	0.396	8.27139e-199	2	RNF19A
MPZL3	3.64045e-202	0.484108	0.285	0.141	1.23473e-197	2	MPZL3
SAMD3	1.17676e-199	0.325867	0.147	0.05	3.9912e-195	2	SAMD3
CLU	3.58653e-198	0.470999	0.181	0.071	1.21644e-193	2	CLU
CD96	5.97869e-197	0.478415	0.488	0.301	2.02779e-192	2	CD96
LCK1	1.29135e-196	0.440356	0.563	0.361	4.37986e-192	2	LCK
GZMB	3.38649e-196	0.350946	0.281	0.134	1.1486e-191	2	GZMB
RAC2	1.81054e-193	0.492054	0.475	0.305	6.14081e-189	2	RAC2
RPL152	3.27041e-193	0.288682	0.982	0.951	1.10923e-188	2	RPL15
PCSK1N2	4.42913e-192	0.471267	0.172	0.066	1.50223e-187	2	PCSK1N
RPL322	6.31206e-192	0.284103	0.986	0.955	2.14086e-187	2	RPL32
RPL352	4.22149e-187	0.314751	0.966	0.917	1.4318e-182	2	RPL35
SH3BGRL31	2.11546e-186	0.335846	0.915	0.814	7.17501e-182	2	SH3BGRL3
RPL37A2	3.47894e-186	0.300149	0.973	0.938	1.17995e-181	2	RPL37A
RPL262	1.88767e-185	0.290532	0.978	0.946	6.40242e-181	2	RPL26
TRBC11	1.55767e-183	0.569929	0.518	0.335	5.28316e-179	2	TRBC1
RPS182	2.31084e-182	0.274453	0.987	0.955	7.83768e-178	2	RPS18
RPS192	8.14197e-182	0.273405	0.989	0.966	2.76151e-177	2	RPS19
RNF125	6.90606e-181	0.464087	0.296	0.155	2.34233e-176	2	RNF125
RPL312	2.52301e-180	0.432549	0.902	0.834	8.55728e-176	2	RPL31
CRIP2	2.8798e-179	0.420569	0.136	0.048	9.76741e-175	2	CRIP2
ACAP11	4.3735e-177	0.48665	0.543	0.384	1.48336e-172	2	ACAP1
RPL72	1.01576e-175	0.378677	0.956	0.908	3.44515e-171	2	RPL7
CD69	2.09347e-175	0.404659	0.419	0.254	7.10042e-171	2	CD69
TRG-AS1	3.50825e-174	0.414321	0.163	0.066	1.18989e-169	2	TRG-AS1
S100A6	4.29713e-174	0.265242	0.951	0.876	1.45746e-169	2	S100A6
RPL82	3.89934e-171	0.260573	0.981	0.948	1.32254e-166	2	RPL8
TCF71	1.61205e-169	0.467599	0.299	0.162	5.4676e-165	2	TCF7
RPS252	3.53048e-169	0.276441	0.968	0.929	1.19743e-164	2	RPS25
STMN11	7.23218e-169	0.474489	0.476	0.322	2.45294e-164	2	STMN1
PIK3R1	2.46064e-167	0.647193	0.464	0.318	8.34576e-163	2	PIK3R1
LDHA	8.19061e-166	0.377326	0.877	0.764	2.77801e-161	2	LDHA
KLRC1	1.01273e-165	0.474578	0.129	0.045	3.43486e-161	2	KLRC1
MBP1	4.8938e-165	0.453684	0.691	0.561	1.65983e-160	2	MBP
TRBC22	5.72793e-165	0.413485	0.669	0.471	1.94274e-160	2	TRBC2
ITM2A	2.07636e-164	0.506887	0.464	0.298	7.0424e-160	2	ITM2A
RPL27A2	3.18409e-164	0.286478	0.968	0.929	1.07995e-159	2	RPL27A
CD44	1.32014e-159	0.30551	0.873	0.783	4.47751e-155	2	CD44
EMB2	9.8581e-158	0.443513	0.484	0.321	3.34357e-153	2	EMB
DDIT4	1.14771e-155	0.39558	0.698	0.566	3.89269e-151	2	DDIT4
CLEC2B	1.03147e-154	0.423562	0.464	0.304	3.49845e-150	2	CLEC2B
GCHFR	7.47534e-154	0.469142	0.325	0.19	2.53541e-149	2	GCHFR
SLC38A1	1.72414e-152	0.475801	0.503	0.362	5.84778e-148	2	SLC38A1
GNLY	1.69793e-151	0.958027	0.245	0.128	5.75888e-147	2	GNLY
ITM2C	2.87614e-150	0.405566	0.433	0.277	9.755e-146	2	ITM2C
SLA2	4.32587e-148	0.336621	0.18	0.08	1.46721e-143	2	SLA2
RRAS2	4.95887e-148	0.283643	0.104	0.035	1.6819e-143	2	RRAS2
FXYD52	1.33596e-147	0.376415	0.754	0.596	4.53119e-143	2	FXYD5
GIMAP42	3.6208e-147	0.479595	0.439	0.285	1.22807e-142	2	GIMAP4
IL7R2	1.09455e-145	0.274336	0.89	0.747	3.71239e-141	2	IL7R
CD3E1	2.34544e-145	0.38206	0.538	0.363	7.95502e-141	2	CD3E
RPS102	1.12523e-144	0.271468	0.921	0.863	3.81645e-140	2	RPS10
RPSA2	1.32596e-143	0.271879	0.943	0.842	4.49725e-139	2	RPSA
TPT12	6.97433e-143	0.272357	0.993	0.98	2.36548e-138	2	TPT1
RPS232	2.4552e-141	0.26448	0.975	0.935	8.32729e-137	2	RPS23
HCST	2.55444e-141	0.4747	0.467	0.336	8.6639e-137	2	HCST
ITGB7	4.82584e-141	0.390185	0.177	0.082	1.63678e-136	2	ITGB7
RPL172	3.46547e-140	0.544133	0.63	0.526	1.17538e-135	2	RPL17
RPL7A2	6.64052e-140	0.282427	0.96	0.922	2.25227e-135	2	RPL7A
MT-CYB	3.68202e-138	0.259846	0.998	0.984	1.24883e-133	2	MT-CYB
TGFB1	1.80366e-137	0.472792	0.55	0.411	6.11746e-133	2	TGFB1
FYN1	2.8966e-136	0.334679	0.671	0.515	9.82441e-132	2	FYN
RPL43	6.78892e-134	0.303824	0.897	0.817	2.3026e-129	2	RPL4
TSPAN2	1.7028e-132	0.300621	0.102	0.036	5.77538e-128	2	TSPAN2
CBLB	4.27855e-131	0.451885	0.335	0.21	1.45116e-126	2	CBLB
RPL36A2	1.70305e-129	0.419636	0.765	0.675	5.77623e-125	2	RPL36A
SH2D2A	1.70844e-128	0.400831	0.287	0.168	5.79451e-124	2	SH2D2A
ATP8A1	5.59366e-127	0.336491	0.174	0.082	1.8972e-122	2	ATP8A1
ZFP36	1.2287e-126	0.567838	0.646	0.551	4.1674e-122	2	ZFP36
CD521	8.17808e-126	0.344174	0.556	0.394	2.77376e-121	2	CD52
GYPC1	8.08546e-125	0.439525	0.521	0.388	2.74234e-120	2	GYPC
LSR1	2.02487e-122	0.405294	0.224	0.121	6.86774e-118	2	LSR
FAM102A2	1.71861e-121	0.404894	0.34	0.213	5.82901e-117	2	FAM102A
MT-ND1	5.19602e-121	0.33116	0.994	0.98	1.76234e-116	2	MT-ND1
LY6E	1.55068e-120	0.474493	0.381	0.255	5.25943e-116	2	LY6E
TRAT12	3.04755e-120	0.370863	0.389	0.251	1.03364e-115	2	TRAT1
NOP532	3.8984e-120	0.309354	0.768	0.674	1.32222e-115	2	NOP53
PITPNC1	6.91211e-117	0.461449	0.334	0.225	2.34438e-112	2	PITPNC1
VAMP8	2.23483e-116	0.408037	0.528	0.414	7.57988e-112	2	VAMP8
LEF11	1.23556e-113	0.323368	0.162	0.078	4.19066e-109	2	LEF1
GABARAPL1	2.99906e-113	0.423472	0.412	0.299	1.01719e-108	2	GABARAPL1
PRDX21	6.23764e-113	0.416168	0.424	0.301	2.11562e-108	2	PRDX2
ERP292	2.96996e-112	0.354743	0.606	0.484	1.00732e-107	2	ERP29
ID3	8.41914e-112	0.315813	0.211	0.113	2.85552e-107	2	ID3
DHRS7	6.00439e-111	0.437077	0.44	0.332	2.03651e-106	2	DHRS7
FXYD72	1.65327e-109	0.344476	0.153	0.072	5.6074e-105	2	FXYD7
SNAI3	7.04139e-109	0.278753	0.128	0.056	2.38823e-104	2	SNAI3
MXRA7	8.23409e-109	0.388602	0.238	0.138	2.79276e-104	2	MXRA7
FOS	2.55473e-107	0.339621	0.429	0.307	8.66487e-103	2	FOS
MIF	5.19161e-107	0.587805	0.594	0.512	1.76084e-102	2	MIF
IL16	1.21662e-106	0.361684	0.215	0.119	4.1264e-102	2	IL16
SLFN5	8.86768e-106	0.485226	0.493	0.389	3.00765e-101	2	SLFN5
PRKCA	2.97161e-105	0.347789	0.197	0.107	1.00788e-100	2	PRKCA
CNOT6L2	5.96881e-105	0.323167	0.568	0.439	2.02444e-100	2	CNOT6L
MPP6	8.00855e-104	0.265602	0.118	0.051	2.71626e-99	2	MPP6
SPTBN1	1.14512e-103	0.265381	0.119	0.052	3.88389e-99	2	SPTBN1
HMGB11	1.49805e-103	0.264375	0.882	0.842	5.08095e-99	2	HMGB1
SEPT7	3.45065e-103	0.341824	0.729	0.677	1.17036e-98	2	SEPT7
ABLIM1	2.40587e-102	0.36267	0.212	0.118	8.15999e-98	2	ABLIM1
LMNA	9.89967e-102	0.476456	0.491	0.39	3.35767e-97	2	LMNA
RUNX3	4.62341e-100	0.397533	0.527	0.426	1.56812e-95	2	RUNX3
PIK3AP1	6.41573e-98	0.367968	0.149	0.075	2.17602e-93	2	PIK3AP1
ARHGDIB1	6.75431e-97	0.268246	0.682	0.527	2.29086e-92	2	ARHGDIB
AC245297.31	8.26458e-97	0.343768	0.313	0.205	2.8031e-92	2	AC245297.3
RPS162	1.62504e-91	0.269004	0.985	0.962	5.51166e-87	2	RPS16
SEMA4D1	1.8078e-90	0.346483	0.267	0.168	6.1315e-86	2	SEMA4D
FKBP52	1.19126e-88	0.371277	0.506	0.401	4.04038e-84	2	FKBP5
NDUFS5	2.08517e-86	0.313073	0.663	0.597	7.07227e-82	2	NDUFS5
TBCD	3.39118e-86	0.294666	0.144	0.074	1.15018e-81	2	TBCD
GUK1	2.75132e-85	0.323578	0.678	0.631	9.33166e-81	2	GUK1
LYAR	4.24071e-85	0.393137	0.235	0.148	1.43832e-80	2	LYAR
DCXR	4.66239e-85	0.411797	0.353	0.256	1.58134e-80	2	DCXR
SYPL1	4.75636e-84	0.381119	0.348	0.252	1.61321e-79	2	SYPL1
SYTL3	6.68631e-83	0.36608	0.5	0.405	2.2678e-78	2	SYTL3
RABAC11	7.67689e-83	0.292545	0.693	0.637	2.60377e-78	2	RABAC1
MGST3	7.87215e-83	0.389908	0.504	0.423	2.67e-78	2	MGST3
CEMIP2	6.90102e-80	0.563858	0.39	0.305	2.34062e-75	2	CEMIP2
PRKX	2.24232e-79	0.340712	0.287	0.192	7.60527e-75	2	PRKX
RGS10	7.8246e-79	0.350636	0.513	0.435	2.65387e-74	2	RGS10
PRNP	6.48121e-78	0.381306	0.381	0.285	2.19823e-73	2	PRNP
STK17A	5.20859e-77	0.360229	0.566	0.493	1.7666e-72	2	STK17A
SLC25A4	6.65717e-77	0.274895	0.133	0.068	2.25791e-72	2	SLC25A4
CCND32	1.95786e-75	0.327036	0.288	0.194	6.64046e-71	2	CCND3
LINC006231	8.43425e-74	0.336313	0.31	0.218	2.86064e-69	2	LINC00623
METRNL	1.01435e-73	0.338674	0.401	0.301	3.44036e-69	2	METRNL
TRGC1	2.12875e-73	0.315663	0.105	0.05	7.22007e-69	2	TRGC1
AKNA	2.53171e-73	0.33361	0.405	0.308	8.5868e-69	2	AKNA
GPR1712	1.99378e-72	0.250973	0.445	0.333	6.76232e-68	2	GPR171
CYSLTR12	1.33762e-71	0.339458	0.182	0.107	4.53682e-67	2	CYSLTR1
RNF166	7.47961e-71	0.292602	0.239	0.155	2.53686e-66	2	RNF166
LY9	8.04272e-70	0.301815	0.166	0.096	2.72785e-65	2	LY9
C1orf162	3.35567e-69	0.287597	0.147	0.082	1.13814e-64	2	C1orf162
CCDC85B	4.85663e-68	0.279156	0.346	0.254	1.64722e-63	2	CCDC85B
TNFRSF12A	1.06177e-67	0.273737	0.146	0.081	3.60121e-63	2	TNFRSF12A
CARD19	1.86459e-67	0.3861	0.403	0.323	6.32412e-63	2	CARD19
MSN	4.52435e-67	0.317598	0.637	0.587	1.53453e-62	2	MSN
ATM1	9.37773e-67	0.2986	0.36	0.267	3.18065e-62	2	ATM
SNRPD21	2.44933e-66	0.312414	0.635	0.582	8.30741e-62	2	SNRPD2
CKLF	3.25539e-66	0.299625	0.37	0.276	1.10413e-61	2	CKLF
CALM2	2.2094e-63	0.258514	0.717	0.663	7.49362e-59	2	CALM2
IKZF2	1.68036e-62	0.251099	0.154	0.089	5.69927e-58	2	IKZF2
SLC7A5	3.19583e-62	0.337152	0.212	0.139	1.08393e-57	2	SLC7A5
DDX18	6.82962e-62	0.299756	0.515	0.444	2.3164e-57	2	DDX18
FES	1.35329e-60	0.393762	0.12	0.067	4.58994e-56	2	FES
KIAA1551	2.18037e-60	0.280443	0.534	0.448	7.39515e-56	2	KIAA1551
RPS172	6.51893e-60	0.515492	0.584	0.537	2.21102e-55	2	RPS17
CD9	4.39357e-59	0.325856	0.281	0.203	1.49017e-54	2	CD9
NUCB2	1.86838e-57	0.284018	0.209	0.138	6.33697e-53	2	NUCB2
PREX1	4.32769e-57	0.347538	0.296	0.223	1.46782e-52	2	PREX1
IL2RG	8.80393e-57	0.34936	0.516	0.459	2.98603e-52	2	IL2RG
MAGED2	8.13292e-56	0.304679	0.31	0.234	2.75844e-51	2	MAGED2
GPCPD1	5.38804e-55	0.279479	0.176	0.113	1.82746e-50	2	GPCPD1
PAXX	1.27355e-54	0.274595	0.273	0.198	4.3195e-50	2	PAXX
CHST12	1.31306e-54	0.274967	0.209	0.139	4.45349e-50	2	CHST12
AUTS2	1.51245e-54	0.282783	0.173	0.109	5.12978e-50	2	AUTS2
PSMB9	1.63976e-54	0.275827	0.45	0.37	5.56158e-50	2	PSMB9
GIMAP12	1.76726e-54	0.254586	0.342	0.251	5.994e-50	2	GIMAP1
GTF3A1	1.8678e-54	0.312185	0.421	0.346	6.33502e-50	2	GTF3A
TPI1	2.36591e-54	0.317291	0.784	0.736	8.02447e-50	2	TPI1
SLF11	1.08683e-53	0.280223	0.209	0.139	3.6862e-49	2	SLF1
TAGLN2	8.33181e-53	0.280419	0.576	0.514	2.8259e-48	2	TAGLN2
DNAJC1	2.77277e-52	0.308515	0.402	0.335	9.40441e-48	2	DNAJC1
TRABD	3.70428e-52	0.331292	0.331	0.263	1.25638e-47	2	TRABD
ZBTB1	2.13722e-50	0.301986	0.365	0.293	7.24882e-46	2	ZBTB1
SPN	1.58029e-49	0.256984	0.207	0.14	5.35986e-45	2	SPN
IMPDH2	7.26841e-49	0.313854	0.276	0.208	2.46523e-44	2	IMPDH2
FAM129A1	1.15495e-48	0.282094	0.62	0.564	3.91723e-44	2	FAM129A
ANKRD13D	1.1509e-47	0.292598	0.289	0.22	3.90351e-43	2	ANKRD13D
PRKCH	2.79672e-47	0.27016	0.258	0.189	9.48565e-43	2	PRKCH
SYAP1	3.05662e-47	0.261157	0.394	0.333	1.03671e-42	2	SYAP1
PSTPIP1	4.57392e-47	0.254129	0.153	0.098	1.55134e-42	2	PSTPIP1
TPST2	4.24233e-46	0.291936	0.176	0.119	1.43887e-41	2	TPST2
MYH91	8.53897e-46	0.281834	0.544	0.501	2.89616e-41	2	MYH9
GALNT11	1.10049e-45	0.300049	0.181	0.125	3.73253e-41	2	GALNT11
ARF6	4.99373e-45	0.313399	0.498	0.462	1.69372e-40	2	ARF6
SNRPN	6.80523e-45	0.288289	0.315	0.247	2.30813e-40	2	SNRPN
SEPT9	2.13548e-44	0.301589	0.371	0.309	7.24292e-40	2	SEPT9
C9orf78	2.38876e-43	0.262094	0.446	0.384	8.10197e-39	2	C9orf78
KLF13	1.79768e-42	0.329809	0.425	0.375	6.0972e-38	2	KLF13
MCUB	2.73117e-42	0.267364	0.251	0.188	9.2633e-38	2	MCUB
RNF130	2.80693e-42	0.266831	0.21	0.149	9.52026e-38	2	RNF130
CREBZF	1.29945e-39	0.289877	0.332	0.27	4.40735e-35	2	CREBZF
SLC16A3	1.04043e-36	0.282608	0.364	0.31	3.52883e-32	2	SLC16A3
HNRNPA0	2.53119e-35	0.271991	0.518	0.491	8.58503e-31	2	HNRNPA0
CCDC1071	8.6754e-35	0.258147	0.41	0.357	2.94243e-30	2	CCDC107
FUT7	2.76722e-34	0.254501	0.113	0.072	9.38557e-30	2	FUT7
DOCK10	9.14577e-34	0.317681	0.255	0.206	3.10197e-29	2	DOCK10
ATP1B1	1.04057e-33	0.323378	0.187	0.138	3.52931e-29	2	ATP1B1
IFI6	2.23626e-33	0.303129	0.176	0.125	7.58472e-29	2	IFI6
PDE4D	6.67228e-33	0.260404	0.269	0.212	2.26304e-28	2	PDE4D
FAM173A	1.33816e-32	0.254306	0.166	0.12	4.53863e-28	2	FAM173A
METTL26	2.15414e-32	0.271436	0.291	0.239	7.30618e-28	2	METTL26
TMEM160	3.2844e-32	0.250607	0.402	0.355	1.11397e-27	2	TMEM160
PDE3B	5.29201e-32	0.255854	0.273	0.216	1.79489e-27	2	PDE3B
POLR2L	1.95254e-31	0.270749	0.498	0.463	6.62244e-27	2	POLR2L
HIST1H1E	1.0483e-30	0.309737	0.247	0.195	3.55551e-26	2	HIST1H1E
ARID5A	8.58457e-30	0.272561	0.314	0.264	2.91163e-25	2	ARID5A
C4orf481	1.41966e-29	0.257191	0.394	0.354	4.81505e-25	2	C4orf48
CAST	1.74063e-29	0.266411	0.534	0.516	5.90369e-25	2	CAST
RXRA	3.17562e-29	0.252825	0.114	0.076	1.07707e-24	2	RXRA
PRRC2B	9.67055e-22	0.251696	0.277	0.239	3.27996e-17	2	PRRC2B
LSM4	8.59446e-21	0.258245	0.275	0.242	2.91498e-16	2	LSM4
NARF	1.81296e-18	0.256488	0.286	0.256	6.14903e-14	2	NARF
BIRC2	1.25225e-09	0.268641	0.245	0.234	4.24725e-05	2	BIRC2
ALDOA	2.81361e-07	0.272306	0.149	0.136	0.00954294	2	ALDOA
SNHG12	0	1.32904	0.505	0.209	0	3	SNHG12
TAF1D	0	1.28635	0.688	0.446	0	3	TAF1D
CD691	0	1.25484	0.494	0.247	0	3	CD69
ZNF331	0	1.22948	0.388	0.139	0	3	ZNF331
TUBA4A1	0	1.18248	0.65	0.384	0	3	TUBA4A
ARID5B1	0	1.11832	0.714	0.492	0	3	ARID5B
BTG1	0	1.11237	0.976	0.949	0	3	BTG1
ZFAS1	0	1.10692	0.887	0.764	0	3	ZFAS1
NR3C12	0	1.09452	0.749	0.54	0	3	NR3C1
RORA2	0	1.06642	0.577	0.333	0	3	RORA
ZFP36L23	0	1.06549	0.872	0.695	0	3	ZFP36L2
CREM	0	1.05584	0.704	0.555	0	3	CREM
SRSF7	0	1.02833	0.798	0.663	0	3	SRSF7
PER1	0	1.02497	0.253	0.074	0	3	PER1
NR4A2	0	1.02317	0.203	0.066	0	3	NR4A2
DDIT41	0	1.02152	0.714	0.565	0	3	DDIT4
TSC22D32	0	1.01255	0.762	0.626	0	3	TSC22D3
CXCR43	0	0.987951	0.902	0.795	0	3	CXCR4
TSPYL2	0	0.959432	0.434	0.239	0	3	TSPYL2
EML43	0	0.953289	0.699	0.451	0	3	EML4
PDCD1	0	0.911486	0.236	0.085	0	3	PDCD1
SLC2A3	0	0.836649	0.566	0.356	0	3	SLC2A3
PBX4	0	0.749812	0.204	0.067	0	3	PBX4
EIF1	0	0.708619	0.969	0.952	0	3	EIF1
CD40LG1	0	0.704755	0.186	0.055	0	3	CD40LG
PTMA	0	0.702851	0.984	0.969	0	3	PTMA
MALAT1	0	0.610967	1	1	0	3	MALAT1
RPS163	0	0.551481	0.97	0.963	0	3	RPS16
ZC3HAV1	1.33564e-307	0.967064	0.491	0.304	4.5301e-303	3	ZC3HAV1
H3F3B	3.65596e-304	0.759683	0.954	0.936	1.23999e-299	3	H3F3B
CLK1	2.72953e-289	0.940147	0.53	0.36	9.25776e-285	3	CLK1
SELENOK	5.04644e-280	0.779788	0.67	0.558	1.7116e-275	3	SELENOK
ATF4	2.77583e-270	0.8215	0.631	0.49	9.41478e-266	3	ATF4
TRAT13	1.58132e-261	0.767947	0.434	0.247	5.36338e-257	3	TRAT1
EIF4A2	2.69055e-260	0.753508	0.735	0.644	9.12555e-256	3	EIF4A2
CLEC2D2	2.30709e-258	0.7288	0.648	0.473	7.82497e-254	3	CLEC2D
DDX21	1.26294e-237	0.757754	0.533	0.374	4.2835e-233	3	DDX21
NPM11	1.91222e-231	0.537926	0.829	0.799	6.48566e-227	3	NPM1
HSP90AB1	1.92731e-229	0.6498	0.816	0.748	6.53685e-225	3	HSP90AB1
RBM39	5.49369e-221	0.701636	0.745	0.685	1.8633e-216	3	RBM39
SNHG81	7.76423e-219	0.81632	0.488	0.338	2.63339e-214	3	SNHG8
HSPD1	1.49799e-217	0.919378	0.564	0.43	5.08072e-213	3	HSPD1
ANKRD12	2.284e-215	0.755956	0.744	0.716	7.74663e-211	3	ANKRD12
HIST1H4C	2.54709e-198	0.968406	0.592	0.486	8.63897e-194	3	HIST1H4C
PTP4A1	8.2591e-197	0.842009	0.273	0.143	2.80124e-192	3	PTP4A1
SNHG71	2.61658e-196	0.684605	0.471	0.32	8.87466e-192	3	SNHG7
CIRBP	7.80225e-192	0.675322	0.649	0.567	2.64629e-187	3	CIRBP
IL7R3	1.48614e-187	0.49629	0.857	0.75	5.04052e-183	3	IL7R
PTGER42	1.16471e-185	0.722254	0.407	0.264	3.95034e-181	3	PTGER4
KMT2E	8.52619e-181	0.649241	0.674	0.598	2.89183e-176	3	KMT2E
JUND	1.12167e-176	0.808831	0.706	0.666	3.80436e-172	3	JUND
PPP1CB1	4.79447e-175	0.714723	0.615	0.528	1.62614e-170	3	PPP1CB
SRSF2	1.03516e-173	0.76677	0.63	0.552	3.51095e-169	3	SRSF2
FYN2	6.36882e-171	0.573755	0.651	0.517	2.16011e-166	3	FYN
SMCHD11	6.81493e-168	0.773347	0.607	0.509	2.31142e-163	3	SMCHD1
CNOT6L3	6.84293e-166	0.605989	0.579	0.438	2.32092e-161	3	CNOT6L
SYTL31	2.30466e-165	0.716571	0.519	0.403	7.81671e-161	3	SYTL3
EZR	3.36592e-164	0.768999	0.598	0.504	1.14162e-159	3	EZR
ANKRD281	2.66189e-163	0.73636	0.484	0.356	9.02833e-159	3	ANKRD28
DDIT3	4.31201e-162	0.643993	0.243	0.126	1.46251e-157	3	DDIT3
GLUD1	5.93227e-156	0.6507	0.315	0.191	2.01205e-151	3	GLUD1
KLF6	1.81716e-154	0.860893	0.758	0.713	6.16325e-150	3	KLF6
BATF1	4.4339e-151	0.608163	0.542	0.401	1.50385e-146	3	BATF
STK17B	3.24029e-148	0.67447	0.617	0.53	1.09901e-143	3	STK17B
ITPKB	7.58131e-147	0.480527	0.193	0.091	2.57135e-142	3	ITPKB
RBMS12	8.74954e-146	0.669573	0.379	0.254	2.96758e-141	3	RBMS1
EEF22	4.1751e-145	0.452544	0.791	0.768	1.41607e-140	3	EEF2
BRD9	1.45931e-144	0.730976	0.319	0.201	4.94954e-140	3	BRD9
JOSD1	1.92641e-143	0.685251	0.438	0.327	6.53382e-139	3	JOSD1
ELF1	3.46303e-142	0.662448	0.561	0.473	1.17456e-137	3	ELF1
MRPL12	7.94636e-142	0.63786	0.313	0.188	2.69517e-137	3	MRPL1
SPOCK22	2.1364e-139	0.470886	0.573	0.412	7.24603e-135	3	SPOCK2
HNRNPDL	1.42814e-137	0.593012	0.604	0.531	4.84383e-133	3	HNRNPDL
HERPUD1	3.67702e-136	0.56709	0.602	0.499	1.24713e-131	3	HERPUD1
RSRC2	1.70628e-135	0.705781	0.545	0.469	5.78718e-131	3	RSRC2
CD28	2.24418e-133	0.477037	0.242	0.13	7.61157e-129	3	CD28
CYTIP	2.82449e-132	0.537719	0.717	0.64	9.57983e-128	3	CYTIP
MTFP1	2.10715e-130	0.550163	0.169	0.08	7.14683e-126	3	MTFP1
PHLDA1	1.06659e-129	0.689032	0.265	0.156	3.61756e-125	3	PHLDA1
RNMT	5.23794e-127	0.590464	0.414	0.303	1.77655e-122	3	RNMT
DNAJB9	1.28204e-125	0.606962	0.331	0.219	4.34831e-121	3	DNAJB9
TXNIP2	4.58501e-124	0.805108	0.684	0.626	1.5551e-119	3	TXNIP
PHF1	3.65726e-120	0.60878	0.317	0.211	1.24043e-115	3	PHF1
SC5D1	5.61178e-120	0.581391	0.213	0.116	1.90335e-115	3	SC5D
ZFP361	9.82762e-120	0.725279	0.634	0.552	3.33323e-115	3	ZFP36
TGFBR3	2.35533e-117	0.441971	0.178	0.089	7.98857e-113	3	TGFBR3
THEMIS1	5.8791e-117	0.458518	0.2	0.104	1.99401e-112	3	THEMIS
GEM	7.24233e-117	0.616349	0.106	0.042	2.45638e-112	3	GEM
FUS	3.59472e-116	0.713822	0.578	0.516	1.21922e-111	3	FUS
HSPA8	1.40766e-114	0.786448	0.696	0.662	4.77437e-110	3	HSPA8
JUNB	6.60841e-114	0.679252	0.7	0.644	2.24137e-109	3	JUNB
CCR42	1.01948e-113	0.443876	0.215	0.116	3.45776e-109	3	CCR4
CCNH	1.71661e-113	0.589189	0.272	0.17	5.82223e-109	3	CCNH
RBM8A	4.98842e-112	0.546872	0.635	0.591	1.69192e-107	3	RBM8A
NR1D2	1.19415e-110	0.410295	0.141	0.065	4.0502e-106	3	NR1D2
XBP1	3.65805e-110	0.591373	0.433	0.332	1.2407e-105	3	XBP1
DUSP21	5.07064e-110	0.953984	0.463	0.361	1.71981e-105	3	DUSP2
STAT3	1.58668e-109	0.612172	0.559	0.495	5.38155e-105	3	STAT3
USP36	1.29781e-108	0.464667	0.215	0.12	4.40178e-104	3	USP36
ODC1	1.47827e-108	0.602811	0.228	0.134	5.01386e-104	3	ODC1
UBC	6.98779e-107	0.453015	0.905	0.88	2.37005e-102	3	UBC
CCNL1	4.06752e-106	0.61682	0.539	0.468	1.37958e-101	3	CCNL1
RPL44	4.80431e-106	0.336536	0.841	0.822	1.62948e-101	3	RPL4
DUSP4	1.29691e-104	0.887897	0.413	0.319	4.39873e-100	3	DUSP4
MYLIP	7.67929e-102	0.62742	0.188	0.104	2.60458e-97	3	MYLIP
PTPRC3	1.86351e-101	0.327764	0.845	0.762	6.32048e-97	3	PTPRC
DDX24	2.5704e-100	0.472934	0.663	0.634	8.71804e-96	3	DDX24
RPL413	3.09069e-100	0.26121	0.982	0.981	1.04827e-95	3	RPL41
NOP58	4.83335e-100	0.580166	0.375	0.276	1.63933e-95	3	NOP58
DDX3Y	1.16676e-97	0.462687	0.169	0.09	3.95729e-93	3	DDX3Y
STK4	3.79546e-97	0.451256	0.775	0.728	1.28731e-92	3	STK4
GABARAPL11	1.48615e-96	0.617017	0.393	0.301	5.04058e-92	3	GABARAPL1
UBE2D3	7.97851e-96	0.464783	0.651	0.623	2.70607e-91	3	UBE2D3
RPS24	2.66907e-95	0.25612	0.976	0.967	9.05268e-91	3	RPS2
PPP1R15A	3.68134e-95	0.450017	0.514	0.436	1.2486e-90	3	PPP1R15A
HNRNPA01	4.15556e-94	0.571868	0.548	0.488	1.40944e-89	3	HNRNPA0
CDKN1B1	1.00666e-92	0.522132	0.448	0.353	3.4143e-88	3	CDKN1B
CNBP	1.23239e-92	0.480053	0.628	0.599	4.1799e-88	3	CNBP
SF11	2.30294e-92	0.550518	0.567	0.514	7.81087e-88	3	SF1
SERP1	5.95906e-91	0.444535	0.672	0.662	2.02114e-86	3	SERP1
GSPT1	1.76877e-88	0.526123	0.475	0.396	5.99915e-84	3	GSPT1
HSPA5	2.00358e-88	0.457441	0.494	0.414	6.79553e-84	3	HSPA5
AMD1	4.70084e-88	0.599959	0.385	0.305	1.59439e-83	3	AMD1
RGCC	2.46676e-83	0.660405	0.333	0.242	8.36651e-79	3	RGCC
BTG2	1.65366e-82	0.714057	0.416	0.338	5.60873e-78	3	BTG2
LMNA1	1.04998e-81	0.894294	0.463	0.392	3.56123e-77	3	LMNA
MPZL31	4.66327e-81	0.46847	0.233	0.146	1.58164e-76	3	MPZL3
ATG2A	3.29638e-80	0.410529	0.18	0.104	1.11803e-75	3	ATG2A
EPB41L4A-AS11	5.16338e-80	0.430435	0.342	0.249	1.75127e-75	3	EPB41L4A-AS1
TERF2IP	9.5179e-80	0.50928	0.527	0.477	3.22819e-75	3	TERF2IP
PNRC1	1.47192e-79	0.251684	0.751	0.696	4.99232e-75	3	PNRC1
HMGB2	4.08599e-79	0.556229	0.437	0.353	1.38584e-74	3	HMGB2
SLC3A2	4.9036e-79	0.468412	0.609	0.572	1.66315e-74	3	SLC3A2
AGO2	5.19344e-79	0.63423	0.351	0.277	1.76146e-74	3	AGO2
RUNX31	7.53504e-79	0.664593	0.489	0.429	2.55566e-74	3	RUNX3
BRD2	1.61137e-78	0.630235	0.45	0.395	5.46527e-74	3	BRD2
JMY	2.7975e-78	0.425529	0.197	0.119	9.4883e-74	3	JMY
EVI2B2	8.13999e-78	0.433702	0.47	0.377	2.76084e-73	3	EVI2B
SUPT5H	1.31812e-76	0.510138	0.309	0.227	4.47066e-72	3	SUPT5H
CLEC2B1	1.91532e-75	0.62714	0.396	0.311	6.49618e-71	3	CLEC2B
CHD2	8.86921e-75	0.57985	0.352	0.275	3.00817e-70	3	CHD2
GOLGB1	8.18238e-73	0.565428	0.484	0.427	2.77522e-68	3	GOLGB1
FKBP53	1.09552e-72	0.514724	0.479	0.403	3.71567e-68	3	FKBP5
HNRNPC	2.60596e-72	0.434852	0.605	0.581	8.83864e-68	3	HNRNPC
CDC42SE2	2.74396e-72	0.431184	0.565	0.518	9.30668e-68	3	CDC42SE2
TGFB11	5.92771e-72	0.410967	0.503	0.415	2.0105e-67	3	TGFB1
WSB1	9.89089e-71	0.515949	0.47	0.414	3.35469e-66	3	WSB1
RSRP1	8.21461e-70	0.475734	0.627	0.599	2.78615e-65	3	RSRP1
SNU13	2.11146e-67	0.393788	0.579	0.529	7.16143e-63	3	SNU13
PRDM11	1.50788e-66	0.579643	0.383	0.311	5.11427e-62	3	PRDM1
ITK2	2.98182e-66	0.387789	0.308	0.22	1.01135e-61	3	ITK
CHD1	4.89537e-66	0.544982	0.37	0.303	1.66036e-61	3	CHD1
RSBN1	5.60193e-66	0.486285	0.373	0.299	1.90001e-61	3	RSBN1
ARID5A1	3.17193e-65	0.536306	0.337	0.262	1.07582e-60	3	ARID5A
ZNF8312	1.48359e-64	0.319883	0.206	0.13	5.03188e-60	3	ZNF831
EIF5B	3.18059e-64	0.491428	0.507	0.455	1.07876e-59	3	EIF5B
EIF3J	3.31753e-63	0.48843	0.467	0.408	1.12521e-58	3	EIF3J
HBP1	3.56993e-63	0.571853	0.332	0.269	1.21081e-58	3	HBP1
NKTR	4.16917e-63	0.447222	0.484	0.422	1.41406e-58	3	NKTR
STAT5B	2.77911e-62	0.433869	0.251	0.176	9.4259e-58	3	STAT5B
RCAN32	3.16724e-62	0.476015	0.316	0.238	1.07423e-57	3	RCAN3
PDE4D1	1.04064e-61	0.550942	0.284	0.211	3.52953e-57	3	PDE4D
ARID4B	1.92736e-61	0.491501	0.514	0.48	6.53701e-57	3	ARID4B
CEBPZ	3.21347e-61	0.436094	0.343	0.268	1.08991e-56	3	CEBPZ
AP3M21	5.03082e-61	0.356037	0.165	0.1	1.7063e-56	3	AP3M2
NCL	8.62864e-60	0.40282	0.659	0.652	2.92658e-55	3	NCL
PPP1R2	9.12673e-60	0.510288	0.534	0.505	3.09551e-55	3	PPP1R2
ZBTB21	2.77698e-58	0.350186	0.131	0.075	9.41868e-54	3	ZBTB21
RBPJ	2.38707e-57	0.68787	0.432	0.385	8.09622e-53	3	RBPJ
CSNK1D	2.65777e-56	0.525889	0.38	0.328	9.01435e-52	3	CSNK1D
ANP32B1	3.84918e-56	0.359807	0.561	0.525	1.30553e-51	3	ANP32B
PRPF38B	4.87739e-56	0.48182	0.491	0.446	1.65426e-51	3	PRPF38B
ITPRIPL1	1.95456e-55	0.297505	0.161	0.098	6.62928e-51	3	ITPRIPL1
RSL24D1	5.37315e-55	0.411566	0.516	0.481	1.82241e-50	3	RSL24D1
SFXN12	8.1347e-55	0.356855	0.288	0.209	2.75905e-50	3	SFXN1
SQSTM1	9.96172e-55	0.47985	0.636	0.609	3.37872e-50	3	SQSTM1
C6orf481	1.43414e-54	0.406525	0.432	0.369	4.86419e-50	3	C6orf48
GNL3	5.13471e-54	0.391296	0.238	0.171	1.74154e-49	3	GNL3
MCL1	5.91957e-54	0.472552	0.583	0.555	2.00774e-49	3	MCL1
PPP2R5C3	7.01643e-54	0.29882	0.664	0.609	2.37976e-49	3	PPP2R5C
CD441	1.04912e-53	0.259528	0.795	0.79	3.5583e-49	3	CD44
CYCS	8.46888e-53	0.490743	0.459	0.418	2.87239e-48	3	CYCS
LEPROTL12	1.44218e-52	0.296355	0.639	0.559	4.89143e-48	3	LEPROTL1
RNF19A1	1.59976e-52	0.462237	0.464	0.404	5.42592e-48	3	RNF19A
MECP2	1.30156e-51	0.463038	0.354	0.296	4.4145e-47	3	MECP2
SRSF3	2.97055e-51	0.653724	0.555	0.545	1.00752e-46	3	SRSF3
FOS1	8.09152e-51	0.515117	0.38	0.312	2.7444e-46	3	FOS
SAP30	1.59706e-50	0.351829	0.173	0.112	5.41676e-46	3	SAP30
KIAA03551	1.60765e-50	0.397207	0.25	0.182	5.45268e-46	3	KIAA0355
CTNNAL1	2.61394e-50	0.384766	0.151	0.096	8.8657e-46	3	CTNNAL1
AC058791.12	1.48965e-49	0.455103	0.361	0.298	5.05244e-45	3	AC058791.1
SRRM1	1.62552e-48	0.393731	0.565	0.552	5.51327e-44	3	SRRM1
BAZ1A	3.88808e-48	0.468152	0.488	0.456	1.31872e-43	3	BAZ1A
TXLNG	7.65056e-48	0.2996	0.147	0.091	2.59484e-43	3	TXLNG
CAMLG	1.60787e-47	0.400401	0.426	0.378	5.45342e-43	3	CAMLG
VAMP2	1.62214e-47	0.443838	0.466	0.419	5.50182e-43	3	VAMP2
BFAR	5.62313e-47	0.360874	0.23	0.169	1.9072e-42	3	BFAR
GCC21	1.21484e-46	0.394212	0.538	0.502	4.12039e-42	3	GCC2
HSPA9	5.83143e-46	0.415478	0.336	0.28	1.97785e-41	3	HSPA9
SNHG15	7.11567e-46	0.505439	0.316	0.26	2.41342e-41	3	SNHG15
RHOH	7.95176e-46	0.41612	0.329	0.264	2.697e-41	3	RHOH
FAM241A1	2.32205e-45	0.339694	0.186	0.127	7.87568e-41	3	FAM241A
NT5C3A	3.23744e-45	0.309307	0.216	0.153	1.09804e-40	3	NT5C3A
SBDS	4.9654e-45	0.472585	0.346	0.296	1.68411e-40	3	SBDS
DCXR1	2.50696e-44	0.376337	0.322	0.259	8.50286e-40	3	DCXR
BICDL1	5.38717e-44	0.335598	0.165	0.11	1.82717e-39	3	BICDL1
EMD	1.20093e-43	0.453427	0.308	0.26	4.07319e-39	3	EMD
COPS2	3.29627e-43	0.382747	0.258	0.201	1.118e-38	3	COPS2
AKAP17A	8.71542e-43	0.382463	0.307	0.251	2.95601e-38	3	AKAP17A
CRYBG11	9.35427e-43	0.423198	0.249	0.191	3.17269e-38	3	CRYBG1
RNF138	1.03201e-42	0.297058	0.105	0.062	3.50027e-38	3	RNF138
EIF5	1.43545e-42	0.45801	0.569	0.558	4.86862e-38	3	EIF5
SLC25A38	2.88677e-42	0.28707	0.155	0.102	9.79107e-38	3	SLC25A38
AC016831.51	1.26145e-41	0.436757	0.333	0.28	4.27847e-37	3	AC016831.5
ZEB1	1.40871e-41	0.36058	0.214	0.156	4.77791e-37	3	ZEB1
WIPF1	1.96747e-41	0.325352	0.485	0.434	6.67306e-37	3	WIPF1
PRNP1	2.26351e-41	0.417524	0.348	0.288	7.67714e-37	3	PRNP
JUN	3.72326e-41	0.455737	0.44	0.391	1.26282e-36	3	JUN
HNRNPUL1	5.33833e-41	0.403656	0.383	0.333	1.8106e-36	3	HNRNPUL1
NTMT1	8.39797e-41	0.378382	0.24	0.183	2.84834e-36	3	NTMT1
MXI1	2.9996e-40	0.355788	0.262	0.201	1.01737e-35	3	MXI1
TUBA1B	3.66377e-40	0.262473	0.7	0.659	1.24264e-35	3	TUBA1B
G3BP2	1.15459e-39	0.446102	0.451	0.425	3.91601e-35	3	G3BP2
CCNI	2.17075e-39	0.303442	0.7	0.735	7.36254e-35	3	CCNI
MACO1	5.22816e-39	0.349633	0.171	0.12	1.77324e-34	3	MACO1
NOP56	1.37339e-38	0.43595	0.279	0.224	4.65813e-34	3	NOP56
ANKRD37	1.39661e-38	0.29809	0.16	0.109	4.73687e-34	3	ANKRD37
TNFAIP3	1.39952e-38	0.438373	0.51	0.486	4.74676e-34	3	TNFAIP3
NFATC1	2.61204e-38	0.270017	0.103	0.061	8.85926e-34	3	NFATC1
RPL173	4.95937e-38	0.286806	0.56	0.533	1.68207e-33	3	RPL17
PIK3IP12	6.41651e-38	0.296133	0.434	0.362	2.17629e-33	3	PIK3IP1
HECA	8.98445e-38	0.411543	0.254	0.2	3.04725e-33	3	HECA
SYAP11	9.73917e-38	0.441849	0.376	0.334	3.30323e-33	3	SYAP1
JMJD1C	3.05729e-37	0.427909	0.361	0.317	1.03694e-32	3	JMJD1C
PRRC2C	3.25325e-37	0.302777	0.655	0.671	1.10341e-32	3	PRRC2C
OGA	4.55034e-37	0.438812	0.31	0.263	1.54334e-32	3	OGA
FAM107B	2.25398e-36	0.419503	0.535	0.521	7.64483e-32	3	FAM107B
CITED21	4.32053e-36	0.440471	0.233	0.177	1.46539e-31	3	CITED2
SYTL21	2.61531e-35	0.309301	0.258	0.195	8.87035e-31	3	SYTL2
SPTY2D1	3.67825e-35	0.432252	0.228	0.179	1.24755e-30	3	SPTY2D1
SMARCA2	6.30715e-35	0.360441	0.238	0.183	2.1392e-30	3	SMARCA2
SLC38A11	6.9524e-35	0.344	0.418	0.369	2.35804e-30	3	SLC38A1
ZNF394	9.09063e-35	0.369088	0.214	0.164	3.08327e-30	3	ZNF394
ARF4	2.54831e-34	0.430826	0.332	0.294	8.6431e-30	3	ARF4
CENPC	2.93089e-34	0.344502	0.255	0.2	9.9407e-30	3	CENPC
SON	5.02661e-34	0.3024	0.668	0.69	1.70488e-29	3	SON
ZBTB12	5.9608e-34	0.414813	0.343	0.295	2.02172e-29	3	ZBTB1
MANF	7.7335e-34	0.389044	0.377	0.336	2.62297e-29	3	MANF
TUBB4B	8.31783e-34	0.413517	0.525	0.5	2.82116e-29	3	TUBB4B
BMI1	2.35557e-33	0.3014	0.135	0.092	7.9894e-29	3	BMI1
SMAP2	2.74559e-33	0.356316	0.593	0.582	9.3122e-29	3	SMAP2
PHF20	5.57829e-33	0.356229	0.295	0.245	1.89199e-28	3	PHF20
NXT1	1.09712e-32	0.325371	0.232	0.182	3.72109e-28	3	NXT1
TAGAP	1.30742e-32	0.300478	0.11	0.07	4.43437e-28	3	TAGAP
FNBP4	2.57941e-32	0.33907	0.428	0.396	8.74859e-28	3	FNBP4
ISCA1	4.5802e-32	0.305425	0.245	0.194	1.55347e-27	3	ISCA1
TOPORS	5.21009e-32	0.400259	0.237	0.19	1.76711e-27	3	TOPORS
PHTF2	8.57729e-32	0.290893	0.157	0.111	2.90916e-27	3	PHTF2
CSRNP1	1.32036e-31	0.446776	0.193	0.148	4.47826e-27	3	CSRNP1
GATA3	1.69995e-31	0.43677	0.197	0.147	5.76572e-27	3	GATA3
KLHL24	2.96621e-31	0.318381	0.21	0.16	1.00605e-26	3	KLHL24
ICOS	8.33529e-31	0.250706	0.127	0.084	2.82708e-26	3	ICOS
RHBDD2	1.23437e-30	0.299761	0.155	0.11	4.18661e-26	3	RHBDD2
MFHAS11	1.69896e-30	0.307916	0.252	0.197	5.76236e-26	3	MFHAS1
PHF12	8.55998e-30	0.2937	0.17	0.124	2.90329e-25	3	PHF12
HNRNPU	9.61114e-30	0.314019	0.625	0.629	3.25981e-25	3	HNRNPU
NANS	9.72841e-30	0.367802	0.269	0.226	3.29958e-25	3	NANS
RPL22L1	1.65127e-29	0.34496	0.317	0.273	5.60061e-25	3	RPL22L1
AC016831.7	1.97638e-29	0.300807	0.24	0.191	6.7033e-25	3	AC016831.7
FAM177A1	2.0341e-29	0.513662	0.357	0.33	6.89907e-25	3	FAM177A1
BRD1	2.14172e-29	0.374644	0.256	0.213	7.26406e-25	3	BRD1
CALM21	2.28228e-29	0.331737	0.655	0.669	7.7408e-25	3	CALM2
OPTN	4.05659e-29	0.300301	0.39	0.341	1.37587e-24	3	OPTN
TESPA11	4.18319e-29	0.264943	0.118	0.079	1.41881e-24	3	TESPA1
MAP3K4	8.75687e-29	0.321562	0.159	0.115	2.97007e-24	3	MAP3K4
NDUFV2	1.08179e-28	0.397944	0.559	0.578	3.6691e-24	3	NDUFV2
TUT41	2.40534e-28	0.270203	0.335	0.277	8.15818e-24	3	TUT4
SKI	3.07004e-28	0.358867	0.138	0.098	1.04127e-23	3	SKI
MPHOSPH10	3.42788e-28	0.297421	0.243	0.194	1.16263e-23	3	MPHOSPH10
ERN11	5.32906e-28	0.341139	0.242	0.194	1.80746e-23	3	ERN1
RLF	6.01246e-28	0.342714	0.207	0.165	2.03924e-23	3	RLF
FGFR1OP2	8.16362e-28	0.365215	0.373	0.343	2.76886e-23	3	FGFR1OP2
RNF114	1.08938e-27	0.368019	0.244	0.204	3.69485e-23	3	RNF114
ZBTB43	1.21775e-27	0.411291	0.219	0.177	4.13023e-23	3	ZBTB43
RBM38	1.25194e-27	0.286126	0.173	0.127	4.2462e-23	3	RBM38
LINC005131	2.78101e-27	0.349543	0.186	0.142	9.43236e-23	3	LINC00513
CDC14A	9.06403e-27	0.279178	0.145	0.104	3.07425e-22	3	CDC14A
CCNT1	1.50155e-26	0.281242	0.133	0.094	5.09282e-22	3	CCNT1
FBXW7	1.75043e-26	0.325447	0.202	0.158	5.93692e-22	3	FBXW7
MAF1	1.77904e-26	0.366327	0.223	0.174	6.03398e-22	3	MAF
NASP	2.09266e-26	0.377615	0.437	0.418	7.09767e-22	3	NASP
TOB1	4.62631e-26	0.463366	0.255	0.216	1.5691e-21	3	TOB1
RAB8B	6.4156e-26	0.393504	0.399	0.372	2.17598e-21	3	RAB8B
SYPL11	9.34623e-26	0.31042	0.3	0.257	3.16996e-21	3	SYPL1
SNX9	1.89473e-25	0.393286	0.373	0.351	6.42634e-21	3	SNX9
RBM25	2.21135e-25	0.330575	0.499	0.497	7.50024e-21	3	RBM25
INTS6	6.25169e-25	0.399838	0.25	0.211	2.12039e-20	3	INTS6
ELL2	1.69408e-24	0.351439	0.156	0.118	5.74579e-20	3	ELL2
CMC2	2.24595e-24	0.331778	0.244	0.203	7.61759e-20	3	CMC2
LRRC8C	5.54646e-24	0.269402	0.156	0.117	1.88119e-19	3	LRRC8C
SMC4	5.81561e-24	0.445738	0.268	0.23	1.97248e-19	3	SMC4
MBP2	6.16927e-24	0.263629	0.584	0.571	2.09243e-19	3	MBP
ELOVL5	7.10577e-24	0.289648	0.222	0.18	2.41006e-19	3	ELOVL5
UBE2B	7.54438e-24	0.284268	0.521	0.53	2.55883e-19	3	UBE2B
YPEL5	7.60916e-24	0.389727	0.389	0.363	2.5808e-19	3	YPEL5
ARF61	1.01048e-23	0.395542	0.467	0.465	3.42726e-19	3	ARF6
STK17A1	2.52872e-23	0.327286	0.512	0.498	8.57666e-19	3	STK17A
TIPARP	3.97682e-23	0.36947	0.328	0.296	1.34882e-18	3	TIPARP
PDCL3	5.84424e-23	0.32027	0.252	0.212	1.98219e-18	3	PDCL3
CDV3	7.86682e-23	0.337564	0.498	0.505	2.66819e-18	3	CDV3
BCAS2	1.01013e-22	0.363712	0.279	0.247	3.42604e-18	3	BCAS2
FRMD4B	1.175e-22	0.273915	0.116	0.082	3.98523e-18	3	FRMD4B
GPBP1	1.20546e-22	0.367095	0.525	0.519	4.08858e-18	3	GPBP1
ZNF581	1.378e-22	0.27065	0.18	0.141	4.67375e-18	3	ZNF581
AC026979.2	1.48811e-22	0.258862	0.107	0.073	5.04724e-18	3	AC026979.2
ARIH1	2.04159e-22	0.362902	0.232	0.196	6.92447e-18	3	ARIH1
TENT5C	2.15291e-22	0.273411	0.198	0.156	7.30203e-18	3	TENT5C
MAX	3.04292e-22	0.266708	0.234	0.191	1.03207e-17	3	MAX
CAMK1D	3.2427e-22	0.2532	0.114	0.081	1.09983e-17	3	CAMK1D
AC114760.2	3.63069e-22	0.388472	0.159	0.122	1.23142e-17	3	AC114760.2
COPS3	4.39975e-22	0.332246	0.199	0.163	1.49226e-17	3	COPS3
SAR1A	4.54572e-22	0.387601	0.264	0.233	1.54177e-17	3	SAR1A
MED10	4.69397e-22	0.358002	0.393	0.377	1.59205e-17	3	MED10
KDM6B	5.61543e-22	0.384793	0.216	0.18	1.90459e-17	3	KDM6B
NSD3	9.27098e-22	0.378944	0.474	0.472	3.14444e-17	3	NSD3
ATP1A1	1.53762e-21	0.391374	0.34	0.311	5.21514e-17	3	ATP1A1
APOLD1	5.33715e-21	0.273723	0.159	0.12	1.8102e-16	3	APOLD1
TNRC6B1	6.28458e-21	0.281643	0.437	0.408	2.13154e-16	3	TNRC6B
CPD	7.41419e-21	0.294539	0.154	0.119	2.51467e-16	3	CPD
PTGES3	1.29416e-20	0.295776	0.602	0.637	4.38942e-16	3	PTGES3
TRMT10C	2.55011e-20	0.289473	0.255	0.217	8.64922e-16	3	TRMT10C
CREBRF	2.99282e-20	0.308686	0.375	0.354	1.01508e-15	3	CREBRF
GTPBP1	3.42096e-20	0.334148	0.135	0.103	1.16029e-15	3	GTPBP1
GOLT1B	3.73452e-20	0.293795	0.183	0.149	1.26664e-15	3	GOLT1B
ERO1B	4.12651e-20	0.27453	0.161	0.125	1.39959e-15	3	ERO1B
KMT2A	4.45806e-20	0.312999	0.461	0.451	1.51204e-15	3	KMT2A
HEXIM1	6.43919e-20	0.329206	0.202	0.17	2.18398e-15	3	HEXIM1
TRA2B	8.09529e-20	0.39694	0.396	0.389	2.74568e-15	3	TRA2B
YTHDC1	1.18182e-19	0.355187	0.393	0.382	4.00838e-15	3	YTHDC1
CCND2	1.1838e-19	0.283208	0.215	0.177	4.0151e-15	3	CCND2
NDUFA6	1.20428e-19	0.36755	0.457	0.466	4.08455e-15	3	NDUFA6
KLF9	2.05528e-19	0.354979	0.161	0.128	6.97089e-15	3	KLF9
HSPH1	2.14828e-19	0.403497	0.27	0.245	7.28634e-15	3	HSPH1
MT1E	2.20607e-19	2.36449	0.114	0.084	7.48233e-15	3	MT1E
CCSER2	3.04492e-19	0.297976	0.395	0.378	1.03275e-14	3	CCSER2
DNAJC11	3.06171e-19	0.346864	0.361	0.339	1.03844e-14	3	DNAJC1
HELZ	3.18214e-19	0.271858	0.212	0.176	1.07929e-14	3	HELZ
GNA13	3.36235e-19	0.382052	0.286	0.26	1.14041e-14	3	GNA13
RAN	3.50582e-19	0.278375	0.631	0.65	1.18907e-14	3	RAN
IDI1	4.5889e-19	0.359827	0.291	0.261	1.55642e-14	3	IDI1
C1orf35	5.65803e-19	0.28882	0.207	0.171	1.91903e-14	3	C1orf35
ZNF292	7.03198e-19	0.359642	0.406	0.398	2.38504e-14	3	ZNF292
TOX4	7.27836e-19	0.320201	0.29	0.263	2.4686e-14	3	TOX4
RNF149	7.37966e-19	0.275129	0.284	0.251	2.50296e-14	3	RNF149
RBM3	8.51795e-19	0.29699	0.256	0.226	2.88903e-14	3	RBM3
P2RY10	1.05677e-18	0.342573	0.29	0.261	3.58426e-14	3	P2RY10
PPP1R10	1.91319e-18	0.433656	0.304	0.283	6.48896e-14	3	PPP1R10
EIF2A	2.23169e-18	0.275932	0.218	0.185	7.56923e-14	3	EIF2A
SAR1B	3.0115e-18	0.289191	0.269	0.239	1.02141e-13	3	SAR1B
TM2D3	3.23726e-18	0.315424	0.179	0.147	1.09798e-13	3	TM2D3
METTL91	3.39469e-18	0.275823	0.441	0.428	1.15138e-13	3	METTL9
SETD2	3.8544e-18	0.347763	0.286	0.258	1.3073e-13	3	SETD2
SAFB2	4.95678e-18	0.342011	0.313	0.291	1.68119e-13	3	SAFB2
AC044849.1	7.69477e-18	0.313508	0.181	0.145	2.60984e-13	3	AC044849.1
FAM133B	1.20392e-17	0.370874	0.355	0.34	4.08333e-13	3	FAM133B
PPIL4	1.26095e-17	0.317782	0.24	0.212	4.27676e-13	3	PPIL4
MT1X	1.6676e-17	2.59126	0.237	0.209	5.65599e-13	3	MT1X
TOP1	1.69354e-17	0.378087	0.415	0.411	5.74399e-13	3	TOP1
SPTAN1	1.74426e-17	0.304258	0.353	0.324	5.91601e-13	3	SPTAN1
MAP1LC3B	2.42445e-17	0.288196	0.552	0.572	8.223e-13	3	MAP1LC3B
HIST1H1C	2.58497e-17	0.428306	0.206	0.173	8.76745e-13	3	HIST1H1C
IL6ST	2.66428e-17	0.354918	0.228	0.198	9.03645e-13	3	IL6ST
CWC25	2.82873e-17	0.329526	0.248	0.221	9.59421e-13	3	CWC25
GTPBP4	3.2328e-17	0.282803	0.197	0.165	1.09647e-12	3	GTPBP4
YIPF5	3.39199e-17	0.275079	0.215	0.182	1.15046e-12	3	YIPF5
PTPN221	6.74682e-17	0.258971	0.249	0.21	2.28832e-12	3	PTPN22
CCNG1	7.14455e-17	0.258527	0.192	0.16	2.42322e-12	3	CCNG1
EIF4A1	1.76286e-16	0.40552	0.325	0.309	5.9791e-12	3	EIF4A1
PAXBP1	1.84029e-16	0.257775	0.2	0.166	6.2417e-12	3	PAXBP1
EIF3A	2.66908e-16	0.331541	0.448	0.453	9.05271e-12	3	EIF3A
ZFP36L1	2.75457e-16	0.511231	0.459	0.451	9.34268e-12	3	ZFP36L1
IER2	3.12137e-16	0.429004	0.416	0.414	1.05867e-11	3	IER2
TNFRSF18	3.85147e-16	0.267281	0.431	0.404	1.3063e-11	3	TNFRSF18
USP47	4.72494e-16	0.278463	0.268	0.24	1.60256e-11	3	USP47
ITM2A1	4.9958e-16	0.351378	0.347	0.309	1.69443e-11	3	ITM2A
USP1	1.16409e-15	0.285755	0.235	0.206	3.94823e-11	3	USP1
ZBTB11	1.37852e-15	0.257092	0.166	0.135	4.67552e-11	3	ZBTB11
CMSS1	1.83975e-15	0.399065	0.126	0.097	6.2399e-11	3	CMSS1
HNRNPH1	2.75433e-15	0.39189	0.384	0.379	9.34185e-11	3	HNRNPH1
CCNK	3.09126e-15	0.313436	0.195	0.167	1.04846e-10	3	CCNK
NGDN	8.58473e-15	0.289209	0.159	0.13	2.91168e-10	3	NGDN
GNL1	1.00228e-14	0.251569	0.175	0.145	3.39945e-10	3	GNL1
SURF4	2.09474e-14	0.291324	0.353	0.339	7.10474e-10	3	SURF4
SARS	4.08455e-14	0.295655	0.295	0.274	1.38536e-09	3	SARS
SRSF11	4.39825e-14	0.297769	0.477	0.49	1.49175e-09	3	SRSF11
DUSP10	4.83417e-14	0.33264	0.138	0.112	1.63961e-09	3	DUSP10
mm10---Gm42418	6.83711e-14	0.4767	0.495	0.503	2.31894e-09	3	mm10---Gm42418
EVI2A1	7.43972e-14	0.277283	0.294	0.266	2.52333e-09	3	EVI2A
CCDC186	1.03017e-13	0.262864	0.245	0.218	3.49403e-09	3	CCDC186
HNRNPAB	1.69321e-13	0.332257	0.333	0.323	5.74286e-09	3	HNRNPAB
SLBP	2.03697e-13	0.260669	0.276	0.253	6.90879e-09	3	SLBP
EIF4G2	2.14412e-13	0.319826	0.494	0.514	7.2722e-09	3	EIF4G2
SERTAD1	2.17156e-13	0.366033	0.236	0.217	7.36527e-09	3	SERTAD1
DNAJA2	2.42925e-13	0.304504	0.332	0.321	8.23929e-09	3	DNAJA2
BCLAF1	4.25782e-13	0.296249	0.39	0.386	1.44413e-08	3	BCLAF1
PSMD12	6.97263e-13	0.312466	0.322	0.315	2.36491e-08	3	PSMD12
ST13	8.48433e-13	0.279029	0.521	0.549	2.87763e-08	3	ST13
IFRD1	8.71645e-13	0.336352	0.205	0.182	2.95636e-08	3	IFRD1
GNAI3	1.4053e-12	0.315777	0.338	0.333	4.76635e-08	3	GNAI3
YY1	1.61877e-12	0.281772	0.465	0.479	5.49038e-08	3	YY1
GGNBP2	1.62351e-12	0.316924	0.319	0.308	5.50645e-08	3	GGNBP2
KPNA2	4.64982e-12	0.310699	0.177	0.155	1.57708e-07	3	KPNA2
PRELID3B	7.05322e-12	0.280012	0.208	0.188	2.39224e-07	3	PRELID3B
PFDN2	1.21045e-11	0.275988	0.389	0.391	4.10549e-07	3	PFDN2
STAT5A	1.53632e-11	0.304851	0.19	0.167	5.21075e-07	3	STAT5A
BRAF	2.03599e-11	0.257927	0.184	0.16	6.90547e-07	3	BRAF
ANP32E	2.239e-11	0.27641	0.329	0.316	7.59402e-07	3	ANP32E
FOXO1	2.58355e-11	0.250052	0.185	0.161	8.76264e-07	3	FOXO1
FOXP1	2.59576e-11	0.272583	0.445	0.445	8.80403e-07	3	FOXP1
DIAPH1	2.59643e-11	0.274096	0.313	0.296	8.80633e-07	3	DIAPH1
RPL7L1	3.00708e-11	0.286045	0.32	0.308	1.01991e-06	3	RPL7L1
JMJD6	3.7527e-11	0.34678	0.223	0.206	1.2728e-06	3	JMJD6
IRF2BP2	3.86419e-11	0.274723	0.194	0.17	1.31062e-06	3	IRF2BP2
ZNF267	3.93929e-11	0.368658	0.298	0.29	1.33609e-06	3	ZNF267
PIK3R11	4.25781e-11	0.365377	0.348	0.329	1.44412e-06	3	PIK3R1
GOLGA4	4.73793e-11	0.299474	0.389	0.39	1.60697e-06	3	GOLGA4
AHR	4.84183e-11	0.356273	0.199	0.18	1.6422e-06	3	AHR
SUCO	1.10721e-10	0.263333	0.167	0.145	3.75534e-06	3	SUCO
PITHD1	1.45349e-10	0.29479	0.28	0.267	4.9298e-06	3	PITHD1
NBL1	1.69714e-10	0.282938	0.12	0.099	5.75619e-06	3	NBL1
ZC3H15	2.16298e-10	0.273396	0.36	0.359	7.33617e-06	3	ZC3H15
MIER1	3.10543e-10	0.270775	0.325	0.318	1.05327e-05	3	MIER1
PCNX11	4.09238e-10	0.270287	0.242	0.223	1.38801e-05	3	PCNX1
LSM14A	4.69736e-10	0.267887	0.329	0.324	1.5932e-05	3	LSM14A
DNAJA1	5.13298e-10	0.358267	0.485	0.507	1.74095e-05	3	DNAJA1
RNF10	5.88876e-10	0.309478	0.227	0.213	1.99729e-05	3	RNF10
PPIG	8.93587e-10	0.294088	0.398	0.405	3.03078e-05	3	PPIG
RNPS1	1.20041e-09	0.292775	0.334	0.329	4.07143e-05	3	RNPS1
SRSF10	1.32414e-09	0.304786	0.402	0.417	4.4911e-05	3	SRSF10
SFPQ	1.34122e-09	0.366336	0.439	0.468	4.549e-05	3	SFPQ
TMF1	1.84182e-09	0.267276	0.357	0.356	6.24688e-05	3	TMF1
FKBP4	1.91107e-09	0.290577	0.224	0.206	6.48177e-05	3	FKBP4
HERPUD2	2.68746e-09	0.273158	0.175	0.155	9.11505e-05	3	HERPUD2
HIPK1	3.14339e-09	0.290706	0.22	0.206	0.000106614	3	HIPK1
NEAT1	3.19916e-09	0.284772	0.91	0.944	0.000108506	3	NEAT1
SESN31	5.0005e-09	0.477582	0.233	0.22	0.000169602	3	SESN3
TAF7	5.71125e-09	0.267946	0.418	0.434	0.000193709	3	TAF7
NORAD	5.72282e-09	0.280279	0.338	0.335	0.000194101	3	NORAD
ATF7IP	5.73934e-09	0.250477	0.219	0.2	0.000194661	3	ATF7IP
MRFAP1	6.94265e-09	0.254468	0.444	0.465	0.000235474	3	MRFAP1
TGIF1	7.35569e-09	0.324632	0.317	0.314	0.000249483	3	TGIF1
POLR2A	7.73443e-09	0.304459	0.234	0.223	0.000262329	3	POLR2A
BDP1	7.9152e-09	0.254165	0.305	0.295	0.00026846	3	BDP1
EIF4A3	8.18564e-09	0.320729	0.265	0.256	0.000277632	3	EIF4A3
ATG101	1.0014e-08	0.276871	0.189	0.173	0.000339643	3	ATG101
NONO	1.1352e-08	0.255073	0.31	0.307	0.000385025	3	NONO
SKIL	1.28636e-08	0.373125	0.321	0.324	0.000436294	3	SKIL
PNRC2	1.31138e-08	0.322135	0.313	0.312	0.00044478	3	PNRC2
UBE2G1	3.52812e-08	0.267336	0.181	0.164	0.00119663	3	UBE2G1
YME1L1	6.03498e-08	0.294121	0.295	0.293	0.00204689	3	YME1L1
MORF4L2	8.55421e-08	0.339069	0.241	0.234	0.00290133	3	MORF4L2
PRDM2	1.26877e-07	0.277225	0.27	0.261	0.0043033	3	PRDM2
PTBP1	1.27077e-07	0.29234	0.25	0.241	0.00431007	3	PTBP1
PPP4R3A	1.3722e-07	0.27349	0.285	0.28	0.0046541	3	PPP4R3A
RANBP2	1.38589e-07	0.263212	0.254	0.245	0.00470051	3	RANBP2
TCP1	1.45021e-07	0.289793	0.309	0.311	0.00491866	3	TCP1
SIK3	2.03095e-07	0.264341	0.164	0.15	0.00688836	3	SIK3
LPAR6	2.48397e-07	0.410335	0.348	0.35	0.00842487	3	LPAR6
CCT4	2.75825e-07	0.278479	0.316	0.316	0.00935516	3	CCT4
GPI	3.90358e-07	0.266483	0.232	0.22	0.0132398	3	GPI
HSPE1	4.10951e-07	0.25537	0.421	0.428	0.0139382	3	HSPE1
LUC7L	5.20947e-07	0.256558	0.204	0.193	0.017669	3	LUC7L
GCLM	5.41246e-07	0.250794	0.254	0.245	0.0183574	3	GCLM
DEDD2	7.90301e-07	0.274195	0.158	0.144	0.0268046	3	DEDD2
PCNP	9.28822e-07	0.251115	0.398	0.417	0.0315028	3	PCNP
SOD1	1.14666e-06	0.327612	0.603	0.657	0.0388914	3	SOD1
ILF2	1.60817e-06	0.292867	0.318	0.325	0.0545442	3	ILF2
SNRPB2	4.67729e-06	0.277533	0.391	0.411	0.15864	3	SNRPB2
TOB2	5.48169e-06	0.252395	0.141	0.128	0.185922	3	TOB2
WBP11	6.38342e-06	0.264936	0.254	0.25	0.216507	3	WBP11
HNRNPL	7.18641e-06	0.326945	0.178	0.168	0.243742	3	HNRNPL
ID31	7.67609e-06	0.545925	0.135	0.12	0.26035	3	ID3
SRP54	1.47013e-05	0.251581	0.256	0.255	0.498623	3	SRP54
DDX3X	1.5012e-05	0.280575	0.493	0.529	0.509162	3	DDX3X
SDF4	1.95247e-05	0.294492	0.312	0.324	0.662218	3	SDF4
AKIRIN1	2.11666e-05	0.27574	0.296	0.304	0.717907	3	AKIRIN1
LUZP12	2.13516e-05	0.260726	0.341	0.35	0.724182	3	LUZP1
PIM3	2.59452e-05	0.327142	0.39	0.397	0.879984	3	PIM3
SRSF6	3.10567e-05	0.252644	0.182	0.174	1	3	SRSF6
ARID4A	4.40326e-05	0.275497	0.284	0.287	1	3	ARID4A
GTF2B	6.46986e-05	0.265706	0.24	0.239	1	3	GTF2B
HNRNPH3	7.91856e-05	0.314967	0.384	0.413	1	3	HNRNPH3
MTCH1	8.28279e-05	0.340217	0.307	0.321	1	3	MTCH1
RSF1	8.55883e-05	0.272029	0.34	0.356	1	3	RSF1
CYLD	0.000105472	0.277996	0.359	0.373	1	3	CYLD
WAC	0.000148982	0.253988	0.34	0.356	1	3	WAC
PSMD13	0.00022866	0.272276	0.336	0.352	1	3	PSMD13
GADD45B	0.000273128	0.383165	0.264	0.307	1	3	GADD45B
EPC1	0.000342998	0.27573	0.308	0.318	1	3	EPC1
ST3GAL1	0.000376063	0.252605	0.178	0.17	1	3	ST3GAL1
SRSF4	0.00065341	0.258186	0.358	0.382	1	3	SRSF4
TRA2A	0.00070468	0.271706	0.222	0.222	1	3	TRA2A
CDKN2D	0.000897093	0.324969	0.133	0.126	1	3	CDKN2D
BUD31	0.0012792	0.271804	0.317	0.338	1	3	BUD31
MT2A	0.00384883	1.31092	0.425	0.446	1	3	MT2A
AZIN1	0.00701257	0.260949	0.184	0.185	1	3	AZIN1
CXCL13	0	2.18401	0.219	0.018	0	4	CXCL13
JAML2	0	1.56359	0.888	0.425	0	4	JAML
CXCR61	0	1.51885	0.74	0.209	0	4	CXCR6
KLRB11	0	1.29182	0.5	0.158	0	4	KLRB1
SLC1A41	0	1.21708	0.51	0.12	0	4	SLC1A4
CD3G1	0	1.19964	0.685	0.287	0	4	CD3G
CD3D2	0	1.17326	0.858	0.455	0	4	CD3D
LMO41	0	1.14011	0.625	0.234	0	4	LMO4
COTL11	0	1.127	0.717	0.352	0	4	COTL1
NBAS1	0	1.11001	0.447	0.109	0	4	NBAS
S100A4	0	1.08852	0.914	0.641	0	4	S100A4
LINC018712	0	1.08351	0.671	0.234	0	4	LINC01871
RBPJ1	0	1.03225	0.687	0.362	0	4	RBPJ
CD21	0	0.997288	0.869	0.48	0	4	CD2
BATF2	0	0.972674	0.806	0.378	0	4	BATF
SPOCK23	0	0.966964	0.804	0.392	0	4	SPOCK2
PDCD42	0	0.957154	0.782	0.429	0	4	PDCD4
CD961	0	0.904984	0.661	0.286	0	4	CD96
CD522	0	0.882612	0.72	0.38	0	4	CD52
NAP1L41	0	0.878689	0.688	0.409	0	4	NAP1L4
KDSR1	0	0.870775	0.683	0.314	0	4	KDSR
PTPN131	0	0.85932	0.302	0.035	0	4	PTPN13
GPR1713	0	0.842787	0.671	0.314	0	4	GPR171
FKBP112	0	0.812811	0.546	0.206	0	4	FKBP11
TRBC23	0	0.80179	0.792	0.461	0	4	TRBC2
CD3E2	0	0.789299	0.725	0.347	0	4	CD3E
IL322	0	0.780889	0.967	0.648	0	4	IL32
EVL1	0	0.780096	0.711	0.33	0	4	EVL
ALOX5AP	0	0.77885	0.825	0.502	0	4	ALOX5AP
RORA3	0	0.7427	0.684	0.324	0	4	RORA
ZNRF1	0	0.734472	0.496	0.212	0	4	ZNRF1
LCK2	0	0.719256	0.716	0.348	0	4	LCK
IKZF31	0	0.719035	0.638	0.28	0	4	IKZF3
TRAC1	0	0.711757	0.827	0.453	0	4	TRAC
MFHAS12	0	0.711537	0.453	0.179	0	4	MFHAS1
FURIN1	0	0.701822	0.56	0.274	0	4	FURIN
KIAA0319L1	0	0.693936	0.291	0.103	0	4	KIAA0319L
TMEM1732	0	0.67516	0.426	0.146	0	4	TMEM173
ITGAE	0	0.673349	0.441	0.178	0	4	ITGAE
CD992	0	0.67153	0.83	0.573	0	4	CD99
GMFG1	0	0.66249	0.765	0.463	0	4	GMFG
SLA1	0	0.656497	0.61	0.297	0	4	SLA
AHI11	0	0.63915	0.502	0.242	0	4	AHI1
FYB12	0	0.635428	0.701	0.374	0	4	FYB1
NUDT5	0	0.631199	0.481	0.226	0	4	NUDT5
SYTL22	0	0.626744	0.465	0.177	0	4	SYTL2
DUSP41	0	0.62652	0.57	0.305	0	4	DUSP4
SLC4A7	0	0.623652	0.488	0.244	0	4	SLC4A7
EMB3	0	0.622982	0.618	0.31	0	4	EMB
ADGRG1	0	0.617435	0.208	0.031	0	4	ADGRG1
FKBP54	0	0.616893	0.66	0.388	0	4	FKBP5
SOS11	0	0.616537	0.422	0.179	0	4	SOS1
MAF2	0	0.610899	0.405	0.158	0	4	MAF
MGAT4A2	0	0.609922	0.431	0.164	0	4	MGAT4A
MIS18BP1	0	0.609623	0.467	0.218	0	4	MIS18BP1
CTSH	0	0.609425	0.433	0.195	0	4	CTSH
TNFRSF252	0	0.608419	0.444	0.157	0	4	TNFRSF25
BLM	0	0.60547	0.262	0.043	0	4	BLM
CAMK42	0	0.603211	0.524	0.215	0	4	CAMK4
ODF2L2	0	0.599069	0.516	0.242	0	4	ODF2L
FXYD53	0	0.587133	0.877	0.585	0	4	FXYD5
HMGB12	0	0.583577	0.947	0.836	0	4	HMGB1
HIPK2	0	0.574999	0.38	0.172	0	4	HIPK2
DAPK2	0	0.573556	0.251	0.033	0	4	DAPK2
YPEL2	0	0.568378	0.387	0.141	0	4	YPEL2
CD84	0	0.567502	0.432	0.194	0	4	CD84
GYPC2	0	0.561323	0.641	0.378	0	4	GYPC
LY6E1	0	0.56047	0.492	0.245	0	4	LY6E
SARAF2	0	0.557031	0.97	0.818	0	4	SARAF
HMOX21	0	0.556011	0.429	0.169	0	4	HMOX2
IFI27L2	0	0.55516	0.427	0.177	0	4	IFI27L2
CCDC1671	0	0.553748	0.428	0.193	0	4	CCDC167
PEBP11	0	0.55135	0.728	0.441	0	4	PEBP1
IL26	0	0.551327	0.203	0.007	0	4	IL26
ARL3	0	0.548816	0.407	0.174	0	4	ARL3
RBMS13	0	0.546555	0.513	0.243	0	4	RBMS1
MPRIP1	0	0.544188	0.379	0.129	0	4	MPRIP
CD226	0	0.543783	0.297	0.077	0	4	CD226
NDUFB21	0	0.543204	0.737	0.487	0	4	NDUFB2
ELK32	0	0.536062	0.437	0.183	0	4	ELK3
ARHGEF12	0	0.53513	0.235	0.07	0	4	ARHGEF12
S100A61	0	0.534794	0.991	0.873	0	4	S100A6
CORO1A1	0	0.531822	0.609	0.338	0	4	CORO1A
ARHGDIB2	0	0.530146	0.825	0.515	0	4	ARHGDIB
DUT1	0	0.52808	0.413	0.181	0	4	DUT
C9orf161	0	0.52772	0.591	0.349	0	4	C9orf16
PTPN222	0	0.525543	0.447	0.193	0	4	PTPN22
CYBA2	0	0.525524	0.986	0.842	0	4	CYBA
LINC01943	0	0.524788	0.352	0.135	0	4	LINC01943
NR3C13	0	0.52173	0.788	0.537	0	4	NR3C1
RNF2131	0	0.520498	0.81	0.587	0	4	RNF213
HLA-A1	0	0.518776	0.997	0.933	0	4	HLA-A
RNASET21	0	0.515063	0.599	0.325	0	4	RNASET2
SPTAN11	0	0.51239	0.558	0.306	0	4	SPTAN1
USF21	0	0.509082	0.507	0.262	0	4	USF2
TSPO	0	0.507385	0.726	0.481	0	4	TSPO
LRRN3	0	0.500983	0.167	0.012	0	4	LRRN3
TSHZ22	0	0.498617	0.329	0.111	0	4	TSHZ2
CD62	0	0.497512	0.478	0.21	0	4	CD6
PBXIP11	0	0.497102	0.619	0.337	0	4	PBXIP1
CCDC1072	0	0.496994	0.599	0.34	0	4	CCDC107
ATP5MG	0	0.495632	0.888	0.737	0	4	ATP5MG
SH3BGRL32	0	0.494584	0.961	0.81	0	4	SH3BGRL3
DNPH1	0	0.493781	0.331	0.112	0	4	DNPH1
REEP31	0	0.490134	0.369	0.168	0	4	REEP3
LINC02195	0	0.488135	0.216	0.065	0	4	LINC02195
ATP2B41	0	0.487693	0.397	0.152	0	4	ATP2B4
RAB27A	0	0.48584	0.453	0.22	0	4	RAB27A
ABRACL1	0	0.482236	0.545	0.291	0	4	ABRACL
TNFSF10	0	0.481087	0.414	0.17	0	4	TNFSF10
APBB1IP	0	0.479849	0.503	0.241	0	4	APBB1IP
ANKRD282	0	0.479771	0.614	0.345	0	4	ANKRD28
GSTK12	0	0.476006	0.545	0.279	0	4	GSTK1
LAG3	0	0.474348	0.194	0.052	0	4	LAG3
HLA-C1	0	0.463187	0.992	0.916	0	4	HLA-C
PAG11	0	0.461936	0.452	0.202	0	4	PAG1
SLC27A2	0	0.46108	0.213	0.042	0	4	SLC27A2
TBXAS1	0	0.460353	0.191	0.035	0	4	TBXAS1
LAYN	0	0.459884	0.251	0.069	0	4	LAYN
SYNE1	0	0.456465	0.335	0.11	0	4	SYNE1
ETV7	0	0.453722	0.176	0.023	0	4	ETV7
NUSAP1	0	0.452031	0.187	0.044	0	4	NUSAP1
SMCO4	0	0.447706	0.241	0.089	0	4	SMCO4
RPS6KA52	0	0.445638	0.395	0.167	0	4	RPS6KA5
OCIAD22	0	0.440319	0.52	0.257	0	4	OCIAD2
C12orf75	0	0.434997	0.264	0.095	0	4	C12orf75
TRAF3IP3	0	0.425848	0.373	0.151	0	4	TRAF3IP3
CERK1	0	0.42202	0.39	0.169	0	4	CERK
RASAL3	0	0.421683	0.408	0.174	0	4	RASAL3
CCR61	0	0.41883	0.306	0.119	0	4	CCR6
CITED22	0	0.414831	0.376	0.165	0	4	CITED2
THEMIS2	0	0.411055	0.296	0.096	0	4	THEMIS
PLEKHF1	0	0.409031	0.3	0.093	0	4	PLEKHF1
KCNAB2	0	0.408437	0.34	0.126	0	4	KCNAB2
BCL11B2	0	0.403117	0.459	0.212	0	4	BCL11B
FBXO321	0	0.401452	0.254	0.083	0	4	FBXO32
B2M	0	0.397236	1	0.995	0	4	B2M
MXRA71	0	0.393857	0.328	0.13	0	4	MXRA7
TMIGD2	0	0.387025	0.119	0.018	0	4	TMIGD2
TRERF1	0	0.385582	0.235	0.063	0	4	TRERF1
CDCA7	0	0.384578	0.167	0.028	0	4	CDCA7
MAP3K41	0	0.37483	0.282	0.104	0	4	MAP3K4
SKAP1	0	0.372808	0.388	0.163	0	4	SKAP1
HLF	0	0.356646	0.179	0.03	0	4	HLF
NLRC3	0	0.344513	0.244	0.075	0	4	NLRC3
GRAP2	0	0.339412	0.259	0.085	0	4	GRAP2
CHN1	0	0.335704	0.163	0.028	0	4	CHN1
MSC	0	0.332363	0.163	0.036	0	4	MSC
CD82	0	0.331828	0.332	0.122	0	4	CD82
TGFBR31	0	0.329091	0.25	0.082	0	4	TGFBR3
B3GALT2	0	0.324812	0.158	0.032	0	4	B3GALT2
RDH10	0	0.323622	0.146	0.029	0	4	RDH10
NCAPH	0	0.298297	0.181	0.046	0	4	NCAPH
TMED8	0	0.278533	0.173	0.049	0	4	TMED8
MCAM	0	0.266244	0.123	0.022	0	4	MCAM
AC020571.1	0	0.254309	0.128	0.027	0	4	AC020571.1
VAMP5	4.28814e-306	0.382662	0.338	0.14	1.45441e-301	4	VAMP5
LINC00649	5.41715e-303	0.255611	0.222	0.072	1.83734e-298	4	LINC00649
TSPAN14	1.13073e-301	0.393284	0.372	0.165	3.83511e-297	4	TSPAN14
PARP11	1.29762e-300	0.458986	0.51	0.27	4.40112e-296	4	PARP1
YWHAB1	7.86549e-300	0.431075	0.926	0.792	2.66774e-295	4	YWHAB
PTPRC4	9.06492e-300	0.401795	0.951	0.753	3.07455e-295	4	PTPRC
PDE4D2	7.8697e-298	0.425163	0.421	0.199	2.66917e-293	4	PDE4D
S1PR42	9.68874e-297	0.420638	0.517	0.262	3.28613e-292	4	S1PR4
ETS12	3.61909e-294	0.52906	0.704	0.444	1.22749e-289	4	ETS1
PRDX22	1.83218e-293	0.471997	0.542	0.291	6.2142e-289	4	PRDX2
CTLA4	5.08633e-293	0.283795	0.229	0.077	1.72513e-288	4	CTLA4
MZT2A2	2.87257e-292	0.4677	0.57	0.322	9.74288e-288	4	MZT2A
PPP2R5C4	9.47511e-292	0.459724	0.824	0.595	3.21367e-287	4	PPP2R5C
CARS	1.8721e-291	0.491964	0.284	0.116	6.3496e-287	4	CARS
IKZF12	2.67787e-291	0.448532	0.776	0.518	9.08252e-287	4	IKZF1
SCP2	5.02183e-290	0.39039	0.359	0.161	1.70326e-285	4	SCP2
LEPROTL13	1.5429e-288	0.435164	0.833	0.542	5.23304e-284	4	LEPROTL1
GRAMD1B	6.07945e-288	0.267712	0.2	0.064	2.06197e-283	4	GRAMD1B
ARHGEF6	1.0586e-285	0.316941	0.23	0.08	3.59045e-281	4	ARHGEF6
TMPO	2.4413e-285	0.496346	0.469	0.244	8.28014e-281	4	TMPO
CLDND1	4.57388e-285	0.525582	0.677	0.454	1.55132e-280	4	CLDND1
REEP5	6.42211e-285	0.496685	0.633	0.416	2.17819e-280	4	REEP5
PDCD11	2.26433e-284	0.327773	0.239	0.085	7.67993e-280	4	PDCD1
EGLN3	1.34121e-283	0.534647	0.271	0.109	4.54897e-279	4	EGLN3
GALM	5.76855e-283	0.346602	0.278	0.108	1.95652e-278	4	GALM
CPNE3	1.2209e-282	0.378815	0.384	0.179	4.14094e-278	4	CPNE3
TMEM59	2.15324e-282	0.479209	0.753	0.545	7.30316e-278	4	TMEM59
ITM2B1	4.54605e-282	0.419832	0.935	0.804	1.54188e-277	4	ITM2B
SKA2	2.21932e-281	0.267048	0.215	0.072	7.52728e-277	4	SKA2
LDHB2	4.72924e-279	0.465967	0.661	0.401	1.60402e-274	4	LDHB
FAM241A2	2.91357e-278	0.391781	0.29	0.118	9.88195e-274	4	FAM241A
CPOX	4.73653e-278	0.314322	0.249	0.093	1.60649e-273	4	CPOX
ABI3	8.36178e-278	0.260677	0.202	0.066	2.83606e-273	4	ABI3
AC090152.1	3.77647e-277	0.269043	0.145	0.039	1.28087e-272	4	AC090152.1
ATP5IF1	3.49679e-276	0.434981	0.632	0.384	1.18601e-271	4	ATP5IF1
NSMCE1	7.85452e-276	0.439455	0.324	0.143	2.66402e-271	4	NSMCE1
HMGB21	3.23075e-274	0.603017	0.572	0.341	1.09577e-269	4	HMGB2
ELOB	8.35001e-274	0.443039	0.827	0.659	2.83207e-269	4	ELOB
FUT71	1.0309e-273	0.325256	0.195	0.064	3.4965e-269	4	FUT7
TMEM50A	1.96714e-271	0.507486	0.757	0.582	6.67196e-267	4	TMEM50A
MFSD10	5.90287e-271	0.455326	0.5	0.281	2.00208e-266	4	MFSD10
NDUFB10	1.41614e-270	0.466538	0.63	0.408	4.80311e-266	4	NDUFB10
TSC22D33	1.50462e-270	0.474715	0.846	0.619	5.10323e-266	4	TSC22D3
SEPT1	1.12426e-269	0.290858	0.27	0.104	3.81316e-265	4	SEPT1
HLA-B1	1.5895e-269	0.364018	0.999	0.947	5.39111e-265	4	HLA-B
PHTF21	1.50755e-267	0.313476	0.26	0.101	5.11315e-263	4	PHTF2
ITK3	3.67736e-266	0.347104	0.435	0.209	1.24725e-261	4	ITK
ATF7IP2	3.73033e-266	0.302776	0.212	0.074	1.26521e-261	4	ATF7IP2
MPZL32	5.66715e-266	0.312433	0.326	0.138	1.92213e-261	4	MPZL3
IFI161	2.49602e-264	0.448961	0.666	0.413	8.46574e-260	4	IFI16
PIK3IP13	1.1463e-263	0.382798	0.619	0.346	3.88792e-259	4	PIK3IP1
ICAM31	1.81715e-262	0.39228	0.448	0.224	6.16324e-258	4	ICAM3
SPN1	7.29537e-262	0.319863	0.312	0.131	2.47437e-257	4	SPN
CD372	8.11849e-261	0.403611	0.653	0.387	2.75355e-256	4	CD37
RCBTB22	2.22935e-260	0.500886	0.367	0.178	7.56128e-256	4	RCBTB2
ACAP12	4.56094e-258	0.383673	0.638	0.376	1.54693e-253	4	ACAP1
FAM129A2	1.30234e-257	0.485647	0.773	0.551	4.41714e-253	4	FAM129A
APRT1	1.27219e-255	0.455408	0.697	0.461	4.31487e-251	4	APRT
DEK1	1.95279e-255	0.497971	0.781	0.622	6.62329e-251	4	DEK
RGS141	1.85135e-254	0.316664	0.241	0.091	6.27921e-250	4	RGS14
UQCRB	8.1242e-254	0.433275	0.858	0.728	2.75549e-249	4	UQCRB
MZT2B2	1.38558e-253	0.447949	0.717	0.496	4.69948e-249	4	MZT2B
ETFB	9.14777e-253	0.39948	0.358	0.174	3.10265e-248	4	ETFB
KIF5C1	5.54502e-251	0.28967	0.208	0.073	1.8807e-246	4	KIF5C
ZBTB44	5.61392e-251	0.341158	0.312	0.136	1.90407e-246	4	ZBTB44
IFITM22	6.9935e-251	0.416531	0.858	0.589	2.37199e-246	4	IFITM2
ATP5MC3	1.2145e-250	0.449849	0.684	0.478	4.11923e-246	4	ATP5MC3
OPTN1	1.95087e-250	0.398388	0.566	0.325	6.61675e-246	4	OPTN
REXO21	2.78363e-250	0.39467	0.472	0.251	9.44124e-246	4	REXO2
LY91	3.73276e-250	0.301204	0.238	0.09	1.26604e-245	4	LY9
ARHGAP151	3.88101e-250	0.319876	0.316	0.137	1.31632e-245	4	ARHGAP15
RPLP02	8.85606e-250	0.343472	0.986	0.895	3.00371e-245	4	RPLP0
PRDX5	1.24329e-249	0.453073	0.587	0.37	4.21686e-245	4	PRDX5
COMMD8	5.70812e-248	0.320382	0.26	0.107	1.93602e-243	4	COMMD8
GLO1	6.82855e-248	0.462403	0.468	0.264	2.31604e-243	4	GLO1
RABAC12	1.39845e-247	0.417554	0.82	0.626	4.74312e-243	4	RABAC1
CEP152	4.16491e-247	0.335962	0.21	0.077	1.41261e-242	4	CEP152
YPEL3	1.34907e-246	0.395341	0.562	0.322	4.57565e-242	4	YPEL3
CKAP2	6.12447e-246	0.297577	0.224	0.084	2.07724e-241	4	CKAP2
ECH1	1.18715e-245	0.424808	0.501	0.288	4.02647e-241	4	ECH1
SEC11C	1.62517e-245	0.425311	0.532	0.308	5.5121e-241	4	SEC11C
PSMB8	1.19739e-244	0.42444	0.594	0.369	4.06118e-240	4	PSMB8
CD8B1	1.47456e-242	0.455638	0.287	0.122	5.00125e-238	4	CD8B
GALNT1	1.19275e-241	0.371276	0.32	0.149	4.04544e-237	4	GALNT1
TGFB12	2.70226e-241	0.33502	0.653	0.402	9.16525e-237	4	TGFB1
TMA71	1.35555e-240	0.399096	0.89	0.738	4.5976e-236	4	TMA7
PSMB91	2.01622e-240	0.406992	0.589	0.358	6.83842e-236	4	PSMB9
RPL122	1.0258e-239	0.333113	0.991	0.931	3.47919e-235	4	RPL12
CD247	7.21235e-239	0.30382	0.552	0.3	2.44621e-234	4	CD247
AAK11	1.79283e-238	0.420199	0.581	0.361	6.08074e-234	4	AAK1
MYH92	3.23439e-237	0.456573	0.694	0.488	1.09701e-232	4	MYH9
GAB3	4.63614e-237	0.255035	0.188	0.065	1.57244e-232	4	GAB3
NEDD8	2.66039e-235	0.419532	0.738	0.532	9.02324e-231	4	NEDD8
GBP2	7.78168e-235	0.328831	0.428	0.217	2.63931e-230	4	GBP2
NMB	7.8228e-235	0.626232	0.194	0.071	2.65326e-230	4	NMB
PPP1R7	1.01998e-233	0.384075	0.414	0.218	3.45946e-229	4	PPP1R7
SUSD31	6.81351e-233	0.295874	0.291	0.124	2.31094e-228	4	SUSD3
CCDC88C	7.36109e-233	0.270114	0.332	0.148	2.49666e-228	4	CCDC88C
TRAT14	2.27037e-232	0.346906	0.472	0.245	7.7004e-228	4	TRAT1
NPM12	3.83253e-232	0.396309	0.905	0.792	1.29988e-227	4	NPM1
PYCARD	5.0685e-232	0.266174	0.274	0.115	1.71908e-227	4	PYCARD
PCSK7	4.29884e-231	0.356387	0.492	0.274	1.45804e-226	4	PCSK7
POLR3GL	6.7657e-231	0.355159	0.391	0.196	2.29472e-226	4	POLR3GL
NDUFB7	8.93998e-231	0.402924	0.552	0.338	3.03217e-226	4	NDUFB7
ARNTL	5.41932e-230	0.345493	0.302	0.14	1.83807e-225	4	ARNTL
RGS101	2.22103e-229	0.436779	0.631	0.425	7.53308e-225	4	RGS10
MFNG	1.81249e-228	0.289266	0.289	0.125	6.14742e-224	4	MFNG
PRELID1	2.68634e-227	0.418616	0.642	0.427	9.11124e-223	4	PRELID1
TIPARP1	7.99325e-227	0.362214	0.49	0.282	2.71107e-222	4	TIPARP
NDUFB8	7.8726e-225	0.411763	0.685	0.474	2.67015e-220	4	NDUFB8
ZMYND8	1.20541e-224	0.293885	0.22	0.086	4.08839e-220	4	ZMYND8
BIN1	6.71435e-224	0.341852	0.32	0.149	2.27731e-219	4	BIN1
WASHC3	1.29203e-223	0.315523	0.316	0.148	4.38218e-219	4	WASHC3
VPS4B	3.34329e-223	0.411102	0.514	0.314	1.13395e-218	4	VPS4B
RFLNB	5.89723e-223	0.255388	0.221	0.086	2.00016e-218	4	RFLNB
MRPS34	8.95188e-223	0.356048	0.513	0.293	3.03621e-218	4	MRPS34
RACK12	1.60114e-222	0.316702	0.978	0.902	5.43058e-218	4	RACK1
WIPF11	2.13525e-222	0.383073	0.644	0.42	7.24213e-218	4	WIPF1
MXD4	4.21536e-222	0.382967	0.4	0.214	1.42972e-217	4	MXD4
SH2D1A	1.111e-221	0.254529	0.301	0.131	3.76818e-217	4	SH2D1A
SMC2	3.87408e-221	0.311105	0.224	0.09	1.31397e-216	4	SMC2
GDE1	1.12548e-220	0.35122	0.278	0.126	3.8173e-216	4	GDE1
LGALS81	4.35435e-220	0.379721	0.421	0.223	1.47687e-215	4	LGALS8
TMEM1601	3.18262e-219	0.379662	0.556	0.341	1.07945e-214	4	TMEM160
CRELD2	5.74595e-219	0.373405	0.285	0.13	1.94885e-214	4	CRELD2
YWHAH	6.71721e-219	0.388656	0.582	0.367	2.27828e-214	4	YWHAH
MTDH	2.8093e-218	0.403993	0.738	0.543	9.52829e-214	4	MTDH
TMEM2041	2.94555e-218	0.259228	0.189	0.068	9.99041e-214	4	TMEM204
SP100	3.26474e-218	0.383709	0.53	0.314	1.1073e-213	4	SP100
HMGN1	3.85088e-217	0.419594	0.79	0.634	1.3061e-212	4	HMGN1
RPA3	6.7912e-217	0.359924	0.383	0.199	2.30337e-212	4	RPA3
CLEC2D3	1.52962e-216	0.312977	0.733	0.466	5.18803e-212	4	CLEC2D
ITGB71	2.74268e-216	0.270312	0.208	0.079	9.30236e-212	4	ITGB7
PERP1	3.41824e-216	0.294634	0.284	0.126	1.15936e-211	4	PERP
CDC123	3.98414e-216	0.402261	0.413	0.232	1.3513e-211	4	CDC123
CREBZF1	8.68754e-216	0.449757	0.455	0.259	2.94655e-211	4	CREBZF
SLC1A5	6.96955e-214	0.291079	0.234	0.097	2.36386e-209	4	SLC1A5
PDIA6	1.25788e-213	0.385081	0.531	0.323	4.26635e-209	4	PDIA6
RECQL	5.46279e-213	0.36271	0.408	0.223	1.85282e-208	4	RECQL
PMVK	1.62122e-212	0.289565	0.252	0.108	5.49869e-208	4	PMVK
EML44	1.86236e-212	0.319941	0.709	0.451	6.31657e-208	4	EML4
TMEM2431	2.95541e-212	0.32096	0.431	0.225	1.00239e-207	4	TMEM243
GBP5	5.08177e-212	0.273251	0.224	0.089	1.72359e-207	4	GBP5
ARL6IP5	1.33886e-211	0.430616	0.738	0.549	4.541e-207	4	ARL6IP5
CACYBP	2.00447e-211	0.352088	0.562	0.358	6.79857e-207	4	CACYBP
ISG15	1.39762e-210	0.378559	0.595	0.371	4.74029e-206	4	ISG15
EID1	1.52086e-210	0.436327	0.598	0.407	5.15829e-206	4	EID1
TMCO1	1.68568e-210	0.371388	0.469	0.27	5.71732e-206	4	TMCO1
SLF12	1.23082e-209	0.278069	0.293	0.132	4.17457e-205	4	SLF1
HERPUD11	6.5364e-209	0.333002	0.718	0.489	2.21695e-204	4	HERPUD1
SOD11	1.19139e-208	0.322467	0.818	0.638	4.04083e-204	4	SOD1
ASF1A	2.50244e-208	0.297581	0.325	0.156	8.48752e-204	4	ASF1A
MYO1F	1.16022e-207	0.298285	0.387	0.2	3.93511e-203	4	MYO1F
ARPC3	3.7926e-207	0.356372	0.87	0.731	1.28633e-202	4	ARPC3
STMN12	5.5976e-207	0.478602	0.531	0.318	1.89854e-202	4	STMN1
AES2	6.10442e-207	0.384971	0.698	0.494	2.07043e-202	4	AES
UQCRH	1.41291e-206	0.397324	0.746	0.575	4.79217e-202	4	UQCRH
PSMB8-AS1	3.77725e-205	0.264707	0.253	0.108	1.28113e-200	4	PSMB8-AS1
MRPL34	5.23015e-205	0.355296	0.483	0.283	1.77391e-200	4	MRPL34
GIMAP61	6.53648e-205	0.337952	0.264	0.116	2.21698e-200	4	GIMAP6
DIAPH11	1.75874e-204	0.351234	0.482	0.281	5.96512e-200	4	DIAPH1
PRKDC	5.40871e-204	0.356884	0.396	0.211	1.83447e-199	4	PRKDC
RETREG1	8.24912e-204	0.26722	0.197	0.075	2.79785e-199	4	RETREG1
THYN1	2.65974e-203	0.281596	0.286	0.129	9.02104e-199	4	THYN1
IL2RG1	8.31753e-202	0.397754	0.649	0.447	2.82106e-197	4	IL2RG
TMX4	1.52011e-201	0.269417	0.301	0.14	5.15577e-197	4	TMX4
COX6C	7.26264e-201	0.395211	0.744	0.558	2.46327e-196	4	COX6C
CALM1	9.81032e-201	0.325109	0.93	0.834	3.32737e-196	4	CALM1
HCST1	1.27268e-200	0.422171	0.53	0.331	4.31656e-196	4	HCST
MBP3	1.88282e-200	0.356404	0.766	0.555	6.38597e-196	4	MBP
BTF32	2.38106e-200	0.32924	0.917	0.812	8.07584e-196	4	BTF3
ZCRB1	1.03825e-199	0.39085	0.343	0.182	3.52142e-195	4	ZCRB1
TIFA1	2.01449e-199	0.295188	0.237	0.101	6.83256e-195	4	TIFA
ATP5MC2	4.10871e-199	0.402693	0.688	0.511	1.39355e-194	4	ATP5MC2
CSGALNACT12	4.46415e-199	0.32732	0.242	0.104	1.5141e-194	4	CSGALNACT1
STK17B1	5.14126e-198	0.391901	0.714	0.521	1.74376e-193	4	STK17B
PRRC2B1	1.45329e-197	0.380676	0.407	0.228	4.92912e-193	4	PRRC2B
DPP7	7.07577e-197	0.371404	0.562	0.365	2.39989e-192	4	DPP7
FGD3	1.29836e-196	0.255921	0.26	0.114	4.40364e-192	4	FGD3
BST2	1.38143e-196	0.388124	0.47	0.277	4.6854e-192	4	BST2
HELZ1	5.81867e-196	0.290832	0.33	0.165	1.97352e-191	4	HELZ
CKLF1	3.47831e-195	0.285531	0.482	0.267	1.17974e-190	4	CKLF
CDK2AP21	2.89778e-194	0.402816	0.546	0.347	9.82841e-190	4	CDK2AP2
STK17A2	4.75211e-194	0.371064	0.682	0.483	1.61177e-189	4	STK17A
MSI2	1.9593e-193	0.262597	0.265	0.119	6.64537e-189	4	MSI2
UQCR111	2.56033e-193	0.391442	0.724	0.539	8.68387e-189	4	UQCR11
TMEM126B	3.1305e-193	0.314605	0.362	0.188	1.06177e-188	4	TMEM126B
NMRK1	5.57578e-193	0.337205	0.341	0.179	1.89114e-188	4	NMRK1
HMGN3	1.74962e-192	0.309083	0.343	0.176	5.93419e-188	4	HMGN3
CARHSP1	3.21571e-192	0.338874	0.393	0.216	1.09067e-187	4	CARHSP1
ATP5F1A	4.1944e-192	0.374925	0.509	0.313	1.42261e-187	4	ATP5F1A
METTL92	5.49518e-192	0.354199	0.624	0.412	1.8638e-187	4	METTL9
ENTPD1	9.482e-192	0.540464	0.256	0.124	3.21601e-187	4	ENTPD1
ITM2A2	3.8998e-191	0.334543	0.509	0.295	1.32269e-186	4	ITM2A
IL7R4	5.6708e-191	0.402796	0.903	0.746	1.92337e-186	4	IL7R
WAS	7.99156e-191	0.281711	0.297	0.142	2.7105e-186	4	WAS
CLNS1A1	8.13365e-191	0.359411	0.377	0.205	2.75869e-186	4	CLNS1A
SRI	9.89482e-191	0.369485	0.486	0.295	3.35603e-186	4	SRI
PPIA	1.04881e-190	0.341899	0.905	0.764	3.55727e-186	4	PPIA
ARHGAP35	1.20767e-190	0.264335	0.209	0.086	4.09606e-186	4	ARHGAP35
NAA38	1.22368e-190	0.32052	0.333	0.171	4.15036e-186	4	NAA38
TWF2	1.58798e-190	0.347158	0.389	0.215	5.38595e-186	4	TWF2
KIAA15511	2.90981e-190	0.342926	0.654	0.438	9.86919e-186	4	KIAA1551
GTPBP8	1.56941e-189	0.262089	0.233	0.101	5.32298e-185	4	GTPBP8
SEC11A	4.07227e-189	0.420661	0.672	0.509	1.38119e-184	4	SEC11A
ERN12	6.96772e-189	0.250482	0.355	0.184	2.36324e-184	4	ERN1
GPRIN3	1.20324e-188	0.307483	0.312	0.151	4.08104e-184	4	GPRIN3
KMT2A1	3.18573e-188	0.406206	0.622	0.437	1.08051e-183	4	KMT2A
NAAA	1.99919e-187	0.305626	0.244	0.109	6.78066e-183	4	NAAA
KIAA03552	2.44913e-187	0.290267	0.341	0.174	8.30671e-183	4	KIAA0355
PCM1	3.01701e-187	0.372218	0.523	0.328	1.02328e-182	4	PCM1
METTL23	3.13904e-187	0.298819	0.337	0.173	1.06467e-182	4	METTL23
KIF20B	5.67329e-187	0.300979	0.271	0.125	1.92421e-182	4	KIF20B
ANP32E1	1.7362e-186	0.395314	0.487	0.302	5.88866e-182	4	ANP32E
STK10	6.20438e-186	0.297566	0.369	0.197	2.10434e-181	4	STK10
FDFT1	6.54256e-186	0.304317	0.301	0.149	2.21904e-181	4	FDFT1
ZNHIT1	1.74473e-185	0.362697	0.475	0.29	5.91762e-181	4	ZNHIT1
CMTM3	1.43682e-184	0.288558	0.336	0.169	4.87327e-180	4	CMTM3
GATA31	5.78914e-184	0.255406	0.294	0.138	1.9635e-179	4	GATA3
ARHGAP30	7.53801e-184	0.304103	0.419	0.234	2.55667e-179	4	ARHGAP30
COPS91	9.27037e-184	0.369862	0.607	0.417	3.14423e-179	4	COPS9
COMMD61	1.7189e-183	0.356027	0.707	0.507	5.83e-179	4	COMMD6
DDRGK1	3.12785e-183	0.330267	0.372	0.206	1.06087e-178	4	DDRGK1
PDE3B1	8.66458e-183	0.34668	0.381	0.206	2.93877e-178	4	PDE3B
SSR41	5.48995e-182	0.353776	0.85	0.678	1.86203e-177	4	SSR4
TMEM167A	7.63649e-182	0.384882	0.439	0.269	2.59007e-177	4	TMEM167A
UTRN	9.84686e-182	0.252819	0.268	0.124	3.33976e-177	4	UTRN
FAM104A	4.23458e-181	0.29957	0.307	0.156	1.43624e-176	4	FAM104A
APEX11	5.96728e-181	0.290977	0.368	0.193	2.02392e-176	4	APEX1
ADH5	6.98634e-181	0.290083	0.333	0.172	2.36956e-176	4	ADH5
FKBP8	1.27925e-179	0.394632	0.547	0.366	4.33884e-175	4	FKBP8
SAMD9	1.55625e-178	0.30096	0.363	0.192	5.27832e-174	4	SAMD9
HCLS1	3.02729e-178	0.335319	0.522	0.329	1.02677e-173	4	HCLS1
ERP293	7.83174e-178	0.310479	0.71	0.475	2.65629e-173	4	ERP29
ATP5F1D	3.38612e-177	0.3374	0.705	0.523	1.14847e-172	4	ATP5F1D
ZZEF1	5.12189e-177	0.296422	0.243	0.113	1.73719e-172	4	ZZEF1
PRDM12	5.67172e-177	0.451552	0.481	0.303	1.92368e-172	4	PRDM1
C4orf482	4.75229e-176	0.335684	0.535	0.342	1.61183e-171	4	C4orf48
PHACTR2	1.93102e-175	0.320742	0.426	0.242	6.54945e-171	4	PHACTR2
HDAC1	8.31424e-175	0.28703	0.314	0.161	2.81994e-170	4	HDAC1
EPB412	2.81733e-174	0.274897	0.519	0.303	9.55555e-170	4	EPB41
CBLB1	4.71819e-174	0.302237	0.38	0.206	1.60027e-169	4	CBLB
PDCD6	8.10173e-174	0.347953	0.533	0.347	2.74786e-169	4	PDCD6
NDUFA4	1.85173e-173	0.356801	0.729	0.562	6.28052e-169	4	NDUFA4
CD8A1	3.56255e-173	0.406668	0.315	0.16	1.20831e-168	4	CD8A
LPIN21	3.61521e-173	0.3371	0.359	0.198	1.22617e-168	4	LPIN2
PPT1	2.03011e-172	0.281773	0.234	0.108	6.88553e-168	4	PPT1
TECR	2.04905e-172	0.28737	0.458	0.267	6.94976e-168	4	TECR
OSTF1	2.43425e-172	0.363093	0.546	0.355	8.25626e-168	4	OSTF1
AIP	2.44023e-172	0.348862	0.434	0.262	8.27654e-168	4	AIP
PIGX	2.69475e-172	0.267627	0.238	0.11	9.13978e-168	4	PIGX
WDR54	3.36881e-172	0.259874	0.316	0.158	1.1426e-167	4	WDR54
IQGAP2	3.63844e-172	0.35183	0.586	0.379	1.23405e-167	4	IQGAP2
ANAPC5	4.51576e-172	0.288039	0.366	0.198	1.53161e-167	4	ANAPC5
EIF3E2	1.7781e-171	0.340569	0.748	0.57	6.03077e-167	4	EIF3E
SYNE22	4.48298e-171	0.250635	0.651	0.404	1.52049e-166	4	SYNE2
MYL12A	6.61134e-171	0.345889	0.912	0.763	2.24237e-166	4	MYL12A
SELPLG	1.12936e-170	0.294873	0.314	0.162	3.83047e-166	4	SELPLG
BLOC1S1	3.00271e-170	0.371818	0.502	0.327	1.01843e-165	4	BLOC1S1
MBD2	5.96525e-170	0.414802	0.494	0.328	2.02323e-165	4	MBD2
KAT6B	1.29316e-169	0.254935	0.243	0.111	4.38602e-165	4	KAT6B
CBX3	8.18553e-169	0.356323	0.609	0.43	2.77629e-164	4	CBX3
TSTD1	1.22531e-168	0.283391	0.376	0.207	4.15589e-164	4	TSTD1
JTB	1.38433e-167	0.329538	0.666	0.482	4.69525e-163	4	JTB
ATP5F1C	8.57216e-167	0.350211	0.538	0.36	2.90742e-162	4	ATP5F1C
HNRNPUL11	1.52255e-166	0.305728	0.51	0.322	5.16402e-162	4	HNRNPUL1
COX4I1	1.53368e-166	0.341694	0.899	0.793	5.20178e-162	4	COX4I1
SRP14	6.26268e-166	0.280811	0.922	0.82	2.12411e-161	4	SRP14
LAPTM5	1.64889e-165	0.288486	0.78	0.575	5.59254e-161	4	LAPTM5
GPR68	3.7868e-165	0.251378	0.231	0.106	1.28437e-160	4	GPR68
GABPB1-AS11	8.34178e-165	0.299352	0.412	0.233	2.82928e-160	4	GABPB1-AS1
CNPY2	1.47977e-164	0.323448	0.461	0.281	5.01894e-160	4	CNPY2
COX14	2.00419e-164	0.334812	0.527	0.341	6.79762e-160	4	COX14
CUTA	5.31954e-164	0.307532	0.563	0.357	1.80423e-159	4	CUTA
SNRPF	7.44832e-164	0.323841	0.469	0.291	2.52625e-159	4	SNRPF
CD46	2.77147e-163	0.29289	0.434	0.256	9.39999e-159	4	CD46
TMBIM4	3.81134e-163	0.343368	0.553	0.37	1.29269e-158	4	TMBIM4
ANAPC16	4.94224e-163	0.356202	0.678	0.504	1.67626e-158	4	ANAPC16
MDH1	6.93876e-163	0.317059	0.44	0.27	2.35342e-158	4	MDH1
DCTN3	1.89942e-162	0.294791	0.341	0.187	6.44225e-158	4	DCTN3
SMC3	1.53007e-161	0.344162	0.512	0.336	5.18953e-157	4	SMC3
BPTF	2.76791e-161	0.37782	0.533	0.357	9.38793e-157	4	BPTF
PPP1R12A	3.61391e-161	0.365373	0.592	0.422	1.22573e-156	4	PPP1R12A
SERBP1	3.66997e-161	0.344582	0.732	0.582	1.24474e-156	4	SERBP1
AQP31	4.29755e-161	0.321077	0.192	0.082	1.4576e-156	4	AQP3
CFL1	4.65747e-161	0.293393	0.936	0.796	1.57967e-156	4	CFL1
RGS1	5.00007e-161	0.405674	0.654	0.454	1.69587e-156	4	RGS1
TRBC12	8.50078e-161	0.470517	0.524	0.335	2.88321e-156	4	TRBC1
HINT1	1.16651e-160	0.295597	0.938	0.827	3.95647e-156	4	HINT1
IFITM12	1.22953e-160	0.403682	0.307	0.158	4.17019e-156	4	IFITM1
HERC5	1.72704e-160	0.31049	0.221	0.1	5.8576e-156	4	HERC5
SUMO2	3.52236e-160	0.310215	0.873	0.754	1.19468e-155	4	SUMO2
SPCS1	1.08577e-159	0.326741	0.66	0.48	3.6826e-155	4	SPCS1
SERINC3	9.27087e-159	0.260827	0.395	0.229	3.1444e-154	4	SERINC3
LSM7	1.3711e-158	0.301294	0.559	0.363	4.65037e-154	4	LSM7
TEX264	8.97969e-158	0.256554	0.296	0.152	3.04564e-153	4	TEX264
NDUFS51	1.44807e-157	0.304347	0.761	0.588	4.91143e-153	4	NDUFS5
SERF2	1.16019e-156	0.255067	0.976	0.89	3.935e-152	4	SERF2
GLRX5	2.47948e-156	0.274234	0.358	0.199	8.40967e-152	4	GLRX5
CAPZB	4.78867e-156	0.327214	0.651	0.458	1.62417e-151	4	CAPZB
GOLGA8A	8.70018e-156	0.268946	0.27	0.135	2.95084e-151	4	GOLGA8A
VAMP81	1.27733e-155	0.272163	0.618	0.407	4.33233e-151	4	VAMP8
OCIAD1	2.11377e-155	0.318409	0.466	0.298	7.16928e-151	4	OCIAD1
TBL1XR1	1.78875e-154	0.2963	0.356	0.203	6.0669e-150	4	TBL1XR1
MYL12B	2.01845e-154	0.291068	0.899	0.784	6.84599e-150	4	MYL12B
LSP1	6.72038e-154	0.28699	0.616	0.418	2.27935e-149	4	LSP1
UFC11	1.16417e-153	0.334664	0.559	0.382	3.94852e-149	4	UFC1
CLCN3	2.0376e-153	0.252405	0.258	0.128	6.91091e-149	4	CLCN3
NDUFC2	5.31771e-153	0.319542	0.598	0.422	1.80361e-148	4	NDUFC2
SEPT91	5.66672e-153	0.307623	0.479	0.299	1.92198e-148	4	SEPT9
ATRAID	2.41387e-152	0.304748	0.377	0.22	8.18712e-148	4	ATRAID
ATP5ME	2.889e-152	0.34758	0.609	0.429	9.79861e-148	4	ATP5ME
PSIP12	3.91575e-152	0.304407	0.528	0.339	1.3281e-147	4	PSIP1
EIF2AK2	3.9455e-151	0.27205	0.287	0.147	1.3382e-146	4	EIF2AK2
ANP32B2	4.89975e-151	0.33132	0.684	0.514	1.66185e-146	4	ANP32B
PYURF	8.08503e-151	0.27431	0.388	0.222	2.7422e-146	4	PYURF
SLTM	1.71427e-150	0.341413	0.514	0.344	5.8143e-146	4	SLTM
RCSD1	1.85574e-150	0.292115	0.339	0.188	6.29411e-146	4	RCSD1
SUPT16H	5.65573e-150	0.31145	0.433	0.267	1.91825e-145	4	SUPT16H
ECHS1	6.92835e-150	0.272173	0.33	0.183	2.34989e-145	4	ECHS1
METTL261	7.99915e-150	0.279915	0.397	0.23	2.71307e-145	4	METTL26
FAM107B1	1.63372e-149	0.336906	0.679	0.508	5.54109e-145	4	FAM107B
MRPS21	3.07781e-149	0.312182	0.458	0.289	1.0439e-144	4	MRPS21
PSME1	4.59718e-149	0.338615	0.703	0.529	1.55923e-144	4	PSME1
MAZ	5.80186e-148	0.272299	0.371	0.214	1.96782e-143	4	MAZ
CAP1	6.67195e-147	0.342039	0.651	0.486	2.26292e-142	4	CAP1
RPS262	7.88455e-147	0.258957	0.966	0.873	2.6742e-142	4	RPS26
MRPL36	1.49189e-146	0.262252	0.36	0.206	5.06003e-142	4	MRPL36
PIN4	1.57518e-146	0.262429	0.291	0.154	5.34253e-142	4	PIN4
ETHE1	1.70821e-146	0.257439	0.305	0.163	5.79372e-142	4	ETHE1
NDUFS7	2.60573e-146	0.260794	0.367	0.21	8.83787e-142	4	NDUFS7
GIMAP13	3.25565e-146	0.263732	0.427	0.243	1.10422e-141	4	GIMAP1
AHNAK	3.72044e-146	0.333766	0.563	0.388	1.26186e-141	4	AHNAK
PPP1CA	6.75882e-146	0.340858	0.556	0.391	2.29239e-141	4	PPP1CA
SSB	7.3643e-146	0.312999	0.493	0.32	2.49775e-141	4	SSB
MTERF42	1.19434e-145	0.275723	0.387	0.224	4.05084e-141	4	MTERF4
HIGD2A	1.73815e-145	0.335945	0.525	0.362	5.89527e-141	4	HIGD2A
SEPT71	2.00416e-145	0.28731	0.803	0.671	6.7975e-141	4	SEPT7
RBL2	3.13965e-145	0.269655	0.28	0.145	1.06488e-140	4	RBL2
RPSA3	3.39018e-145	0.252986	0.977	0.839	1.14985e-140	4	RPSA
PPIB	5.09231e-145	0.311212	0.756	0.584	1.72716e-140	4	PPIB
RPS4X3	8.37337e-145	0.251623	0.994	0.947	2.84e-140	4	RPS4X
RNF187	1.40611e-144	0.256952	0.288	0.152	4.76909e-140	4	RNF187
POLR2L1	1.42515e-144	0.308751	0.636	0.451	4.83367e-140	4	POLR2L
IK	2.13028e-144	0.296673	0.557	0.379	7.22528e-140	4	IK
SSR3	2.48663e-144	0.302186	0.613	0.444	8.43389e-140	4	SSR3
SUMF2	2.68823e-144	0.250981	0.283	0.147	9.11767e-140	4	SUMF2
BAX	6.03947e-144	0.355983	0.558	0.398	2.04841e-139	4	BAX
TMEM1471	6.13323e-144	0.285992	0.424	0.256	2.08021e-139	4	TMEM147
MPC1	1.03871e-143	0.252966	0.307	0.164	3.52299e-139	4	MPC1
ANKRD13A	1.39929e-143	0.250191	0.254	0.128	4.74597e-139	4	ANKRD13A
GSPT11	4.80943e-143	0.290027	0.57	0.388	1.63122e-138	4	GSPT1
ITGB1	8.3053e-143	0.30935	0.687	0.518	2.81691e-138	4	ITGB1
BUB3	9.65137e-143	0.304678	0.504	0.331	3.27346e-138	4	BUB3
SNRPN1	5.20312e-142	0.261409	0.409	0.239	1.76474e-137	4	SNRPN
IRF3	7.79895e-142	0.257793	0.414	0.249	2.64517e-137	4	IRF3
COX7C1	1.49849e-141	0.286533	0.896	0.775	5.08242e-137	4	COX7C
TRAPPC6A1	2.65897e-141	0.254206	0.247	0.123	9.01841e-137	4	TRAPPC6A
URI1	3.0116e-141	0.251911	0.374	0.214	1.02144e-136	4	URI1
UBE2E3	3.71161e-141	0.283004	0.271	0.143	1.25887e-136	4	UBE2E3
PLP22	4.60281e-141	0.321058	0.66	0.461	1.56113e-136	4	PLP2
LARP7	1.62169e-140	0.282423	0.325	0.185	5.50029e-136	4	LARP7
SNX6	2.73184e-140	0.334056	0.58	0.42	9.26557e-136	4	SNX6
NDUFB5	2.82379e-140	0.284253	0.355	0.21	9.57745e-136	4	NDUFB5
SMC41	1.29162e-138	0.290468	0.371	0.221	4.38078e-134	4	SMC4
NHP2	1.89677e-138	0.274467	0.327	0.182	6.43328e-134	4	NHP2
FAM89B	7.57837e-138	0.271521	0.348	0.202	2.57036e-133	4	FAM89B
ACTN4	1.16546e-137	0.30402	0.559	0.386	3.95287e-133	4	ACTN4
GTF3A2	1.89559e-137	0.28278	0.521	0.337	6.42926e-133	4	GTF3A
RANBP11	1.98225e-137	0.28733	0.486	0.311	6.72319e-133	4	RANBP1
VPS28	2.82479e-137	0.314728	0.573	0.411	9.58085e-133	4	VPS28
STK24	6.34947e-137	0.30017	0.384	0.234	2.15355e-132	4	STK24
GTF2H5	2.9024e-136	0.266515	0.27	0.146	9.84407e-132	4	GTF2H5
SEPT2	4.24328e-136	0.355737	0.501	0.35	1.43919e-131	4	SEPT2
SPCS2	5.82356e-136	0.286266	0.749	0.587	1.97518e-131	4	SPCS2
LTB2	6.18589e-136	0.271444	0.493	0.301	2.09807e-131	4	LTB
GNAI2	6.24969e-136	0.329438	0.68	0.527	2.11971e-131	4	GNAI2
LAMTOR2	3.1409e-135	0.297087	0.408	0.254	1.0653e-130	4	LAMTOR2
CCNDBP1	4.35493e-135	0.272969	0.474	0.309	1.47706e-130	4	CCNDBP1
NENF	5.0289e-135	0.272578	0.387	0.235	1.70565e-130	4	NENF
PHB	5.81817e-135	0.257388	0.418	0.254	1.97335e-130	4	PHB
GAPDH1	1.98495e-134	0.284283	0.994	0.946	6.73237e-130	4	GAPDH
GLOD4	2.49008e-134	0.258196	0.333	0.19	8.44561e-130	4	GLOD4
NASP1	7.90048e-134	0.299029	0.576	0.406	2.67961e-129	4	NASP
SSBP1	7.97809e-134	0.308997	0.581	0.413	2.70593e-129	4	SSBP1
TRAPPC1	1.13348e-133	0.29723	0.482	0.32	3.84442e-129	4	TRAPPC1
SNRPB21	1.72231e-133	0.30216	0.563	0.396	5.84157e-129	4	SNRPB2
AKAP9	3.2166e-133	0.284718	0.585	0.406	1.09098e-128	4	AKAP9
GLG1	7.79972e-133	0.260067	0.361	0.212	2.64543e-128	4	GLG1
LPXN	1.6998e-132	0.263394	0.428	0.267	5.7652e-128	4	LPXN
DRAP1	4.64122e-132	0.28357	0.647	0.48	1.57416e-127	4	DRAP1
CTCF	1.27546e-131	0.257436	0.337	0.197	4.32598e-127	4	CTCF
PRDX3	1.65875e-131	0.263825	0.314	0.182	5.62598e-127	4	PRDX3
VDAC3	2.37061e-131	0.301756	0.419	0.268	8.04041e-127	4	VDAC3
ECI2	2.47545e-130	0.259025	0.323	0.183	8.396e-126	4	ECI2
ACP1	4.79423e-130	0.265023	0.394	0.243	1.62606e-125	4	ACP1
SMARCA21	5.62086e-130	0.260402	0.316	0.176	1.90643e-125	4	SMARCA2
ATXN10	1.97241e-129	0.257023	0.242	0.127	6.68983e-125	4	ATXN10
HNRNPF	3.03351e-129	0.284266	0.659	0.498	1.02888e-124	4	HNRNPF
VPS13C	3.05784e-129	0.288398	0.388	0.239	1.03713e-124	4	VPS13C
EIF3K1	5.33196e-129	0.265197	0.799	0.64	1.80844e-124	4	EIF3K
PARK7	1.31257e-128	0.305615	0.713	0.564	4.45184e-124	4	PARK7
CD4	2.70465e-128	0.253899	0.173	0.078	9.17337e-124	4	CD4
TPR	2.55323e-127	0.306089	0.608	0.45	8.6598e-123	4	TPR
COX6B1	2.90473e-127	0.297233	0.765	0.621	9.85196e-123	4	COX6B1
ARL6IP4	5.65297e-127	0.274499	0.688	0.521	1.91732e-122	4	ARL6IP4
NDUFB11	1.03827e-126	0.299127	0.674	0.52	3.52149e-122	4	NDUFB11
TCEA1	2.36229e-126	0.311126	0.546	0.389	8.01218e-122	4	TCEA1
DYNLRB1	7.01442e-126	0.310514	0.622	0.465	2.37908e-121	4	DYNLRB1
LMAN2	8.43724e-126	0.292492	0.516	0.359	2.86166e-121	4	LMAN2
GCC22	8.45601e-126	0.270491	0.66	0.491	2.86803e-121	4	GCC2
ATP5PF	2.79546e-125	0.27782	0.654	0.496	9.48137e-121	4	ATP5PF
SSR2	7.77149e-125	0.282074	0.677	0.519	2.63586e-120	4	SSR2
TAX1BP1	1.10427e-124	0.29674	0.667	0.519	3.74535e-120	4	TAX1BP1
PA2G4	3.23432e-124	0.260732	0.596	0.419	1.09698e-119	4	PA2G4
IDS	1.79918e-123	0.259161	0.565	0.392	6.10228e-119	4	IDS
NTAN1	2.02483e-123	0.27747	0.336	0.202	6.8676e-119	4	NTAN1
HEBP2	5.63419e-123	0.287596	0.361	0.22	1.91095e-118	4	HEBP2
KLF131	8.15743e-123	0.281446	0.529	0.366	2.76676e-118	4	KLF13
EIF3M	1.03352e-122	0.278357	0.53	0.367	3.50539e-118	4	EIF3M
NDUFA11	1.59253e-122	0.291533	0.597	0.437	5.40139e-118	4	NDUFA11
RPS6KA31	1.92768e-122	0.290707	0.462	0.308	6.5381e-118	4	RPS6KA3
CCNG2	2.00114e-122	0.352134	0.264	0.149	6.78726e-118	4	CCNG2
COX5A	4.31013e-122	0.297316	0.602	0.447	1.46187e-117	4	COX5A
SF3B5	3.59885e-121	0.2691	0.572	0.41	1.22062e-116	4	SF3B5
NDUFAB1	5.08554e-121	0.255999	0.49	0.332	1.72486e-116	4	NDUFAB1
RTRAF	4.00081e-120	0.279353	0.6	0.444	1.35696e-115	4	RTRAF
COX8A	6.73132e-120	0.279843	0.665	0.515	2.28306e-115	4	COX8A
THOC7	7.87736e-120	0.262912	0.383	0.243	2.67176e-115	4	THOC7
MGST31	9.73818e-119	0.274132	0.59	0.416	3.3029e-114	4	MGST3
OST4	2.30491e-118	0.260712	0.857	0.714	7.81757e-114	4	OST4
ORMDL1	3.89238e-118	0.258334	0.536	0.373	1.32018e-113	4	ORMDL1
IGBP1	6.78627e-118	0.270702	0.437	0.287	2.3017e-113	4	IGBP1
TRIR	6.12795e-117	0.257519	0.786	0.657	2.07842e-112	4	TRIR
DDX46	3.35592e-116	0.251576	0.629	0.464	1.13823e-111	4	DDX46
ATP5PB	5.1152e-116	0.258785	0.409	0.264	1.73492e-111	4	ATP5PB
BRK1	2.0423e-115	0.273497	0.626	0.475	6.92687e-111	4	BRK1
CPM	2.44932e-115	0.361201	0.166	0.078	8.30735e-111	4	CPM
TUFM	4.1826e-115	0.276961	0.52	0.365	1.41861e-110	4	TUFM
NSA22	5.40898e-115	0.301391	0.6	0.445	1.83456e-110	4	NSA2
ATP5PD	1.51518e-114	0.28933	0.561	0.408	5.13905e-110	4	ATP5PD
PET100	5.02579e-114	0.290891	0.496	0.345	1.7046e-109	4	PET100
SEM1	6.32014e-114	0.294964	0.529	0.381	2.1436e-109	4	SEM1
KRTCAP2	5.10772e-113	0.281433	0.451	0.302	1.73239e-108	4	KRTCAP2
CCT7	6.73591e-113	0.282661	0.461	0.314	2.28462e-108	4	CCT7
HNRNPA11	1.01408e-112	0.26697	0.807	0.673	3.43946e-108	4	HNRNPA1
CELF2	1.08452e-112	0.251917	0.463	0.303	3.67836e-108	4	CELF2
SELENOF	1.81216e-112	0.282621	0.525	0.37	6.14631e-108	4	SELENOF
PSMC5	2.2264e-112	0.277838	0.526	0.375	7.55128e-108	4	PSMC5
HNRNPA3	2.44355e-112	0.301812	0.656	0.52	8.28778e-108	4	HNRNPA3
NDUFA1	2.95997e-112	0.281394	0.631	0.478	1.00393e-107	4	NDUFA1
LRPAP1	7.57766e-112	0.254493	0.518	0.364	2.57012e-107	4	LRPAP1
PSMG2	2.99111e-111	0.26703	0.413	0.273	1.0145e-106	4	PSMG2
ARPC1B	3.13352e-111	0.274206	0.672	0.514	1.0628e-106	4	ARPC1B
WDR83OS	4.26129e-111	0.259618	0.631	0.479	1.4453e-106	4	WDR83OS
PSMD131	5.58727e-111	0.275815	0.487	0.339	1.89504e-106	4	PSMD13
MUC20-OT1	5.6305e-111	0.313602	0.366	0.235	1.9097e-106	4	MUC20-OT1
MAP2K2	1.61134e-110	0.285162	0.482	0.344	5.46517e-106	4	MAP2K2
SRP9	2.35441e-110	0.263428	0.499	0.349	7.98546e-106	4	SRP9
PGAM1	2.78286e-110	0.291149	0.583	0.433	9.43864e-106	4	PGAM1
ZMAT2	3.2806e-110	0.274402	0.442	0.301	1.11268e-105	4	ZMAT2
C14orf119	4.02602e-110	0.263315	0.381	0.245	1.3655e-105	4	C14orf119
SET	5.36616e-110	0.264248	0.73	0.595	1.82004e-105	4	SET
ISCU	1.6037e-109	0.27942	0.714	0.547	5.43928e-105	4	ISCU
SCAND1	2.79923e-109	0.274506	0.509	0.365	9.49415e-105	4	SCAND1
HP1BP3	2.98504e-109	0.276249	0.628	0.486	1.01244e-104	4	HP1BP3
SH3BGRL	2.0109e-108	0.269297	0.412	0.271	6.82038e-104	4	SH3BGRL
TXNIP3	7.01505e-108	0.32956	0.764	0.619	2.37929e-103	4	TXNIP
COPB1	9.45276e-108	0.274506	0.437	0.299	3.20609e-103	4	COPB1
PTMS	1.47506e-106	0.308883	0.4	0.263	5.00295e-102	4	PTMS
NDUFB1	2.41393e-106	0.280202	0.413	0.274	8.18731e-102	4	NDUFB1
SELENOT	3.14645e-106	0.278541	0.545	0.396	1.06718e-101	4	SELENOT
BOD1L1	4.63863e-106	0.255418	0.523	0.373	1.57328e-101	4	BOD1L1
FKBP3	1.43843e-105	0.252271	0.317	0.197	4.87872e-101	4	FKBP3
HDLBP	1.48528e-105	0.333537	0.412	0.284	5.03763e-101	4	HDLBP
PSMA5	2.2378e-105	0.253088	0.551	0.398	7.58994e-101	4	PSMA5
SNRPB	4.15098e-105	0.264043	0.669	0.526	1.40789e-100	4	SNRPB
COX7A2L	2.31561e-103	0.271208	0.513	0.37	7.85384e-99	4	COX7A2L
PPDPF	3.65606e-103	0.26295	0.676	0.527	1.24003e-98	4	PPDPF
DDX17	8.80963e-103	0.282394	0.663	0.541	2.98796e-98	4	DDX17
RAP1B	1.54894e-102	0.26598	0.732	0.587	5.25355e-98	4	RAP1B
NDUFA13	3.88168e-101	0.26377	0.648	0.498	1.31655e-96	4	NDUFA13
PSMD8	4.64887e-101	0.255867	0.677	0.53	1.57676e-96	4	PSMD8
SNX91	1.3301e-100	0.348051	0.471	0.343	4.51131e-96	4	SNX9
PSMB3	8.95261e-100	0.262023	0.626	0.473	3.03646e-95	4	PSMB3
IFI61	9.9501e-100	0.428963	0.223	0.121	3.37478e-95	4	IFI6
DDX3X1	3.88092e-99	0.280229	0.645	0.516	1.31629e-94	4	DDX3X
TRAM1	3.63235e-96	0.252139	0.529	0.381	1.23198e-91	4	TRAM1
CCT6A	5.29317e-96	0.251986	0.518	0.374	1.79528e-91	4	CCT6A
PSMA1	4.98779e-93	0.26335	0.603	0.469	1.69171e-88	4	PSMA1
HIST1H1D	1.30902e-92	0.261869	0.279	0.164	4.43982e-88	4	HIST1H1D
PAK2	2.93707e-91	0.267913	0.634	0.508	9.96167e-87	4	PAK2
ATRX	7.71426e-88	0.257869	0.556	0.425	2.61645e-83	4	ATRX
RPS4Y12	1.09769e-85	0.326351	0.408	0.282	3.72303e-81	4	RPS4Y1
ANKRD11	1.66798e-84	0.266585	0.622	0.498	5.6573e-80	4	ANKRD11
SMAP21	1.23001e-83	0.284375	0.703	0.572	4.17183e-79	4	SMAP2
LUZP13	9.5372e-73	0.253412	0.456	0.34	3.23473e-68	4	LUZP1
BCL2L11	3.69237e-72	0.299397	0.274	0.179	1.25234e-67	4	BCL2L11
TIGIT	0	2.6613	0.826	0.153	0	5	TIGIT
MIR4435-2HG	0	1.86391	0.619	0.115	0	5	MIR4435-2HG
CYTOR	0	1.72884	0.718	0.219	0	5	CYTOR
FOXP3	0	1.68004	0.469	0.004	0	5	FOXP3
IL2RA	0	1.63913	0.495	0.178	0	5	IL2RA
RTKN2	0	1.62601	0.465	0.079	0	5	RTKN2
CD271	0	1.57858	0.558	0.093	0	5	CD27
GBP51	0	1.48329	0.462	0.068	0	5	GBP5
CARD16	0	1.4765	0.624	0.241	0	5	CARD16
LAYN1	0	1.43569	0.4	0.056	0	5	LAYN
CD2471	0	1.43366	0.733	0.285	0	5	CD247
LTB3	0	1.42907	0.676	0.285	0	5	LTB
IL323	0	1.4204	0.932	0.651	0	5	IL32
MAGEH1	0	1.41185	0.325	0.039	0	5	MAGEH1
TNFRSF4	0	1.40459	0.462	0.236	0	5	TNFRSF4
[truncated: 11,628 more rows]
