# Supplementary material for: Defining Patient-Level Molecular Heterogeneity in Psoriasis Vulgaris Based on Single-Cell Transcriptomics
Source: Front Immunol. 2022 Jul 26;13:842651. doi: 10.3389/fimmu.2022.842651 (PMC9360479; doi:10.3389/fimmu.2022.842651)
Supplement: Supplementary Table 3 — Trm2 Pseudo-bulk DEGs Normal Controls vs. Psoriasis. [file Table_3.xlsx]

## Sheet: pseudobulk_NvsP_wDisp_NPonly
gene	cluster_id	logFC	logCPM	F	p_val	p_adj.loc	p_adj.glb	contrast	PsoDispersion	logPsoDispersion	NmlDisp
CXCL1	Trm2	4.43	4.75	45.5	1.5e-06	0.000309	0.000309	NML-Pso	0.505321	-0.296433	0.375072
CCL22	Trm2	4.26	5.66	71.6	5.05e-08	2.97e-05	2.97e-05	NML-Pso	0.359049	-0.444847	0.213018
C15orf48	Trm2	4.14	5.54	59.3	2.17e-07	9.68e-05	9.68e-05	NML-Pso	0.30598	-0.514308	0.305409
CXCL3	Trm2	3.84	4.98	35.6	7.98e-06	0.000708	0.000708	NML-Pso	0.403045	-0.394647	0.441067
ID3	Trm2	3.65	5.42	96.7	4.41e-09	9.29e-06	9.29e-06	NML-Pso	0.273106	-0.563669	0.0854896
IDO1	Trm2	3.54	4.53	44	1.89e-06	0.00034	0.00034	NML-Pso	0.428872	-0.367672	0.218051
CXCL8	Trm2	3.43	6.98	42.1	2.57e-06	0.000362	0.000362	NML-Pso	0.269824	-0.568919	0.330181
PLAC8	Trm2	3.27	3.62	21.4	0.000166	0.0041	0.0041	NML-Pso	0.505218	-0.296521	0.389029
MMP25	Trm2	3.23	4.59	43.5	2.06e-06	0.000348	0.000348	NML-Pso	0.278629	-0.554974	0.249525
IFITM3	Trm2	3.2	4.09	32.2	1.52e-05	0.000916	0.000916	NML-Pso	0.138372	-0.858951	0.48588
SPINT2	Trm2	3.11	4.71	42.2	2.53e-06	0.000362	0.000362	NML-Pso	0.43019	-0.366339	0.130946
IFITM1	Trm2	3.1	7.4	33.1	1.26e-05	0.00084	0.00084	NML-Pso	0.169712	-0.770289	0.452997
PIK3AP1	Trm2	3.1	3.78	29.1	2.83e-05	0.00138	0.00138	NML-Pso	0.194841	-0.71032	0.44174
ZFP36	Trm2	3	8.89	44.4	1.79e-06	0.00034	0.00034	NML-Pso	0.227163	-0.643662	0.247702
FSCN1	Trm2	2.99	3.84	33.9	1.09e-05	0.000789	0.000789	NML-Pso	0.289388	-0.53852	0.253454
AL136454.1	Trm2	2.81	4.34	19.6	0.000262	0.00551	0.00551	NML-Pso	0.164106	-0.784876	0.713656
MATK	Trm2	2.77	4.22	29.7	2.51e-05	0.00126	0.00126	NML-Pso	0.339637	-0.468985	0.254027
G0S2	Trm2	2.69	4.21	25.5	6.2e-05	0.00226	0.00226	NML-Pso	0.391799	-0.406937	0.266186
CMTM8	Trm2	2.66	4.9	80	2.09e-08	2.12e-05	2.12e-05	NML-Pso	0.161253	-0.792491	0.0923415
SOCS3	Trm2	2.65	5.22	49.7	7.95e-07	0.000197	0.000197	NML-Pso	0.173369	-0.761028	0.185252
IL1B	Trm2	2.64	5.05	17.8	0.000425	0.00759	0.00759	NML-Pso	0.512056	-0.290683	0.338878
PLPP2	Trm2	2.63	3.22	32.7	1.37e-05	0.000871	0.000871	NML-Pso	0.296468	-0.528023	0.1181
RASA3	Trm2	2.61	4.15	41.4	2.92e-06	0.000403	0.000403	NML-Pso	0.280402	-0.552219	0.104421
AK4	Trm2	2.61	3.67	26.3	5.23e-05	0.00203	0.00203	NML-Pso	0.460153	-0.337097	0.128197
RNF130	Trm2	2.59	4.63	98.9	3.66e-09	9.29e-06	9.29e-06	NML-Pso	0.123627	-0.907888	0.0846425
FBLN7	Trm2	2.58	3.63	33.7	1.13e-05	0.000793	0.000793	NML-Pso	0.262016	-0.581673	0.153423
PDE4A	Trm2	2.54	4.29	29	2.92e-05	0.00141	0.00141	NML-Pso	0.199138	-0.700846	0.294114
LSR	Trm2	2.53	6.03	40.7	3.23e-06	0.000414	0.000414	NML-Pso	0.230996	-0.636396	0.157722
FXYD7	Trm2	2.52	5.23	44	1.89e-06	0.00034	0.00034	NML-Pso	0.140069	-0.853659	0.220014
IER3	Trm2	2.5	4.4	30.7	2.06e-05	0.00115	0.00115	NML-Pso	0.376384	-0.424369	0.108147
RPS17	Trm2	2.46	9.19	13.8	0.00137	0.0162	0.0162	NML-Pso	0.268722	-0.570698	0.647042
PLAUR	Trm2	2.44	3.55	27.7	3.86e-05	0.00171	0.00171	NML-Pso	0.211851	-0.67397	0.246566
CSRNP1	Trm2	2.41	4.96	53.7	4.56e-07	0.000142	0.000142	NML-Pso	0.110899	-0.955071	0.17674
SLC16A10	Trm2	2.39	3.45	45.8	1.44e-06	0.000304	0.000304	NML-Pso	0.189024	-0.723483	0.0825653
ARID5A	Trm2	2.33	6.78	56.2	3.25e-07	0.000118	0.000118	NML-Pso	0.115752	-0.93647	0.162061
SGK1	Trm2	2.32	3.47	35	8.86e-06	0.000712	0.000712	NML-Pso	0.218977	-0.659602	0.106551
CDKN1A	Trm2	2.28	5.59	33.9	1.1e-05	0.000791	0.000791	NML-Pso	0.16594	-0.78005	0.211795
CXCL5	Trm2	2.26	3.7	20	0.000236	0.00516	0.00516	NML-Pso	0.340309	-0.468127	0.209232
ZNF677	Trm2	2.24	2.96	37.2	5.93e-06	0.000576	0.000576	NML-Pso	0.13829	-0.859209	0.129911
COL6A2	Trm2	2.23	3.69	33.7	1.14e-05	0.000794	0.000794	NML-Pso	0.106551	-0.972444	0.233555
PCSK1N	Trm2	2.23	5.7	23.2	0.000107	0.00318	0.00318	NML-Pso	0.294401	-0.531061	0.208223
IFI6	Trm2	2.22	6.93	14.1	0.00126	0.0154	0.0154	NML-Pso	0.129816	-0.886672	0.623419
ADTRP	Trm2	2.21	4.76	24.4	8.02e-05	0.00273	0.00273	NML-Pso	0.351937	-0.453535	0.125894
GSTM3	Trm2	2.21	4.2	21.9	0.000144	0.00379	0.00379	NML-Pso	0.375745	-0.425107	0.153493
DUSP5	Trm2	2.19	4.56	38.4	4.81e-06	0.000514	0.000514	NML-Pso	0.196694	-0.70621	0.124633
RGS2	Trm2	2.16	6.76	35.5	8.18e-06	0.000708	0.000708	NML-Pso	0.0682134	-1.16613	0.279004
MT-ND2	Trm2	2.15	11.8	78.2	2.51e-08	2.12e-05	2.12e-05	NML-Pso	0.101593	-0.993134	0.103507
CRIP2	Trm2	2.15	4.94	12.6	0.00201	0.0208	0.0208	NML-Pso	0.596783	-0.224184	0.225175
ATP1B1	Trm2	2.14	6.04	24.1	8.66e-05	0.00279	0.00279	NML-Pso	0.339248	-0.469483	0.121454
IL4I1	Trm2	2.12	3.33	23.1	0.000109	0.00319	0.00319	NML-Pso	0.220216	-0.65715	0.193859
CLU	Trm2	2.12	5.97	18.8	0.000322	0.00629	0.00629	NML-Pso	0.244542	-0.611647	0.307802
FOS	Trm2	2.12	7.29	16.5	0.000608	0.00974	0.00974	NML-Pso	0.302229	-0.519664	0.31929
CXCR3	Trm2	2.12	4.25	8.11	0.00999	0.0555	0.0555	NML-Pso	0.3516	-0.453952	0.773522
GSN	Trm2	2.11	3.42	35.2	8.57e-06	0.000708	0.000708	NML-Pso	0.131638	-0.880618	0.158146
CKB	Trm2	2.1	4.55	39.5	3.99e-06	0.000449	0.000449	NML-Pso	0.195426	-0.709018	0.105772
LONRF2	Trm2	2.1	3	23.4	0.0001	0.00306	0.00306	NML-Pso	0.24799	-0.605566	0.109974
RASD1	Trm2	2.09	4.39	12.3	0.00222	0.0222	0.0222	NML-Pso	0.677826	-0.168882	0.194104
NSG1	Trm2	2.06	3.5	33.1	1.29e-05	0.000848	0.000848	NML-Pso	0.119616	-0.92221	0.179675
MYC	Trm2	2.05	4.59	32.9	1.34e-05	0.000861	0.000861	NML-Pso	0.209491	-0.678834	0.126045
CD69	Trm2	2.04	7.3	88.5	9.23e-09	1.4e-05	1.4e-05	NML-Pso	0.0808082	-1.09254	0.0985034
STX3	Trm2	2.03	3.73	67.6	7.91e-08	3.92e-05	3.92e-05	NML-Pso	0.0935772	-1.02883	0.0771763
PPP1R3B	Trm2	2.03	4.68	38.1	5.11e-06	0.000519	0.000519	NML-Pso	0.169769	-0.770141	0.12479
SLC44A1	Trm2	2.03	3.35	25.3	6.5e-05	0.00235	0.00235	NML-Pso	0.278561	-0.555079	0.0501379
NPM3	Trm2	2.02	4.51	40.6	3.34e-06	0.000414	0.000414	NML-Pso	0.0980776	-1.00843	0.173122
ALDOA	Trm2	2	5.35	14	0.00128	0.0155	0.0155	NML-Pso	0.14329	-0.843783	0.494244
MIF	Trm2	2	8.56	19.1	0.000301	0.00609	0.00609	NML-Pso	0.177573	-0.750622	0.339386
MPP6	Trm2	1.97	4.48	78.9	2.34e-08	2.12e-05	2.12e-05	NML-Pso	0.093354	-1.02987	0.0665581
BEX5	Trm2	1.94	3.86	28.2	3.43e-05	0.0016	0.0016	NML-Pso	0.152504	-0.816719	0.164359
SBF2	Trm2	1.94	3.29	32.5	1.42e-05	0.00089	0.00089	NML-Pso	0.187791	-0.726326	0.0609885
B3GAT2	Trm2	1.93	4.13	25.7	5.98e-05	0.00222	0.00222	NML-Pso	0.0953642	-1.02061	0.252259
SOWAHC	Trm2	1.93	3.21	34.8	9.17e-06	0.000722	0.000722	NML-Pso	0.140404	-0.852619	0.0882733
TWIST1	Trm2	1.91	5.38	13.9	0.00132	0.0159	0.0159	NML-Pso	0.188325	-0.725091	0.425293
CD83	Trm2	1.9	4.04	15.1	0.000913	0.0125	0.0125	NML-Pso	0.21343	-0.670745	0.327358
ZSCAN18	Trm2	1.89	3.19	8.74	0.00783	0.048	0.048	NML-Pso	0.595319	-0.22525	0.23257
TC2N	Trm2	1.87	6.21	27.5	4.04e-05	0.00176	0.00176	NML-Pso	0.165507	-0.781185	0.171657
RTKN2	Trm2	1.86	5.93	38.2	5e-06	0.000514	0.000514	NML-Pso	0.153253	-0.814592	0.108028
HDAC9	Trm2	1.86	4.3	25.8	5.81e-05	0.00218	0.00218	NML-Pso	0.223234	-0.651241	0.111492
TUBB2A	Trm2	1.86	4.53	23.3	0.000104	0.00313	0.00313	NML-Pso	0.303868	-0.517315	0.0751522
CD59	Trm2	1.85	5.99	46.1	1.38e-06	0.000304	0.000304	NML-Pso	0.109319	-0.961306	0.117319
SOCS1	Trm2	1.85	6.89	37.5	5.62e-06	0.000564	0.000564	NML-Pso	0.184045	-0.735075	0.0800549
ITM2C	Trm2	1.84	6.82	20.5	0.00021	0.0047	0.0047	NML-Pso	0.156898	-0.804382	0.261708
ASPH	Trm2	1.84	3.24	18.5	0.000351	0.00671	0.00671	NML-Pso	0.15874	-0.799315	0.223102
RPL31	Trm2	1.83	10.5	18.8	0.000324	0.00632	0.00632	NML-Pso	0.119421	-0.922921	0.339729
CRYBG1	Trm2	1.81	6.04	53.4	4.75e-07	0.000143	0.000143	NML-Pso	0.0897625	-1.04691	0.117869
CAPG	Trm2	1.8	6.67	23.2	0.000105	0.00316	0.00316	NML-Pso	0.115747	-0.936492	0.253639
AREG	Trm2	1.8	6.35	4.96	0.0376	0.127	0.127	NML-Pso	1.16431	0.0660677	0.289628
CAMK1D	Trm2	1.79	4.51	33.3	1.23e-05	0.000825	0.000825	NML-Pso	0.174189	-0.758978	0.0884882
SVIL	Trm2	1.79	4.14	23.6	9.78e-05	0.00302	0.00302	NML-Pso	0.233757	-0.631236	0.0975819
VSTM2L	Trm2	1.79	4.58	6.38	0.0201	0.0867	0.0867	NML-Pso	0.799924	-0.0969515	0.290353
ELL2	Trm2	1.77	3.94	20.7	0.000195	0.00445	0.00445	NML-Pso	0.177352	-0.751164	0.181697
CRIM1	Trm2	1.77	3.6	17.2	0.000504	0.00851	0.00851	NML-Pso	0.239613	-0.620489	0.163142
ZBTB16	Trm2	1.77	4.33	8.6	0.00828	0.0494	0.0494	NML-Pso	0.628106	-0.201967	0.203486
CTSW	Trm2	1.76	6.03	7.89	0.0109	0.0587	0.0587	NML-Pso	0.509571	-0.292796	0.408886
TOP1MT	Trm2	1.75	3.78	41	3.12e-06	0.000412	0.000412	NML-Pso	0.101323	-0.994293	0.0973747
CMSS1	Trm2	1.75	5.45	28.8	3.02e-05	0.00145	0.00145	NML-Pso	0.144829	-0.839146	0.14136
CD9	Trm2	1.75	6.29	19.7	0.000258	0.00544	0.00544	NML-Pso	0.279788	-0.553172	0.116706
ETS2	Trm2	1.74	4.9	50.8	6.85e-07	0.00018	0.00018	NML-Pso	0.097472	-1.01112	0.0923668
JUNB	Trm2	1.74	8.66	31.8	1.63e-05	0.000962	0.000962	NML-Pso	0.15775	-0.802031	0.133571
DUSP2	Trm2	1.74	7.82	12.3	0.0022	0.0221	0.0221	NML-Pso	0.250784	-0.6007	0.333373
FBLN5	Trm2	1.74	3.6	16.3	0.000642	0.0101	0.0101	NML-Pso	0.283588	-0.547313	0.117433
LEF1	Trm2	1.73	4.84	52.5	5.37e-07	0.000151	0.000151	NML-Pso	0.101075	-0.995357	0.080912
GCA	Trm2	1.72	3.93	55.7	3.45e-07	0.000118	0.000118	NML-Pso	0.0899029	-1.04623	0.0665753
CHPT1	Trm2	1.72	5.48	10.4	0.00421	0.0328	0.0328	NML-Pso	0.189517	-0.722352	0.452759
SLC25A4	Trm2	1.71	4.87	42.2	2.55e-06	0.000362	0.000362	NML-Pso	0.0948147	-1.02312	0.118352
GDPD5	Trm2	1.69	3.86	25.7	5.97e-05	0.00222	0.00222	NML-Pso	0.174934	-0.757126	0.0951441
TRDC	Trm2	1.69	4.59	3.34	0.0826	0.208	0.208	NML-Pso	1.02586	0.0110874	1.00787
GBE1	Trm2	1.68	3.23	37.1	6.08e-06	0.000576	0.000576	NML-Pso	0.0948494	-1.02297	0.0817873
PATJ	Trm2	1.68	4.42	17.2	0.00051	0.00851	0.00851	NML-Pso	0.281691	-0.550227	0.111106
MYO6	Trm2	1.67	3.31	21.1	0.000177	0.00423	0.00423	NML-Pso	0.194666	-0.710711	0.0872081
AC093010.2	Trm2	1.66	3.89	20.4	0.00021	0.0047	0.0047	NML-Pso	0.226786	-0.644383	0.100602
GRAMD4	Trm2	1.64	3.86	28	3.59e-05	0.00163	0.00163	NML-Pso	0.165393	-0.781483	0.0797402
DUSP1	Trm2	1.63	7.41	14	0.00128	0.0155	0.0155	NML-Pso	0.174872	-0.75728	0.302021
AQP3	Trm2	1.62	6.14	41.1	3.03e-06	0.000409	0.000409	NML-Pso	0.110595	-0.956264	0.101043
TTC39C-AS1	Trm2	1.62	3.14	12.7	0.00195	0.0204	0.0204	NML-Pso	0.183448	-0.736486	0.261449
MT-ND1	Trm2	1.61	11.9	30.7	2.04e-05	0.00115	0.00115	NML-Pso	0.103297	-0.985913	0.16101
ZNF90	Trm2	1.61	3.83	15.9	0.000736	0.0109	0.0109	NML-Pso	0.209839	-0.678114	0.167461
GFOD1	Trm2	1.61	3.23	9.22	0.00654	0.0427	0.0427	NML-Pso	0.401856	-0.39593	0.176232
C1orf162	Trm2	1.61	5.04	9.64	0.00562	0.0391	0.0391	NML-Pso	0.419212	-0.377567	0.228999
GPR55	Trm2	1.6	3.59	15.8	0.000759	0.0112	0.0112	NML-Pso	0.163498	-0.786488	0.192325
TMEM150A	Trm2	1.59	3.39	29.9	2.43e-05	0.00126	0.00126	NML-Pso	0.117449	-0.930151	0.0818173
NCR3	Trm2	1.59	4.48	10.8	0.00377	0.031	0.031	NML-Pso	0.300753	-0.52179	0.253646
IRF7	Trm2	1.58	5.92	16.6	0.000589	0.0095	0.0095	NML-Pso	0.123755	-0.907436	0.25514
SMCR5	Trm2	1.58	3.59	12.4	0.00219	0.0221	0.0221	NML-Pso	0.152318	-0.817248	0.294185
PPP1CB	Trm2	1.57	7.98	59.2	2.18e-07	9.68e-05	9.68e-05	NML-Pso	0.0835141	-1.07824	0.0986108
TNFRSF12A	Trm2	1.57	4.92	25.9	5.68e-05	0.00214	0.00214	NML-Pso	0.151935	-0.818343	0.106052
NCF1	Trm2	1.57	4.2	18.9	0.000314	0.00618	0.00618	NML-Pso	0.221744	-0.654147	0.0969071
MAP2K1	Trm2	1.56	6.12	42.8	2.3e-06	0.000354	0.000354	NML-Pso	0.0728306	-1.13769	0.12484
FLOT1	Trm2	1.56	5.24	29.3	2.74e-05	0.00135	0.00135	NML-Pso	0.111728	-0.951836	0.123377
XBP1	Trm2	1.55	7.02	41.1	3.05e-06	0.000409	0.000409	NML-Pso	0.0871399	-1.05978	0.120903
HELZ2	Trm2	1.55	4.73	17.7	0.000436	0.00764	0.00764	NML-Pso	0.111898	-0.951177	0.225313
SNHG9	Trm2	1.55	5.03	17.1	0.000514	0.00856	0.00856	NML-Pso	0.14521	-0.838002	0.212037
PTK2B	Trm2	1.55	5.49	26.8	4.68e-05	0.00189	0.00189	NML-Pso	0.165546	-0.781082	0.0858988
CPNE2	Trm2	1.55	3.06	8.47	0.00867	0.0507	0.0507	NML-Pso	0.335449	-0.474374	0.244038
RGCC	Trm2	1.54	6.79	32.9	1.32e-05	0.000861	0.000861	NML-Pso	0.129743	-0.886916	0.100938
ZFP36L2	Trm2	1.54	10.5	26.7	4.79e-05	0.00191	0.00191	NML-Pso	0.170612	-0.767991	0.104569
MX2	Trm2	1.53	5.35	14.8	0.00103	0.0136	0.0136	NML-Pso	0.0638939	-1.19454	0.321419
TUBA4A	Trm2	1.53	8.23	32.4	1.45e-05	0.000892	0.000892	NML-Pso	0.147871	-0.830116	0.0945444
HLA-DRA	Trm2	1.53	7.41	11.5	0.00287	0.0259	0.0259	NML-Pso	0.230821	-0.636725	0.276436
RASGRP2	Trm2	1.52	4.84	24.1	8.68e-05	0.00279	0.00279	NML-Pso	0.13082	-0.883325	0.133454
TIAM1	Trm2	1.52	4.91	22.3	0.000132	0.00361	0.00361	NML-Pso	0.150602	-0.822169	0.12371
ICAM2	Trm2	1.52	4.41	10.7	0.00389	0.0316	0.0316	NML-Pso	0.321822	-0.492385	0.169585
KLF3	Trm2	1.52	3.85	10.8	0.00366	0.0304	0.0304	NML-Pso	0.351986	-0.453475	0.0954283
EEF1A2	Trm2	1.52	3.53	6.89	0.0163	0.0748	0.0748	NML-Pso	0.404161	-0.393446	0.321629
SC5D	Trm2	1.51	5.15	43.2	2.15e-06	0.000348	0.000348	NML-Pso	0.0564585	-1.24827	0.121455
HSD17B12	Trm2	1.5	4.3	26	5.62e-05	0.00212	0.00212	NML-Pso	0.0941244	-1.0263	0.145476
SYPL1	Trm2	1.5	6.6	53.9	4.43e-07	0.000142	0.000142	NML-Pso	0.0974348	-1.01129	0.0705361
FAM43A	Trm2	1.5	4.38	10.1	0.00477	0.0352	0.0352	NML-Pso	0.142227	-0.847017	0.370513
PTGER4	Trm2	1.5	7.15	30.3	2.24e-05	0.00119	0.00119	NML-Pso	0.160953	-0.793301	0.076344
NDFIP2	Trm2	1.49	4.2	21.2	0.000174	0.0042	0.0042	NML-Pso	0.182784	-0.738061	0.0924505
PRR7	Trm2	1.49	3.76	13.8	0.0014	0.0165	0.0165	NML-Pso	0.19322	-0.713947	0.174279
CCL3	Trm2	1.49	4.25	5.25	0.033	0.118	0.118	NML-Pso	0.302275	-0.519598	0.745123
ACD	Trm2	1.48	4.91	24.5	7.89e-05	0.00272	0.00272	NML-Pso	0.0881857	-1.0546	0.165825
SLC16A3	Trm2	1.48	6.36	30.8	2.01e-05	0.00114	0.00114	NML-Pso	0.10844	-0.964812	0.120431
RXRA	Trm2	1.48	3.67	7.51	0.0126	0.0644	0.0644	NML-Pso	0.195154	-0.709623	0.414757
SLC43A3	Trm2	1.47	3.74	24.8	7.38e-05	0.00258	0.00258	NML-Pso	0.0707129	-1.1505	0.162804
CCR4	Trm2	1.47	5.55	10.3	0.0045	0.034	0.034	NML-Pso	0.088979	-1.05071	0.452738
DHRS1	Trm2	1.47	4.45	19.9	0.000245	0.00525	0.00525	NML-Pso	0.101942	-0.991647	0.19067
GADD45B	Trm2	1.47	5.23	13.7	0.00143	0.0167	0.0167	NML-Pso	0.18975	-0.721818	0.200812
MX1	Trm2	1.46	5.79	7.63	0.012	0.0626	0.0626	NML-Pso	0.119172	-0.923824	0.505882
ANKRD37	Trm2	1.46	4.44	26.7	4.79e-05	0.00191	0.00191	NML-Pso	0.130462	-0.884517	0.0974153
ANXA1	Trm2	1.46	9.52	36.1	7.27e-06	0.000673	0.000673	NML-Pso	0.145274	-0.837813	0.0707257
ACVR2A	Trm2	1.46	3.89	18.5	0.000352	0.00671	0.00671	NML-Pso	0.15371	-0.813298	0.133559
IL32	Trm2	1.45	11.3	18.7	0.000332	0.0064	0.0064	NML-Pso	0.149895	-0.824213	0.173457
ANK3	Trm2	1.45	5.33	6.7	0.0176	0.0792	0.0792	NML-Pso	0.377541	-0.423036	0.326691
GLIPR2	Trm2	1.44	4.69	26.9	4.59e-05	0.00188	0.00188	NML-Pso	0.0996651	-1.00146	0.122007
GAB2	Trm2	1.44	3.48	14.3	0.00117	0.0148	0.0148	NML-Pso	0.223499	-0.650724	0.0786082
UGP2	Trm2	1.43	7.39	27.8	3.78e-05	0.0017	0.0017	NML-Pso	0.105295	-0.977591	0.13993
SH2D3A	Trm2	1.43	3.5	20	0.000234	0.00513	0.00513	NML-Pso	0.124806	-0.903766	0.117258
L1CAM	Trm2	1.43	3.73	20.8	0.000194	0.00444	0.00444	NML-Pso	0.164987	-0.78255	0.0707408
AC025171.3	Trm2	1.42	3.51	10	0.00488	0.0358	0.0358	NML-Pso	0.188095	-0.725624	0.271586
DNAJB9	Trm2	1.41	6.45	26.9	4.56e-05	0.00188	0.00188	NML-Pso	0.0633187	-1.19847	0.173795
MIR155HG	Trm2	1.41	3.84	22.9	0.000115	0.00331	0.00331	NML-Pso	0.145546	-0.837001	0.0704985
2022-09-10	Trm2	1.41	4.22	20.9	0.000188	0.00437	0.00437	NML-Pso	0.191086	-0.718771	0.0628151
GNA15	Trm2	1.4	5.98	26.6	4.89e-05	0.00194	0.00194	NML-Pso	0.0833727	-1.07898	0.145347
SLCO4A1	Trm2	1.4	3.92	21.4	0.000165	0.00408	0.00408	NML-Pso	0.093592	-1.02876	0.144564
TRIM47	Trm2	1.4	4.49	15.9	0.000721	0.0109	0.0109	NML-Pso	0.109365	-0.961123	0.204398
OTUD7A	Trm2	1.4	3.56	12.1	0.00238	0.0231	0.0231	NML-Pso	0.180295	-0.744016	0.194478
CCND3	Trm2	1.39	6.63	35.1	8.69e-06	0.000711	0.000711	NML-Pso	0.108261	-0.965528	0.0881883
IL17RB	Trm2	1.39	3.5	4.61	0.0443	0.141	0.141	NML-Pso	0.629535	-0.20098	0.207688
KIAA0825	Trm2	1.37	3.49	9.23	0.00652	0.0427	0.0427	NML-Pso	0.219814	-0.657945	0.208392
SNHG25	Trm2	1.36	4.42	5.19	0.034	0.12	0.12	NML-Pso	0.377462	-0.423126	0.432234
CD53	Trm2	1.35	8.36	47.3	1.14e-06	0.000267	0.000267	NML-Pso	0.0912587	-1.03973	0.0842855
TRMT1	Trm2	1.35	3.93	16.6	0.000589	0.0095	0.0095	NML-Pso	0.109977	-0.9587	0.162546
WDR74	Trm2	1.34	5.57	32	1.57e-05	0.000933	0.000933	NML-Pso	0.0857333	-1.06685	0.0987197
OAS3	Trm2	1.34	3.8	5.71	0.0269	0.104	0.104	NML-Pso	0.161828	-0.790946	0.51759
CHDH	Trm2	1.34	3.49	13.4	0.00154	0.0175	0.0175	NML-Pso	0.246319	-0.608503	0.0467487
AC136475.3	Trm2	1.34	4.66	4.95	0.0379	0.128	0.128	NML-Pso	0.259305	-0.586189	0.640626
SH3YL1	Trm2	1.33	4.92	29.4	2.66e-05	0.00132	0.00132	NML-Pso	0.0641463	-1.19283	0.125751
GPR82	Trm2	1.33	4.35	33.4	1.19e-05	0.000805	0.000805	NML-Pso	0.109145	-0.961997	0.0519706
TMEM63A	Trm2	1.33	4.07	24.4	8.05e-05	0.00273	0.00273	NML-Pso	0.11735	-0.930516	0.0770863
GRK5	Trm2	1.33	4.88	18.2	0.000382	0.007	0.007	NML-Pso	0.128938	-0.88962	0.134626
DDIT4	Trm2	1.33	8.66	30.5	2.11e-05	0.00117	0.00117	NML-Pso	0.132982	-0.876207	0.0827836
AC097534.2	Trm2	1.33	4.65	12.1	0.00242	0.0233	0.0233	NML-Pso	0.159542	-0.797126	0.208745
RAC3	Trm2	1.33	2.99	10.9	0.00363	0.0303	0.0303	NML-Pso	0.209356	-0.679115	0.10184
NOL4L	Trm2	1.32	4.06	29.8	2.47e-05	0.00126	0.00126	NML-Pso	0.0883991	-1.05355	0.0780568
NXT1	Trm2	1.32	5.89	42.8	2.31e-06	0.000354	0.000354	NML-Pso	0.0903829	-1.04391	0.065669
TP53I11	Trm2	1.32	4.24	15.3	0.000863	0.0122	0.0122	NML-Pso	0.173818	-0.759905	0.113891
MANF	Trm2	1.31	7.2	22.7	0.00012	0.00338	0.00338	NML-Pso	0.102719	-0.988347	0.145505
CRIP1	Trm2	1.31	7.77	7.13	0.0147	0.0703	0.0703	NML-Pso	0.126086	-0.899335	0.467138
PGD	Trm2	1.3	4.46	21.3	0.00017	0.00413	0.00413	NML-Pso	0.0611011	-1.21395	0.165079
LY6E	Trm2	1.3	7.78	8.81	0.00764	0.0473	0.0473	NML-Pso	0.114686	-0.94049	0.374805
CSKMT	Trm2	1.29	4.49	20.9	0.000189	0.00439	0.00439	NML-Pso	0.0720588	-1.14231	0.158128
SLC2A3	Trm2	1.29	7.16	34.1	1.06e-05	0.000778	0.000778	NML-Pso	0.111628	-0.952226	0.0759505
RPL21	Trm2	1.29	12.1	20.8	0.000193	0.00444	0.00444	NML-Pso	0.142317	-0.846742	0.110201
USP53	Trm2	1.29	3.62	15.5	0.000822	0.0118	0.0118	NML-Pso	0.192999	-0.714446	0.0436466
CYSLTR1	Trm2	1.29	6.19	15.2	0.000888	0.0124	0.0124	NML-Pso	0.222321	-0.653019	0.0794734
GMPPB	Trm2	1.28	4.05	16.1	0.000687	0.0105	0.0105	NML-Pso	0.0591092	-1.22834	0.211454
AP002884.1	Trm2	1.28	3.22	7.52	0.0126	0.0643	0.0643	NML-Pso	0.256372	-0.59113	0.187053
HSPA1B	Trm2	1.28	3.83	11.2	0.00318	0.0277	0.0277	NML-Pso	0.275325	-0.560154	0.0607724
HYI	Trm2	1.28	3.59	8.27	0.00938	0.0533	0.0533	NML-Pso	0.335165	-0.474742	0.0851294
SAT1	Trm2	1.27	8.42	22.4	0.000131	0.00357	0.00357	NML-Pso	0.120036	-0.920688	0.129861
AC026979.2	Trm2	1.27	4.81	11.1	0.00335	0.0287	0.0287	NML-Pso	0.15779	-0.80192	0.202133
LGALS1	Trm2	1.27	10.2	13.5	0.00152	0.0173	0.0173	NML-Pso	0.184957	-0.732929	0.157062
STOM	Trm2	1.26	6.44	23.1	0.000108	0.00319	0.00319	NML-Pso	0.109835	-0.959261	0.116135
GPAT3	Trm2	1.26	4.99	24.2	8.5e-05	0.00279	0.00279	NML-Pso	0.110129	-0.958097	0.0944899
CYSTM1	Trm2	1.26	6.25	27	4.47e-05	0.00186	0.00186	NML-Pso	0.115189	-0.938589	0.0860302
TMEM38B	Trm2	1.26	3.54	16	0.000715	0.0108	0.0108	NML-Pso	0.132256	-0.878584	0.101541
MT-ND3	Trm2	1.26	12.1	17.1	0.000515	0.00857	0.00857	NML-Pso	0.133099	-0.875824	0.148913
MGST2	Trm2	1.26	5	11.1	0.00332	0.0285	0.0285	NML-Pso	0.204569	-0.689161	0.152866
PER1	Trm2	1.26	4.25	9.32	0.00631	0.0418	0.0418	NML-Pso	0.275494	-0.559887	0.114865
NOP16	Trm2	1.25	4.39	27.4	4.09e-05	0.00177	0.00177	NML-Pso	0.09819	-1.00793	0.0736197
TCF7	Trm2	1.25	5.46	15.4	0.000844	0.012	0.012	NML-Pso	0.190971	-0.719032	0.0726537
TUBA1B	Trm2	1.25	8.88	16.9	0.000541	0.00889	0.00889	NML-Pso	0.192392	-0.715813	0.0940322
FGFR1	Trm2	1.25	3.99	12.6	0.002	0.0208	0.0208	NML-Pso	0.224501	-0.648783	0.071652
ALCAM	Trm2	1.25	2.91	8.83	0.00757	0.0472	0.0472	NML-Pso	0.232852	-0.63292	0.0893133
Z93930.2	Trm2	1.25	3.84	8.61	0.00824	0.0493	0.0493	NML-Pso	0.24765	-0.606162	0.160444
ITPKB	Trm2	1.24	4.61	30.5	2.12e-05	0.00117	0.00117	NML-Pso	0.0567233	-1.24624	0.108615
CDKN1C	Trm2	1.24	3.38	10.6	0.00393	0.0317	0.0317	NML-Pso	0.198069	-0.703184	0.111793
ZNF250	Trm2	1.23	3.6	27.7	3.86e-05	0.00171	0.00171	NML-Pso	0.09405	-1.02664	0.0490208
RPL17	Trm2	1.23	8.5	5.87	0.0251	0.0994	0.0994	NML-Pso	0.278781	-0.554737	0.346117
NPC2	Trm2	1.22	6.22	19.6	0.000266	0.00553	0.00553	NML-Pso	0.0845623	-1.07282	0.155267
BIRC3	Trm2	1.22	7.99	23.1	0.000109	0.0032	0.0032	NML-Pso	0.111106	-0.954263	0.119096
MT1X	Trm2	1.21	6.98	6.06	0.0231	0.0944	0.0944	NML-Pso	0.228376	-0.641349	0.354915
PPAN	Trm2	1.2	4.49	35.8	7.72e-06	0.000699	0.000699	NML-Pso	0.0625743	-1.2036	0.0772896
ID2	Trm2	1.2	8.47	18.2	0.000378	0.00696	0.00696	NML-Pso	0.0749022	-1.12551	0.190043
CHD7	Trm2	1.2	4.92	22.1	0.00014	0.00372	0.00372	NML-Pso	0.0852915	-1.06909	0.116326
SEC61G	Trm2	1.2	8.11	16.2	0.000669	0.0103	0.0103	NML-Pso	0.0997587	-1.00105	0.183186
PLP2	Trm2	1.2	8.34	26.8	4.65e-05	0.00189	0.00189	NML-Pso	0.119885	-0.921235	0.0882713
CD99	Trm2	1.19	9.33	25.5	6.2e-05	0.00226	0.00226	NML-Pso	0.0985267	-1.00645	0.120166
MPZL1	Trm2	1.19	3.67	23.3	0.000103	0.00313	0.00313	NML-Pso	0.10087	-0.996239	0.0567624
MARCKSL1	Trm2	1.19	5.8	13.9	0.00135	0.0161	0.0161	NML-Pso	0.13046	-0.884523	0.157788
ISG15	Trm2	1.19	8.41	9.92	0.00506	0.0366	0.0366	NML-Pso	0.131549	-0.880914	0.265549
MPZL2	Trm2	1.19	3.94	10.2	0.00458	0.0344	0.0344	NML-Pso	0.203514	-0.691406	0.131507
ATG16L2	Trm2	1.18	3.77	32.2	1.52e-05	0.000916	0.000916	NML-Pso	0.0638397	-1.19491	0.0623749
IVNS1ABP	Trm2	1.18	6.13	50.9	6.73e-07	0.00018	0.00018	NML-Pso	0.0716298	-1.14491	0.0613067
GIMAP6	Trm2	1.18	6.37	20.9	0.000187	0.00437	0.00437	NML-Pso	0.09718	-1.01242	0.124722
TUBB	Trm2	1.18	8.15	18.3	0.00037	0.00689	0.00689	NML-Pso	0.1339	-0.873221	0.122713
BASP1	Trm2	1.18	3.32	5.95	0.0242	0.0971	0.0971	NML-Pso	0.294376	-0.531098	0.213016
PRNP	Trm2	1.17	7.25	35.3	8.42e-06	0.000708	0.000708	NML-Pso	0.0679938	-1.16753	0.10303
CYP2R1	Trm2	1.17	4.19	18.9	0.000312	0.00615	0.00615	NML-Pso	0.0922064	-1.03524	0.108474
RPL23A	Trm2	1.17	11.5	31.3	1.81e-05	0.00105	0.00105	NML-Pso	0.102052	-0.991179	0.0762833
NDUFAF4	Trm2	1.17	4.74	24.6	7.72e-05	0.00268	0.00268	NML-Pso	0.104623	-0.980372	0.0670504
SDR39U1	Trm2	1.17	3.83	12.1	0.00237	0.0231	0.0231	NML-Pso	0.11877	-0.925294	0.158418
PRF1	Trm2	1.17	6.16	4.81	0.0403	0.132	0.132	NML-Pso	0.140118	-0.853505	0.512508
TCEAL3	Trm2	1.17	4.03	8.67	0.00806	0.0486	0.0486	NML-Pso	0.251035	-0.600266	0.11345
HILPDA	Trm2	1.17	3.9	7.59	0.0122	0.0632	0.0632	NML-Pso	0.263646	-0.578979	0.149025
MIR210HG	Trm2	1.17	3.48	4.71	0.0422	0.137	0.137	NML-Pso	0.383053	-0.416742	0.223956
TLNRD1	Trm2	1.16	4.39	22.8	0.000116	0.00331	0.00331	NML-Pso	0.0809656	-1.0917	0.0954732
AC114760.2	Trm2	1.16	5.77	5.95	0.0242	0.0969	0.0969	NML-Pso	0.0912621	-1.03971	0.456299
CMTM7	Trm2	1.16	4.96	22.1	0.000139	0.00372	0.00372	NML-Pso	0.108675	-0.963869	0.0804795
EVA1C	Trm2	1.15	3.95	38.2	5e-06	0.000514	0.000514	NML-Pso	0.056063	-1.25132	0.0569812
AL118516.1	Trm2	1.15	3.74	21.7	0.000152	0.0039	0.0039	NML-Pso	0.109218	-0.961707	0.0483092
FADS3	Trm2	1.15	4.19	10.7	0.0039	0.0316	0.0316	NML-Pso	0.159729	-0.796616	0.148555
BCL2	Trm2	1.15	4.8	6.89	0.0162	0.0748	0.0748	NML-Pso	0.245048	-0.610748	0.200602
BEX2	Trm2	1.15	4.17	8.67	0.00805	0.0486	0.0486	NML-Pso	0.294743	-0.530556	0.0648025
TRAP1	Trm2	1.14	4.02	22.8	0.000116	0.00331	0.00331	NML-Pso	0.0726425	-1.13881	0.0899267
RPS6	Trm2	1.14	11.7	24.8	7.37e-05	0.00258	0.00258	NML-Pso	0.114229	-0.942225	0.0816107
TRABD2A	Trm2	1.14	4.07	17.7	0.00044	0.0077	0.0077	NML-Pso	0.120601	-0.91865	0.075075
SNHG15	Trm2	1.14	5.78	21	0.000184	0.00434	0.00434	NML-Pso	0.129512	-0.887691	0.0658651
PLEKHG2	Trm2	1.13	4.68	22	0.000143	0.00379	0.00379	NML-Pso	0.0890338	-1.05045	0.0931867
PIM2	Trm2	1.13	5.33	16.3	0.000646	0.0101	0.0101	NML-Pso	0.0950022	-1.02227	0.136821
GLB1	Trm2	1.13	5.2	24.1	8.54e-05	0.00279	0.00279	NML-Pso	0.107014	-0.97056	0.0667491
LDLRAP1	Trm2	1.13	3.4	16.3	0.000652	0.0102	0.0102	NML-Pso	0.12307	-0.90985	0.0530801
ENO2	Trm2	1.12	4.64	18.8	0.000321	0.00629	0.00629	NML-Pso	0.0775855	-1.11022	0.122571
MSRA	Trm2	1.12	3.83	22.6	0.000124	0.00342	0.00342	NML-Pso	0.103796	-0.983818	0.0451212
PNMA1	Trm2	1.12	5.39	16.4	0.000639	0.0101	0.0101	NML-Pso	0.128538	-0.890969	0.0979491
PLK3	Trm2	1.11	5.07	24.6	7.58e-05	0.00264	0.00264	NML-Pso	0.0610508	-1.21431	0.112859
SWAP70	Trm2	1.11	3.56	26.4	5.05e-05	0.00199	0.00199	NML-Pso	0.0810381	-1.09131	0.0457094
SLC16A7	Trm2	1.11	4.56	21.6	0.000156	0.00396	0.00396	NML-Pso	0.1048	-0.979641	0.0665517
TNFSF8	Trm2	1.11	4.58	15.7	0.000785	0.0115	0.0115	NML-Pso	0.116082	-0.935236	0.102975
RPL13A	Trm2	1.11	12.1	14.3	0.00117	0.0148	0.0148	NML-Pso	0.142129	-0.847318	0.123921
ADO	Trm2	1.1	3.92	16.1	0.000687	0.0105	0.0105	NML-Pso	0.0942968	-1.0255	0.107797
RPL7	Trm2	1.1	10.9	15.4	0.000855	0.0121	0.0121	NML-Pso	0.103183	-0.986393	0.156959
LMNA	Trm2	1.1	7.84	11.4	0.00307	0.027	0.027	NML-Pso	0.131959	-0.87956	0.184629
ZBTB18	Trm2	1.1	3.03	11.4	0.00299	0.0265	0.0265	NML-Pso	0.141629	-0.848849	0.0579055
RPL36A	Trm2	1.1	9.51	5.31	0.0321	0.116	0.116	NML-Pso	0.268867	-0.570462	0.298733
NHP2	Trm2	1.09	6.62	27.4	4.04e-05	0.00176	0.00176	NML-Pso	0.0753012	-1.1232	0.0984997
NANS	Trm2	1.09	6.15	27	4.43e-05	0.00186	0.00186	NML-Pso	0.0811515	-1.0907	0.0881289
FLT3LG	Trm2	1.09	3.97	9.86	0.00517	0.037	0.037	NML-Pso	0.156761	-0.804762	0.13517
LINC00239	Trm2	1.09	4.54	9.44	0.00605	0.0408	0.0408	NML-Pso	0.204943	-0.688366	0.108006
SNX10	Trm2	1.09	3.65	8.1	0.01	0.0556	0.0556	NML-Pso	0.257473	-0.589268	0.0565562
UBE2F	Trm2	1.08	5.01	19.9	0.000242	0.00523	0.00523	NML-Pso	0.0658479	-1.18146	0.124806
PABPC1	Trm2	1.08	9.76	21	0.000183	0.00433	0.00433	NML-Pso	0.083207	-1.07984	0.132572
SLC7A1	Trm2	1.08	3.57	13.9	0.00134	0.0161	0.0161	NML-Pso	0.0962376	-1.01666	0.110059
NR2C2AP	Trm2	1.08	4.68	19	0.000311	0.00615	0.00615	NML-Pso	0.113133	-0.946409	0.0682119
CD74	Trm2	1.08	8.45	4.37	0.0496	0.152	0.152	NML-Pso	0.113537	-0.944863	0.535379
TMSB4X	Trm2	1.08	13.7	10.6	0.00398	0.0319	0.0319	NML-Pso	0.113837	-0.943715	0.193533
RPL34	Trm2	1.08	12.2	15.2	0.000893	0.0124	0.0124	NML-Pso	0.118754	-0.925351	0.130927
CREM	Trm2	1.08	8.05	12	0.00244	0.0234	0.0234	NML-Pso	0.152203	-0.817576	0.148574
HS3ST3B1	Trm2	1.08	3.91	5.72	0.0268	0.104	0.104	NML-Pso	0.279335	-0.553875	0.170785
IMPDH2	Trm2	1.07	6.34	20	0.000238	0.00519	0.00519	NML-Pso	0.107224	-0.969707	0.0923681
IGSF8	Trm2	1.07	4.31	17	0.000534	0.0088	0.0088	NML-Pso	0.124428	-0.90508	0.059366
TMEM273	Trm2	1.07	3.43	4.02	0.0587	0.169	0.169	NML-Pso	0.248533	-0.604617	0.367695
NCAPH2	Trm2	1.06	4.44	19	0.000308	0.00614	0.00614	NML-Pso	0.0566801	-1.24657	0.125224
RHBDD2	Trm2	1.06	5.17	8.63	0.00818	0.0492	0.0492	NML-Pso	0.0758151	-1.12024	0.270466
MYLIP	Trm2	1.06	5.13	12.4	0.00219	0.0221	0.0221	NML-Pso	0.104903	-0.979213	0.155802
SOD2	Trm2	1.06	6.41	20	0.000239	0.00519	0.00519	NML-Pso	0.119368	-0.923114	0.0778066
GPR183	Trm2	1.06	7.39	13.4	0.00159	0.0177	0.0177	NML-Pso	0.161793	-0.791041	0.104115
ARHGAP5	Trm2	1.06	4.11	8.72	0.0079	0.0482	0.0482	NML-Pso	0.190873	-0.719256	0.112464
NBEAL1	Trm2	1.05	6.43	10.3	0.00448	0.0339	0.0339	NML-Pso	0.0552654	-1.25755	0.25944
KLF6	Trm2	1.05	9.11	21	0.000182	0.00431	0.00431	NML-Pso	0.110504	-0.956623	0.0968002
LDHA	Trm2	1.05	9.5	20	0.000239	0.00519	0.00519	NML-Pso	0.118578	-0.925995	0.0927528
TSPAN2	Trm2	1.05	4.39	7.72	0.0116	0.0613	0.0613	NML-Pso	0.189181	-0.723123	0.159877
MALAT1	Trm2	1.04	16	18.3	0.000374	0.00691	0.00691	NML-Pso	0.0937201	-1.02817	0.0781818
SNAI3	Trm2	1.04	4.39	15.6	0.000801	0.0116	0.0116	NML-Pso	0.105034	-0.97867	0.0879578
FICD	Trm2	1.04	3.22	12.1	0.00237	0.0231	0.0231	NML-Pso	0.126173	-0.899034	0.0631377
SELENOM	Trm2	1.04	6.05	8.31	0.00925	0.0527	0.0527	NML-Pso	0.172358	-0.763567	0.171261
ADAM8	Trm2	1.03	5.22	14.3	0.00117	0.0148	0.0148	NML-Pso	0.0823005	-1.0846	0.14215
SLC25A37	Trm2	1.03	4.45	17.7	0.000433	0.00764	0.00764	NML-Pso	0.103917	-0.983314	0.0729412
RPLP2	Trm2	1.03	11.8	13	0.0018	0.0194	0.0194	NML-Pso	0.126497	-0.897921	0.135976
KCNA3	Trm2	1.03	3.23	10.2	0.00456	0.0343	0.0343	NML-Pso	0.131415	-0.881354	0.0862217
RPL8	Trm2	1.03	11.4	15.9	0.000735	0.0109	0.0109	NML-Pso	0.151992	-0.818178	0.0727545
FXYD1	Trm2	1.03	5.38	10.5	0.00418	0.0327	0.0327	NML-Pso	0.17584	-0.754882	0.0934552
PTP4A1	Trm2	1.02	5.16	19.2	0.000293	0.00596	0.00596	NML-Pso	0.0862237	-1.06437	0.0935288
ABL2	Trm2	1.02	3.73	17.8	0.000426	0.00759	0.00759	NML-Pso	0.0882677	-1.0542	0.0681629
MCRIP2	Trm2	1.02	5.1	19.5	0.000267	0.00554	0.00554	NML-Pso	0.0953833	-1.02053	0.0781092
GNAQ	Trm2	1.02	4.18	13.4	0.00157	0.0177	0.0177	NML-Pso	0.109903	-0.958992	0.0984412
LAPTM4B	Trm2	1.02	3.96	10.4	0.00432	0.0333	0.0333	NML-Pso	0.112862	-0.94745	0.142126
NDUFA3	Trm2	1.02	6.82	8.16	0.0098	0.0547	0.0547	NML-Pso	0.131406	-0.881385	0.224363
IL2RB	Trm2	1.01	5.73	13.5	0.00154	0.0175	0.0175	NML-Pso	0.0653004	-1.18508	0.165037
NT5C3B	Trm2	1.01	5.14	24.1	8.6e-05	0.00279	0.00279	NML-Pso	0.0743356	-1.1288	0.0795972
SELENOK	Trm2	1.01	8.2	30.2	2.26e-05	0.00119	0.00119	NML-Pso	0.0811593	-1.09066	0.0856653
GEMIN7	Trm2	1.01	3.96	7	0.0156	0.0731	0.0731	NML-Pso	0.0987784	-1.00534	0.269247
MRPL1	Trm2	1.01	6.61	15.1	0.000924	0.0126	0.0126	NML-Pso	0.10102	-0.995592	0.127675
FAM215B	Trm2	1.01	5.25	7.05	0.0152	0.0718	0.0718	NML-Pso	0.124031	-0.906471	0.246087
RPS27	Trm2	1.01	12.7	8.87	0.00746	0.0469	0.0469	NML-Pso	0.153107	-0.815004	0.169817
FOSL2	Trm2	1.01	5.45	10.4	0.00422	0.0328	0.0328	NML-Pso	0.15954	-0.79713	0.104127
IFITM2	Trm2	1.01	9.71	8	0.0104	0.0571	0.0571	NML-Pso	0.242987	-0.614418	0.116624
VSIR	Trm2	1.01	4.94	6.17	0.022	0.0921	0.0921	NML-Pso	0.293376	-0.532576	0.0982304
FBL	Trm2	1	6.55	34.1	1.06e-05	0.000778	0.000778	NML-Pso	0.0615492	-1.21078	0.0826391
AHCY	Trm2	1	4.56	26.9	4.53e-05	0.00187	0.00187	NML-Pso	0.0641862	-1.19256	0.0691176
RPS29	Trm2	1	11.7	7.85	0.0111	0.0593	0.0593	NML-Pso	0.181412	-0.741333	0.174031
CD40LG	Trm2	1	5.27	7.33	0.0136	0.0668	0.0668	NML-Pso	0.213497	-0.670609	0.133789
DPM1	Trm2	0.997	5.93	20.2	0.000223	0.00494	0.00494	NML-Pso	0.0675349	-1.17047	0.11121
CCND2	Trm2	0.997	6.01	19.8	0.000251	0.00535	0.00535	NML-Pso	0.0705055	-1.15178	0.108887
SRSF2	Trm2	0.997	7.97	22.8	0.000116	0.00331	0.00331	NML-Pso	0.08403	-1.07557	0.104145
MRPL24	Trm2	0.996	4.55	11.7	0.00277	0.0252	0.0252	NML-Pso	0.105595	-0.976356	0.126698
RPS20	Trm2	0.995	10.9	16.2	0.000669	0.0103	0.0103	NML-Pso	0.119866	-0.921305	0.100739
HACD1	Trm2	0.994	3.22	5.22	0.0335	0.119	0.119	NML-Pso	0.282372	-0.549178	0.0987021
NGDN	Trm2	0.993	5.43	16.2	0.000669	0.0103	0.0103	NML-Pso	0.062616	-1.20331	0.132872
CXCR4	Trm2	0.993	10.2	16.5	0.000618	0.00984	0.00984	NML-Pso	0.125111	-0.902703	0.0961388
EXOSC5	Trm2	0.992	3.98	19.7	0.000256	0.00543	0.00543	NML-Pso	0.0965835	-1.0151	0.0442569
NFKBID	Trm2	0.992	3.19	10.4	0.00429	0.0332	0.0332	NML-Pso	0.131907	-0.879732	0.0613389
EIF4A1	Trm2	0.99	6.39	24.2	8.4e-05	0.00278	0.00278	NML-Pso	0.0696345	-1.15718	0.0980899
POLR1C	Trm2	0.99	4.06	23.3	0.000103	0.00313	0.00313	NML-Pso	0.0710289	-1.14856	0.0573749
NFKBIA	Trm2	0.989	8.04	21.3	0.000169	0.00413	0.00413	NML-Pso	0.112864	-0.947444	0.0780196
RRP9	Trm2	0.989	3.57	12.6	0.002	0.0208	0.0208	NML-Pso	0.1219	-0.913996	0.0654294
RSU1	Trm2	0.988	5.21	18.1	0.000391	0.00713	0.00713	NML-Pso	0.0622264	-1.20603	0.119982
PGK1	Trm2	0.988	9.18	14.2	0.00122	0.0151	0.0151	NML-Pso	0.0911898	-1.04005	0.155647
ISG20	Trm2	0.988	8.94	12.6	0.00205	0.0211	0.0211	NML-Pso	0.154468	-0.811162	0.106565
S100A10	Trm2	0.987	10.2	18	0.000401	0.00725	0.00725	NML-Pso	0.13136	-0.881538	0.0737164
RNF125	Trm2	0.984	6.35	18.5	0.000351	0.00671	0.00671	NML-Pso	0.11146	-0.952881	0.078599
TPRA1	Trm2	0.983	4.38	10.7	0.00387	0.0316	0.0316	NML-Pso	0.0642978	-1.1918	0.185104
CDK2	Trm2	0.981	3.83	11.2	0.0032	0.0278	0.0278	NML-Pso	0.093084	-1.03112	0.131037
CNPY3	Trm2	0.979	5.8	21.5	0.000162	0.00405	0.00405	NML-Pso	0.056698	-1.24643	0.109972
AC016831.5	Trm2	0.979	6.75	11.4	0.00303	0.0268	0.0268	NML-Pso	0.123149	-0.909568	0.141001
PPIL1	Trm2	0.977	3.68	18.4	0.000365	0.00682	0.00682	NML-Pso	0.0767462	-1.11494	0.0655503
MIR22HG	Trm2	0.977	4.53	12.9	0.00182	0.0194	0.0194	NML-Pso	0.112269	-0.949741	0.0962187
FKBP2	Trm2	0.973	7.5	15.9	0.000725	0.0109	0.0109	NML-Pso	0.0875529	-1.05773	0.13257
SURF2	Trm2	0.972	5.41	23.6	9.58e-05	0.00297	0.00297	NML-Pso	0.0705188	-1.1517	0.078932
IFRD2	Trm2	0.972	4.72	24.4	7.95e-05	0.00272	0.00272	NML-Pso	0.0734765	-1.13385	0.0624923
FNIP2	Trm2	0.972	2.99	11.4	0.00301	0.0267	0.0267	NML-Pso	0.104082	-0.982626	0.0629941
ADAM15	Trm2	0.972	3.49	12.4	0.00218	0.022	0.022	NML-Pso	0.118953	-0.924625	0.060886
AKR1B1	Trm2	0.971	5.6	13.5	0.0015	0.0172	0.0172	NML-Pso	0.0589066	-1.22984	0.158813
TXN	Trm2	0.969	9.49	13	0.0018	0.0194	0.0194	NML-Pso	0.11131	-0.953465	0.143992
SLC7A5	Trm2	0.969	6.07	14.3	0.00118	0.0148	0.0148	NML-Pso	0.112326	-0.949521	0.0984499
SDF2L1	Trm2	0.969	6.71	8.98	0.00715	0.0457	0.0457	NML-Pso	0.139258	-0.85618	0.164509
GLRX	Trm2	0.968	7.16	27.1	4.35e-05	0.00184	0.00184	NML-Pso	0.0814274	-1.08923	0.0803052
GLIPR1	Trm2	0.968	8.08	24.5	7.91e-05	0.00272	0.00272	NML-Pso	0.0843745	-1.07379	0.0933311
MAGEF1	Trm2	0.968	3.06	8.45	0.00875	0.0511	0.0511	NML-Pso	0.120111	-0.920417	0.105926
HDHD5	Trm2	0.967	4.63	27.4	4.11e-05	0.00177	0.00177	NML-Pso	0.0525197	-1.27968	0.0753627
NOSIP	Trm2	0.965	6.77	18.4	0.000364	0.00682	0.00682	NML-Pso	0.0923127	-1.03474	0.100422
IER2	Trm2	0.964	7	11.4	0.00303	0.0268	0.0268	NML-Pso	0.148033	-0.829641	0.106954
RPS5	Trm2	0.962	10.8	17.6	0.000451	0.00785	0.00785	NML-Pso	0.124809	-0.903756	0.0753355
MORC4	Trm2	0.961	3.95	12.8	0.00189	0.02	0.02	NML-Pso	0.0893236	-1.04903	0.105055
MVP	Trm2	0.961	6.47	18.1	0.000395	0.00719	0.00719	NML-Pso	0.0929875	-1.03158	0.096892
FGFRL1	Trm2	0.96	3.42	9.54	0.00581	0.0399	0.0399	NML-Pso	0.122446	-0.912054	0.0978372
CD320	Trm2	0.955	5.68	23.9	9.06e-05	0.00288	0.00288	NML-Pso	0.0706604	-1.15082	0.0792898
TNF	Trm2	0.953	3.58	2.95	0.101	0.239	0.239	NML-Pso	0.50536	-0.296399	0.0937526
CREG1	Trm2	0.952	3.98	17.8	0.000427	0.00759	0.00759	NML-Pso	0.0566759	-1.2466	0.0978142
ZNF331	Trm2	0.951	5.45	11.8	0.00266	0.0245	0.0245	NML-Pso	0.0798117	-1.09793	0.151058
DDX28	Trm2	0.95	3.6	13.1	0.00173	0.0189	0.0189	NML-Pso	0.0933697	-1.02979	0.0780161
BNIP3	Trm2	0.95	5.67	12.8	0.00188	0.0199	0.0199	NML-Pso	0.136739	-0.864108	0.0764072
ZNF219	Trm2	0.948	3.38	11.1	0.0033	0.0284	0.0284	NML-Pso	0.107345	-0.969218	0.0773401
CARD19	Trm2	0.947	7.2	24.2	8.37e-05	0.00278	0.00278	NML-Pso	0.0830957	-1.08042	0.0843073
MT-CYB	Trm2	0.946	12.7	10.2	0.0046	0.0345	0.0345	NML-Pso	0.122233	-0.912811	0.147952
THEM6	Trm2	0.944	3.49	9	0.0071	0.0455	0.0455	NML-Pso	0.122566	-0.91163	0.104884
TAGLN2	Trm2	0.941	7.99	11.4	0.00302	0.0267	0.0267	NML-Pso	0.132499	-0.877787	0.126179
BTG2	Trm2	0.94	7.21	20.8	0.000191	0.0044	0.0044	NML-Pso	0.0907557	-1.04213	0.0886021
IL10RA	Trm2	0.94	7.22	13	0.00179	0.0193	0.0193	NML-Pso	0.138588	-0.858274	0.0958194
INPP4B	Trm2	0.937	5.17	17.2	0.000508	0.00851	0.00851	NML-Pso	0.065535	-1.18353	0.111711
MBOAT7	Trm2	0.937	5.19	13.5	0.00151	0.0172	0.0172	NML-Pso	0.0677546	-1.16906	0.135504
MCC	Trm2	0.936	3.05	8.45	0.00876	0.0511	0.0511	NML-Pso	0.0898606	-1.04643	0.139259
TUBB4B	Trm2	0.936	7.73	10.5	0.00408	0.0323	0.0323	NML-Pso	0.180447	-0.74365	0.0835055
RANBP1	Trm2	0.933	7.27	37.2	5.97e-06	0.000576	0.000576	NML-Pso	0.0728655	-1.13748	0.0678705
IL6R	Trm2	0.933	5.27	9.89	0.00511	0.0368	0.0368	NML-Pso	0.121796	-0.914366	0.130964
GORASP2	Trm2	0.931	5.49	15.4	0.000838	0.012	0.012	NML-Pso	0.0618626	-1.20857	0.124639
ARF6	Trm2	0.93	7.67	23.2	0.000106	0.00317	0.00317	NML-Pso	0.069703	-1.15675	0.10392
MTHFD2	Trm2	0.93	5.97	9.57	0.00575	0.0397	0.0397	NML-Pso	0.100265	-0.998851	0.163838
SFMBT1	Trm2	0.928	4.99	21.2	0.000173	0.00417	0.00417	NML-Pso	0.0743058	-1.12898	0.0743982
KIAA1324	Trm2	0.928	3.04	9.95	0.00501	0.0365	0.0365	NML-Pso	0.100981	-0.99576	0.0823631
EIF4A2	Trm2	0.927	8.52	27.4	4.05e-05	0.00176	0.00176	NML-Pso	0.0794495	-1.09991	0.083906
TNFRSF4	Trm2	0.925	6.89	3.21	0.0883	0.219	0.219	NML-Pso	0.369383	-0.432523	0.255132
TMED2	Trm2	0.924	7.32	18.7	0.000334	0.00643	0.00643	NML-Pso	0.0652096	-1.18569	0.126415
UTP4	Trm2	0.924	3.78	11.8	0.00264	0.0245	0.0245	NML-Pso	0.0789013	-1.10292	0.112611
DUSP14	Trm2	0.921	4.88	21.1	0.000176	0.00423	0.00423	NML-Pso	0.0843431	-1.07395	0.0568556
RPL27A	Trm2	0.921	11.3	9.28	0.00639	0.0422	0.0422	NML-Pso	0.171911	-0.764698	0.107305
NDUFV2-AS1	Trm2	0.92	3.45	8.58	0.00834	0.0496	0.0496	NML-Pso	0.1729	-0.762206	0.0397516
SERTAD3	Trm2	0.919	4.73	13	0.0018	0.0194	0.0194	NML-Pso	0.0984607	-1.00674	0.0966296
CRYBG3	Trm2	0.919	3.65	5.28	0.0325	0.117	0.117	NML-Pso	0.193084	-0.714254	0.152472
RHOH	Trm2	0.914	6.62	26	5.58e-05	0.00212	0.00212	NML-Pso	0.0771144	-1.11286	0.0751498
TPI1	Trm2	0.914	9.49	10.4	0.00434	0.0334	0.0334	NML-Pso	0.115287	-0.93822	0.155647
LINC00513	Trm2	0.914	5.74	6.99	0.0156	0.0731	0.0731	NML-Pso	0.171114	-0.766716	0.144059
EMG1	Trm2	0.913	4.97	31.5	1.76e-05	0.00103	0.00103	NML-Pso	0.0536944	-1.27007	0.0629131
RAB11FIP5	Trm2	0.913	4.7	15.3	0.000876	0.0123	0.0123	NML-Pso	0.0617704	-1.20922	0.111863
FBXO2	Trm2	0.912	4.37	6.93	0.016	0.0742	0.0742	NML-Pso	0.174589	-0.757983	0.123213
GNB1L	Trm2	0.911	4.05	7.88	0.0109	0.0589	0.0589	NML-Pso	0.113531	-0.944887	0.154115
RPS18	Trm2	0.911	12.6	10.6	0.00391	0.0316	0.0316	NML-Pso	0.168417	-0.773613	0.0711176
UBE2D4	Trm2	0.91	3.5	15.4	0.000841	0.012	0.012	NML-Pso	0.0799135	-1.09738	0.056206
DHCR7	Trm2	0.91	3.92	8	0.0104	0.0571	0.0571	NML-Pso	0.165769	-0.780496	0.0847184
MYDGF	Trm2	0.909	6.79	15.2	0.0009	0.0125	0.0125	NML-Pso	0.076996	-1.11353	0.125376
AL365361.1	Trm2	0.908	4.07	9.05	0.00697	0.0447	0.0447	NML-Pso	0.136462	-0.86499	0.0965017
CBWD2	Trm2	0.907	4.27	11	0.00342	0.0291	0.0291	NML-Pso	0.101185	-0.994883	0.100957
BCKDK	Trm2	0.906	4.57	8.45	0.00874	0.051	0.051	NML-Pso	0.116642	-0.933145	0.139479
NTRK2	Trm2	0.906	4.7	5.16	0.0344	0.121	0.121	NML-Pso	0.281124	-0.551101	0.100619
TOM1	Trm2	0.904	4.71	7.68	0.0118	0.0621	0.0621	NML-Pso	0.0752089	-1.12373	0.217138
FCMR	Trm2	0.904	3.23	9.46	0.006	0.0406	0.0406	NML-Pso	0.117592	-0.929624	0.0684008
RNF5	Trm2	0.902	5.85	11.5	0.00292	0.0261	0.0261	NML-Pso	0.0637962	-1.1952	0.15921
SPATA2L	Trm2	0.902	3.87	10.1	0.00477	0.0352	0.0352	NML-Pso	0.143917	-0.841887	0.0501948
SESN1	Trm2	0.901	4.53	10.8	0.00374	0.0309	0.0309	NML-Pso	0.0936163	-1.02865	0.123105
NOLC1	Trm2	0.9	5.13	29.7	2.51e-05	0.00126	0.00126	NML-Pso	0.0598563	-1.22289	0.0610369
RPL4	Trm2	0.9	9.99	17.6	0.000448	0.00782	0.00782	NML-Pso	0.0816083	-1.08827	0.113118
CHST12	Trm2	0.897	5.86	10.8	0.00368	0.0306	0.0306	NML-Pso	0.0611908	-1.21331	0.169534
PRDX2	Trm2	0.897	7.72	18.2	0.000386	0.00707	0.00707	NML-Pso	0.105754	-0.975703	0.0797739
KARS	Trm2	0.895	5.88	18.4	0.00036	0.00681	0.00681	NML-Pso	0.0517255	-1.2863	0.113427
GNL3	Trm2	0.895	5.79	33.6	1.17e-05	0.000801	0.000801	NML-Pso	0.0603347	-1.21943	0.058823
OTUD1	Trm2	0.895	5.48	9.22	0.00654	0.0427	0.0427	NML-Pso	0.105805	-0.975492	0.149033
CCR7	Trm2	0.895	5.27	5.12	0.035	0.122	0.122	NML-Pso	0.226612	-0.644717	0.152618
BCL6	Trm2	0.894	4.36	8.74	0.00783	0.048	0.048	NML-Pso	0.16753	-0.775908	0.0652877
RHOC	Trm2	0.893	5.83	8.93	0.00729	0.0463	0.0463	NML-Pso	0.126563	-0.897692	0.131313
APMAP	Trm2	0.891	5.87	10.6	0.00404	0.0322	0.0322	NML-Pso	0.0543864	-1.26451	0.179439
PES1	Trm2	0.891	3.96	6.79	0.017	0.0772	0.0772	NML-Pso	0.0622033	-1.20619	0.240258
E2F4	Trm2	0.89	5.32	20.6	0.000202	0.00456	0.00456	NML-Pso	0.064131	-1.19293	0.0811455
RPL38	Trm2	0.89	10.4	8.78	0.00772	0.0476	0.0476	NML-Pso	0.151754	-0.818859	0.134701
RPS16	Trm2	0.89	12.5	10.5	0.00417	0.0327	0.0327	NML-Pso	0.15577	-0.807517	0.0824092
PDLIM5	Trm2	0.888	4.27	15.3	0.000869	0.0122	0.0122	NML-Pso	0.0623856	-1.20492	0.0950848
MMAB	Trm2	0.888	3.04	8.25	0.00944	0.0533	0.0533	NML-Pso	0.123267	-0.909151	0.0605256
PEA15	Trm2	0.887	4.75	18.7	0.000332	0.0064	0.0064	NML-Pso	0.0726015	-1.13905	0.0729107
DCXR	Trm2	0.887	6.7	10.7	0.00383	0.0314	0.0314	NML-Pso	0.13703	-0.863184	0.10099
CDC26	Trm2	0.883	6.98	43.3	2.11e-06	0.000348	0.000348	NML-Pso	0.0606621	-1.21708	0.0644073
SLC39A8	Trm2	0.882	4.37	18.4	0.000361	0.00681	0.00681	NML-Pso	0.0563994	-1.24873	0.080278
SMYD2	Trm2	0.88	3.92	9.88	0.00514	0.0369	0.0369	NML-Pso	0.0750321	-1.12475	0.135068
SMIM14	Trm2	0.879	4.89	14.9	0.000985	0.0133	0.0133	NML-Pso	0.0853251	-1.06892	0.0853652
ATAD3B	Trm2	0.878	3.67	14.3	0.00118	0.0148	0.0148	NML-Pso	0.0970521	-1.013	0.0406354
RPL35	Trm2	0.878	11	14.2	0.00123	0.0152	0.0152	NML-Pso	0.111886	-0.951223	0.0933288
HNRNPA0	Trm2	0.877	7.91	15.2	0.000905	0.0125	0.0125	NML-Pso	0.0648734	-1.18793	0.141393
TPD52	Trm2	0.875	4.9	17.7	0.000433	0.00764	0.00764	NML-Pso	0.0723921	-1.14031	0.0819238
LINC00623	Trm2	0.875	6.82	13.6	0.00149	0.0171	0.0171	NML-Pso	0.0910392	-1.04077	0.114461
CD151	Trm2	0.874	6.07	17.7	0.000435	0.00764	0.00764	NML-Pso	0.0953813	-1.02054	0.0665961
DBN1	Trm2	0.872	4	6.24	0.0214	0.0904	0.0904	NML-Pso	0.133278	-0.875241	0.167425
RNF157	Trm2	0.872	4.09	5.37	0.0312	0.114	0.114	NML-Pso	0.16776	-0.775312	0.179682
AK2	Trm2	0.87	5.01	14.2	0.00121	0.0151	0.0151	NML-Pso	0.049284	-1.30729	0.127979
PGAP1	Trm2	0.87	3.23	7.43	0.0131	0.0653	0.0653	NML-Pso	0.132193	-0.878793	0.0812211
INTS5	Trm2	0.869	3.89	12.3	0.00225	0.0223	0.0223	NML-Pso	0.0875647	-1.05767	0.0782734
AL390728.6	Trm2	0.868	3.65	5.86	0.0252	0.0996	0.0996	NML-Pso	0.202501	-0.693574	0.0856142
TPST2	Trm2	0.867	5.1	11.1	0.00337	0.0288	0.0288	NML-Pso	0.0745447	-1.12758	0.135878
GNL1	Trm2	0.866	5.59	22.6	0.000122	0.00341	0.00341	NML-Pso	0.0650914	-1.18648	0.070673
DMAC2	Trm2	0.865	4.86	17.2	0.00051	0.00851	0.00851	NML-Pso	0.0573984	-1.2411	0.0956658
WDR46	Trm2	0.865	5.84	28	3.6e-05	0.00163	0.00163	NML-Pso	0.0615107	-1.21105	0.0644293
AC012615.1	Trm2	0.865	3.57	8.94	0.00727	0.0463	0.0463	NML-Pso	0.0738089	-1.13189	0.140287
RPP21	Trm2	0.864	4.2	6.52	0.019	0.0834	0.0834	NML-Pso	0.13712	-0.862899	0.14513
SF3B4	Trm2	0.862	5.64	12.3	0.00225	0.0223	0.0223	NML-Pso	0.0748784	-1.12564	0.12358
SUPV3L1	Trm2	0.862	4.68	12.3	0.00221	0.0221	0.0221	NML-Pso	0.095257	-1.0211	0.0886739
FTSJ1	Trm2	0.862	4.07	7.54	0.0125	0.064	0.064	NML-Pso	0.11065	-0.956047	0.145333
PKM	Trm2	0.862	8.35	5.61	0.0281	0.107	0.107	NML-Pso	0.114715	-0.94038	0.265347
NUP93	Trm2	0.86	3.86	10.2	0.00457	0.0344	0.0344	NML-Pso	0.0598458	-1.22297	0.138829
PAQR8	Trm2	0.86	3.63	8.49	0.00863	0.0506	0.0506	NML-Pso	0.0943491	-1.02526	0.117185
SCML4	Trm2	0.86	4.82	10.6	0.00392	0.0316	0.0316	NML-Pso	0.109977	-0.9587	0.0948441
AC147067.1	Trm2	0.86	3.35	6.42	0.0198	0.0857	0.0857	NML-Pso	0.184672	-0.733598	0.049811
MYL12A	Trm2	0.858	9.68	17.2	0.0005	0.00849	0.00849	NML-Pso	0.113392	-0.945419	0.0705177
CTSL	Trm2	0.858	4.5	3.17	0.0903	0.222	0.222	NML-Pso	0.248903	-0.60397	0.30198
PRKD2	Trm2	0.857	4.22	13.8	0.00136	0.0162	0.0162	NML-Pso	0.0578713	-1.23754	0.100651
FXYD5	Trm2	0.857	9.38	10.7	0.00388	0.0316	0.0316	NML-Pso	0.092787	-1.03251	0.153266
SRGN	Trm2	0.857	11.5	9.77	0.00535	0.0378	0.0378	NML-Pso	0.13385	-0.873382	0.115117
AEN	Trm2	0.855	3.81	7.02	0.0154	0.0726	0.0726	NML-Pso	0.133191	-0.875525	0.127247
PUS1	Trm2	0.853	3.77	14.7	0.00106	0.0139	0.0139	NML-Pso	0.0595154	-1.22537	0.0809067
SFXN1	Trm2	0.853	6.77	33.6	1.16e-05	0.000801	0.000801	NML-Pso	0.0616189	-1.21029	0.0700541
P4HB	Trm2	0.851	7.42	15.2	0.000912	0.0125	0.0125	NML-Pso	0.0798044	-1.09797	0.115977
SNRPD2	Trm2	0.85	8.48	8.55	0.00842	0.0499	0.0499	NML-Pso	0.0810293	-1.09136	0.198005
AC020916.1	Trm2	0.85	4.58	11	0.00352	0.0296	0.0296	NML-Pso	0.101371	-0.994085	0.0908174
EEF1G	Trm2	0.85	4.23	1.68	0.209	0.379	0.379	NML-Pso	0.516698	-0.286763	0.38601
YBX1	Trm2	0.849	9.8	26	5.6e-05	0.00212	0.00212	NML-Pso	0.0778324	-1.10884	0.0751189
SNRPA	Trm2	0.849	5.45	10.9	0.00363	0.0303	0.0303	NML-Pso	0.0833345	-1.07918	0.126262
HLA-DQB1	Trm2	0.849	6.63	2.9	0.104	0.243	0.243	NML-Pso	0.288191	-0.540319	0.311818
HOPX	Trm2	0.849	5.38	3.04	0.0969	0.232	0.232	NML-Pso	0.316145	-0.500114	0.224906
PHLDA2	Trm2	0.848	4.96	2.68	0.117	0.262	0.262	NML-Pso	0.408251	-0.389073	0.188348
RPL32	Trm2	0.847	12.2	11.8	0.00262	0.0244	0.0244	NML-Pso	0.134136	-0.872454	0.0754565
TIMP1	Trm2	0.847	7.83	4.76	0.0414	0.135	0.135	NML-Pso	0.164079	-0.784947	0.246698
STX11	Trm2	0.846	4.62	15.1	0.000917	0.0126	0.0126	NML-Pso	0.0983091	-1.00741	0.050465
PRKCD	Trm2	0.846	3.87	8.68	0.00801	0.0486	0.0486	NML-Pso	0.119685	-0.921962	0.0857461
AC058791.1	Trm2	0.846	7	9.33	0.00629	0.0418	0.0418	NML-Pso	0.120069	-0.920568	0.130338
PIM1	Trm2	0.845	6.62	17.1	0.000525	0.00869	0.00869	NML-Pso	0.0665399	-1.17692	0.108248
ADSL	Trm2	0.845	4.57	13.1	0.00173	0.0189	0.0189	NML-Pso	0.0776716	-1.10974	0.0911955
RPL3	Trm2	0.845	11.8	10	0.00491	0.0359	0.0359	NML-Pso	0.16033	-0.794986	0.0707608
ERG28	Trm2	0.843	5.02	10.9	0.00361	0.0302	0.0302	NML-Pso	0.108792	-0.963404	0.0887232
ATP13A2	Trm2	0.841	4.42	22.2	0.000134	0.00363	0.00363	NML-Pso	0.0554506	-1.25609	0.0605088
RBM14	Trm2	0.841	4.9	12	0.00247	0.0236	0.0236	NML-Pso	0.0637273	-1.19567	0.125235
PCIF1	Trm2	0.841	4.44	7.45	0.013	0.0651	0.0651	NML-Pso	0.0830293	-1.08077	0.175536
RPS4X	Trm2	0.84	12.2	14.1	0.00125	0.0154	0.0154	NML-Pso	0.112194	-0.950032	0.0760781
HSF1	Trm2	0.839	5.28	10.1	0.00469	0.0349	0.0349	NML-Pso	0.0717709	-1.14405	0.143107
PFN1	Trm2	0.838	9.32	8.72	0.00791	0.0482	0.0482	NML-Pso	0.0840118	-1.07566	0.187983
COMTD1	Trm2	0.838	5.36	16	0.000705	0.0107	0.0107	NML-Pso	0.0848656	-1.07127	0.0695981
RPL36AL	Trm2	0.838	10.2	16.2	0.000666	0.0103	0.0103	NML-Pso	0.103958	-0.983143	0.080947
AL049840.1	Trm2	0.836	4.22	8.04	0.0103	0.0565	0.0565	NML-Pso	0.0853969	-1.06856	0.151941
TMEM97	Trm2	0.836	3.17	5.68	0.0272	0.105	0.105	NML-Pso	0.0958554	-1.01838	0.182646
WDR37	Trm2	0.835	3.89	11.6	0.00282	0.0256	0.0256	NML-Pso	0.0702189	-1.15355	0.101105
AP3S1	Trm2	0.832	6.39	13.3	0.00163	0.0181	0.0181	NML-Pso	0.0656429	-1.18281	0.128489
TGFB1I1	Trm2	0.832	3.13	4.14	0.0554	0.163	0.163	NML-Pso	0.267885	-0.572051	0.0469056
RSBN1	Trm2	0.83	6.92	12.2	0.0023	0.0227	0.0227	NML-Pso	0.0833655	-1.07901	0.12569
TXNIP	Trm2	0.83	9.74	2.91	0.103	0.242	0.242	NML-Pso	0.27881	-0.554691	0.314268
ENTPD6	Trm2	0.828	3.43	9.41	0.00611	0.0411	0.0411	NML-Pso	0.0801011	-1.09636	0.0948396
ASNS	Trm2	0.828	3.66	9.06	0.00694	0.0446	0.0446	NML-Pso	0.108465	-0.964711	0.0745076
AUP1	Trm2	0.827	6.48	9.56	0.00577	0.0397	0.0397	NML-Pso	0.0780516	-1.10762	0.156227
ARID5B	Trm2	0.827	8.45	11.9	0.00258	0.0241	0.0241	NML-Pso	0.130681	-0.883787	0.0878581
SLC35A4	Trm2	0.826	3.85	15.5	0.000823	0.0118	0.0118	NML-Pso	0.0674955	-1.17073	0.0597636
RPL37A	Trm2	0.824	11.3	8.3	0.00926	0.0528	0.0528	NML-Pso	0.151738	-0.818907	0.110241
RGMB	Trm2	0.824	3.19	5.17	0.0342	0.12	0.12	NML-Pso	0.160108	-0.795588	0.110989
MGST3	Trm2	0.823	7.79	11.6	0.00281	0.0255	0.0255	NML-Pso	0.114401	-0.941572	0.103835
MT-ND4	Trm2	0.822	12.1	10.4	0.00426	0.033	0.033	NML-Pso	0.116703	-0.932917	0.106766
RRS1	Trm2	0.821	4.77	18.6	0.000339	0.00651	0.00651	NML-Pso	0.0683425	-1.16531	0.0652725
NME4	Trm2	0.821	3.77	2.08	0.165	0.326	0.326	NML-Pso	0.321963	-0.492194	0.363089
BET1L	Trm2	0.82	4.51	16.3	0.000659	0.0102	0.0102	NML-Pso	0.0596547	-1.22436	0.0800962
AK6	Trm2	0.819	5.71	19	0.000309	0.00614	0.00614	NML-Pso	0.0736286	-1.13295	0.0700851
FAM131A	Trm2	0.817	3.56	10.1	0.00477	0.0352	0.0352	NML-Pso	0.0867499	-1.06173	0.0804276
ADARB1	Trm2	0.817	4.06	9.51	0.00588	0.0401	0.0401	NML-Pso	0.106617	-0.972174	0.0802108
GGH	Trm2	0.817	3.16	3.1	0.0936	0.227	0.227	NML-Pso	0.196109	-0.707502	0.263896
AKTIP	Trm2	0.816	4.81	15.6	0.000795	0.0116	0.0116	NML-Pso	0.0712415	-1.14727	0.0748807
BEX4	Trm2	0.816	4.21	6.63	0.0181	0.0809	0.0809	NML-Pso	0.145157	-0.838162	0.104819
RCC1	Trm2	0.815	4.29	8.73	0.00786	0.0481	0.0481	NML-Pso	0.0787959	-1.1035	0.129826
DDX21	Trm2	0.815	7.39	14	0.00128	0.0155	0.0155	NML-Pso	0.0983304	-1.00731	0.0953491
FKBP11	Trm2	0.815	7.82	8.93	0.00728	0.0463	0.0463	NML-Pso	0.142753	-0.845416	0.10833
NDUFB6	Trm2	0.812	6.8	17.3	0.000494	0.00842	0.00842	NML-Pso	0.0670135	-1.17384	0.102005
DEDD2	Trm2	0.811	5.18	10.3	0.00436	0.0334	0.0334	NML-Pso	0.0730991	-1.13609	0.130063
ENO1	Trm2	0.811	9.47	12.3	0.00224	0.0223	0.0223	NML-Pso	0.0889688	-1.05076	0.123398
IMP4	Trm2	0.811	5.6	14.7	0.00103	0.0137	0.0137	NML-Pso	0.096881	-1.01376	0.0606572
TIMM8A	Trm2	0.81	3.62	11.8	0.00265	0.0245	0.0245	NML-Pso	0.0805988	-1.09367	0.0604331
AMPD2	Trm2	0.809	3.56	13.9	0.00133	0.016	0.016	NML-Pso	0.0703132	-1.15296	0.053908
MEA1	Trm2	0.808	6.09	15.7	0.000774	0.0114	0.0114	NML-Pso	0.0678724	-1.16831	0.0945511
TMBIM1	Trm2	0.808	5.26	13.5	0.00154	0.0175	0.0175	NML-Pso	0.0810231	-1.09139	0.0853789
ITGB2	Trm2	0.808	5.65	6.7	0.0176	0.0793	0.0793	NML-Pso	0.184931	-0.73299	0.0790796
SF3A2	Trm2	0.807	5.35	4.3	0.0513	0.155	0.155	NML-Pso	0.0872035	-1.05947	0.308645
DAD1	Trm2	0.806	7.95	15.2	0.000896	0.0124	0.0124	NML-Pso	0.102494	-0.989301	0.082067
MRPL17	Trm2	0.805	5.37	19.7	0.000256	0.00543	0.00543	NML-Pso	0.0710656	-1.14834	0.0612476
NACC2	Trm2	0.805	2.99	5.65	0.0277	0.106	0.106	NML-Pso	0.152582	-0.816496	0.0497389
KAT8	Trm2	0.804	4.45	21.1	0.00018	0.00428	0.00428	NML-Pso	0.0503999	-1.29757	0.0644291
ZNF324	Trm2	0.804	3.73	11.9	0.00252	0.0238	0.0238	NML-Pso	0.0676863	-1.1695	0.0796108
EEF1A1	Trm2	0.803	13	14.8	0.00101	0.0135	0.0135	NML-Pso	0.0964198	-1.01583	0.0714217
FAM221A	Trm2	0.802	3.33	10.1	0.00476	0.0352	0.0352	NML-Pso	0.0855998	-1.06753	0.0651353
RPS3	Trm2	0.802	12	9.52	0.00586	0.0401	0.0401	NML-Pso	0.151625	-0.81923	0.072164
CD27	Trm2	0.802	4.82	2.64	0.12	0.266	0.266	NML-Pso	0.309996	-0.508643	0.222523
YRDC	Trm2	0.799	4.37	17.1	0.000518	0.00859	0.00859	NML-Pso	0.0745032	-1.12783	0.0497961
BAG3	Trm2	0.799	4.49	12.8	0.00191	0.0202	0.0202	NML-Pso	0.0915498	-1.03834	0.0604556
FAM241A	Trm2	0.798	6.34	10.3	0.00436	0.0334	0.0334	NML-Pso	0.0913654	-1.03922	0.121121
MT-ND5	Trm2	0.791	10.7	9.6	0.0057	0.0394	0.0394	NML-Pso	0.0989667	-1.00451	0.13399
SFMBT2	Trm2	0.791	4.77	4.4	0.0488	0.151	0.151	NML-Pso	0.209563	-0.678685	0.135425
ZNF880	Trm2	0.79	4.33	6.33	0.0206	0.088	0.088	NML-Pso	0.165137	-0.782156	0.0848159
SPTSSA	Trm2	0.788	5.19	16.6	0.000592	0.00952	0.00952	NML-Pso	0.0649174	-1.18764	0.0800433
LUZP1	Trm2	0.787	7.5	5.3	0.0323	0.116	0.116	NML-Pso	0.154689	-0.81054	0.188672
SELENOF	Trm2	0.785	7.44	24.9	7.2e-05	0.00255	0.00255	NML-Pso	0.0646355	-1.18953	0.0808338
E2F1	Trm2	0.785	4.08	7.27	0.0139	0.0678	0.0678	NML-Pso	0.0906599	-1.04258	0.132358
NXF1	Trm2	0.784	4.94	6.85	0.0166	0.0758	0.0758	NML-Pso	0.0760983	-1.11862	0.180815
RABGGTB	Trm2	0.784	5.01	15.9	0.000734	0.0109	0.0109	NML-Pso	0.0828845	-1.08153	0.0580117
OAT	Trm2	0.783	4.94	10.3	0.00436	0.0334	0.0334	NML-Pso	0.0624514	-1.20446	0.127742
TRMT112	Trm2	0.783	7.98	11.2	0.00327	0.0282	0.0282	NML-Pso	0.0849172	-1.071	0.129679
PCGF1	Trm2	0.782	3.5	7.48	0.0128	0.0648	0.0648	NML-Pso	0.0944648	-1.02473	0.10169
NOC4L	Trm2	0.781	3.92	10.3	0.00444	0.0337	0.0337	NML-Pso	0.0951875	-1.02142	0.0637583
RAPGEF6	Trm2	0.778	5.25	18.8	0.000327	0.00636	0.00636	NML-Pso	0.063481	-1.19736	0.0696538
C1QBP	Trm2	0.778	7.11	18.8	0.000328	0.00638	0.00638	NML-Pso	0.0854823	-1.06812	0.0718073
KCTD6	Trm2	0.778	3.91	6.69	0.0177	0.0793	0.0793	NML-Pso	0.136457	-0.865006	0.0798614
CCNG1	Trm2	0.777	5.69	11	0.00343	0.0291	0.0291	NML-Pso	0.0504408	-1.29722	0.140543
METTL9	Trm2	0.777	7.86	22.7	0.00012	0.00338	0.00338	NML-Pso	0.0776866	-1.10965	0.0726799
NAA10	Trm2	0.775	6.43	15.7	0.000774	0.0114	0.0114	NML-Pso	0.0673955	-1.17137	0.0957509
XAB2	Trm2	0.775	4.9	11.6	0.00283	0.0256	0.0256	NML-Pso	0.0688317	-1.16221	0.101846
UQCRQ	Trm2	0.775	7.27	6.95	0.0159	0.0736	0.0736	NML-Pso	0.0856436	-1.0673	0.193568
NOP53	Trm2	0.775	9	14	0.00128	0.0155	0.0155	NML-Pso	0.112556	-0.94863	0.0743725
PSMB10	Trm2	0.775	4.6	3.9	0.0625	0.175	0.175	NML-Pso	0.123737	-0.907501	0.271315
PABPC4	Trm2	0.774	6.06	20.4	0.000213	0.00475	0.00475	NML-Pso	0.060895	-1.21542	0.0744793
TRAM1	Trm2	0.774	7.5	21.3	0.000171	0.00415	0.00415	NML-Pso	0.0634528	-1.19755	0.0900706
POLE4	Trm2	0.773	6.46	20.8	0.000194	0.00444	0.00444	NML-Pso	0.0614554	-1.21144	0.0824113
FARSA	Trm2	0.773	4.9	7.85	0.011	0.0592	0.0592	NML-Pso	0.0737977	-1.13196	0.15218
GCDH	Trm2	0.772	4.62	17.3	0.000496	0.00845	0.00845	NML-Pso	0.0587951	-1.23066	0.0660457
ETV6	Trm2	0.772	5.15	14.2	0.00122	0.0151	0.0151	NML-Pso	0.0669424	-1.1743	0.0858911
HNRNPDL	Trm2	0.772	7.96	23.1	0.000108	0.00319	0.00319	NML-Pso	0.0773065	-1.11178	0.0709865
HSPE1	Trm2	0.771	7.7	11.7	0.00274	0.0251	0.0251	NML-Pso	0.116031	-0.935426	0.0847114
ITGA2	Trm2	0.771	4.56	1.7	0.207	0.376	0.376	NML-Pso	0.318829	-0.496443	0.551443
TOMM40	Trm2	0.77	5.77	21.5	0.000163	0.00406	0.00406	NML-Pso	0.0675371	-1.17046	0.0589431
EMP3	Trm2	0.77	9.21	9.59	0.0057	0.0394	0.0394	NML-Pso	0.120196	-0.920109	0.109461
CPSF1	Trm2	0.769	3.8	14.7	0.00105	0.0137	0.0137	NML-Pso	0.0658444	-1.18148	0.0527013
CALM2	Trm2	0.769	8.78	14.3	0.0012	0.0149	0.0149	NML-Pso	0.0727361	-1.13825	0.115574
SSR4	Trm2	0.769	9.06	11.7	0.00276	0.0252	0.0252	NML-Pso	0.105782	-0.975589	0.100276
LAPTM4A	Trm2	0.768	7.16	13	0.00176	0.0191	0.0191	NML-Pso	0.0973804	-1.01153	0.0914982
FAM96B	Trm2	0.768	7.72	14.1	0.00127	0.0155	0.0155	NML-Pso	0.109918	-0.95893	0.07051
TINF2	Trm2	0.767	5.55	21.8	0.000151	0.0039	0.0039	NML-Pso	0.0616764	-1.20988	0.0597345
HNRNPH2	Trm2	0.766	6.1	19.5	0.000267	0.00554	0.00554	NML-Pso	0.0507203	-1.29482	0.088087
PPP1R13L	Trm2	0.766	3.22	5.49	0.0297	0.11	0.11	NML-Pso	0.0921019	-1.03573	0.167728
DHRS7	Trm2	0.766	7.33	15	0.000951	0.0129	0.0129	NML-Pso	0.0925254	-1.03374	0.0824135
TMEM258	Trm2	0.766	7.96	6.78	0.0171	0.0775	0.0775	NML-Pso	0.0954559	-1.0202	0.18534
PEF1	Trm2	0.765	5.62	12.2	0.00232	0.0228	0.0228	NML-Pso	0.0950139	-1.02221	0.0723697
ELMO2	Trm2	0.764	3.76	8.66	0.00808	0.0487	0.0487	NML-Pso	0.0603633	-1.21923	0.122515
DDX39A	Trm2	0.764	6.31	14.5	0.0011	0.0142	0.0142	NML-Pso	0.0736779	-1.13266	0.0904887
FBXO44	Trm2	0.764	4.2	6.86	0.0165	0.0755	0.0755	NML-Pso	0.0890991	-1.05013	0.138201
RNF26	Trm2	0.763	3.08	5.66	0.0274	0.105	0.105	NML-Pso	0.109885	-0.959061	0.105188
RPS25	Trm2	0.763	11.1	9.52	0.00587	0.0401	0.0401	NML-Pso	0.128335	-0.891655	0.0898275
LINC02195	Trm2	0.763	6.32	2.13	0.16	0.318	0.318	NML-Pso	0.206665	-0.684733	0.475982
ASL	Trm2	0.762	4.31	10.5	0.00409	0.0323	0.0323	NML-Pso	0.0670128	-1.17384	0.0964662
RPS21	Trm2	0.762	10.8	6.42	0.0198	0.0857	0.0857	NML-Pso	0.170827	-0.767442	0.110882
TBC1D19	Trm2	0.761	3.86	7.66	0.0119	0.0622	0.0622	NML-Pso	0.113516	-0.944942	0.0757991
LRIG1	Trm2	0.761	3.73	6.04	0.0233	0.0949	0.0949	NML-Pso	0.125211	-0.902358	0.103921
MRPL12	Trm2	0.76	5.08	10.9	0.00356	0.0299	0.0299	NML-Pso	0.062684	-1.20284	0.115285
C19orf66	Trm2	0.758	6.23	15.5	0.000824	0.0118	0.0118	NML-Pso	0.0529335	-1.27627	0.103161
NAGK	Trm2	0.757	5.62	15.6	0.000788	0.0115	0.0115	NML-Pso	0.0806768	-1.09325	0.0622738
PPIH	Trm2	0.756	4.61	9.44	0.00604	0.0407	0.0407	NML-Pso	0.0994872	-1.00223	0.0779673
AC078883.3	Trm2	0.756	3.48	4.64	0.0437	0.139	0.139	NML-Pso	0.17703	-0.751953	0.0887212
FAM213A	Trm2	0.756	2.83	2.72	0.115	0.259	0.259	NML-Pso	0.286463	-0.542931	0.0725202
UAP1	Trm2	0.755	4.41	8.57	0.00836	0.0497	0.0497	NML-Pso	0.0914911	-1.03862	0.0977484
COLGALT1	Trm2	0.755	3.66	10	0.00492	0.036	0.036	NML-Pso	0.0962399	-1.01664	0.0420792
STAT4	Trm2	0.755	5.21	7.38	0.0133	0.0661	0.0661	NML-Pso	0.113411	-0.945345	0.107301
EIF4E	Trm2	0.754	5.8	12.8	0.00187	0.0198	0.0198	NML-Pso	0.0521821	-1.28248	0.115175
C6orf47	Trm2	0.754	5	14.4	0.00116	0.0148	0.0148	NML-Pso	0.0583605	-1.23388	0.0893342
COQ10A	Trm2	0.754	4.17	10.5	0.00411	0.0324	0.0324	NML-Pso	0.0716269	-1.14492	0.0866445
SLC35B2	Trm2	0.754	4.2	7.68	0.0118	0.0621	0.0621	NML-Pso	0.0739953	-1.1308	0.131912
PGGHG	Trm2	0.754	5.16	3.68	0.0697	0.188	0.188	NML-Pso	0.244707	-0.611354	0.134756
MGAT2	Trm2	0.752	5.34	19	0.000307	0.00614	0.00614	NML-Pso	0.0542612	-1.26551	0.0737519
LIPA	Trm2	0.752	4.27	5.14	0.0347	0.121	0.121	NML-Pso	0.0636283	-1.19635	0.22457
ITPK1	Trm2	0.752	3.98	9.42	0.00607	0.0408	0.0408	NML-Pso	0.0788801	-1.10303	0.0865136
COPG1	Trm2	0.751	4.5	7.42	0.0131	0.0653	0.0653	NML-Pso	0.0944412	-1.02484	0.121418
MRPS18A	Trm2	0.75	4.66	11	0.0035	0.0296	0.0296	NML-Pso	0.0720675	-1.14226	0.0926514
CHPF2	Trm2	0.75	4.58	12	0.00246	0.0235	0.0235	NML-Pso	0.0856643	-1.0672	0.065436
CDK4	Trm2	0.749	4.91	12.1	0.00239	0.0231	0.0231	NML-Pso	0.073707	-1.13249	0.0845385
DEGS1	Trm2	0.749	6.58	19.6	0.000265	0.00552	0.00552	NML-Pso	0.0745583	-1.1275	0.0698995
TMEM216	Trm2	0.749	3.89	5.13	0.0348	0.121	0.121	NML-Pso	0.11478	-0.940134	0.155131
ZNF395	Trm2	0.749	4.9	3.41	0.0798	0.204	0.204	NML-Pso	0.249248	-0.603368	0.139563
NUP160	Trm2	0.748	4.61	13.7	0.00141	0.0166	0.0166	NML-Pso	0.0453692	-1.34324	0.097679
HLA-B	Trm2	0.748	11.8	8.61	0.00825	0.0493	0.0493	NML-Pso	0.0841884	-1.07475	0.143561
PPP1R11	Trm2	0.747	5.57	16.5	0.00062	0.00984	0.00984	NML-Pso	0.0504547	-1.2971	0.0895842
PRMT5	Trm2	0.746	3.61	5.75	0.0264	0.103	0.103	NML-Pso	0.0682094	-1.16616	0.180278
MT-CO3	Trm2	0.746	12.9	6.72	0.0175	0.0788	0.0788	NML-Pso	0.115904	-0.935902	0.142974
STT3A	Trm2	0.744	4.46	12.1	0.00238	0.0231	0.0231	NML-Pso	0.0670252	-1.17376	0.0814149
KRTCAP2	Trm2	0.742	7.13	7.18	0.0144	0.0692	0.0692	NML-Pso	0.0974783	-1.01109	0.160266
FN3KRP	Trm2	0.739	4.27	10.3	0.00439	0.0336	0.0336	NML-Pso	0.0904223	-1.04372	0.061416
TMED9	Trm2	0.738	7.22	10.7	0.00391	0.0316	0.0316	NML-Pso	0.074606	-1.12723	0.128744
NR1H2	Trm2	0.738	5.75	10.2	0.00464	0.0347	0.0347	NML-Pso	0.0795462	-1.09938	0.103846
PRPS1	Trm2	0.737	5.5	20.9	0.000186	0.00436	0.00436	NML-Pso	0.0566627	-1.2467	0.0646471
HOOK2	Trm2	0.736	4.96	12.2	0.00232	0.0228	0.0228	NML-Pso	0.0689735	-1.16132	0.0842346
LSM4	Trm2	0.736	6.35	13.6	0.00146	0.0169	0.0169	NML-Pso	0.0816136	-1.08824	0.0801008
S100A11	Trm2	0.735	9.85	11.8	0.00264	0.0245	0.0245	NML-Pso	0.112887	-0.947358	0.0780404
PARP8	Trm2	0.735	6.93	5.79	0.0259	0.102	0.102	NML-Pso	0.168383	-0.773702	0.112247
CHMP1B	Trm2	0.734	5.62	13.6	0.00146	0.0169	0.0169	NML-Pso	0.0501813	-1.29946	0.104238
CAPZA2	Trm2	0.733	6.87	14.8	0.00102	0.0136	0.0136	NML-Pso	0.0667838	-1.17533	0.0994504
ACAT1	Trm2	0.733	5.3	6.69	0.0177	0.0793	0.0793	NML-Pso	0.0820335	-1.08601	0.157586
SLC25A19	Trm2	0.733	3.95	11	0.00347	0.0294	0.0294	NML-Pso	0.0839531	-1.07596	0.0555682
PDK1	Trm2	0.733	4.16	10.4	0.00429	0.0332	0.0332	NML-Pso	0.0878263	-1.05638	0.0582795
HAPLN3	Trm2	0.733	4.11	5.35	0.0315	0.114	0.114	NML-Pso	0.166831	-0.777724	0.0709203
ZNF274	Trm2	0.732	4.93	19.9	0.000244	0.00525	0.00525	NML-Pso	0.0523075	-1.28144	0.0632797
PDCL3	Trm2	0.731	6.68	18.5	0.000354	0.00675	0.00675	NML-Pso	0.0790993	-1.10183	0.0670949
DCTN6	Trm2	0.731	5.91	12.5	0.00208	0.0213	0.0213	NML-Pso	0.0794219	-1.10006	0.082228
TMEM147	Trm2	0.731	6.99	13.7	0.00144	0.0168	0.0168	NML-Pso	0.0828424	-1.08175	0.0873657
DDIT3	Trm2	0.73	4.75	6.85	0.0166	0.0758	0.0758	NML-Pso	0.0894885	-1.04823	0.135281
BTG1	Trm2	0.73	11.1	12.3	0.00225	0.0223	0.0223	NML-Pso	0.0905062	-1.04332	0.0919045
PRR13	Trm2	0.729	7.51	12.4	0.00218	0.022	0.022	NML-Pso	0.0696333	-1.15718	0.117289
ZNF444	Trm2	0.729	4.32	7.61	0.0122	0.063	0.063	NML-Pso	0.0729117	-1.1372	0.121881
INF2	Trm2	0.728	3.64	7.33	0.0136	0.0668	0.0668	NML-Pso	0.0851245	-1.06995	0.093149
HEXIM1	Trm2	0.728	5.27	9.54	0.00582	0.04	0.04	NML-Pso	0.0880176	-1.05543	0.0931244
RHOT2	Trm2	0.728	5.17	7.64	0.012	0.0624	0.0624	NML-Pso	0.0982014	-1.00788	0.111908
ATP1A1	Trm2	0.727	6.96	21.6	0.000158	0.00399	0.00399	NML-Pso	0.0691144	-1.16043	0.069281
PLCG2	Trm2	0.727	5.24	0.54	0.471	0.636	0.636	NML-Pso	1.46414	0.165583	0.952308
HPS6	Trm2	0.726	4.07	12.6	0.00205	0.0211	0.0211	NML-Pso	0.0660666	-1.18002	0.0602374
B2M	Trm2	0.726	14.2	8.51	0.00856	0.0503	0.0503	NML-Pso	0.0809754	-1.09165	0.120266
RPL27	Trm2	0.726	10.5	10.1	0.00471	0.035	0.035	NML-Pso	0.118854	-0.924986	0.083574
LINC01550	Trm2	0.726	3.64	3.49	0.0765	0.199	0.199	NML-Pso	0.222689	-0.652301	0.0974446
ALKBH5	Trm2	0.725	5.99	14.7	0.00106	0.0139	0.0139	NML-Pso	0.0536329	-1.27057	0.0960888
MARS	Trm2	0.725	5.04	15	0.000951	0.0129	0.0129	NML-Pso	0.0691179	-1.16041	0.0655528
SGK3	Trm2	0.725	5.06	10.9	0.00355	0.0298	0.0298	NML-Pso	0.10037	-0.998395	0.0591827
TBL3	Trm2	0.724	3.7	5.57	0.0286	0.108	0.108	NML-Pso	0.0792429	-1.10104	0.159735
PIH1D1	Trm2	0.724	5.84	10.6	0.00396	0.0318	0.0318	NML-Pso	0.105552	-0.976533	0.0656339
CBWD5	Trm2	0.722	5.03	12.7	0.00198	0.0206	0.0206	NML-Pso	0.0673918	-1.17139	0.0847228
GOLPH3L	Trm2	0.722	3.94	11.7	0.00275	0.0251	0.0251	NML-Pso	0.0761927	-1.11809	0.0513748
SMIM30	Trm2	0.721	5.02	6.98	0.0157	0.0732	0.0732	NML-Pso	0.0683159	-1.16548	0.157971
RNH1	Trm2	0.721	7.49	10.1	0.0047	0.0349	0.0349	NML-Pso	0.124424	-0.905095	0.0740841
RNF2	Trm2	0.72	4.04	8.65	0.00812	0.0489	0.0489	NML-Pso	0.0703846	-1.15252	0.102589
THAP7	Trm2	0.72	5.46	12.1	0.00235	0.023	0.023	NML-Pso	0.0884846	-1.05313	0.0663324
ELOF1	Trm2	0.719	5.76	8.17	0.00976	0.0546	0.0546	NML-Pso	0.0625953	-1.20346	0.14566
MAPK13	Trm2	0.718	4.42	10.6	0.00402	0.0321	0.0321	NML-Pso	0.0844782	-1.07326	0.0642504
AARS	Trm2	0.717	4.36	8.76	0.00779	0.0478	0.0478	NML-Pso	0.0834122	-1.07877	0.0863072
KIAA1147	Trm2	0.717	4.14	3.64	0.0708	0.19	0.19	NML-Pso	0.133111	-0.875786	0.222218
ARF4	Trm2	0.715	6.28	19.3	0.00028	0.00573	0.00573	NML-Pso	0.0652596	-1.18536	0.067123
MAGED2	Trm2	0.715	6.71	10.2	0.00464	0.0347	0.0347	NML-Pso	0.0993215	-1.00296	0.0914392
POLR2L	Trm2	0.715	8.01	5.66	0.0274	0.105	0.105	NML-Pso	0.10111	-0.995207	0.189018
PPP1R9B	Trm2	0.714	4.44	11	0.00342	0.0291	0.0291	NML-Pso	0.071627	-1.14492	0.0736577
CDK16	Trm2	0.714	3.95	6.53	0.0189	0.0834	0.0834	NML-Pso	0.103628	-0.984522	0.0985852
CBWD3	Trm2	0.713	3.73	9.26	0.00644	0.0424	0.0424	NML-Pso	0.0688686	-1.16198	0.078668
HDHD3	Trm2	0.713	4.22	6.41	0.0199	0.086	0.086	NML-Pso	0.086438	-1.0633	0.127707
PET100	Trm2	0.713	7.33	6.82	0.0167	0.0763	0.0763	NML-Pso	0.0920848	-1.03581	0.162413
MT-ATP6	Trm2	0.713	13.1	3.14	0.0918	0.225	0.225	NML-Pso	0.104379	-0.981385	0.320581
SPOUT1	Trm2	0.712	4.58	10.5	0.00419	0.0328	0.0328	NML-Pso	0.0534532	-1.27203	0.103764
MKNK1	Trm2	0.712	4.89	12.6	0.002	0.0208	0.0208	NML-Pso	0.0737531	-1.13222	0.0696846
GIMAP5	Trm2	0.712	3.72	2.52	0.128	0.278	0.278	NML-Pso	0.233664	-0.631409	0.213094
ABCF2.1	Trm2	0.711	4.38	12.3	0.00223	0.0222	0.0222	NML-Pso	0.06637	-1.17803	0.0676833
YDJC	Trm2	0.711	5.31	11.5	0.00293	0.0262	0.0262	NML-Pso	0.0892343	-1.04947	0.0659355
PPP1R3E	Trm2	0.71	3.69	4.26	0.0522	0.157	0.157	NML-Pso	0.101523	-0.993434	0.187643
RPL35A	Trm2	0.71	11.4	8.52	0.00852	0.0502	0.0502	NML-Pso	0.124303	-0.90552	0.0887532
MRPS26	Trm2	0.709	6.22	24.2	8.45e-05	0.00278	0.00278	NML-Pso	0.058195	-1.23511	0.0616456
EEF1D	Trm2	0.707	9.97	8.69	0.00799	0.0486	0.0486	NML-Pso	0.140516	-0.852274	0.0734894
IL16	Trm2	0.706	5.46	5.43	0.0305	0.112	0.112	NML-Pso	0.0781129	-1.10728	0.185741
NBEAL2	Trm2	0.705	4.24	11.2	0.00321	0.0279	0.0279	NML-Pso	0.0710973	-1.14815	0.0642436
POLRMT	Trm2	0.705	4.03	6.58	0.0185	0.0823	0.0823	NML-Pso	0.0744031	-1.12841	0.128748
MCUB	Trm2	0.705	6.12	10.3	0.0044	0.0336	0.0336	NML-Pso	0.0748292	-1.12593	0.102726
KLF9	Trm2	0.705	5.39	2.87	0.106	0.245	0.245	NML-Pso	0.23481	-0.629283	0.186273
GRN	Trm2	0.703	5.88	7.52	0.0126	0.0643	0.0643	NML-Pso	0.0924014	-1.03432	0.117738
ATG101	Trm2	0.703	5.58	10.4	0.0042	0.0328	0.0328	NML-Pso	0.0935849	-1.02879	0.0707949
TNFSF14	Trm2	0.703	5.06	2.98	0.0998	0.237	0.237	NML-Pso	0.169054	-0.771974	0.243758
VAT1	Trm2	0.702	4.54	11	0.00348	0.0294	0.0294	NML-Pso	0.0743498	-1.12872	0.0709534
NCLN	Trm2	0.702	3.91	10.4	0.0042	0.0328	0.0328	NML-Pso	0.0805328	-1.09403	0.0513375
HYOU1	Trm2	0.702	4.62	6.1	0.0227	0.0938	0.0938	NML-Pso	0.0864728	-1.06312	0.140464
TTC9	Trm2	0.702	4.02	7.54	0.0125	0.064	0.064	NML-Pso	0.104609	-0.980432	0.0687262
LPAR6	Trm2	0.702	7.48	6.41	0.0199	0.086	0.086	NML-Pso	0.172475	-0.763274	0.0777183
ARHGDIA	Trm2	0.701	7.47	18.3	0.000373	0.00691	0.00691	NML-Pso	0.0738564	-1.13161	0.075694
AAAS	Trm2	0.7	3.68	4.75	0.0415	0.135	0.135	NML-Pso	0.0798937	-1.09749	0.186646
MIS12	Trm2	0.7	4.76	8.36	0.00907	0.0521	0.0521	NML-Pso	0.0822894	-1.08466	0.0984272
C1orf35	Trm2	0.697	6.05	12.9	0.00182	0.0194	0.0194	NML-Pso	0.0891633	-1.04981	0.0591086
RABEP2	Trm2	0.697	3.76	5.69	0.0271	0.105	0.105	NML-Pso	0.0979805	-1.00886	0.109551
RAB9A	Trm2	0.697	5.64	9.26	0.00645	0.0424	0.0424	NML-Pso	0.0988951	-1.00483	0.0792863
CYTH2	Trm2	0.696	5.72	9.39	0.00616	0.0412	0.0412	NML-Pso	0.0645269	-1.19026	0.116573
C1orf56	Trm2	0.696	5.26	7.23	0.0141	0.0685	0.0685	NML-Pso	0.116021	-0.935465	0.0857038
RPL18A	Trm2	0.696	11.9	7.77	0.0114	0.0603	0.0603	NML-Pso	0.140183	-0.853305	0.0739364
CBR1	Trm2	0.695	5.22	6.11	0.0226	0.0936	0.0936	NML-Pso	0.0789091	-1.10287	0.155855
ZNF439	Trm2	0.695	2.63	2.2	0.154	0.312	0.312	NML-Pso	0.268874	-0.570451	0.0722656
HPRT1	Trm2	0.694	5.97	9.66	0.00557	0.0389	0.0389	NML-Pso	0.0911155	-1.04041	0.0845586
CBFB	Trm2	0.693	5.09	12	0.00247	0.0235	0.0235	NML-Pso	0.0731924	-1.13553	0.0718397
RASSF7	Trm2	0.693	5.37	13.4	0.00157	0.0177	0.0177	NML-Pso	0.0814349	-1.08919	0.0570836
RPS27A	Trm2	0.693	12.3	7.46	0.0129	0.0651	0.0651	NML-Pso	0.142026	-0.847631	0.0744838
BCAP31	Trm2	0.692	7.03	12	0.00244	0.0234	0.0234	NML-Pso	0.0737351	-1.13233	0.101646
SYVN1	Trm2	0.692	4.22	5.36	0.0314	0.114	0.114	NML-Pso	0.101565	-0.993257	0.12997
FBXL16	Trm2	0.692	3.64	6.15	0.0222	0.0925	0.0925	NML-Pso	0.124143	-0.906077	0.0576402
EHD1	Trm2	0.691	6.13	22.2	0.000136	0.00367	0.00367	NML-Pso	0.052338	-1.28118	0.0678529
EIF1AD	Trm2	0.691	4.39	13.5	0.00151	0.0172	0.0172	NML-Pso	0.0528216	-1.27719	0.0683638
SH2B1	Trm2	0.691	3.95	5.62	0.028	0.107	0.107	NML-Pso	0.0725518	-1.13935	0.150764
PSAP	Trm2	0.691	6.89	6.21	0.0217	0.0912	0.0912	NML-Pso	0.0736253	-1.13297	0.177966
ANXA2R	Trm2	0.691	4.99	6.81	0.0168	0.0768	0.0768	NML-Pso	0.136464	-0.864982	0.0653736
RELA	Trm2	0.69	5.92	18.4	0.000357	0.00677	0.00677	NML-Pso	0.0583171	-1.2342	0.0673013
ADIPOR1	Trm2	0.69	5.38	10.7	0.00391	0.0316	0.0316	NML-Pso	0.0775423	-1.11046	0.0830987
PFDN5	Trm2	0.69	10.1	9.17	0.00668	0.0433	0.0433	NML-Pso	0.123522	-0.908256	0.0801179
H3F3B	Trm2	0.689	10.2	11.1	0.00333	0.0286	0.0286	NML-Pso	0.106513	-0.972599	0.0765986
RGL4	Trm2	0.689	3.32	1.75	0.201	0.368	0.368	NML-Pso	0.252171	-0.598305	0.344125
PTTG1IP	Trm2	0.688	6.32	20.5	0.000209	0.00469	0.00469	NML-Pso	0.0615051	-1.21109	0.065809
CRTAP	Trm2	0.688	4.93	8.61	0.00825	0.0493	0.0493	NML-Pso	0.0686683	-1.16324	0.110621
DYNLT3	Trm2	0.688	6.58	8.54	0.00845	0.05	0.05	NML-Pso	0.108949	-0.962778	0.0929561
ZBTB20	Trm2	0.687	5.26	12.8	0.00188	0.0199	0.0199	NML-Pso	0.0718451	-1.1436	0.0686997
CEBPB	Trm2	0.687	7.23	6.17	0.022	0.0921	0.0921	NML-Pso	0.15719	-0.803576	0.0930565
CREB3	Trm2	0.686	5.68	16.8	0.000558	0.00912	0.00912	NML-Pso	0.0656556	-1.18273	0.05996
KTI12	Trm2	0.686	3.91	7.96	0.0106	0.0577	0.0577	NML-Pso	0.0712206	-1.14739	0.093009
ELP5	Trm2	0.686	5.47	8.11	0.00997	0.0554	0.0554	NML-Pso	0.0991257	-1.00381	0.0913157
CD44	Trm2	0.686	9.11	8.17	0.00975	0.0546	0.0546	NML-Pso	0.132229	-0.878674	0.0861671
METTL21A	Trm2	0.685	3.9	8.48	0.00864	0.0506	0.0506	NML-Pso	0.0799491	-1.09719	0.0679465
ZNF420	Trm2	0.684	4.22	7.91	0.0108	0.0584	0.0584	NML-Pso	0.0872188	-1.05939	0.0809761
NAGPA	Trm2	0.683	4.49	9.8	0.0053	0.0377	0.0377	NML-Pso	0.0728194	-1.13775	0.0786463
EEFSEC	Trm2	0.682	4.01	4.12	0.0561	0.164	0.164	NML-Pso	0.088255	-1.05426	0.203371
CYB561	Trm2	0.682	4.36	2.41	0.137	0.29	0.29	NML-Pso	0.256302	-0.591248	0.173035
PLEKHA1	Trm2	0.681	5.81	12.4	0.00216	0.022	0.022	NML-Pso	0.0509423	-1.29292	0.102905
SERPINB6	Trm2	0.681	4.68	2.76	0.112	0.254	0.254	NML-Pso	0.222542	-0.652589	0.175918
RSAD1	Trm2	0.68	4.45	11	0.00346	0.0293	0.0293	NML-Pso	0.0582399	-1.23478	0.081226
NSFL1C	Trm2	0.679	5.62	11.8	0.00268	0.0246	0.0246	NML-Pso	0.0746204	-1.12714	0.0746423
TEX30	Trm2	0.679	4.81	8.55	0.00842	0.0499	0.0499	NML-Pso	0.079931	-1.09728	0.0928329
GPM6B	Trm2	0.679	4.09	5.3	0.0322	0.116	0.116	NML-Pso	0.136305	-0.865488	0.076636
NSMF	Trm2	0.678	4.3	11.8	0.00265	0.0245	0.0245	NML-Pso	0.0660816	-1.17992	0.0586147
PRKD3	Trm2	0.678	4.81	6.07	0.023	0.0941	0.0941	NML-Pso	0.118081	-0.927821	0.0926278
DTX2	Trm2	0.677	3.56	7.53	0.0126	0.0643	0.0643	NML-Pso	0.0837725	-1.0769	0.0633841
RPL13	Trm2	0.675	12.8	6.86	0.0165	0.0755	0.0755	NML-Pso	0.146602	-0.83386	0.0698214
CTDP1	Trm2	0.674	4.6	15.2	0.000886	0.0124	0.0124	NML-Pso	0.0567914	-1.24572	0.0553657
NDUFB9	Trm2	0.673	7.04	9.37	0.00619	0.0413	0.0413	NML-Pso	0.0607224	-1.21665	0.135405
ZNF550	Trm2	0.673	3.49	5.61	0.0281	0.107	0.107	NML-Pso	0.0678751	-1.16829	0.135634
TNIP2	Trm2	0.672	6.6	24.1	8.68e-05	0.00279	0.00279	NML-Pso	0.052847	-1.27698	0.0737294
SIGMAR1	Trm2	0.672	3.69	6.65	0.018	0.0803	0.0803	NML-Pso	0.106302	-0.973457	0.0552169
SEC61B	Trm2	0.671	8.59	7.59	0.0122	0.0632	0.0632	NML-Pso	0.110222	-0.95773	0.11496
CCDC112	Trm2	0.671	3.17	3.86	0.0635	0.177	0.177	NML-Pso	0.137826	-0.860669	0.0997082
CST7	Trm2	0.671	7.79	3.35	0.0821	0.207	0.207	NML-Pso	0.159036	-0.798504	0.21761
ARSK	Trm2	0.67	3.82	7.66	0.0119	0.0622	0.0622	NML-Pso	0.0899906	-1.0458	0.0648699
RPL10	Trm2	0.67	13	5.86	0.0252	0.0996	0.0996	NML-Pso	0.162806	-0.788329	0.0724819
RAD23A	Trm2	0.669	7.02	17.7	0.000436	0.00764	0.00764	NML-Pso	0.0623784	-1.20497	0.0818357
TMEM109	Trm2	0.669	5.34	10.4	0.00429	0.0332	0.0332	NML-Pso	0.0648902	-1.18782	0.0933911
CYB5A	Trm2	0.669	5.05	9.74	0.00541	0.0381	0.0381	NML-Pso	0.0899798	-1.04586	0.0653284
GPN3	Trm2	0.669	5.18	7.51	0.0127	0.0645	0.0645	NML-Pso	0.114426	-0.941477	0.0714941
AC007952.4	Trm2	0.669	3.67	1.33	0.262	0.435	0.435	NML-Pso	0.350271	-0.455596	0.331991
AAMP	Trm2	0.668	5.58	8.68	0.00802	0.0486	0.0486	NML-Pso	0.057353	-1.24144	0.121796
RCAN3	Trm2	0.668	6.61	14.1	0.00128	0.0155	0.0155	NML-Pso	0.0776368	-1.10993	0.0743414
PRADC1	Trm2	0.668	3.94	5.64	0.0277	0.106	0.106	NML-Pso	0.104329	-0.981596	0.101744
UPP1	Trm2	0.668	6.27	7.33	0.0136	0.0668	0.0668	NML-Pso	0.105508	-0.976713	0.0996665
CDK2AP2	Trm2	0.668	7.67	5.06	0.036	0.124	0.124	NML-Pso	0.115728	-0.936561	0.166882
POLD2	Trm2	0.668	4.63	5.15	0.0345	0.121	0.121	NML-Pso	0.123934	-0.90681	0.106214
TENT5C	Trm2	0.667	6.3	10.8	0.00366	0.0304	0.0304	NML-Pso	0.0835666	-1.07797	0.080778
PQBP1	Trm2	0.666	6.19	9.09	0.00686	0.0444	0.0444	NML-Pso	0.0798213	-1.09788	0.0983666
THADA	Trm2	0.666	5.01	5.05	0.0361	0.124	0.124	NML-Pso	0.087663	-1.05718	0.17156
KLF10	Trm2	0.666	3.69	4.35	0.05	0.153	0.153	NML-Pso	0.111103	-0.954276	0.129485
CSGALNACT1	Trm2	0.666	6.19	4.27	0.052	0.157	0.157	NML-Pso	0.189319	-0.722805	0.0971478
APBB1	Trm2	0.665	3.47	6.26	0.0212	0.0897	0.0897	NML-Pso	0.0795192	-1.09953	0.0955407
MRPL55	Trm2	0.665	5.94	7.62	0.0121	0.0627	0.0627	NML-Pso	0.0884883	-1.05311	0.104852
PAOX	Trm2	0.665	3.33	4.47	0.0474	0.147	0.147	NML-Pso	0.116597	-0.933313	0.105768
CKLF	Trm2	0.664	7.38	10.1	0.00467	0.0348	0.0348	NML-Pso	0.0787737	-1.10362	0.10664
RIOX1	Trm2	0.664	3.87	6.84	0.0166	0.0758	0.0758	NML-Pso	0.0827315	-1.08233	0.0856356
RPS13	Trm2	0.664	11.2	8.03	0.0103	0.0567	0.0567	NML-Pso	0.127524	-0.89441	0.0756942
AP1G2	Trm2	0.663	4.73	6.09	0.0228	0.0939	0.0939	NML-Pso	0.0511087	-1.29151	0.165907
SEC61A1	Trm2	0.663	5.51	9.87	0.00516	0.037	0.037	NML-Pso	0.0625073	-1.20407	0.101466
TCEAL4	Trm2	0.663	4.89	4.4	0.049	0.151	0.151	NML-Pso	0.183557	-0.736228	0.0765947
PPP6C	Trm2	0.662	5.51	6.87	0.0164	0.0752	0.0752	NML-Pso	0.0541195	-1.26665	0.15341
GLUL	Trm2	0.662	6.36	6.51	0.0191	0.0837	0.0837	NML-Pso	0.14212	-0.847345	0.0758861
AC090152.1	Trm2	0.662	5.22	3.51	0.0756	0.197	0.197	NML-Pso	0.184495	-0.734017	0.142331
BAG6	Trm2	0.66	5.24	12.3	0.0022	0.0221	0.0221	NML-Pso	0.0544921	-1.26367	0.0865496
PHTF1	Trm2	0.66	5.18	7.81	0.0112	0.0598	0.0598	NML-Pso	0.0807765	-1.09272	0.101523
PPP1R13B	Trm2	0.66	3.12	3.55	0.0742	0.195	0.195	NML-Pso	0.150813	-0.821563	0.0935754
RGS14	Trm2	0.659	6.02	8.85	0.00753	0.0471	0.0471	NML-Pso	0.10701	-0.970575	0.065633
TSPYL2	Trm2	0.657	6.43	13	0.00178	0.0193	0.0193	NML-Pso	0.0642871	-1.19188	0.089269
MRTO4	Trm2	0.657	4.92	8.67	0.00805	0.0486	0.0486	NML-Pso	0.0713949	-1.14633	0.0960916
RNF24	Trm2	0.657	4.77	8.87	0.00747	0.0469	0.0469	NML-Pso	0.0757657	-1.12053	0.085612
RPS12	Trm2	0.657	12.5	5.37	0.0313	0.114	0.114	NML-Pso	0.173239	-0.761354	0.0725042
IDI1	Trm2	0.656	6.71	18	0.000408	0.00734	0.00734	NML-Pso	0.0654292	-1.18423	0.0716618
MT-CO1	Trm2	0.656	12.9	8.86	0.0075	0.047	0.047	NML-Pso	0.0926102	-1.03334	0.0886114
ZNF559	Trm2	0.656	3.83	6.52	0.0189	0.0834	0.0834	NML-Pso	0.108077	-0.966267	0.0524107
RCE1	Trm2	0.655	4.39	4.97	0.0375	0.127	0.127	NML-Pso	0.096552	-1.01524	0.137527
PI4KA	Trm2	0.654	4.28	11.9	0.00256	0.024	0.024	NML-Pso	0.0655478	-1.18344	0.0515255
SLC25A39	Trm2	0.654	5.39	5.57	0.0286	0.108	0.108	NML-Pso	0.0951013	-1.02181	0.134308
RNF126	Trm2	0.654	5.53	9.56	0.00578	0.0397	0.0397	NML-Pso	0.0968902	-1.01372	0.0607094
GADD45GIP1	Trm2	0.654	7.63	10.9	0.00354	0.0298	0.0298	NML-Pso	0.102338	-0.989964	0.072785
VIM	Trm2	0.654	11	4.59	0.0448	0.142	0.142	NML-Pso	0.138171	-0.859585	0.152735
SAYSD1	Trm2	0.653	4.46	8.93	0.00731	0.0463	0.0463	NML-Pso	0.074833	-1.12591	0.0751622
SNRPE	Trm2	0.653	7.16	9.3	0.00634	0.042	0.042	NML-Pso	0.0919638	-1.03638	0.0982642
RPSA	Trm2	0.653	10.9	7.21	0.0143	0.0689	0.0689	NML-Pso	0.142994	-0.844682	0.069227
BCAS4	Trm2	0.652	4.7	7.34	0.0136	0.0667	0.0667	NML-Pso	0.0802242	-1.09569	0.0984393
CBWD1	Trm2	0.652	5.22	7.86	0.011	0.0592	0.0592	NML-Pso	0.0926903	-1.03297	0.0849905
RPL36	Trm2	0.652	11.1	5.19	0.0339	0.12	0.12	NML-Pso	0.135187	-0.869065	0.13136
SRM	Trm2	0.651	6.17	9.65	0.00559	0.039	0.039	NML-Pso	0.0783155	-1.10615	0.0886975
SOCS2	Trm2	0.651	2.93	3.67	0.0699	0.188	0.188	NML-Pso	0.11315	-0.946345	0.116851
RPS14	Trm2	0.651	12.1	5.87	0.0251	0.0995	0.0995	NML-Pso	0.158051	-0.801202	0.0747081
SPG21	Trm2	0.65	5.35	4.03	0.0584	0.169	0.169	NML-Pso	0.0538177	-1.26908	0.243458
TRPT1	Trm2	0.65	4.22	7.06	0.0152	0.0718	0.0718	NML-Pso	0.0640225	-1.19367	0.104257
AHDC1	Trm2	0.65	3.92	5.35	0.0315	0.114	0.114	NML-Pso	0.10802	-0.966494	0.0891681
MHENCR	Trm2	0.649	4.68	16.7	0.000581	0.00946	0.00946	NML-Pso	0.0508108	-1.29404	0.0566576
FBXL12	Trm2	0.649	3.99	7.13	0.0148	0.0703	0.0703	NML-Pso	0.0799704	-1.09707	0.0847305
SLC25A26	Trm2	0.649	4.78	5.21	0.0336	0.119	0.119	NML-Pso	0.0989852	-1.00443	0.128167
GPR132	Trm2	0.649	5.09	7.27	0.0139	0.0678	0.0678	NML-Pso	0.100503	-0.997823	0.0822883
RPS2	Trm2	0.649	12.6	5.54	0.029	0.109	0.109	NML-Pso	0.166418	-0.778799	0.0701459
PTMA	Trm2	0.648	11.7	10.4	0.00426	0.033	0.033	NML-Pso	0.0819633	-1.08638	0.0895879
ARHGAP9	Trm2	0.648	6.02	8.5	0.00859	0.0504	0.0504	NML-Pso	0.083268	-1.07952	0.0931179
RPL15	Trm2	0.648	11.7	7.03	0.0154	0.0724	0.0724	NML-Pso	0.138908	-0.857274	0.0704801
BX890604.1	Trm2	0.648	4.07	4.67	0.043	0.139	0.139	NML-Pso	0.150673	-0.821965	0.0662416
AC004951.1	Trm2	0.648	4.02	1.4	0.25	0.424	0.424	NML-Pso	0.159099	-0.798332	0.570423
TRIM65	Trm2	0.647	4.02	6.91	0.0161	0.0744	0.0744	NML-Pso	0.0822173	-1.08504	0.0860387
RTL8C	Trm2	0.647	3.95	7.79	0.0113	0.0602	0.0602	NML-Pso	0.0909097	-1.04139	0.0548287
TMOD2	Trm2	0.647	3.34	3.57	0.0735	0.194	0.194	NML-Pso	0.180424	-0.743706	0.0503817
NDRG1	Trm2	0.646	5.55	13.7	0.00143	0.0167	0.0167	NML-Pso	0.0720802	-1.14218	0.056501
NAPRT	Trm2	0.646	5.57	2.48	0.131	0.282	0.282	NML-Pso	0.296099	-0.528563	0.124511
SLC8B1	Trm2	0.644	4.09	6.1	0.0227	0.0938	0.0938	NML-Pso	0.0578397	-1.23777	0.136587
C9orf72	Trm2	0.643	3.65	5.27	0.0328	0.117	0.117	NML-Pso	0.0768302	-1.11447	0.126311
FAM102A	Trm2	0.643	6.91	7.14	0.0147	0.0702	0.0702	NML-Pso	0.121686	-0.914761	0.0867104
CHD9	Trm2	0.642	5.8	13.7	0.00141	0.0165	0.0165	NML-Pso	0.060943	-1.21508	0.0721887
SLF1	Trm2	0.642	6.45	8.78	0.00772	0.0476	0.0476	NML-Pso	0.0832547	-1.07959	0.0998062
PSMB3	Trm2	0.642	7.84	8.71	0.00792	0.0482	0.0482	NML-Pso	0.0969773	-1.01333	0.0985181
LRR1	Trm2	0.642	4.4	6.52	0.019	0.0834	0.0834	NML-Pso	0.108096	-0.966189	0.0653948
RPL6	Trm2	0.641	11.1	8.62	0.00822	0.0493	0.0493	NML-Pso	0.111852	-0.951356	0.0775905
RPL9	Trm2	0.641	11.5	6.96	0.0158	0.0733	0.0733	NML-Pso	0.138017	-0.860067	0.0717219
RPL41	Trm2	0.641	12.9	4.61	0.0442	0.141	0.141	NML-Pso	0.152826	-0.815801	0.115931
TRABD	Trm2	0.64	6.83	8.22	0.00955	0.0537	0.0537	NML-Pso	0.0810523	-1.09123	0.11176
CFL1	Trm2	0.64	9.72	9.53	0.00583	0.04	0.04	NML-Pso	0.0829447	-1.08121	0.105498
PHF1	Trm2	0.64	5.84	7.27	0.0139	0.0679	0.0679	NML-Pso	0.0886178	-1.05248	0.100704
MYL6	Trm2	0.64	10.6	8.62	0.00822	0.0493	0.0493	NML-Pso	0.0995314	-1.00204	0.0936879
DNAJC9	Trm2	0.639	6.13	22.7	0.00012	0.00338	0.00338	NML-Pso	0.0498679	-1.30218	0.0626197
MAGOH	Trm2	0.639	7	19	0.000306	0.00614	0.00614	NML-Pso	0.0677269	-1.16924	0.0666062
RPS9	Trm2	0.639	11.2	7.14	0.0147	0.0701	0.0701	NML-Pso	0.138265	-0.859289	0.0677242
GTPBP3	Trm2	0.639	3.79	4.14	0.0554	0.163	0.163	NML-Pso	0.179386	-0.74621	0.0403904
UBA1	Trm2	0.638	5.32	11.7	0.00271	0.0249	0.0249	NML-Pso	0.0622869	-1.2056	0.0779328
OST4	Trm2	0.638	9.08	7.48	0.0128	0.0649	0.0649	NML-Pso	0.0987785	-1.00534	0.117883
ESD	Trm2	0.638	6.37	7.54	0.0125	0.064	0.064	NML-Pso	0.104883	-0.979296	0.0860395
RDH5	Trm2	0.638	3.66	4	0.0595	0.17	0.17	NML-Pso	0.130998	-0.882735	0.101913
GCNT1	Trm2	0.638	3.92	2.19	0.155	0.313	0.313	NML-Pso	0.273823	-0.56253	0.126021
SURF4	Trm2	0.637	7.05	13.7	0.00142	0.0166	0.0166	NML-Pso	0.065775	-1.18194	0.0896249
ZNF382	Trm2	0.637	2.95	4.89	0.0388	0.13	0.13	NML-Pso	0.0852717	-1.0692	0.0942069
SLC35C1	Trm2	0.636	3.62	5.96	0.0241	0.0968	0.0968	NML-Pso	0.0784412	-1.10546	0.0905153
PDLIM7	Trm2	0.636	3.38	3.61	0.0722	0.192	0.192	NML-Pso	0.129711	-0.887024	0.112838
TUBA1C	Trm2	0.636	6.49	5.02	0.0367	0.125	0.125	NML-Pso	0.162812	-0.788314	0.0873565
SLC25A6	Trm2	0.634	8.75	7.09	0.015	0.071	0.071	NML-Pso	0.137132	-0.862861	0.0781135
FKBP4	Trm2	0.633	6.07	9.77	0.00534	0.0378	0.0378	NML-Pso	0.0704941	-1.15185	0.0894649
PDIA4	Trm2	0.633	5.7	3.91	0.0619	0.175	0.175	NML-Pso	0.0802028	-1.09581	0.209057
EIF1AX	Trm2	0.633	7.55	12.1	0.00239	0.0231	0.0231	NML-Pso	0.0810729	-1.09112	0.0832155
EEF1B2	Trm2	0.633	9.59	4.46	0.0476	0.148	0.148	NML-Pso	0.166438	-0.778747	0.120343
UBXN11	Trm2	0.633	4.21	3.29	0.0846	0.212	0.212	NML-Pso	0.182975	-0.737608	0.108473
MTFP1	Trm2	0.633	4.76	1.93	0.181	0.344	0.344	NML-Pso	0.290225	-0.537265	0.177145
MICAL1	Trm2	0.632	3.99	7.82	0.0112	0.0598	0.0598	NML-Pso	0.0613204	-1.21239	0.0884895
MPHOSPH6	Trm2	0.632	4.37	5.77	0.0262	0.102	0.102	NML-Pso	0.0699475	-1.15523	0.126931
MLF2	Trm2	0.632	6.36	7.74	0.0116	0.061	0.061	NML-Pso	0.0813806	-1.08948	0.106995
CD63	Trm2	0.631	9.33	7.86	0.011	0.0592	0.0592	NML-Pso	0.0899488	-1.046	0.116512
AC044849.1	Trm2	0.631	5.8	5.29	0.0324	0.116	0.116	NML-Pso	0.0997939	-1.0009	0.129655
UBALD1	Trm2	0.631	4.21	3.11	0.0934	0.227	0.227	NML-Pso	0.125758	-0.900465	0.194862
TOMM5	Trm2	0.63	5.43	5.74	0.0265	0.103	0.103	NML-Pso	0.0935501	-1.02896	0.121967
VCPKMT	Trm2	0.629	4.15	12	0.00247	0.0236	0.0236	NML-Pso	0.0624473	-1.20449	0.0440992
ARF1	Trm2	0.629	7.84	16.5	0.000623	0.00987	0.00987	NML-Pso	0.0654875	-1.18384	0.0799547
THAP9-AS1	Trm2	0.629	3.84	6.27	0.0211	0.0895	0.0895	NML-Pso	0.107804	-0.967366	0.0505496
MT-ND4L	Trm2	0.629	7.63	6.18	0.0219	0.0921	0.0921	NML-Pso	0.138233	-0.859388	0.0908576
RAB1A	Trm2	0.628	5.54	8.1	0.01	0.0556	0.0556	NML-Pso	0.0503057	-1.29838	0.124568
RREB1	Trm2	0.628	4.12	5.61	0.0281	0.107	0.107	NML-Pso	0.0980008	-1.00877	0.087061
AHCYL2	Trm2	0.628	2.99	2.92	0.103	0.242	0.242	NML-Pso	0.152713	-0.816124	0.10458
MRPL52	Trm2	0.627	6.96	9.65	0.0056	0.0391	0.0391	NML-Pso	0.0691564	-1.16017	0.107342
CNIH1	Trm2	0.627	6.02	6.62	0.0182	0.0811	0.0811	NML-Pso	0.0785259	-1.10499	0.120236
PYCR2	Trm2	0.626	5.1	9.45	0.00601	0.0406	0.0406	NML-Pso	0.0572035	-1.24258	0.0945404
NUS1	Trm2	0.626	4.89	8.77	0.00775	0.0477	0.0477	NML-Pso	0.0831603	-1.08008	0.0681093
ITPRIPL1	Trm2	0.625	5.61	10.5	0.00408	0.0323	0.0323	NML-Pso	0.0784825	-1.10523	0.0648492
DAP	Trm2	0.623	4.7	10.7	0.00385	0.0315	0.0315	NML-Pso	0.0513508	-1.28945	0.0842213
KLF16	Trm2	0.623	4.17	5.36	0.0314	0.114	0.114	NML-Pso	0.0948772	-1.02284	0.0947432
SMIM12	Trm2	0.622	6.23	10.9	0.00357	0.0299	0.0299	NML-Pso	0.0772527	-1.11209	0.0716007
ACSL1	Trm2	0.622	3.41	4.91	0.0385	0.129	0.129	NML-Pso	0.113906	-0.943453	0.0547548
AC025159.1	Trm2	0.621	4.17	7.42	0.0131	0.0653	0.0653	NML-Pso	0.0731084	-1.13603	0.0782737
CHAC2	Trm2	0.621	3.43	6.09	0.0228	0.0939	0.0939	NML-Pso	0.0943747	-1.02514	0.0491413
EBPL	Trm2	0.621	5.4	4.89	0.0389	0.13	0.13	NML-Pso	0.102351	-0.989909	0.12987
RPL11	Trm2	0.621	11.9	7.63	0.0121	0.0627	0.0627	NML-Pso	0.119651	-0.922084	0.0703395
ZFAS1	Trm2	0.621	9.11	6.55	0.0187	0.0828	0.0828	NML-Pso	0.142102	-0.847399	0.0791563
EDARADD	Trm2	0.621	3.43	1.95	0.178	0.342	0.342	NML-Pso	0.268299	-0.571381	0.121344
CSNK1D	Trm2	0.62	6.67	12.1	0.00239	0.0231	0.0231	NML-Pso	0.0692695	-1.15946	0.0841438
MED11	Trm2	0.62	5.5	10.5	0.00414	0.0326	0.0326	NML-Pso	0.0839378	-1.07604	0.0567049
SHLD1	Trm2	0.62	3.67	4.98	0.0373	0.127	0.127	NML-Pso	0.091628	-1.03797	0.0963904
FUNDC2	Trm2	0.62	5.47	6.36	0.0203	0.0872	0.0872	NML-Pso	0.0937854	-1.02786	0.0994555
RTL10	Trm2	0.62	3.29	4.66	0.0433	0.139	0.139	NML-Pso	0.103022	-0.98707	0.0756813
MAP3K13	Trm2	0.62	4.43	4.55	0.0455	0.143	0.143	NML-Pso	0.153719	-0.813273	0.0628728
PRDM1	Trm2	0.62	7.82	2.18	0.156	0.315	0.315	NML-Pso	0.231767	-0.634949	0.236146
RBM42	Trm2	0.619	5.59	6.6	0.0184	0.0818	0.0818	NML-Pso	0.0647394	-1.18883	0.128716
ENDOG	Trm2	0.619	5.6	5.65	0.0276	0.106	0.106	NML-Pso	0.084773	-1.07174	0.12764
PSME2	Trm2	0.619	7.52	6.21	0.0217	0.0912	0.0912	NML-Pso	0.119924	-0.921095	0.103115
ARRDC1	Trm2	0.618	5.43	7.1	0.0149	0.0709	0.0709	NML-Pso	0.0634376	-1.19765	0.118415
RPS28	Trm2	0.618	11.4	4.62	0.044	0.14	0.14	NML-Pso	0.143743	-0.842414	0.12074
MORF4L2	Trm2	0.617	5.67	8.33	0.00916	0.0523	0.0523	NML-Pso	0.0531604	-1.27441	0.115143
SDHB	Trm2	0.617	5.92	11.9	0.00253	0.0239	0.0239	NML-Pso	0.0572209	-1.24245	0.0822859
MAT2A	Trm2	0.617	5.75	13	0.0018	0.0194	0.0194	NML-Pso	0.0654072	-1.18437	0.0652362
FEM1A	Trm2	0.617	4.02	7.84	0.0111	0.0594	0.0594	NML-Pso	0.0704673	-1.15201	0.0679814
ATP5ME	Trm2	0.617	7.89	3.67	0.0699	0.188	0.188	NML-Pso	0.0995533	-1.00194	0.217962
PRAF2	Trm2	0.616	4.53	6	0.0237	0.096	0.096	NML-Pso	0.0648602	-1.18802	0.122343
ATP13A1	Trm2	0.616	3.97	5.98	0.0239	0.0964	0.0964	NML-Pso	0.0656822	-1.18255	0.110276
DARS	Trm2	0.616	6.63	13.8	0.00136	0.0162	0.0162	NML-Pso	0.0663454	-1.17819	0.0767633
TMA7	Trm2	0.616	9.34	5.99	0.0238	0.096	0.096	NML-Pso	0.105367	-0.977294	0.130009
SEC13	Trm2	0.615	5.45	6.93	0.016	0.074	0.074	NML-Pso	0.0551054	-1.25881	0.131283
RBM8A	Trm2	0.615	8.16	16.9	0.000547	0.00895	0.00895	NML-Pso	0.0696683	-1.15696	0.0731837
FAM160A2	Trm2	0.615	3.57	3.98	0.0601	0.172	0.172	NML-Pso	0.0918053	-1.03713	0.140101
LRP10	Trm2	0.613	6.92	14.1	0.00127	0.0155	0.0155	NML-Pso	0.0687265	-1.16288	0.0759546
HEXB	Trm2	0.612	5	6.69	0.0177	0.0793	0.0793	NML-Pso	0.0746345	-1.12706	0.109188
TXLNG	Trm2	0.612	5.17	7.66	0.0119	0.0622	0.0622	NML-Pso	0.0762597	-1.1177	0.0907256
PPA1	Trm2	0.612	7.33	8.48	0.00864	0.0506	0.0506	NML-Pso	0.0999656	-1.00015	0.0860638
ZC3H12A	Trm2	0.611	4.33	3.99	0.0596	0.171	0.171	NML-Pso	0.0722968	-1.14088	0.183556
TEX261	Trm2	0.611	4.27	6.17	0.022	0.0921	0.0921	NML-Pso	0.0910419	-1.04076	0.0802109
TMEM70	Trm2	0.611	6.4	8.89	0.00741	0.0467	0.0467	NML-Pso	0.0923799	-1.03442	0.0765719
METTL26	Trm2	0.61	6.85	8.63	0.00818	0.0492	0.0492	NML-Pso	0.0791854	-1.10135	0.0976689
RPS3A	Trm2	0.61	11.7	6.51	0.019	0.0836	0.0836	NML-Pso	0.12873	-0.89032	0.0777004
ACTR1A	Trm2	0.609	5.58	9.19	0.00661	0.043	0.043	NML-Pso	0.0583285	-1.23412	0.0961463
ARHGEF3	Trm2	0.609	5.03	4.15	0.0551	0.162	0.162	NML-Pso	0.106118	-0.974213	0.146968
RPS15	Trm2	0.609	11.7	6.09	0.0228	0.0939	0.0939	NML-Pso	0.129452	-0.887891	0.0855291
INAFM1	Trm2	0.609	3.2	1.62	0.218	0.389	0.389	NML-Pso	0.288965	-0.539155	0.15383
SCYL1	Trm2	0.608	4.78	8.42	0.00885	0.0513	0.0513	NML-Pso	0.0626456	-1.20311	0.0894396
ILF2	Trm2	0.608	6.75	11.7	0.00277	0.0252	0.0252	NML-Pso	0.0737142	-1.13245	0.0796195
ACTB	Trm2	0.608	10.4	3.65	0.0705	0.189	0.189	NML-Pso	0.152114	-0.817832	0.157239
ARFIP2	Trm2	0.607	4.56	8.4	0.00893	0.0516	0.0516	NML-Pso	0.0808172	-1.0925	0.0605666
MRPL39	Trm2	0.607	4.25	6.03	0.0234	0.0951	0.0951	NML-Pso	0.106576	-0.97234	0.0577282
RAB3IP	Trm2	0.607	4.85	4.86	0.0394	0.131	0.131	NML-Pso	0.140487	-0.852364	0.0662465
PRKCI	Trm2	0.606	4.67	9.58	0.00573	0.0396	0.0396	NML-Pso	0.0735633	-1.13334	0.0603806
MTHFD1L	Trm2	0.605	3.62	3.79	0.066	0.182	0.182	NML-Pso	0.0872453	-1.05926	0.154345
SERTAD1	Trm2	0.604	5.48	7.91	0.0108	0.0586	0.0586	NML-Pso	0.0995178	-1.0021	0.0603567
PHB	Trm2	0.603	6.88	8.79	0.00769	0.0475	0.0475	NML-Pso	0.100778	-0.996634	0.0712478
ITGA5	Trm2	0.603	3.68	4.2	0.0537	0.16	0.16	NML-Pso	0.136117	-0.866088	0.0495575
TBRG4	Trm2	0.602	4.88	9.33	0.00628	0.0418	0.0418	NML-Pso	0.0634739	-1.1974	0.077191
RPF2	Trm2	0.602	4.71	7.49	0.0127	0.0648	0.0648	NML-Pso	0.0831814	-1.07997	0.0724776
CAMTA1	Trm2	0.601	6.24	13.6	0.00147	0.017	0.017	NML-Pso	0.0700467	-1.15461	0.0606609
SRPRB	Trm2	0.601	5.71	7.42	0.0131	0.0653	0.0653	NML-Pso	0.0761944	-1.11808	0.0944142
HMCES	Trm2	0.6	5.3	7.67	0.0119	0.0622	0.0622	NML-Pso	0.101874	-0.991937	0.058002
PTPN6	Trm2	0.6	3.7	5.37	0.0313	0.114	0.114	NML-Pso	0.109507	-0.960557	0.0492642
ROMO1	Trm2	0.6	6.98	4.01	0.0592	0.17	0.17	NML-Pso	0.119099	-0.924091	0.162547
SNHG7	Trm2	0.6	7.18	3.86	0.0635	0.177	0.177	NML-Pso	0.174307	-0.758685	0.112413
RPUSD4	Trm2	0.599	4	8.97	0.00718	0.0459	0.0459	NML-Pso	0.0723622	-1.14049	0.0443482
IFRD1	Trm2	0.598	5.18	9.62	0.00565	0.0392	0.0392	NML-Pso	0.0503454	-1.29804	0.0948161
RAB11B	Trm2	0.598	5.94	4.43	0.0482	0.149	0.149	NML-Pso	0.0511989	-1.29074	0.195042
BAG1	Trm2	0.598	7	20.1	0.000233	0.00513	0.00513	NML-Pso	0.05756	-1.23988	0.0693706
DNAJB11	Trm2	0.598	5.41	9.36	0.0062	0.0414	0.0414	NML-Pso	0.058711	-1.23128	0.0895401
PUS7	Trm2	0.598	3.91	4.35	0.0501	0.153	0.153	NML-Pso	0.0858714	-1.06615	0.125473
WDR77	Trm2	0.597	3.8	5.54	0.029	0.109	0.109	NML-Pso	0.0749123	-1.12545	0.092412
STARD3	Trm2	0.596	5.22	6.44	0.0196	0.0853	0.0853	NML-Pso	0.0625762	-1.20359	0.123658
TMEM39A	Trm2	0.596	3.82	6.44	0.0196	0.0853	0.0853	NML-Pso	0.0642049	-1.19243	0.0927211
EVI2A	Trm2	0.596	6.99	10.9	0.0036	0.0302	0.0302	NML-Pso	0.0695986	-1.1574	0.0899581
ORMDL2	Trm2	0.596	5.89	6.75	0.0173	0.0782	0.0782	NML-Pso	0.105503	-0.976733	0.0725497
CLK1	Trm2	0.595	6.89	10.3	0.00445	0.0337	0.0337	NML-Pso	0.0702781	-1.15318	0.0906342
MYBBP1A	Trm2	0.595	3.35	3.48	0.0769	0.199	0.199	NML-Pso	0.134064	-0.872687	0.0835034
SLCO3A1	Trm2	0.595	5.06	3.7	0.069	0.187	0.187	NML-Pso	0.162198	-0.789955	0.0892217
N4BP2L1	Trm2	0.594	4.95	8.56	0.0084	0.0498	0.0498	NML-Pso	0.0564274	-1.24851	0.0936305
POR	Trm2	0.594	5.07	7.71	0.0117	0.0616	0.0616	NML-Pso	0.0774784	-1.11082	0.0813232
LITAF	Trm2	0.593	5.95	3.38	0.0811	0.206	0.206	NML-Pso	0.0983456	-1.00724	0.195735
ATF5	Trm2	0.593	3.25	3.25	0.0867	0.216	0.216	NML-Pso	0.127317	-0.895115	0.11341
LIX1L	Trm2	0.592	5.46	9.78	0.00533	0.0378	0.0378	NML-Pso	0.0761883	-1.11811	0.0651746
VAMP8	Trm2	0.592	7.79	10.1	0.00472	0.035	0.035	NML-Pso	0.101666	-0.992824	0.0632824
TBC1D24	Trm2	0.592	3.59	3.11	0.093	0.227	0.227	NML-Pso	0.124342	-0.905381	0.141277
PRPF19	Trm2	0.591	4.75	7.22	0.0142	0.0687	0.0687	NML-Pso	0.0491052	-1.30887	0.115167
PRR14	Trm2	0.591	4.75	8.19	0.00968	0.0544	0.0544	NML-Pso	0.0560382	-1.25152	0.0935075
ACO2	Trm2	0.591	5.24	6.67	0.0178	0.0798	0.0798	NML-Pso	0.0602819	-1.21981	0.117023
PLXNA3	Trm2	0.591	4.2	8.93	0.00728	0.0463	0.0463	NML-Pso	0.0734486	-1.13402	0.0442636
PSMA6	Trm2	0.59	5.22	8.37	0.00903	0.0519	0.0519	NML-Pso	0.0492693	-1.30742	0.10573
PREB	Trm2	0.59	4.5	9.23	0.00653	0.0427	0.0427	NML-Pso	0.0507101	-1.29491	0.081647
ACAP1	Trm2	0.59	7.99	14.1	0.00127	0.0155	0.0155	NML-Pso	0.073573	-1.13328	0.0734278
GIMAP2	Trm2	0.59	6.21	5.88	0.0249	0.0989	0.0989	NML-Pso	0.0845985	-1.07264	0.118576
NDUFAF8	Trm2	0.59	6.11	7.57	0.0123	0.0636	0.0636	NML-Pso	0.100152	-0.999341	0.0679775
NRIP3	Trm2	0.59	3.48	1.39	0.252	0.426	0.426	NML-Pso	0.382071	-0.417856	0.116801
IZUMO4	Trm2	0.589	3.17	4.01	0.0592	0.17	0.17	NML-Pso	0.0926358	-1.03322	0.0842318
TMED10	Trm2	0.588	6.88	11	0.00342	0.0291	0.0291	NML-Pso	0.0638494	-1.19484	0.0891841
SNRPA1	Trm2	0.588	6.28	12.9	0.00181	0.0194	0.0194	NML-Pso	0.0688481	-1.16211	0.0630066
SDHAF3	Trm2	0.588	4.67	7.29	0.0138	0.0676	0.0676	NML-Pso	0.0741174	-1.13008	0.0830187
ZFAND2A	Trm2	0.588	4.66	7.33	0.0136	0.0668	0.0668	NML-Pso	0.0837661	-1.07693	0.0677848
DHRS7B	Trm2	0.588	3.85	5.56	0.0287	0.108	0.108	NML-Pso	0.0895076	-1.04814	0.0749483
ATP1B3	Trm2	0.588	7.64	10.1	0.00467	0.0348	0.0348	NML-Pso	0.0901446	-1.04506	0.0741398
TRAPPC6A	Trm2	0.588	6.01	5.75	0.0265	0.103	0.103	NML-Pso	0.101395	-0.993983	0.0959184
JPT2	Trm2	0.588	3.91	3.84	0.0641	0.178	0.178	NML-Pso	0.101734	-0.992533	0.131861
CD7	Trm2	0.588	9.28	3.78	0.0662	0.182	0.182	NML-Pso	0.115107	-0.9389	0.180018
SLC3A2	Trm2	0.588	8.03	6.52	0.019	0.0835	0.0835	NML-Pso	0.131312	-0.881694	0.0749837
CENPT	Trm2	0.587	4.46	10.6	0.00404	0.0322	0.0322	NML-Pso	0.0549876	-1.25974	0.0627261
GATA3	Trm2	0.587	6.48	10	0.00488	0.0358	0.0358	NML-Pso	0.074071	-1.13035	0.0815159
LMF2	Trm2	0.587	5.22	7.4	0.0132	0.0656	0.0656	NML-Pso	0.0890946	-1.05015	0.0706258
GUK1	Trm2	0.587	8.47	9.63	0.00563	0.0391	0.0391	NML-Pso	0.0943891	-1.02508	0.0777728
GPR89A	Trm2	0.587	3.44	4.65	0.0435	0.139	0.139	NML-Pso	0.106471	-0.97277	0.0571113
RPL19	Trm2	0.587	11.9	5.44	0.0303	0.112	0.112	NML-Pso	0.146732	-0.833477	0.068005
ACAP3	Trm2	0.586	3.94	5.05	0.0362	0.124	0.124	NML-Pso	0.085442	-1.06833	0.0977494
NAXE	Trm2	0.586	5.88	7.34	0.0135	0.0667	0.0667	NML-Pso	0.0914584	-1.03878	0.0764065
RNF181	Trm2	0.586	6.94	4.73	0.0419	0.136	0.136	NML-Pso	0.129455	-0.88788	0.11127
NUDCD1	Trm2	0.585	4.14	6.91	0.0161	0.0744	0.0744	NML-Pso	0.0511701	-1.29098	0.100165
RUVBL2	Trm2	0.585	4.22	6.52	0.019	0.0834	0.0834	NML-Pso	0.0512774	-1.29007	0.104107
SND1	Trm2	0.585	5.4	8.84	0.00753	0.0471	0.0471	NML-Pso	0.0567198	-1.24627	0.0932659
BAP1	Trm2	0.585	4.03	6.17	0.022	0.0921	0.0921	NML-Pso	0.0614027	-1.21181	0.092455
RBFA	Trm2	0.585	4.61	7.07	0.0151	0.0715	0.0715	NML-Pso	0.0912378	-1.03982	0.0591472
PRKAG2-AS1	Trm2	0.585	3.09	2.21	0.153	0.311	0.311	NML-Pso	0.200061	-0.698837	0.104332
RUBCN	Trm2	0.584	4.26	6.69	0.0177	0.0793	0.0793	NML-Pso	0.0755478	-1.12178	0.0729192
BOLA3	Trm2	0.584	5.05	4.33	0.0505	0.154	0.154	NML-Pso	0.0789602	-1.10259	0.153355
BTF3L4	Trm2	0.583	5.84	9.3	0.00635	0.042	0.042	NML-Pso	0.0830393	-1.08072	0.0630026
RING1	Trm2	0.582	4.88	13.2	0.00166	0.0183	0.0183	NML-Pso	0.0524281	-1.28044	0.0587401
TMEM116	Trm2	0.582	3.98	5	0.0369	0.126	0.126	NML-Pso	0.0865856	-1.06255	0.0937947
SMIM37	Trm2	0.582	5.43	6.17	0.022	0.0921	0.0921	NML-Pso	0.0971664	-1.01248	0.0830125
LDLR	Trm2	0.582	3.77	2.93	0.102	0.241	0.241	NML-Pso	0.190545	-0.720002	0.0583851
RETREG2	Trm2	0.581	5.6	8.64	0.00814	0.049	0.049	NML-Pso	0.0605896	-1.2176	0.0913367
PISD	Trm2	0.581	3.69	5.74	0.0265	0.103	0.103	NML-Pso	0.0876049	-1.05747	0.057804
ANXA2	Trm2	0.581	8.79	8.14	0.00987	0.055	0.055	NML-Pso	0.0970603	-1.01296	0.0892865
FDX2	Trm2	0.581	3.58	2.74	0.114	0.257	0.257	NML-Pso	0.176668	-0.752843	0.0928051
MEN1	Trm2	0.58	3.87	6.43	0.0197	0.0855	0.0855	NML-Pso	0.0677177	-1.1693	0.0799006
DHRS13	Trm2	0.58	3.41	4.05	0.058	0.168	0.168	NML-Pso	0.091288	-1.03959	0.100115
FASLG	Trm2	0.58	3.9	1.82	0.192	0.358	0.358	NML-Pso	0.168613	-0.77311	0.258507
PIP4P1	Trm2	0.579	4.98	7.94	0.0107	0.0581	0.0581	NML-Pso	0.0503416	-1.29807	0.104355
RBM15B	Trm2	0.579	5.06	11.8	0.00265	0.0245	0.0245	NML-Pso	0.0531315	-1.27465	0.0691242
DSTN	Trm2	0.579	7.51	6.44	0.0196	0.0853	0.0853	NML-Pso	0.102753	-0.988207	0.102199
RPS19	Trm2	0.579	12.4	4.33	0.0505	0.154	0.154	NML-Pso	0.162016	-0.790441	0.0806464
PPP2R1A	Trm2	0.578	5.37	7.57	0.0124	0.0637	0.0637	NML-Pso	0.0480395	-1.3184	0.116183
PTOV1	Trm2	0.578	5.23	6.04	0.0233	0.0949	0.0949	NML-Pso	0.0506478	-1.29544	0.134881
ANXA6	Trm2	0.578	6.74	6.81	0.0168	0.0767	0.0767	NML-Pso	0.0685123	-1.16423	0.122927
SNHG8	Trm2	0.578	6.89	4.77	0.0411	0.134	0.134	NML-Pso	0.125491	-0.901389	0.111806
RPRD1A	Trm2	0.577	4.29	9.45	0.006	0.0406	0.0406	NML-Pso	0.0582402	-1.23478	0.0569914
EID3	Trm2	0.577	3.52	4.21	0.0536	0.159	0.159	NML-Pso	0.089796	-1.04674	0.101541
FES	Trm2	0.577	4.82	1.69	0.209	0.378	0.378	NML-Pso	0.182033	-0.73985	0.282292
ATF6B	Trm2	0.576	5.89	5.57	0.0287	0.108	0.108	NML-Pso	0.0725893	-1.13913	0.126741
CSTF2T	Trm2	0.576	4.93	7.62	0.0121	0.0627	0.0627	NML-Pso	0.0778074	-1.10898	0.0726845
UNC93B1	Trm2	0.576	3.77	3.48	0.0768	0.199	0.199	NML-Pso	0.0920514	-1.03597	0.144306
CNOT6L	Trm2	0.576	8.16	4.64	0.0436	0.139	0.139	NML-Pso	0.113965	-0.943229	0.138454
LINC00662	Trm2	0.575	4.62	9.77	0.00534	0.0378	0.0378	NML-Pso	0.0608946	-1.21542	0.0611953
TSGA10	Trm2	0.575	3.09	2.84	0.107	0.247	0.247	NML-Pso	0.107417	-0.968928	0.154839
METRN	Trm2	0.575	4.96	2.43	0.135	0.288	0.288	NML-Pso	0.129299	-0.888404	0.225374
ZNF48	Trm2	0.574	3.79	9.92	0.00507	0.0367	0.0367	NML-Pso	0.0604167	-1.21884	0.0371997
TAF6	Trm2	0.574	4.59	3.99	0.0596	0.171	0.171	NML-Pso	0.0711919	-1.14757	0.16062
THOP1	Trm2	0.574	3.3	3.46	0.0776	0.2	0.2	NML-Pso	0.0910663	-1.04064	0.125055
SYTL3	Trm2	0.574	7.56	5.3	0.0323	0.116	0.116	NML-Pso	0.127273	-0.895263	0.0986025
PINK1	Trm2	0.573	5.18	7.57	0.0123	0.0636	0.0636	NML-Pso	0.0680495	-1.16717	0.0878193
SRSF7	Trm2	0.573	8.66	11.6	0.00278	0.0253	0.0253	NML-Pso	0.0744529	-1.12812	0.0836154
ITSN1	Trm2	0.573	3.12	2.19	0.154	0.313	0.313	NML-Pso	0.200489	-0.69791	0.0807381
RAB7A	Trm2	0.572	6.81	6.57	0.0186	0.0824	0.0824	NML-Pso	0.0614308	-1.21161	0.133712
NUP35	Trm2	0.572	3.36	6.5	0.0192	0.0839	0.0839	NML-Pso	0.0788179	-1.10337	0.035687
NSUN5	Trm2	0.572	4.88	5.47	0.03	0.111	0.111	NML-Pso	0.0832649	-1.07954	0.103718
RPL22L1	Trm2	0.572	6.49	6.4	0.02	0.0862	0.0862	NML-Pso	0.102544	-0.989091	0.0880807
CSTB	Trm2	0.572	8.07	5.19	0.0339	0.12	0.12	NML-Pso	0.123887	-0.906976	0.106494
AC087239.1	Trm2	0.572	3.39	2.05	0.168	0.329	0.329	NML-Pso	0.233169	-0.632329	0.0842476
SDHD	Trm2	0.571	6.1	8.66	0.00807	0.0487	0.0487	NML-Pso	0.0734341	-1.1341	0.0815046
DDX18	Trm2	0.571	7.73	10.7	0.00391	0.0316	0.0316	NML-Pso	0.084312	-1.07411	0.074736
SNRPG	Trm2	0.571	7.97	5.77	0.0262	0.102	0.102	NML-Pso	0.0949519	-1.0225	0.122917
BTD	Trm2	0.57	3.85	8.31	0.00923	0.0526	0.0526	NML-Pso	0.0668461	-1.17492	0.0457428
AOAH	Trm2	0.57	4.24	1.33	0.262	0.435	0.435	NML-Pso	0.33988	-0.468675	0.17761
R3HDM4	Trm2	0.569	5.8	10.3	0.00439	0.0336	0.0336	NML-Pso	0.0628	-1.20204	0.0731321
COX20	Trm2	0.569	6.63	8.58	0.00834	0.0496	0.0496	NML-Pso	0.0812893	-1.08997	0.0841763
RAI1	Trm2	0.569	3.12	1.88	0.186	0.351	0.351	NML-Pso	0.211651	-0.674379	0.121138
SLAMF1	Trm2	0.568	6.23	6.21	0.0216	0.0911	0.0911	NML-Pso	0.058735	-1.2311	0.131226
ABT1	Trm2	0.568	5.92	9.74	0.00541	0.0381	0.0381	NML-Pso	0.0594511	-1.22584	0.0820684
STMN3	Trm2	0.568	5.16	3.78	0.0663	0.182	0.182	NML-Pso	0.150939	-0.821199	0.0832503
CRTC2	Trm2	0.568	4.29	2.58	0.124	0.272	0.272	NML-Pso	0.214059	-0.669467	0.0703288
MGLL	Trm2	0.568	4.21	2.22	0.152	0.31	0.31	NML-Pso	0.263625	-0.579013	0.0522749
SNX3	Trm2	0.567	7.29	9.28	0.0064	0.0422	0.0422	NML-Pso	0.0641818	-1.19259	0.105112
EI24	Trm2	0.567	5.19	5.94	0.0243	0.0973	0.0973	NML-Pso	0.0712436	-1.14725	0.108103
PEPD	Trm2	0.567	5.39	7.15	0.0146	0.0699	0.0699	NML-Pso	0.0907679	-1.04207	0.0682267
AP002387.2	Trm2	0.567	5.61	5.37	0.0313	0.114	0.114	NML-Pso	0.121523	-0.915343	0.0693129
RPL26	Trm2	0.567	11.8	5.03	0.0364	0.124	0.124	NML-Pso	0.143645	-0.842708	0.0751071
EIF3L	Trm2	0.566	7.06	7.04	0.0153	0.0721	0.0721	NML-Pso	0.0783801	-1.10579	0.111737
BCAT2	Trm2	0.565	3.69	3.96	0.0606	0.173	0.173	NML-Pso	0.0623583	-1.20511	0.144626
POLR2H	Trm2	0.565	5.7	10.5	0.00407	0.0323	0.0323	NML-Pso	0.0710556	-1.1484	0.0595349
RAB5C	Trm2	0.564	6.84	6.51	0.019	0.0836	0.0836	NML-Pso	0.0848099	-1.07155	0.10593
BUD23	Trm2	0.564	6.15	6.08	0.0228	0.0939	0.0939	NML-Pso	0.101512	-0.993481	0.0812461
C21orf2	Trm2	0.564	4.44	5.51	0.0293	0.109	0.109	NML-Pso	0.101637	-0.992948	0.0621411
LTB	Trm2	0.564	8.24	2.23	0.151	0.309	0.309	NML-Pso	0.289121	-0.538921	0.0935773
RDH14	Trm2	0.563	5.49	14.2	0.00121	0.015	0.015	NML-Pso	0.0526181	-1.27886	0.0605802
CCDC71L	Trm2	0.563	4.71	4.19	0.0542	0.16	0.16	NML-Pso	0.0705301	-1.15163	0.147044
SNRPB2	Trm2	0.563	7.61	7.2	0.0143	0.069	0.069	NML-Pso	0.0987687	-1.00538	0.0880033
MRNIP	Trm2	0.562	4.66	8.58	0.00833	0.0496	0.0496	NML-Pso	0.0759276	-1.1196	0.0513656
TRIP10	Trm2	0.562	4.04	3.51	0.0757	0.197	0.197	NML-Pso	0.106103	-0.974274	0.122192
TOR1B	Trm2	0.561	3.78	6.17	0.022	0.0921	0.0921	NML-Pso	0.0671912	-1.17269	0.0710477
PFDN6	Trm2	0.561	6.14	10.1	0.00468	0.0349	0.0349	NML-Pso	0.0709531	-1.14903	0.066577
PDE4B	Trm2	0.561	6.75	11	0.00344	0.0292	0.0292	NML-Pso	0.0742727	-1.12917	0.0722694
GPKOW	Trm2	0.56	4.14	7.59	0.0122	0.0632	0.0632	NML-Pso	0.0499751	-1.30125	0.078793
GRWD1	Trm2	0.56	4.42	7.07	0.0151	0.0716	0.0716	NML-Pso	0.063955	-1.19413	0.0777499
MIB2	Trm2	0.56	5.41	8.46	0.00873	0.051	0.051	NML-Pso	0.0740469	-1.13049	0.0676728
ERF	Trm2	0.56	3.65	4.7	0.0425	0.137	0.137	NML-Pso	0.0929387	-1.0318	0.0668369
TMEM69	Trm2	0.559	3.66	5.35	0.0315	0.114	0.114	NML-Pso	0.0630998	-1.19997	0.0907509
ALOX5AP	Trm2	0.559	9.33	4.87	0.0393	0.13	0.13	NML-Pso	0.115881	-0.935989	0.120926
F8A1	Trm2	0.558	4.96	3.45	0.0783	0.202	0.202	NML-Pso	0.0710256	-1.14859	0.196819
PITPNC1	Trm2	0.558	5.92	6.77	0.0171	0.0777	0.0777	NML-Pso	0.0956751	-1.0192	0.0709125
TMEM214	Trm2	0.557	4.31	4.92	0.0383	0.128	0.128	NML-Pso	0.0835606	-1.078	0.0911544
CLASRP	Trm2	0.557	4.23	4.05	0.058	0.168	0.168	NML-Pso	0.0887103	-1.05203	0.114537
S100A6	Trm2	0.557	11.3	4.61	0.0444	0.141	0.141	NML-Pso	0.131687	-0.880458	0.100087
MID1IP1	Trm2	0.557	4.98	3.46	0.0778	0.201	0.201	NML-Pso	0.133619	-0.874132	0.109341
RIOX2	Trm2	0.556	3.87	3.64	0.071	0.19	0.19	NML-Pso	0.092193	-1.0353	0.129077
RABIF	Trm2	0.555	5.33	8.05	0.0102	0.0564	0.0564	NML-Pso	0.0526479	-1.27862	0.0967744
RNF138	Trm2	0.555	4.11	6.56	0.0187	0.0826	0.0826	NML-Pso	0.0549054	-1.26038	0.0887336
GTPBP1	Trm2	0.555	4.48	3.86	0.0636	0.177	0.177	NML-Pso	0.0697306	-1.15658	0.154298
PRMT1	Trm2	0.555	7.12	7.02	0.0154	0.0726	0.0726	NML-Pso	0.113396	-0.945403	0.0690916
ENOPH1	Trm2	0.554	4.99	10.3	0.00444	0.0337	0.0337	NML-Pso	0.0576513	-1.23919	0.0651984
BID	Trm2	0.554	5.73	6.71	0.0176	0.0791	0.0791	NML-Pso	0.0755222	-1.12193	0.0895697
AC093673.1	Trm2	0.554	5.06	6.42	0.0198	0.0857	0.0857	NML-Pso	0.0854469	-1.0683	0.0778986
HSPA2	Trm2	0.554	2.92	1.38	0.254	0.428	0.428	NML-Pso	0.192698	-0.715122	0.228212
BANF1	Trm2	0.553	6.49	5.52	0.0292	0.109	0.109	NML-Pso	0.0960793	-1.01737	0.1049
ATP5MD	Trm2	0.553	8.07	5.55	0.0288	0.108	0.108	NML-Pso	0.109292	-0.961413	0.104862
TRAT1	Trm2	0.552	7.49	6.41	0.0199	0.086	0.086	NML-Pso	0.0923561	-1.03453	0.103688
CYBA	Trm2	0.552	10.7	7.35	0.0135	0.0666	0.0666	NML-Pso	0.097261	-1.01206	0.0814576
SYNGR2	Trm2	0.551	5.8	3.93	0.0613	0.174	0.174	NML-Pso	0.0640332	-1.19359	0.173434
NDUFA1	Trm2	0.551	7.94	4.41	0.0486	0.15	0.15	NML-Pso	0.0966419	-1.01483	0.147181
CRY1	Trm2	0.551	4.73	5.19	0.0338	0.12	0.12	NML-Pso	0.10243	-0.989574	0.0744683
STK3	Trm2	0.551	3.59	3.71	0.0685	0.186	0.186	NML-Pso	0.123587	-0.908026	0.0604439
RPLP0	Trm2	0.551	11.1	5.28	0.0326	0.117	0.117	NML-Pso	0.135156	-0.869164	0.0737557
CHP1	Trm2	0.55	5.02	5.25	0.0329	0.118	0.118	NML-Pso	0.0498481	-1.30235	0.13809
CYB5R3	Trm2	0.55	5.8	6.98	0.0157	0.0732	0.0732	NML-Pso	0.0588673	-1.23013	0.104779
PHF11	Trm2	0.55	6.56	10.7	0.00384	0.0314	0.0314	NML-Pso	0.0751346	-1.12416	0.069499
COQ6	Trm2	0.55	3.92	6.24	0.0213	0.0902	0.0902	NML-Pso	0.0766996	-1.11521	0.0588469
COX6A1	Trm2	0.55	8.53	8.49	0.00861	0.0505	0.0505	NML-Pso	0.0785026	-1.10512	0.0953963
RIC8A	Trm2	0.55	5.47	6.4	0.02	0.0863	0.0863	NML-Pso	0.0819074	-1.08668	0.0832503
CCZ1B	Trm2	0.55	4.06	2.61	0.122	0.269	0.269	NML-Pso	0.0929795	-1.03161	0.200201
MRPL9	Trm2	0.549	5.94	10.9	0.00364	0.0303	0.0303	NML-Pso	0.0559402	-1.25228	0.0738648
PAICS	Trm2	0.549	4.88	10	0.00485	0.0356	0.0356	NML-Pso	0.0602859	-1.21978	0.0591344
SCARB2	Trm2	0.549	4.69	5.28	0.0325	0.117	0.117	NML-Pso	0.0943795	-1.02512	0.075238
TPRG1	Trm2	0.549	4.76	1.44	0.244	0.419	0.419	NML-Pso	0.257659	-0.588954	0.216221
CYTH4	Trm2	0.548	5.51	8.33	0.00915	0.0523	0.0523	NML-Pso	0.0537832	-1.26935	0.0916902
PEX11B	Trm2	0.548	3.96	4.91	0.0385	0.129	0.129	NML-Pso	0.0744466	-1.12816	0.0882223
PDLIM2	Trm2	0.548	4.78	4.31	0.0511	0.155	0.155	NML-Pso	0.118845	-0.925021	0.0800857
ISOC1	Trm2	0.547	4.25	6.07	0.023	0.0941	0.0941	NML-Pso	0.0571407	-1.24305	0.0922367
DDAH2	Trm2	0.547	5.21	5.29	0.0324	0.116	0.116	NML-Pso	0.0944316	-1.02488	0.0866585
RABAC1	Trm2	0.547	8.84	8.79	0.0077	0.0475	0.0475	NML-Pso	0.0969276	-1.01355	0.0711115
ATP5PO	Trm2	0.547	7.46	5.13	0.0348	0.121	0.121	NML-Pso	0.117881	-0.928557	0.0981809
ABCF3	Trm2	0.546	4.47	6.44	0.0197	0.0853	0.0853	NML-Pso	0.0462711	-1.33469	0.105493
CCNB1IP1	Trm2	0.546	4.45	4.39	0.0491	0.151	0.151	NML-Pso	0.0893387	-1.04896	0.0996779
DOCK9	Trm2	0.546	4.66	4.72	0.042	0.136	0.136	NML-Pso	0.108724	-0.963674	0.0727781
PRKRA	Trm2	0.545	5.64	7.78	0.0113	0.0602	0.0602	NML-Pso	0.0676167	-1.16995	0.0818173
IFNGR1	Trm2	0.545	5.78	9.23	0.00653	0.0427	0.0427	NML-Pso	0.0732283	-1.13532	0.0638189
HSPA8	Trm2	0.545	8.93	9.48	0.00594	0.0404	0.0404	NML-Pso	0.0858829	-1.06609	0.0768712
MRPL49	Trm2	0.544	4.82	7.68	0.0118	0.0621	0.0621	NML-Pso	0.067465	-1.17092	0.0727971
AAED1	Trm2	0.544	5.94	9.62	0.00565	0.0392	0.0392	NML-Pso	0.0731623	-1.13571	0.0610807
TNFRSF10B	Trm2	0.544	3.53	2.57	0.125	0.273	0.273	NML-Pso	0.192643	-0.715247	0.0430991
PCNP	Trm2	0.543	7.39	10.6	0.00405	0.0322	0.0322	NML-Pso	0.0622579	-1.20581	0.0924463
STAT3	Trm2	0.543	7.76	13.1	0.00171	0.0188	0.0188	NML-Pso	0.070334	-1.15283	0.0707896
ENDOD1	Trm2	0.543	3.26	3.1	0.0938	0.228	0.228	NML-Pso	0.100473	-0.997953	0.112763
GCH1	Trm2	0.542	3.75	5.29	0.0324	0.116	0.116	NML-Pso	0.0549433	-1.26009	0.0999117
USE1	Trm2	0.542	5.47	7.45	0.0129	0.0651	0.0651	NML-Pso	0.0702763	-1.15319	0.0788508
MT-CO2	Trm2	0.541	12.8	4.5	0.0468	0.146	0.146	NML-Pso	0.0869216	-1.06087	0.134816
THAP4	Trm2	0.54	4.75	7.36	0.0135	0.0665	0.0665	NML-Pso	0.0655465	-1.18345	0.076739
STRIP1	Trm2	0.54	4.16	5.07	0.0359	0.124	0.124	NML-Pso	0.0719171	-1.14317	0.0916806
ANKRD9	Trm2	0.54	4.46	4.8	0.0406	0.133	0.133	NML-Pso	0.0979784	-1.00887	0.0762458
MTRNR2L8	Trm2	0.54	4.45	0.477	0.498	0.659	0.659	NML-Pso	1.00386	0.00167244	0.321259
SLC35A1	Trm2	0.539	4.32	5.18	0.0341	0.12	0.12	NML-Pso	0.0544545	-1.26397	0.11464
STARD3NL	Trm2	0.539	4.1	7.79	0.0113	0.0602	0.0602	NML-Pso	0.058486	-1.23295	0.058302
UBE3D	Trm2	0.539	2.72	3.15	0.0913	0.224	0.224	NML-Pso	0.089621	-1.04759	0.0683392
SAMSN1	Trm2	0.538	8.42	7.14	0.0147	0.0702	0.0702	NML-Pso	0.105194	-0.978008	0.0763545
PFKFB3	Trm2	0.537	6.78	11.4	0.00298	0.0265	0.0265	NML-Pso	0.0608436	-1.21578	0.0813034
AC097376.2	Trm2	0.537	4.94	7.74	0.0115	0.061	0.061	NML-Pso	0.0622647	-1.20576	0.0769849
AL139246.5	Trm2	0.537	3.56	4.08	0.057	0.166	0.166	NML-Pso	0.0872034	-1.05947	0.0830275
IMPDH1	Trm2	0.536	4.6	9.75	0.00539	0.0381	0.0381	NML-Pso	0.0537535	-1.26959	0.058644
DHRS12	Trm2	0.536	3.72	5.7	0.027	0.104	0.104	NML-Pso	0.0617988	-1.20902	0.075267
LRRC59	Trm2	0.536	5.38	8.79	0.00768	0.0474	0.0474	NML-Pso	0.0621551	-1.20652	0.0730266
ARHGDIB	Trm2	0.536	9.04	5.19	0.034	0.12	0.12	NML-Pso	0.0809236	-1.09192	0.139093
MED31	Trm2	0.536	5.34	5.37	0.0313	0.114	0.114	NML-Pso	0.0871786	-1.05959	0.091472
SLIRP	Trm2	0.535	6.43	4.36	0.05	0.153	0.153	NML-Pso	0.0753067	-1.12317	0.147994
JMJD6	Trm2	0.534	5.88	9.57	0.00576	0.0397	0.0397	NML-Pso	0.0545773	-1.26299	0.0802915
PIGH	Trm2	0.534	4.49	8.71	0.00791	0.0482	0.0482	NML-Pso	0.0573793	-1.24124	0.0614411
NPRL2	Trm2	0.534	4.66	4.55	0.0455	0.143	0.143	NML-Pso	0.0889826	-1.05069	0.0952257
CYC1	Trm2	0.534	5.94	3.34	0.0826	0.208	0.208	NML-Pso	0.0896966	-1.04722	0.164099
RPL10A	Trm2	0.534	10.6	4.76	0.0413	0.135	0.135	NML-Pso	0.140167	-0.853355	0.0761672
PTBP1	Trm2	0.533	6.27	17.2	0.0005	0.00849	0.00849	NML-Pso	0.048853	-1.31111	0.0620556
MAPK1IP1L	Trm2	0.533	6.14	11.7	0.00276	0.0252	0.0252	NML-Pso	0.0541521	-1.26638	0.0714846
ZBTB4	Trm2	0.532	5.11	6.03	0.0234	0.095	0.095	NML-Pso	0.0577343	-1.23857	0.105802
ERV3-1	Trm2	0.532	4.3	3.12	0.0926	0.226	0.226	NML-Pso	0.0774567	-1.11094	0.168791
SETD6	Trm2	0.532	3.5	5.02	0.0366	0.125	0.125	NML-Pso	0.0823467	-1.08435	0.0502388
ZBTB2	Trm2	0.532	4.31	4.23	0.0531	0.159	0.159	NML-Pso	0.103077	-0.986839	0.0760993
FAM162A	Trm2	0.532	6.48	4.61	0.0442	0.141	0.141	NML-Pso	0.11649	-0.933712	0.0932803
POP7	Trm2	0.532	5.29	3.63	0.0714	0.191	0.191	NML-Pso	0.154656	-0.810634	0.0690443
THUMPD3-AS1	Trm2	0.531	6.52	6.44	0.0196	0.0853	0.0853	NML-Pso	0.0692425	-1.15963	0.110789
COPS7B	Trm2	0.53	4.37	7.73	0.0116	0.0612	0.0612	NML-Pso	0.0535233	-1.27146	0.067175
RBM4	Trm2	0.53	5.42	13.2	0.00164	0.0182	0.0182	NML-Pso	0.054964	-1.25992	0.0547593
TMEM126B	Trm2	0.53	6.61	10.3	0.00442	0.0337	0.0337	NML-Pso	0.0678305	-1.16857	0.0746873
C6orf48	Trm2	0.53	7.25	5.8	0.0258	0.101	0.101	NML-Pso	0.102105	-0.990954	0.0937187
MPP7	Trm2	0.53	3.85	3.39	0.0804	0.204	0.204	NML-Pso	0.131875	-0.879838	0.068024
SEC23B	Trm2	0.529	4.67	9.93	0.00504	0.0366	0.0366	NML-Pso	0.0482208	-1.31677	0.0658784
SSR1	Trm2	0.529	6.53	5.66	0.0275	0.105	0.105	NML-Pso	0.0618178	-1.20889	0.130702
VCL	Trm2	0.529	3.49	4.34	0.0503	0.153	0.153	NML-Pso	0.0641747	-1.19264	0.0931257
SUPT4H1	Trm2	0.529	7.15	6.91	0.0161	0.0744	0.0744	NML-Pso	0.0909432	-1.04123	0.0879755
CHPF	Trm2	0.529	4.16	3.4	0.0802	0.204	0.204	NML-Pso	0.107588	-0.968235	0.0985429
TIMM10	Trm2	0.529	5.73	3.6	0.0725	0.193	0.193	NML-Pso	0.120177	-0.920178	0.109518
GALT	Trm2	0.528	3.73	4.18	0.0543	0.161	0.161	NML-Pso	0.068339	-1.16533	0.10408
HIRIP3	Trm2	0.528	4.47	6.27	0.0211	0.0895	0.0895	NML-Pso	0.068484	-1.16441	0.0749008
PLEKHN1	Trm2	0.528	3.34	1.76	0.199	0.367	0.367	NML-Pso	0.205187	-0.68785	0.103785
RBX1	Trm2	0.527	7.96	6.63	0.0181	0.081	0.081	NML-Pso	0.0954017	-1.02044	0.0880086
SNU13	Trm2	0.527	8.15	7.46	0.0129	0.0651	0.0651	NML-Pso	0.0980783	-1.00843	0.0758064
RAC2	Trm2	0.526	7.32	5.26	0.0328	0.117	0.117	NML-Pso	0.0886275	-1.05243	0.117014
PAFAH1B3	Trm2	0.526	5.08	3.81	0.0651	0.18	0.18	NML-Pso	0.137762	-0.860871	0.0683398
AACS	Trm2	0.525	3.59	2.17	0.156	0.315	0.315	NML-Pso	0.176842	-0.752414	0.0874968
FBXO8	Trm2	0.524	4	6.58	0.0185	0.0822	0.0822	NML-Pso	0.0553082	-1.25721	0.0684127
EEF2	Trm2	0.524	9.35	8.88	0.00743	0.0468	0.0468	NML-Pso	0.0698448	-1.15587	0.0936053
GLUD1	Trm2	0.524	6.36	5.98	0.0239	0.0964	0.0964	NML-Pso	0.0729959	-1.1367	0.104009
ERP29	Trm2	0.524	8.28	8.02	0.0103	0.0569	0.0569	NML-Pso	0.0994307	-1.00248	0.0680728
ERGIC1	Trm2	0.523	4.37	5.15	0.0346	0.121	0.121	NML-Pso	0.0614361	-1.21158	0.0979559
SLC10A3	Trm2	0.523	4.1	4.75	0.0414	0.135	0.135	NML-Pso	0.0722409	-1.14122	0.0865672
EBNA1BP2	Trm2	0.523	5.12	5	0.0369	0.126	0.126	NML-Pso	0.0843647	-1.07384	0.0923508
FKBPL	Trm2	0.522	3.55	4.74	0.0417	0.135	0.135	NML-Pso	0.0862289	-1.06435	0.0482717
ATP5MC1	Trm2	0.522	6.56	5.22	0.0334	0.119	0.119	NML-Pso	0.102897	-0.987597	0.0914009
FKBP1B	Trm2	0.522	3.66	3.94	0.0611	0.173	0.173	NML-Pso	0.109481	-0.960662	0.0486703
TGFBR1	Trm2	0.521	3.57	3.85	0.0638	0.177	0.177	NML-Pso	0.0665683	-1.17673	0.105931
LYPLA2	Trm2	0.521	5.33	6.56	0.0187	0.0826	0.0826	NML-Pso	0.0779359	-1.10826	0.0744979
PUSL1	Trm2	0.521	3.99	4.38	0.0493	0.152	0.152	NML-Pso	0.0919513	-1.03644	0.0714126
GCSH	Trm2	0.521	4.28	2.94	0.102	0.24	0.24	NML-Pso	0.122422	-0.91214	0.105772
TRGC2	Trm2	0.521	5.78	1.39	0.253	0.427	0.427	NML-Pso	0.209563	-0.678686	0.261823
NAPA	Trm2	0.52	5.66	2.96	0.101	0.239	0.239	NML-Pso	0.0638322	-1.19496	0.20087
BABAM1	Trm2	0.52	5.57	5.51	0.0294	0.109	0.109	NML-Pso	0.0701811	-1.15378	0.10312
SMKR1	Trm2	0.52	3.24	2.96	0.101	0.239	0.239	NML-Pso	0.121116	-0.916797	0.0598806
TIMM9	Trm2	0.518	4.97	3.9	0.0623	0.175	0.175	NML-Pso	0.115062	-0.939069	0.0868874
TOB1	Trm2	0.518	6.59	4.73	0.0418	0.135	0.135	NML-Pso	0.119011	-0.924414	0.0841923
HSPA1A	Trm2	0.518	6.72	3.9	0.0624	0.175	0.175	NML-Pso	0.124157	-0.906029	0.106612
SGPL1	Trm2	0.517	4.3	4.19	0.0542	0.16	0.16	NML-Pso	0.0564687	-1.24819	0.130219
QRICH1	Trm2	0.517	4.68	6.68	0.0178	0.0797	0.0797	NML-Pso	0.0659771	-1.18061	0.0717685
SKP1	Trm2	0.517	8.92	7.61	0.0122	0.063	0.063	NML-Pso	0.0810388	-1.09131	0.0928787
MIDN	Trm2	0.517	5.76	6.12	0.0225	0.0933	0.0933	NML-Pso	0.0949243	-1.02262	0.0612676
HLA-C	Trm2	0.517	11.3	3.62	0.0715	0.191	0.191	NML-Pso	0.139884	-0.854232	0.104837
GTPBP6	Trm2	0.516	5.65	9.85	0.0052	0.0372	0.0372	NML-Pso	0.0525452	-1.27947	0.0728391
EPB41L2	Trm2	0.516	3.45	4.3	0.0512	0.155	0.155	NML-Pso	0.0798858	-1.09753	0.065229
FARSB	Trm2	0.516	3.32	2.92	0.103	0.241	0.241	NML-Pso	0.0815255	-1.08871	0.135813
AP1B1	Trm2	0.516	4.15	4.45	0.0477	0.148	0.148	NML-Pso	0.0865208	-1.06288	0.0774988
EIF3G	Trm2	0.516	8.16	6.35	0.0204	0.0874	0.0874	NML-Pso	0.117455	-0.930127	0.064665
PUF60	Trm2	0.515	6.49	7.82	0.0112	0.0597	0.0597	NML-Pso	0.0739531	-1.13104	0.0792777
RRP15	Trm2	0.515	4.73	5.41	0.0308	0.113	0.113	NML-Pso	0.0765225	-1.11621	0.083761
C19orf70	Trm2	0.515	6.9	5.4	0.0308	0.113	0.113	NML-Pso	0.109034	-0.962439	0.08025
TPD52L2	Trm2	0.514	5.04	8.41	0.00887	0.0513	0.0513	NML-Pso	0.053805	-1.26918	0.0742131
DUSP12	Trm2	0.514	4.73	7.99	0.0105	0.0574	0.0574	NML-Pso	0.061961	-1.20788	0.0622707
EXT2	Trm2	0.514	3.52	4.67	0.0432	0.139	0.139	NML-Pso	0.0808353	-1.0924	0.0557365
RPL14	Trm2	0.514	11.4	5.44	0.0303	0.112	0.112	NML-Pso	0.115052	-0.939107	0.0746028
CCDC107	Trm2	0.514	7.76	6.01	0.0236	0.0956	0.0956	NML-Pso	0.118184	-0.92744	0.0673634
MYBL1	Trm2	0.514	5.13	1.35	0.259	0.433	0.433	NML-Pso	0.266451	-0.574383	0.18905
ANXA11	Trm2	0.513	7.03	7.99	0.0105	0.0574	0.0574	NML-Pso	0.0700345	-1.15469	0.092393
ZBTB43	Trm2	0.513	5.43	8.34	0.00912	0.0523	0.0523	NML-Pso	0.0767534	-1.1149	0.0538205
SGSM2	Trm2	0.513	4.11	3.95	0.0608	0.173	0.173	NML-Pso	0.0844176	-1.07357	0.0953984
C14orf119	Trm2	0.513	6.67	6.48	0.0193	0.0843	0.0843	NML-Pso	0.0846714	-1.07226	0.0872859
GPS1	Trm2	0.513	4.89	3.91	0.0621	0.175	0.175	NML-Pso	0.0850221	-1.07047	0.115609
XPO6	Trm2	0.512	5.01	4.13	0.0556	0.163	0.163	NML-Pso	0.0530946	-1.27495	0.151544
PSMG1	Trm2	0.512	4.74	6.14	0.0224	0.0929	0.0929	NML-Pso	0.0818579	-1.08694	0.0613545
SEC62	Trm2	0.512	8.14	7.7	0.0117	0.0617	0.0617	NML-Pso	0.0872215	-1.05938	0.0816902
LPP	Trm2	0.512	4.89	2.86	0.106	0.246	0.246	NML-Pso	0.093966	-1.02703	0.162829
MRPS17	Trm2	0.512	4.16	2.98	0.1	0.237	0.237	NML-Pso	0.122094	-0.913305	0.0976139
IL6ST	Trm2	0.512	6.05	1.5	0.236	0.409	0.409	NML-Pso	0.202997	-0.69251	0.243816
LMBR1L	Trm2	0.511	4.96	8.26	0.0094	0.0533	0.0533	NML-Pso	0.0534193	-1.2723	0.0737316
SDCBP	Trm2	0.511	7.22	8.91	0.00734	0.0464	0.0464	NML-Pso	0.0625329	-1.20389	0.0955194
C14orf28	Trm2	0.511	3.37	5.19	0.034	0.12	0.12	NML-Pso	0.0697181	-1.15665	0.0501933
LINC00324	Trm2	0.511	4.99	7.1	0.015	0.071	0.071	NML-Pso	0.0698012	-1.15614	0.068444
RAN	Trm2	0.511	8.62	8.94	0.00727	0.0463	0.0463	NML-Pso	0.0867699	-1.06163	0.0708714
C12orf45	Trm2	0.51	5	7.55	0.0124	0.0639	0.0639	NML-Pso	0.0535232	-1.27146	0.0812677
RRBP1	Trm2	0.51	6.19	7.29	0.0138	0.0676	0.0676	NML-Pso	0.0633266	-1.19841	0.0875872
ZDHHC16	Trm2	0.51	4.28	5.23	0.0334	0.119	0.119	NML-Pso	0.0680085	-1.16744	0.0786992
APOLD1	Trm2	0.51	5.47	1.28	0.272	0.446	0.446	NML-Pso	0.258602	-0.587367	0.211977
CHERP	Trm2	0.509	4.58	6.13	0.0224	0.093	0.093	NML-Pso	0.0702505	-1.15335	0.0660929
TRIM22	Trm2	0.509	6.03	4.14	0.0555	0.163	0.163	NML-Pso	0.0865735	-1.06262	0.118035
CYCS	Trm2	0.509	7.27	5.81	0.0257	0.101	0.101	NML-Pso	0.0949321	-1.02259	0.0934935
UBE2D3	Trm2	0.508	8.27	8.8	0.00766	0.0474	0.0474	NML-Pso	0.075001	-1.12493	0.0837194
PGAM5	Trm2	0.508	3.68	4.99	0.0372	0.126	0.126	NML-Pso	0.0787345	-1.10383	0.0542945
NELFE	Trm2	0.508	5.7	5.13	0.0348	0.121	0.121	NML-Pso	0.0796438	-1.09885	0.0949596
BHLHE40	Trm2	0.508	5.73	3.57	0.0735	0.194	0.194	NML-Pso	0.0973721	-1.01157	0.122158
LINC02482	Trm2	0.508	3.01	1.63	0.217	0.387	0.387	NML-Pso	0.106957	-0.970792	0.209274
ALDOC	Trm2	0.508	4.42	2.13	0.16	0.318	0.318	NML-Pso	0.177919	-0.749778	0.11278
TMEM192	Trm2	0.507	4.46	7.04	0.0153	0.0721	0.0721	NML-Pso	0.0555949	-1.25497	0.0687912
ZNF136	Trm2	0.507	4.12	4.31	0.0512	0.155	0.155	NML-Pso	0.0765089	-1.11629	0.0897311
HSP90AB1	Trm2	0.507	9.23	4.92	0.0384	0.129	0.129	NML-Pso	0.0834496	-1.07858	0.127412
NFATC1	Trm2	0.507	4.32	1.73	0.203	0.371	0.371	NML-Pso	0.130651	-0.883886	0.246017
SCAMP4	Trm2	0.506	4.35	5.77	0.0261	0.102	0.102	NML-Pso	0.0543477	-1.26482	0.084406
PTGES2	Trm2	0.506	4.76	5.62	0.028	0.107	0.107	NML-Pso	0.0839984	-1.07573	0.0664337
NUDT14	Trm2	0.506	4.18	3.95	0.061	0.173	0.173	NML-Pso	0.0922853	-1.03487	0.079919
ZNF626	Trm2	0.506	3.41	1.33	0.262	0.435	0.435	NML-Pso	0.239338	-0.620989	0.159634
ATP6V0E2	Trm2	0.504	5.2	7.44	0.013	0.0652	0.0652	NML-Pso	0.0696233	-1.15725	0.0643131
ESR2	Trm2	0.504	3.01	1.2	0.286	0.461	0.461	NML-Pso	0.187453	-0.727106	0.23582
FTH1	Trm2	0.504	12.4	1.78	0.197	0.365	0.365	NML-Pso	0.194867	-0.710261	0.188742
VAPA	Trm2	0.503	7.48	11.8	0.00262	0.0244	0.0244	NML-Pso	0.0648264	-1.18825	0.0739756
GSTK1	Trm2	0.503	7.6	9.88	0.00514	0.0369	0.0369	NML-Pso	0.0769297	-1.11391	0.069889
TOMM22	Trm2	0.503	6.13	5.53	0.0291	0.109	0.109	NML-Pso	0.0901766	-1.04491	0.0786445
RTTN	Trm2	0.503	2.76	2.64	0.12	0.267	0.267	NML-Pso	0.0946469	-1.02389	0.0833002
TRMT10C	Trm2	0.502	6.34	7.79	0.0113	0.0602	0.0602	NML-Pso	0.0684972	-1.16433	0.0777596
ZNF585A	Trm2	0.502	3.14	2.16	0.158	0.316	0.316	NML-Pso	0.102243	-0.990368	0.156915
PARD6A	Trm2	0.502	5.09	4.37	0.0497	0.152	0.152	NML-Pso	0.111713	-0.951896	0.0627377
RPL22	Trm2	0.502	10.5	5.14	0.0347	0.121	0.121	NML-Pso	0.1199	-0.921181	0.0755927
LPCAT4	Trm2	0.502	4.64	2.35	0.141	0.296	0.296	NML-Pso	0.143789	-0.842275	0.132345
AL357060.1	Trm2	0.502	6.34	1.6	0.221	0.392	0.392	NML-Pso	0.197849	-0.703667	0.21037
MOAP1	Trm2	0.501	5.28	11.6	0.00286	0.0258	0.0258	NML-Pso	0.0533817	-1.27261	0.056483
LRRC14	Trm2	0.501	4	4.99	0.0371	0.126	0.126	NML-Pso	0.0700854	-1.15437	0.0713582
NDUFB1	Trm2	0.501	7.04	2.6	0.123	0.27	0.27	NML-Pso	0.102718	-0.988355	0.197333
LIN7B	Trm2	0.501	3.57	2.42	0.136	0.289	0.289	NML-Pso	0.135901	-0.866779	0.0876069
ABR	Trm2	0.5	4.48	5.61	0.0281	0.107	0.107	NML-Pso	0.0473211	-1.32494	0.0984468
VKORC1	Trm2	0.5	6.44	5.12	0.035	0.122	0.122	NML-Pso	0.0919392	-1.0365	0.0925282
PAXIP1-AS2	Trm2	0.5	3.11	1.81	0.194	0.36	0.36	NML-Pso	0.151278	-0.820224	0.126727
ZC3H8	Trm2	0.499	5.8	8.84	0.00756	0.0472	0.0472	NML-Pso	0.0554693	-1.25595	0.0749059
CCDC124	Trm2	0.499	5.83	6.21	0.0217	0.0912	0.0912	NML-Pso	0.0681941	-1.16625	0.0864438
HIGD1A	Trm2	0.499	5.06	2.9	0.104	0.243	0.243	NML-Pso	0.0963898	-1.01597	0.148987
ZNF84	Trm2	0.498	4.24	6.74	0.0173	0.0784	0.0784	NML-Pso	0.056967	-1.24438	0.0615499
ORC4	Trm2	0.498	4.62	4.82	0.0401	0.132	0.132	NML-Pso	0.0613224	-1.21238	0.104908
SLC25A38	Trm2	0.498	5.32	8.91	0.00735	0.0464	0.0464	NML-Pso	0.0647088	-1.18904	0.0568981
ADK	Trm2	0.498	5.75	5.61	0.0281	0.107	0.107	NML-Pso	0.0674003	-1.17134	0.0957004
ATP6AP2	Trm2	0.498	7.41	9.7	0.00549	0.0384	0.0384	NML-Pso	0.0829166	-1.08136	0.0630922
RPN2	Trm2	0.498	6.77	6.77	0.0171	0.0778	0.0778	NML-Pso	0.0832973	-1.07937	0.080221
FAM136A	Trm2	0.497	5.71	11.5	0.00289	0.0259	0.0259	NML-Pso	0.0562213	-1.2501	0.0562755
MKKS	Trm2	0.497	4.04	6.25	0.0213	0.0902	0.0902	NML-Pso	0.0618888	-1.20839	0.0538125
ATP5F1B	Trm2	0.497	7.62	5.99	0.0238	0.096	0.096	NML-Pso	0.0851404	-1.06986	0.0971559
MEI1	Trm2	0.497	4.86	3.08	0.0944	0.228	0.228	NML-Pso	0.107677	-0.967877	0.118055
RPL39	Trm2	0.497	11.6	3.47	0.0772	0.199	0.199	NML-Pso	0.13827	-0.859273	0.100293
COQ2	Trm2	0.496	3.45	5.87	0.0251	0.0994	0.0994	NML-Pso	0.0602432	-1.22009	0.0446404
MTHFR	Trm2	0.496	3.93	5.04	0.0363	0.124	0.124	NML-Pso	0.0606137	-1.21743	0.0810534
RNF167	Trm2	0.496	5.35	2.67	0.118	0.263	0.263	NML-Pso	0.0645698	-1.18997	0.20666
GPR137B	Trm2	0.496	5.2	5.62	0.028	0.107	0.107	NML-Pso	0.0775543	-1.11039	0.0787442
PXMP2	Trm2	0.495	4.08	6.36	0.0203	0.0874	0.0874	NML-Pso	0.0577251	-1.23864	0.0601224
UGDH	Trm2	0.495	4.38	3.71	0.0683	0.186	0.186	NML-Pso	0.0597639	-1.22356	0.130988
BLOC1S2	Trm2	0.495	6.22	9.15	0.00671	0.0435	0.0435	NML-Pso	0.0665024	-1.17716	0.0645635
SBDS	Trm2	0.495	6.59	5.53	0.0291	0.109	0.109	NML-Pso	0.0708044	-1.14994	0.111355
SLC25A33	Trm2	0.495	4.21	5.11	0.0352	0.122	0.122	NML-Pso	0.0772329	-1.1122	0.0641989
RHOG	Trm2	0.495	7.18	5.08	0.0356	0.123	0.123	NML-Pso	0.0832411	-1.07966	0.11356
C4orf3	Trm2	0.495	7.75	5.38	0.0311	0.114	0.114	NML-Pso	0.109125	-0.962076	0.0808435
ZCWPW1	Trm2	0.495	3.43	3.2	0.0887	0.219	0.219	NML-Pso	0.113401	-0.945385	0.0483787
IFT57	Trm2	0.495	4.59	3.9	0.0624	0.175	0.175	NML-Pso	0.114348	-0.941773	0.0630538
RCAN2	Trm2	0.495	2.95	0.715	0.408	0.58	0.58	NML-Pso	0.40762	-0.389744	0.195731
ASCC2	Trm2	0.494	4.6	3.13	0.0924	0.226	0.226	NML-Pso	0.074336	-1.1288	0.150594
FAM110A	Trm2	0.494	4	3.33	0.083	0.209	0.209	NML-Pso	0.0839835	-1.07581	0.103538
POP5	Trm2	0.493	5.14	4.43	0.0481	0.149	0.149	NML-Pso	0.0515194	-1.28803	0.131591
LONP1	Trm2	0.493	4.49	8.83	0.00758	0.0472	0.0472	NML-Pso	0.0523284	-1.28126	0.0514001
TIMM10B	Trm2	0.493	4.94	8.27	0.00938	0.0533	0.0533	NML-Pso	0.0638871	-1.19459	0.0559869
XRCC6	Trm2	0.493	7.65	10.7	0.00389	0.0316	0.0316	NML-Pso	0.0651002	-1.18642	0.0772049
LMNB2	Trm2	0.493	3.8	4.71	0.0422	0.137	0.137	NML-Pso	0.0674889	-1.17077	0.0727053
TRIM44	Trm2	0.493	5.44	5	0.037	0.126	0.126	NML-Pso	0.0761303	-1.11844	0.0932042
ARL4A	Trm2	0.493	5.56	4.01	0.059	0.17	0.17	NML-Pso	0.105954	-0.974883	0.0885282
PRKX	Trm2	0.493	6.31	3.86	0.0634	0.177	0.177	NML-Pso	0.108299	-0.965374	0.101192
ATG4B	Trm2	0.492	5.41	6.03	0.0234	0.095	0.095	NML-Pso	0.0606506	-1.21717	0.0932968
TGIF1	Trm2	0.492	6.87	5.91	0.0247	0.0982	0.0982	NML-Pso	0.0683058	-1.16554	0.108557
TUFM	Trm2	0.492	7.37	7.89	0.0109	0.0587	0.0587	NML-Pso	0.0796029	-1.09907	0.0780038
ARL2	Trm2	0.492	5.96	4.47	0.0472	0.147	0.147	NML-Pso	0.105059	-0.978566	0.0781474
USP31	Trm2	0.492	3.15	1.97	0.175	0.338	0.338	NML-Pso	0.151075	-0.820806	0.0959891
SPSB2	Trm2	0.492	4.39	2.38	0.139	0.293	0.293	NML-Pso	0.153333	-0.814365	0.100204
UBQLN2	Trm2	0.491	4.59	7.69	0.0118	0.0618	0.0618	NML-Pso	0.0461234	-1.33608	0.074309
TBC1D10A	Trm2	0.491	4.69	3.73	0.0677	0.185	0.185	NML-Pso	0.0582608	-1.23462	0.141623
DAPK3	Trm2	0.491	4.49	3.56	0.0739	0.195	0.195	NML-Pso	0.0594998	-1.22548	0.138968
FTO	Trm2	0.491	3.65	3.43	0.0791	0.203	0.203	NML-Pso	0.0938533	-1.02755	0.0785017
IRF2BPL	Trm2	0.491	4.02	3.49	0.0764	0.199	0.199	NML-Pso	0.10026	-0.998873	0.0772599
GPAA1	Trm2	0.491	4.34	2.61	0.122	0.269	0.269	NML-Pso	0.139672	-0.854889	0.0873332
TLE4	Trm2	0.49	5.48	6.54	0.0189	0.0832	0.0832	NML-Pso	0.0720629	-1.14229	0.069515
NELFCD	Trm2	0.489	5.42	6.46	0.0194	0.0848	0.0848	NML-Pso	0.059911	-1.22249	0.0889833
SELENOS	Trm2	0.489	7.09	8.24	0.00947	0.0534	0.0534	NML-Pso	0.064872	-1.18794	0.0901275
ANAPC13	Trm2	0.489	4.84	5.25	0.033	0.118	0.118	NML-Pso	0.0721717	-1.14163	0.0835511
KIF5C	Trm2	0.489	5.78	3.4	0.0801	0.204	0.204	NML-Pso	0.0793753	-1.10031	0.142703
SS18L2	Trm2	0.489	6.87	7.03	0.0154	0.0723	0.0723	NML-Pso	0.0858787	-1.06611	0.0727346
SNRPN	Trm2	0.489	6.89	5.24	0.0332	0.118	0.118	NML-Pso	0.0862871	-1.06405	0.0989398
DALRD3	Trm2	0.489	5.54	4.65	0.0434	0.139	0.139	NML-Pso	0.0941592	-1.02614	0.0783693
RBM7	Trm2	0.488	5.01	10.4	0.00424	0.033	0.033	NML-Pso	0.0526662	-1.27847	0.0535264
AMZ2	Trm2	0.488	5.28	4.12	0.056	0.164	0.164	NML-Pso	0.0571984	-1.24262	0.133553
HSPA5	Trm2	0.488	7.6	5.09	0.0355	0.123	0.123	NML-Pso	0.0684973	-1.16433	0.12779
SART1	Trm2	0.487	5.36	11.3	0.00307	0.027	0.027	NML-Pso	0.0497588	-1.30313	0.060044
TAZ	Trm2	0.487	4.84	6.22	0.0216	0.0911	0.0911	NML-Pso	0.0562787	-1.24966	0.0838061
HIVEP2	Trm2	0.487	5.05	3.25	0.0866	0.216	0.216	NML-Pso	0.118378	-0.926728	0.089865
CXXC1	Trm2	0.486	5.09	3.28	0.0852	0.213	0.213	NML-Pso	0.0518125	-1.28557	0.171103
ELAVL1	Trm2	0.486	5.89	5.49	0.0297	0.11	0.11	NML-Pso	0.059266	-1.22719	0.105331
CCT7	Trm2	0.486	7.12	8.92	0.00731	0.0463	0.0463	NML-Pso	0.0787734	-1.10362	0.0686224
PFDN2	Trm2	0.485	7.05	9.9	0.00511	0.0368	0.0368	NML-Pso	0.0755918	-1.12153	0.065609
SGF29	Trm2	0.485	4.86	4.83	0.0399	0.132	0.132	NML-Pso	0.0762235	-1.11791	0.0854017
GSDMD	Trm2	0.485	6.29	6.14	0.0223	0.0928	0.0928	NML-Pso	0.0880346	-1.05535	0.0671088
N6AMT1	Trm2	0.485	2.97	2.08	0.165	0.325	0.325	NML-Pso	0.101611	-0.99306	0.126806
RPL30	Trm2	0.485	11.9	3.44	0.0784	0.202	0.202	NML-Pso	0.140366	-0.852739	0.08931
STK40	Trm2	0.484	4.5	5.62	0.028	0.107	0.107	NML-Pso	0.0569468	-1.24453	0.081977
PCBP1	Trm2	0.484	8.31	7.2	0.0143	0.069	0.069	NML-Pso	0.0714313	-1.14611	0.0953289
ASMTL	Trm2	0.484	5.22	4.62	0.0442	0.141	0.141	NML-Pso	0.0908846	-1.04151	0.0809794
HEG1	Trm2	0.484	3.68	2.79	0.111	0.252	0.252	NML-Pso	0.107001	-0.970612	0.0916582
B3GNTL1	Trm2	0.484	3.81	2.86	0.106	0.245	0.245	NML-Pso	0.10788	-0.967058	0.0933961
ST3GAL1	Trm2	0.484	5.93	3.45	0.0781	0.201	0.201	NML-Pso	0.131884	-0.879807	0.0748789
RPN1	Trm2	0.483	6.08	6.53	0.0189	0.0834	0.0834	NML-Pso	0.0628468	-1.20172	0.0867036
PLA2G16	Trm2	0.483	4.39	1.02	0.325	0.5	0.5	NML-Pso	0.219479	-0.658606	0.304245
GRPEL1	Trm2	0.482	5.89	10	0.00487	0.0357	0.0357	NML-Pso	0.050503	-1.29668	0.0694072
ARFGAP2	Trm2	0.482	5.82	5.54	0.0289	0.109	0.109	NML-Pso	0.054437	-1.26411	0.108484
CMPK1	Trm2	0.482	7.17	7.89	0.0109	0.0587	0.0587	NML-Pso	0.0664239	-1.17768	0.0912683
CMTM3	Trm2	0.482	6.48	6.63	0.0182	0.0811	0.0811	NML-Pso	0.0685439	-1.16403	0.0887789
TRMT6	Trm2	0.482	5.44	4.83	0.04	0.132	0.132	NML-Pso	0.088503	-1.05304	0.0784187
PSMD13	Trm2	0.482	7.32	6.75	0.0173	0.0782	0.0782	NML-Pso	0.0920633	-1.03591	0.0725387
FAM173A	Trm2	0.481	5.18	2.88	0.105	0.244	0.244	NML-Pso	0.102913	-0.987528	0.127808
CGRRF1	Trm2	0.48	4.72	7.33	0.0136	0.0668	0.0668	NML-Pso	0.0588308	-1.2304	0.0621217
ZNF526	Trm2	0.48	3.29	2.97	0.1	0.237	0.237	NML-Pso	0.063201	-1.19928	0.122381
PTRH1	Trm2	0.48	4.55	5.57	0.0286	0.108	0.108	NML-Pso	0.0655583	-1.18337	0.0729335
PLEKHF2	Trm2	0.479	4.65	5.12	0.035	0.122	0.122	NML-Pso	0.0721695	-1.14165	0.0758508
ILK	Trm2	0.479	6.31	4.52	0.0463	0.145	0.145	NML-Pso	0.0769067	-1.11404	0.107849
GDI1	Trm2	0.479	5.42	4.48	0.0472	0.147	0.147	NML-Pso	0.0825458	-1.0833	0.0927223
DYNLT1	Trm2	0.479	6.9	6.78	0.017	0.0773	0.0773	NML-Pso	0.0875912	-1.05754	0.0715873
BAZ2B	Trm2	0.479	3.91	3.67	0.0698	0.188	0.188	NML-Pso	0.101181	-0.994903	0.0562309
RPLP1	Trm2	0.479	13.1	3.93	0.0615	0.174	0.174	NML-Pso	0.129822	-0.886652	0.0686498
CDC14A	Trm2	0.479	5.37	1.65	0.214	0.385	0.385	NML-Pso	0.150731	-0.821797	0.215528
SLC31A2	Trm2	0.479	3.84	1.9	0.184	0.349	0.349	NML-Pso	0.207535	-0.68291	0.053398
OASL	Trm2	0.478	4.72	1.26	0.276	0.449	0.449	NML-Pso	0.0980482	-1.00856	0.345289
TMSB10	Trm2	0.478	11	4.15	0.0551	0.162	0.162	NML-Pso	0.111804	-0.951544	0.0951704
CPQ	Trm2	0.478	3.53	1.59	0.222	0.393	0.393	NML-Pso	0.153407	-0.814155	0.166007
RNF187	Trm2	0.477	6.24	5.36	0.0315	0.114	0.114	NML-Pso	0.0541792	-1.26617	0.113361
USP11	Trm2	0.477	4.45	3.07	0.0949	0.229	0.229	NML-Pso	0.0716991	-1.14449	0.137596
TMEM39B	Trm2	0.477	3.65	3.56	0.0739	0.195	0.195	NML-Pso	0.0752046	-1.12376	0.0850944
PSMF1	Trm2	0.477	5.82	5.26	0.0328	0.117	0.117	NML-Pso	0.0779726	-1.10806	0.0826594
WDR41	Trm2	0.477	3.26	2.06	0.166	0.328	0.328	NML-Pso	0.084588	-1.07269	0.181531
TRAC	Trm2	0.477	9.33	3.93	0.0613	0.174	0.174	NML-Pso	0.0902641	-1.04449	0.132993
CRY2	Trm2	0.477	3.26	2.38	0.138	0.292	0.292	NML-Pso	0.110773	-0.955565	0.0869373
GSKIP	Trm2	0.476	4.9	5.95	0.0242	0.0971	0.0971	NML-Pso	0.0618443	-1.2087	0.0782839
NABP1	Trm2	0.476	5.89	3.35	0.0824	0.208	0.208	NML-Pso	0.121131	-0.916746	0.0904174
ZPR1	Trm2	0.475	5.19	5.96	0.0241	0.0968	0.0968	NML-Pso	0.0675549	-1.17034	0.076566
C4orf48	Trm2	0.475	7.48	4.12	0.0559	0.164	0.164	NML-Pso	0.0857514	-1.06676	0.12702
MICAL3	Trm2	0.475	3.79	1.9	0.183	0.348	0.348	NML-Pso	0.165656	-0.780794	0.0976599
PAF1	Trm2	0.474	4.99	7.94	0.0107	0.058	0.058	NML-Pso	0.0479676	-1.31905	0.0726061
SRP19	Trm2	0.474	6.86	11.8	0.00261	0.0244	0.0244	NML-Pso	0.0548065	-1.26117	0.0752481
ARPC5L	Trm2	0.474	7	10.1	0.00473	0.0351	0.0351	NML-Pso	0.0723346	-1.14065	0.0657202
SLC12A9	Trm2	0.474	4.33	5	0.037	0.126	0.126	NML-Pso	0.0742505	-1.1293	0.0604792
TRA2A	Trm2	0.473	6.01	8.35	0.0091	0.0522	0.0522	NML-Pso	0.0523237	-1.2813	0.077663
RNPS1	Trm2	0.473	6.93	6.16	0.0221	0.0922	0.0922	NML-Pso	0.0654801	-1.18389	0.10348
DPP9	Trm2	0.473	4.82	6.54	0.0188	0.0831	0.0831	NML-Pso	0.0698578	-1.15579	0.0568164
PPAT	Trm2	0.473	3.46	2.92	0.103	0.242	0.242	NML-Pso	0.0726159	-1.13897	0.111222
ATP5MPL	Trm2	0.473	7.6	3.28	0.0854	0.213	0.213	NML-Pso	0.10197	-0.991526	0.139299
CERS4	Trm2	0.472	3.98	4.5	0.0467	0.146	0.146	NML-Pso	0.0673109	-1.17191	0.07011
CPD	Trm2	0.472	5.34	4.85	0.0396	0.131	0.131	NML-Pso	0.0839722	-1.07586	0.0790236
ADRM1	Trm2	0.472	6.92	4.11	0.0563	0.164	0.164	NML-Pso	0.113408	-0.945358	0.0889281
MRPL23	Trm2	0.472	5.31	2.14	0.159	0.318	0.318	NML-Pso	0.118379	-0.926725	0.173356
SORL1	Trm2	0.472	5.68	1.95	0.178	0.341	0.341	NML-Pso	0.134356	-0.871742	0.177203
ALG2	Trm2	0.471	4.8	5.62	0.028	0.107	0.107	NML-Pso	0.0581234	-1.23565	0.0832477
SMS	Trm2	0.471	5.64	5.72	0.0268	0.104	0.104	NML-Pso	0.071746	-1.1442	0.0786749
UBIAD1	Trm2	0.471	3.73	4.48	0.0472	0.147	0.147	NML-Pso	0.0772126	-1.11231	0.0491265
GKAP1	Trm2	0.471	4.57	2.57	0.125	0.273	0.273	NML-Pso	0.101182	-0.994897	0.135935
GRK6	Trm2	0.47	5.11	5.96	0.0241	0.0968	0.0968	NML-Pso	0.0581283	-1.23561	0.0801938
TESK1	Trm2	0.47	4.5	6.1	0.0227	0.0939	0.0939	NML-Pso	0.0660418	-1.18018	0.0550558
SELENOH	Trm2	0.47	6.55	4.49	0.0469	0.146	0.146	NML-Pso	0.0816901	-1.08783	0.108332
ZFYVE21	Trm2	0.47	4.7	4.11	0.0563	0.164	0.164	NML-Pso	0.0992455	-1.00329	0.0642254
NEDD8	Trm2	0.47	8.35	5.35	0.0316	0.114	0.114	NML-Pso	0.0995602	-1.00191	0.0841853
IDH3B	Trm2	0.469	5.98	4.7	0.0425	0.137	0.137	NML-Pso	0.0598779	-1.22273	0.113073
EIF4A3	Trm2	0.469	6.35	8.05	0.0102	0.0564	0.0564	NML-Pso	0.0742425	-1.12935	0.0612348
RCBTB2	Trm2	0.469	7.31	2.93	0.102	0.241	0.241	NML-Pso	0.13862	-0.858173	0.113312
GAPDH	Trm2	0.469	11.8	2.73	0.114	0.258	0.258	NML-Pso	0.148728	-0.827607	0.109154
ACTR1B	Trm2	0.468	5.35	6.08	0.0229	0.094	0.094	NML-Pso	0.0564384	-1.24843	0.0879956
ESYT1	Trm2	0.468	5.61	7.86	0.011	0.0592	0.0592	NML-Pso	0.0609467	-1.21505	0.0644696
DCTPP1	Trm2	0.468	5.58	6.07	0.023	0.0941	0.0941	NML-Pso	0.0818731	-1.08686	0.0600506
EPS8L2	Trm2	0.468	4.56	2.9	0.104	0.243	0.243	NML-Pso	0.0831186	-1.0803	0.127288
TMEM191B	Trm2	0.468	4.27	3.14	0.0917	0.225	0.225	NML-Pso	0.104377	-0.981396	0.0818959
TMEM170A	Trm2	0.467	5.6	11.6	0.00285	0.0258	0.0258	NML-Pso	0.0481211	-1.31766	0.0593566
MTHFD1	Trm2	0.467	4.17	2.91	0.103	0.242	0.242	NML-Pso	0.0769004	-1.11407	0.127009
CCDC142	Trm2	0.467	3.54	2.04	0.169	0.331	0.331	NML-Pso	0.0830295	-1.08077	0.180766
BMI1	Trm2	0.467	4.73	3.91	0.0622	0.175	0.175	NML-Pso	0.0839271	-1.0761	0.0865996
MED10	Trm2	0.467	7.15	7.2	0.0143	0.0689	0.0689	NML-Pso	0.0842564	-1.0744	0.0720854
SLC39A4	Trm2	0.467	4.1	3.26	0.0862	0.215	0.215	NML-Pso	0.107171	-0.969923	0.0632279
CISD2	Trm2	0.466	6.15	5.66	0.0274	0.105	0.105	NML-Pso	0.0555812	-1.25507	0.101674
ARHGAP15	Trm2	0.466	6.47	6	0.0237	0.0958	0.0958	NML-Pso	0.0777943	-1.10905	0.081588
SIMC1	Trm2	0.466	3.51	4.21	0.0537	0.16	0.16	NML-Pso	0.0861013	-1.06499	0.0340435
ZNF639	Trm2	0.465	4.68	7.35	0.0135	0.0665	0.0665	NML-Pso	0.0513837	-1.28918	0.0632966
MAPKAPK5	Trm2	0.465	4.81	5.94	0.0243	0.0973	0.0973	NML-Pso	0.0551241	-1.25866	0.081267
TMEM173	Trm2	0.465	7.18	2.2	0.154	0.312	0.312	NML-Pso	0.127215	-0.89546	0.176504
UBE2D1	Trm2	0.464	4.92	5.5	0.0296	0.11	0.11	NML-Pso	0.0521611	-1.28265	0.0941896
ANKS3	Trm2	0.464	3.95	4.25	0.0527	0.158	0.158	NML-Pso	0.0658867	-1.1812	0.0752871
HELB	Trm2	0.464	5.63	2.59	0.123	0.271	0.271	NML-Pso	0.0715747	-1.14524	0.183818
CDKN2D	Trm2	0.464	5.03	1.39	0.252	0.426	0.426	NML-Pso	0.215807	-0.665935	0.152525
NAB2	Trm2	0.463	3.32	1.85	0.189	0.355	0.355	NML-Pso	0.0814243	-1.08925	0.193849
PSMA2	Trm2	0.463	7.42	3.42	0.0793	0.203	0.203	NML-Pso	0.118941	-0.924668	0.108155
STX4	Trm2	0.462	5.91	9.9	0.00511	0.0368	0.0368	NML-Pso	0.0555965	-1.25495	0.0595329
CNBP	Trm2	0.462	8.11	8.32	0.00919	0.0525	0.0525	NML-Pso	0.0708369	-1.14974	0.0798655
PHF13	Trm2	0.462	3.75	4.17	0.0547	0.161	0.161	NML-Pso	0.0730416	-1.13643	0.0607065
C20orf27	Trm2	0.462	4.46	3.15	0.0912	0.224	0.224	NML-Pso	0.0970551	-1.01298	0.0910921
SGSM3	Trm2	0.462	3.12	0.892	0.356	0.531	0.531	NML-Pso	0.237177	-0.624928	0.226812
ILF3-DT	Trm2	0.461	5.25	5.51	0.0294	0.109	0.109	NML-Pso	0.0587236	-1.23119	0.0896014
ARMC7	Trm2	0.461	3.56	1.88	0.185	0.351	0.351	NML-Pso	0.0643952	-1.19115	0.224746
DPH3	Trm2	0.461	5.32	6.45	0.0196	0.0851	0.0851	NML-Pso	0.0725833	-1.13916	0.0604667
MMD	Trm2	0.461	3.53	2.73	0.114	0.258	0.258	NML-Pso	0.0765392	-1.11612	0.110063
TCEA2	Trm2	0.461	4.67	3.02	0.0976	0.233	0.233	NML-Pso	0.106337	-0.973314	0.0930044
RNF11	Trm2	0.46	5.35	5.32	0.032	0.115	0.115	NML-Pso	0.0581392	-1.23553	0.095772
FAU	Trm2	0.46	11.4	3.97	0.0602	0.172	0.172	NML-Pso	0.128682	-0.890483	0.0689424
TIMM50	Trm2	0.459	4.46	2.51	0.129	0.279	0.279	NML-Pso	0.0680443	-1.16721	0.160039
KAT2B	Trm2	0.459	4.65	1.5	0.236	0.409	0.409	NML-Pso	0.202916	-0.692685	0.132386
RGS1	Trm2	0.459	9.01	1.22	0.282	0.456	0.456	NML-Pso	0.221931	-0.653783	0.241268
KLRC4	Trm2	0.459	2.96	0.408	0.53	0.686	0.686	NML-Pso	0.436394	-0.360122	0.727347
ATOX1	Trm2	0.458	6.48	4.28	0.0517	0.156	0.156	NML-Pso	0.088094	-1.05505	0.0982809
COX7A2	Trm2	0.458	8.69	3.98	0.0599	0.171	0.171	NML-Pso	0.0976486	-1.01033	0.114221
SIGIRR	Trm2	0.457	5.83	4.82	0.0403	0.132	0.132	NML-Pso	0.086917	-1.0609	0.0732432
SERGEF	Trm2	0.457	3.95	3.29	0.0849	0.212	0.212	NML-Pso	0.0969989	-1.01323	0.0655528
CHSY1	Trm2	0.457	3.98	2.7	0.116	0.261	0.261	NML-Pso	0.105156	-0.978164	0.0851519
PRDX4	Trm2	0.457	5.84	2.3	0.145	0.301	0.301	NML-Pso	0.153099	-0.815028	0.102787
NUCB2	Trm2	0.457	5.72	1.87	0.187	0.352	0.352	NML-Pso	0.154694	-0.810527	0.145724
GAMT	Trm2	0.457	3.44	1.43	0.246	0.42	0.42	NML-Pso	0.204441	-0.689431	0.0871847
PUS3	Trm2	0.456	4.28	3.97	0.0602	0.172	0.172	NML-Pso	0.0711756	-1.14767	0.079133
PI4K2B	Trm2	0.456	3.27	2.42	0.136	0.289	0.289	NML-Pso	0.073373	-1.13446	0.131958
TMEM102	Trm2	0.456	4.53	3.72	0.0682	0.185	0.185	NML-Pso	0.0750567	-1.12461	0.0952272
UQCC2	Trm2	0.456	5.73	3.98	0.0599	0.171	0.171	NML-Pso	0.105012	-0.978761	0.0691628
SNHG12	Trm2	0.456	6.04	2.41	0.136	0.29	0.29	NML-Pso	0.166705	-0.778051	0.0805386
CETN2	Trm2	0.455	4.07	2.25	0.15	0.307	0.307	NML-Pso	0.0648997	-1.18776	0.176674
EMC4	Trm2	0.455	6.11	4.81	0.0403	0.132	0.132	NML-Pso	0.0666463	-1.17622	0.0992431
FUOM	Trm2	0.455	3.8	1.42	0.247	0.422	0.422	NML-Pso	0.191712	-0.717351	0.135505
IARS	Trm2	0.454	4.87	6.27	0.0211	0.0895	0.0895	NML-Pso	0.0522567	-1.28186	0.0773118
NOP56	Trm2	0.454	6.41	9.34	0.00627	0.0418	0.0418	NML-Pso	0.0534219	-1.27228	0.0749727
ZNF276	Trm2	0.454	4.56	5.66	0.0275	0.105	0.105	NML-Pso	0.0559888	-1.2519	0.0692661
PYGO2	Trm2	0.454	3.99	4.09	0.0569	0.166	0.166	NML-Pso	0.0638992	-1.1945	0.0796192
SLC30A1	Trm2	0.454	3.29	3.84	0.0642	0.178	0.178	NML-Pso	0.0647575	-1.18871	0.0592509
ERH	Trm2	0.454	7.56	5.86	0.0252	0.0996	0.0996	NML-Pso	0.0786478	-1.10431	0.0907932
UFSP2	Trm2	0.453	5.11	8.09	0.01	0.0556	0.0556	NML-Pso	0.0591062	-1.22837	0.0524208
ZNF600	Trm2	0.453	3.88	2.69	0.117	0.261	0.261	NML-Pso	0.0957713	-1.01876	0.0999026
HACD2	Trm2	0.453	4.79	3.3	0.0842	0.211	0.211	NML-Pso	0.098152	-1.0081	0.0889702
ZHX2	Trm2	0.453	3.36	2.5	0.13	0.28	0.28	NML-Pso	0.112452	-0.949033	0.0605716
DGKH	Trm2	0.453	4.76	0.967	0.337	0.511	0.511	NML-Pso	0.221942	-0.653761	0.296535
ATXN1L	Trm2	0.452	4.19	6.34	0.0205	0.0877	0.0877	NML-Pso	0.0626222	-1.20327	0.0408873
SRSF8	Trm2	0.452	6.24	6.58	0.0185	0.0823	0.0823	NML-Pso	0.0658498	-1.18145	0.075935
EIF5B	Trm2	0.452	7.83	6.83	0.0167	0.0762	0.0762	NML-Pso	0.0806127	-1.0936	0.0768459
PNO1	Trm2	0.452	4.61	4.76	0.0413	0.135	0.135	NML-Pso	0.0847896	-1.07166	0.053332
KIF16B	Trm2	0.452	3.57	2.32	0.143	0.299	0.299	NML-Pso	0.0920301	-1.03607	0.115428
ARHGEF2	Trm2	0.451	4.76	5.97	0.024	0.0965	0.0965	NML-Pso	0.053479	-1.27182	0.0771198
TSEN15	Trm2	0.451	4.88	3.37	0.0815	0.206	0.206	NML-Pso	0.0626867	-1.20282	0.127162
P2RY8	Trm2	0.451	5.79	7.47	0.0129	0.065	0.065	NML-Pso	0.0639589	-1.1941	0.0600546
UNC50	Trm2	0.451	5.11	5.74	0.0265	0.103	0.103	NML-Pso	0.0730168	-1.13658	0.0591991
SPATS2	Trm2	0.45	3.89	2.68	0.117	0.262	0.262	NML-Pso	0.0664203	-1.1777	0.136188
SLC39A1	Trm2	0.45	5.37	4.79	0.0407	0.133	0.133	NML-Pso	0.0760247	-1.11905	0.0798264
TRADD	Trm2	0.45	6.81	4.38	0.0494	0.152	0.152	NML-Pso	0.107867	-0.967112	0.0742338
MIAT	Trm2	0.45	6.38	2.91	0.104	0.243	0.243	NML-Pso	0.116743	-0.932769	0.108693
EIF2B4	Trm2	0.449	5.17	6.42	0.0198	0.0857	0.0857	NML-Pso	0.0560229	-1.25163	0.0717624
TMEM11	Trm2	0.449	5.04	4.14	0.0555	0.163	0.163	NML-Pso	0.0677609	-1.16902	0.0971872
ZNF821	Trm2	0.449	3.71	3.59	0.0728	0.193	0.193	NML-Pso	0.0867089	-1.06194	0.054123
PRPSAP2	Trm2	0.448	4.21	4.15	0.055	0.162	0.162	NML-Pso	0.0592155	-1.22756	0.0875742
ADPRHL2	Trm2	0.448	5.34	5.46	0.0301	0.111	0.111	NML-Pso	0.0763597	-1.11714	0.0652328
UBL5	Trm2	0.448	8.84	3.72	0.0683	0.185	0.185	NML-Pso	0.0925761	-1.0335	0.12378
UXS1	Trm2	0.447	5.15	5.26	0.0329	0.117	0.117	NML-Pso	0.0718888	-1.14334	0.0678318
SSU72	Trm2	0.447	7.35	6.55	0.0187	0.0828	0.0828	NML-Pso	0.0777436	-1.10934	0.080257
KIAA0040	Trm2	0.447	5.52	2.41	0.136	0.29	0.29	NML-Pso	0.0878912	-1.05605	0.161602
IER3IP1	Trm2	0.447	6.37	4.04	0.0582	0.168	0.168	NML-Pso	0.0902226	-1.04468	0.0938739
KHDC4	Trm2	0.447	5.43	3.22	0.0878	0.218	0.218	NML-Pso	0.0940126	-1.02681	0.105941
ERGIC3	Trm2	0.446	5.93	2.52	0.128	0.279	0.279	NML-Pso	0.058857	-1.2302	0.183975
EIF2B5	Trm2	0.446	4.78	5.79	0.026	0.102	0.102	NML-Pso	0.0605872	-1.21762	0.0679147
ATIC	Trm2	0.446	4.56	4.88	0.0391	0.13	0.13	NML-Pso	0.0750367	-1.12473	0.0585753
PAK1IP1	Trm2	0.446	4.31	3.03	0.0973	0.233	0.233	NML-Pso	0.0803333	-1.0951	0.102267
BRD3OS	Trm2	0.446	3.12	2.16	0.157	0.316	0.316	NML-Pso	0.0825482	-1.08329	0.118749
OGFR	Trm2	0.445	5.73	6.38	0.0202	0.0868	0.0868	NML-Pso	0.0492807	-1.30732	0.0863924
CDS2	Trm2	0.445	5.59	6.46	0.0194	0.0848	0.0848	NML-Pso	0.0579266	-1.23712	0.0756496
SGTA	Trm2	0.445	4.4	4.76	0.0414	0.135	0.135	NML-Pso	0.0581703	-1.2353	0.0750249
EHD4	Trm2	0.445	5.92	7.33	0.0136	0.0668	0.0668	NML-Pso	0.061701	-1.20971	0.0652999
EIF2B3	Trm2	0.445	3.68	3	0.0988	0.235	0.235	NML-Pso	0.0740647	-1.13039	0.093255
AKR1A1	Trm2	0.445	6.09	3.9	0.0623	0.175	0.175	NML-Pso	0.081941	-1.0865	0.0971249
ST6GAL1	Trm2	0.445	4.65	4.01	0.0589	0.17	0.17	NML-Pso	0.0918077	-1.03712	0.0603427
FPGS	Trm2	0.444	3.99	2.31	0.144	0.3	0.3	NML-Pso	0.0625156	-1.20401	0.165509
FUS	Trm2	0.444	7.53	11.6	0.00278	0.0253	0.0253	NML-Pso	0.0637052	-1.19582	0.0656663
MED24	Trm2	0.444	3.86	5.13	0.0349	0.122	0.122	NML-Pso	0.0655389	-1.1835	0.0450338
QDPR	Trm2	0.444	3.98	2.96	0.101	0.239	0.239	NML-Pso	0.0827958	-1.08199	0.0920742
RELT	Trm2	0.444	3.67	1.75	0.2	0.368	0.368	NML-Pso	0.0952503	-1.02113	0.192617
UXT	Trm2	0.444	7.5	4.12	0.0559	0.164	0.164	NML-Pso	0.120969	-0.917324	0.0716432
SARNP	Trm2	0.444	4.44	2.79	0.11	0.252	0.252	NML-Pso	0.121444	-0.915626	0.0629334
TTC19	Trm2	0.443	6.2	8.58	0.00834	0.0496	0.0496	NML-Pso	0.0557279	-1.25393	0.0664202
BCCIP	Trm2	0.443	5.12	6.03	0.0234	0.095	0.095	NML-Pso	0.0617733	-1.2092	0.0675751
CHRNB1	Trm2	0.443	4.38	4.22	0.0533	0.159	0.159	NML-Pso	0.0694191	-1.15852	0.0709628
STX5	Trm2	0.443	5.56	3.7	0.0688	0.186	0.186	NML-Pso	0.0697515	-1.15645	0.113218
NUDCD2	Trm2	0.443	6.12	7.29	0.0138	0.0676	0.0676	NML-Pso	0.0700016	-1.15489	0.0587103
HSD17B10	Trm2	0.443	5.86	3.23	0.0874	0.217	0.217	NML-Pso	0.0736821	-1.13264	0.124726
NPRL3	Trm2	0.443	4.24	3.88	0.063	0.176	0.176	NML-Pso	0.080816	-1.0925	0.0636282
RPL5	Trm2	0.443	10.7	4.07	0.0575	0.167	0.167	NML-Pso	0.110466	-0.956771	0.0825126
RPS26	Trm2	0.443	10.7	1.39	0.253	0.427	0.427	NML-Pso	0.203037	-0.692425	0.187102
ZFAND2B	Trm2	0.442	5.29	4.66	0.0432	0.139	0.139	NML-Pso	0.0631921	-1.19934	0.090096
SELENOT	Trm2	0.442	7.45	5.35	0.0315	0.114	0.114	NML-Pso	0.0820566	-1.08589	0.0897514
CD55	Trm2	0.442	5.74	5.12	0.035	0.122	0.122	NML-Pso	0.0863688	-1.06364	0.0590293
PSME1	Trm2	0.442	8.32	3.07	0.0951	0.229	0.229	NML-Pso	0.10096	-0.995849	0.132906
RRP7A	Trm2	0.442	5.62	3.43	0.0791	0.203	0.203	NML-Pso	0.105551	-0.976536	0.080809
IKZF2	Trm2	0.442	4.48	0.829	0.373	0.547	0.547	NML-Pso	0.247874	-0.605769	0.290236
UNC13D	Trm2	0.441	4.98	3.89	0.0627	0.176	0.176	NML-Pso	0.0661632	-1.17938	0.104714
ABCC5	Trm2	0.441	3.52	2.55	0.126	0.274	0.274	NML-Pso	0.104561	-0.98063	0.0649453
MICA	Trm2	0.441	3.51	2.84	0.107	0.247	0.247	NML-Pso	0.110718	-0.955782	0.0357458
MFHAS1	Trm2	0.441	7.59	2.35	0.141	0.296	0.296	NML-Pso	0.15771	-0.802142	0.110622
TRAF4	Trm2	0.441	4.15	1.34	0.261	0.434	0.434	NML-Pso	0.193391	-0.713565	0.140906
PSME3	Trm2	0.44	4.84	10.2	0.00455	0.0343	0.0343	NML-Pso	0.0463861	-1.33361	0.0495164
MAX	Trm2	0.44	6.19	7.78	0.0114	0.0602	0.0602	NML-Pso	0.0542204	-1.26584	0.0726364
DDX41	Trm2	0.44	4.43	4.27	0.052	0.157	0.157	NML-Pso	0.0625899	-1.2035	0.078263
TMEM123	Trm2	0.44	7.95	7.07	0.0151	0.0715	0.0715	NML-Pso	0.063544	-1.19693	0.0907948
C16orf54	Trm2	0.44	4.61	4.22	0.0534	0.159	0.159	NML-Pso	0.0837143	-1.0772	0.0623953
RPS23	Trm2	0.44	11.7	3.13	0.0922	0.225	0.225	NML-Pso	0.1398	-0.854494	0.0752839
MRPL46	Trm2	0.439	4.82	6.97	0.0158	0.0733	0.0733	NML-Pso	0.0584409	-1.23328	0.0543787
RNF4	Trm2	0.439	5.56	6.18	0.0219	0.092	0.092	NML-Pso	0.0664489	-1.17751	0.0649173
HAT1	Trm2	0.439	5.72	6.97	0.0158	0.0733	0.0733	NML-Pso	0.0696185	-1.15728	0.0542055
SAT2	Trm2	0.439	6.66	6.8	0.0169	0.0769	0.0769	NML-Pso	0.0718966	-1.14329	0.0740013
SSRP1	Trm2	0.438	5.78	7.27	0.014	0.0679	0.0679	NML-Pso	0.0501026	-1.30014	0.0736811
SYNC	Trm2	0.438	4.73	2.72	0.115	0.258	0.258	NML-Pso	0.0685168	-1.1642	0.143034
PIP4K2C	Trm2	0.438	3.44	2.62	0.121	0.268	0.268	NML-Pso	0.101872	-0.991943	0.0553025
NDUFAF3	Trm2	0.438	6.17	2.89	0.105	0.243	0.243	NML-Pso	0.105647	-0.976142	0.107356
CLNS1A	Trm2	0.438	6.75	4.25	0.0525	0.157	0.157	NML-Pso	0.108478	-0.96466	0.0708889
RPL28	Trm2	0.437	12.3	2.83	0.108	0.248	0.248	NML-Pso	0.148453	-0.828412	0.0733244
C12orf29	Trm2	0.436	4.71	5.94	0.0243	0.0973	0.0973	NML-Pso	0.0621792	-1.20636	0.0584848
UBQLN4	Trm2	0.436	4.11	2.85	0.107	0.247	0.247	NML-Pso	0.0742561	-1.12927	0.105108
OSTC	Trm2	0.436	7.06	4.94	0.038	0.128	0.128	NML-Pso	0.0802273	-1.09568	0.0937391
TMEM267	Trm2	0.436	3.93	3.57	0.0736	0.194	0.194	NML-Pso	0.0827021	-1.08248	0.0595639
VAMP2	Trm2	0.436	7.48	3.66	0.0703	0.189	0.189	NML-Pso	0.0951718	-1.02149	0.110572
MYL12B	Trm2	0.436	9.45	5.15	0.0345	0.121	0.121	NML-Pso	0.105358	-0.977332	0.0673245
CASS4	Trm2	0.436	4.11	2.01	0.171	0.333	0.333	NML-Pso	0.112538	-0.948703	0.118221
DNAJC25	Trm2	0.435	3.25	2.66	0.119	0.265	0.265	NML-Pso	0.0745952	-1.12729	0.0895484
SREBF2	Trm2	0.435	4.6	3.94	0.0611	0.173	0.173	NML-Pso	0.0898885	-1.0463	0.0559867
UBA52	Trm2	0.435	11	3.3	0.0843	0.212	0.212	NML-Pso	0.138763	-0.857725	0.0696185
BOD1	Trm2	0.434	4.72	6.52	0.019	0.0834	0.0834	NML-Pso	0.0474056	-1.32417	0.0712483
SYNJ2BP	Trm2	0.434	3.48	2.79	0.111	0.252	0.252	NML-Pso	0.0677034	-1.16939	0.101692
PCNX1	Trm2	0.434	6.43	3.13	0.0923	0.226	0.226	NML-Pso	0.0845422	-1.07293	0.127926
RFC2	Trm2	0.434	4.38	3.53	0.0751	0.196	0.196	NML-Pso	0.0848097	-1.07155	0.0683597
LMBR1	Trm2	0.434	4.44	3.07	0.0951	0.229	0.229	NML-Pso	0.0907995	-1.04192	0.0812123
NCK2	Trm2	0.434	6.36	2.35	0.141	0.296	0.296	NML-Pso	0.106433	-0.972924	0.145416
WDR5	Trm2	0.433	3.66	3.91	0.0619	0.175	0.175	NML-Pso	0.0554655	-1.25598	0.0707199
REPIN1	Trm2	0.433	4.16	2.35	0.141	0.296	0.296	NML-Pso	0.067768	-1.16898	0.149815
DENND2D	Trm2	0.433	4.8	3.15	0.0911	0.224	0.224	NML-Pso	0.077044	-1.11326	0.10848
HAX1	Trm2	0.433	6.77	3.61	0.0719	0.192	0.192	NML-Pso	0.110596	-0.956261	0.0823458
RASA2	Trm2	0.433	5.68	1.88	0.186	0.352	0.352	NML-Pso	0.120065	-0.920583	0.161053
TTC39B	Trm2	0.433	3.88	1.74	0.203	0.37	0.37	NML-Pso	0.121567	-0.915186	0.146408
BSDC1	Trm2	0.432	5.97	4.57	0.0451	0.142	0.142	NML-Pso	0.0726379	-1.13884	0.086397
FASTKD2	Trm2	0.432	4.06	3.01	0.098	0.233	0.233	NML-Pso	0.0746485	-1.12698	0.0954558
MRPL32	Trm2	0.432	6.26	5.05	0.0361	0.124	0.124	NML-Pso	0.0828419	-1.08175	0.0699868
SWSAP1	Trm2	0.432	3.24	2.46	0.132	0.284	0.284	NML-Pso	0.0849226	-1.07098	0.0798858
SDHAF1	Trm2	0.432	4.76	3.77	0.0666	0.183	0.183	NML-Pso	0.0851553	-1.06979	0.07353
ZNF891	Trm2	0.432	3.64	2.88	0.105	0.244	0.244	NML-Pso	0.0872343	-1.05931	0.0740281
OSBPL8	Trm2	0.432	7.5	1.95	0.178	0.341	0.341	NML-Pso	0.0988172	-1.00517	0.204934
RPL29	Trm2	0.432	11.2	2.93	0.102	0.241	0.241	NML-Pso	0.150868	-0.821404	0.0689323
IDH3A	Trm2	0.431	4.55	3.08	0.0947	0.229	0.229	NML-Pso	0.0717868	-1.14396	0.109243
PPIB	Trm2	0.431	8.6	3.92	0.0618	0.175	0.175	NML-Pso	0.0832188	-1.07978	0.116505
GPR171	Trm2	0.431	8.61	4.69	0.0427	0.138	0.138	NML-Pso	0.0875104	-1.05794	0.0963508
KBTBD6	Trm2	0.431	3.25	1.48	0.239	0.412	0.412	NML-Pso	0.10226	-0.990294	0.189129
METTL15	Trm2	0.431	4.8	1.5	0.234	0.408	0.408	NML-Pso	0.112539	-0.948697	0.214558
HLA-DQA1	Trm2	0.431	5.38	0.717	0.407	0.579	0.579	NML-Pso	0.35457	-0.450298	0.24053
NDUFA6	Trm2	0.43	7.62	3.72	0.0682	0.185	0.185	NML-Pso	0.0870548	-1.06021	0.114294
ZNF358	Trm2	0.43	3.2	2.35	0.141	0.296	0.296	NML-Pso	0.105277	-0.977666	0.055163
CHCHD2	Trm2	0.43	9.34	4.26	0.0523	0.157	0.157	NML-Pso	0.112174	-0.950106	0.0748851
PLA2G12A	Trm2	0.43	3.26	1.66	0.213	0.383	0.383	NML-Pso	0.125532	-0.901246	0.121715
HGS	Trm2	0.429	5.04	5.51	0.0293	0.109	0.109	NML-Pso	0.0653417	-1.18481	0.0618286
SARAF	Trm2	0.429	10.5	5.13	0.0349	0.122	0.122	NML-Pso	0.0814409	-1.08916	0.0875622
APOBEC3G	Trm2	0.429	6.27	2.02	0.171	0.333	0.333	NML-Pso	0.0930555	-1.03126	0.175023
SNRNP48	Trm2	0.428	5.08	4.04	0.0582	0.168	0.168	NML-Pso	0.0516845	-1.28664	0.107876
SYAP1	Trm2	0.428	6.87	4.13	0.0557	0.163	0.163	NML-Pso	0.103529	-0.98494	0.0791352
TIMM22	Trm2	0.427	4.8	6.23	0.0214	0.0905	0.0905	NML-Pso	0.0533743	-1.27267	0.0646789
HM13	Trm2	0.427	6.53	5.32	0.032	0.116	0.116	NML-Pso	0.0538278	-1.26899	0.105772
TDP2	Trm2	0.427	5.45	8.51	0.00856	0.0503	0.0503	NML-Pso	0.0542482	-1.26561	0.0570504
PITPNM1	Trm2	0.427	4.97	5.48	0.0298	0.11	0.11	NML-Pso	0.0560246	-1.25162	0.0741808
DDOST	Trm2	0.427	6.58	4.71	0.0423	0.137	0.137	NML-Pso	0.0768468	-1.11437	0.0905251
URB1	Trm2	0.427	3.13	2.14	0.159	0.318	0.318	NML-Pso	0.0924042	-1.03431	0.0893711
DHPS	Trm2	0.427	6.3	3.62	0.0716	0.191	0.191	NML-Pso	0.104899	-0.979227	0.0750984
RPF1	Trm2	0.426	5.75	5.28	0.0326	0.117	0.117	NML-Pso	0.0633539	-1.19823	0.0773589
TRIM5	Trm2	0.426	3.71	1.77	0.199	0.366	0.366	NML-Pso	0.070229	-1.15348	0.187507
SAR1A	Trm2	0.425	5.98	4.97	0.0374	0.127	0.127	NML-Pso	0.0517385	-1.28619	0.100106
TBCB	Trm2	0.425	6.68	4.74	0.0417	0.135	0.135	NML-Pso	0.0739691	-1.13095	0.0927022
SHARPIN	Trm2	0.425	5.31	3.84	0.0643	0.179	0.179	NML-Pso	0.0983784	-1.0071	0.0610408
PIAS3	Trm2	0.425	3.75	2.32	0.144	0.299	0.299	NML-Pso	0.102119	-0.990893	0.0843231
ATP6V1F	Trm2	0.425	7.74	3.83	0.0644	0.179	0.179	NML-Pso	0.111611	-0.952292	0.0817427
mm10---Gm42418	Trm2	0.425	12	0.061	0.807	0.887	0.887	NML-Pso	3.08388	0.489098	3.01696
COPS8	Trm2	0.424	5.25	5.18	0.0341	0.12	0.12	NML-Pso	0.0563329	-1.24924	0.0834895
ERGIC2	Trm2	0.424	6.67	8.12	0.00995	0.0554	0.0554	NML-Pso	0.0639242	-1.19433	0.0693488
TRUB2	Trm2	0.423	4.42	5.82	0.0256	0.101	0.101	NML-Pso	0.0475064	-1.32325	0.0617014
RAB5A	Trm2	0.423	5.97	6.58	0.0185	0.0823	0.0823	NML-Pso	0.0535966	-1.27086	0.0769215
DNAJB1	Trm2	0.423	6.37	5.12	0.0349	0.122	0.122	NML-Pso	0.0813466	-1.08966	0.0704804
FAM213B	Trm2	0.423	3.78	3.11	0.0932	0.227	0.227	NML-Pso	0.0918177	-1.03707	0.0512635
TPT1	Trm2	0.423	12.8	2.25	0.15	0.307	0.307	NML-Pso	0.113059	-0.946694	0.140993
IL17RE	Trm2	0.423	3.6	0.902	0.354	0.528	0.528	NML-Pso	0.220467	-0.656657	0.200282
WDR61	Trm2	0.422	4.75	3.9	0.0622	0.175	0.175	NML-Pso	0.062636	-1.20318	0.0914178
RCHY1	Trm2	0.422	4.91	4.94	0.0379	0.128	0.128	NML-Pso	0.0661499	-1.17947	0.0679619
LSM5	Trm2	0.422	6.47	4.43	0.0482	0.149	0.149	NML-Pso	0.0831295	-1.08024	0.0839209
AC025164.1	Trm2	0.422	4.69	3.68	0.0694	0.187	0.187	NML-Pso	0.0877585	-1.05671	0.0649466
GIMAP1	Trm2	0.422	7.24	2.26	0.148	0.305	0.305	NML-Pso	0.130933	-0.882951	0.130556
SLC25A1	Trm2	0.421	5.09	4.56	0.0453	0.143	0.143	NML-Pso	0.0694674	-1.15822	0.0690111
CAPN1	Trm2	0.421	5.85	4.06	0.0577	0.167	0.167	NML-Pso	0.0811347	-1.09079	0.0793644
FRMD4B	Trm2	0.421	5.42	2.21	0.153	0.311	0.311	NML-Pso	0.13107	-0.882496	0.102352
IPO5	Trm2	0.42	5.02	7.44	0.013	0.0652	0.0652	NML-Pso	0.0536119	-1.27074	0.0539232
TSC22D4	Trm2	0.42	6.26	2.77	0.112	0.254	0.254	NML-Pso	0.0586268	-1.2319	0.15686
HCFC1R1	Trm2	0.42	5.67	3.57	0.0736	0.194	0.194	NML-Pso	0.0619475	-1.20798	0.11383
HAGHL	Trm2	0.42	4.36	3.84	0.0643	0.179	0.179	NML-Pso	0.078958	-1.1026	0.0559224
NOP10	Trm2	0.42	7.55	5.23	0.0334	0.119	0.119	NML-Pso	0.0801035	-1.09635	0.0856556
KLHDC3	Trm2	0.42	4.88	3.13	0.0921	0.225	0.225	NML-Pso	0.0871547	-1.05971	0.0906879
GNA13	Trm2	0.42	6.09	3.96	0.0606	0.173	0.173	NML-Pso	0.0967846	-1.01419	0.0679539
UNC119	Trm2	0.42	5.07	2.6	0.122	0.269	0.269	NML-Pso	0.111982	-0.950851	0.0850718
PNPLA2	Trm2	0.419	5.66	4.34	0.0502	0.153	0.153	NML-Pso	0.0592227	-1.22751	0.0966175
RNF139	Trm2	0.419	4.76	2.47	0.132	0.283	0.283	NML-Pso	0.0625018	-1.20411	0.150543
APH1A	Trm2	0.419	6.1	5.18	0.0341	0.12	0.12	NML-Pso	0.0742247	-1.12945	0.0686594
GCLM	Trm2	0.418	6.25	6.14	0.0223	0.0929	0.0929	NML-Pso	0.0553128	-1.25717	0.082148
PMPCA	Trm2	0.418	4.87	4.63	0.0439	0.14	0.14	NML-Pso	0.0594174	-1.22609	0.0822051
AP3M2	Trm2	0.418	5.15	3.6	0.0724	0.192	0.192	NML-Pso	0.0661945	-1.17918	0.100539
NUTF2	Trm2	0.418	5.97	2.99	0.0992	0.236	0.236	NML-Pso	0.0982384	-1.00772	0.0964418
DTD1	Trm2	0.417	4.73	4.29	0.0516	0.156	0.156	NML-Pso	0.0710723	-1.1483	0.069502
ZNF583	Trm2	0.417	3.52	1.83	0.191	0.357	0.357	NML-Pso	0.090062	-1.04546	0.128747
B4GALT7	Trm2	0.417	3.55	1.84	0.19	0.356	0.356	NML-Pso	0.108743	-0.9636	0.105886
UBE2Q2	Trm2	0.416	6.01	7.53	0.0126	0.0642	0.0642	NML-Pso	0.0626908	-1.2028	0.0569758
DDX56	Trm2	0.415	4.51	5.14	0.0347	0.121	0.121	NML-Pso	0.0539642	-1.26789	0.0653052
SERPINB9	Trm2	0.415	5.25	5.1	0.0354	0.123	0.123	NML-Pso	0.0651682	-1.18596	0.0680867
ATAD3A	Trm2	0.415	3.95	2.17	0.156	0.315	0.315	NML-Pso	0.0854355	-1.06836	0.117317
ACTA2	Trm2	0.414	4.58	1.93	0.18	0.343	0.343	NML-Pso	0.0706618	-1.15082	0.190705
ARF5	Trm2	0.414	6.37	2.22	0.152	0.31	0.31	NML-Pso	0.0941561	-1.02615	0.153121
PIGC	Trm2	0.414	4.59	2.53	0.128	0.277	0.277	NML-Pso	0.095308	-1.02087	0.098831
MT-ND6	Trm2	0.414	7.69	1.58	0.223	0.394	0.394	NML-Pso	0.102203	-0.990535	0.226538
HLA-A	Trm2	0.414	11.9	2.43	0.135	0.288	0.288	NML-Pso	0.118386	-0.926699	0.119327
mm10---Lars2	Trm2	0.414	5.77	0.118	0.735	0.838	0.838	NML-Pso	2.23225	0.348743	1.54791
MLX	Trm2	0.413	5.59	7.92	0.0108	0.0584	0.0584	NML-Pso	0.0510427	-1.29207	0.061886
SRRT	Trm2	0.413	5.57	3.44	0.0787	0.202	0.202	NML-Pso	0.0539302	-1.26817	0.124335
SNRPC	Trm2	0.413	6.33	3.36	0.082	0.207	0.207	NML-Pso	0.0968389	-1.01395	0.0875057
AC004687.1	Trm2	0.413	6.5	3.03	0.0973	0.233	0.233	NML-Pso	0.114368	-0.941694	0.0845918
IRF2BP1	Trm2	0.412	3.89	3.82	0.0647	0.179	0.179	NML-Pso	0.0606939	-1.21685	0.0658753
MAP4K2	Trm2	0.412	4.92	3.86	0.0636	0.177	0.177	NML-Pso	0.062927	-1.20116	0.0941032
ZNF568	Trm2	0.412	4	3.07	0.0951	0.229	0.229	NML-Pso	0.0888212	-1.05148	0.0601483
ISCU	Trm2	0.412	8.33	4.53	0.0461	0.145	0.145	NML-Pso	0.100436	-0.998109	0.0749139
ZNF525	Trm2	0.412	3.24	1	0.328	0.504	0.504	NML-Pso	0.113186	-0.946207	0.2737
NDUFC2	Trm2	0.412	7.69	3.8	0.0654	0.181	0.181	NML-Pso	0.114248	-0.942151	0.0728787
MAGT1	Trm2	0.411	5.3	7.44	0.013	0.0652	0.0652	NML-Pso	0.0521467	-1.28277	0.0607167
CPSF7	Trm2	0.411	4.73	4.71	0.0422	0.136	0.136	NML-Pso	0.0619325	-1.20808	0.0678512
ZNF230	Trm2	0.411	3.63	2.85	0.107	0.247	0.247	NML-Pso	0.0669875	-1.17401	0.088949
NUDT22	Trm2	0.411	6.08	4.2	0.0539	0.16	0.16	NML-Pso	0.0714591	-1.14594	0.085764
CLN8	Trm2	0.411	4.7	3.34	0.0825	0.208	0.208	NML-Pso	0.0806892	-1.09318	0.0834879
RSL24D1	Trm2	0.411	7.82	4.75	0.0414	0.135	0.135	NML-Pso	0.0837093	-1.07723	0.0865739
ZNF552	Trm2	0.411	3.34	2.37	0.14	0.294	0.294	NML-Pso	0.0894848	-1.04825	0.0676109
SMDT1	Trm2	0.411	6.42	3.26	0.086	0.214	0.214	NML-Pso	0.0904385	-1.04365	0.101412
ATF4	Trm2	0.411	7.59	5.24	0.0332	0.118	0.118	NML-Pso	0.0961006	-1.01727	0.0634974
SERF2	Trm2	0.411	10.3	3.21	0.0883	0.219	0.219	NML-Pso	0.103597	-0.984653	0.103329
SVIP	Trm2	0.411	6.76	3.46	0.0779	0.201	0.201	NML-Pso	0.107511	-0.968546	0.0794304
SRSF1	Trm2	0.41	5.92	7.22	0.0142	0.0687	0.0687	NML-Pso	0.0586412	-1.2318	0.0620247
CNIH4	Trm2	0.41	5.76	5.55	0.0288	0.108	0.108	NML-Pso	0.0725707	-1.13924	0.0569865
PPP4C	Trm2	0.41	6.53	3.4	0.0803	0.204	0.204	NML-Pso	0.0732809	-1.13501	0.116854
STN1	Trm2	0.41	4.66	3.56	0.0738	0.195	0.195	NML-Pso	0.0903492	-1.04408	0.0567768
PPDPF	Trm2	0.41	8.33	1.11	0.304	0.478	0.478	NML-Pso	0.257558	-0.589125	0.153264
BCL2L1	Trm2	0.409	3.9	2.74	0.113	0.256	0.256	NML-Pso	0.0537967	-1.26924	0.123542
LINS1	Trm2	0.409	5.24	5.33	0.0318	0.115	0.115	NML-Pso	0.070657	-1.15084	0.0560606
CRK	Trm2	0.409	5.41	4.06	0.0576	0.167	0.167	NML-Pso	0.0722123	-1.14139	0.0827239
SLC25A51	Trm2	0.409	3.43	2.76	0.112	0.255	0.255	NML-Pso	0.0733431	-1.13464	0.0750124
TWF2	Trm2	0.409	6.73	5.48	0.0297	0.11	0.11	NML-Pso	0.0795583	-1.09931	0.0708549
RRP1	Trm2	0.409	4.79	3.66	0.0703	0.189	0.189	NML-Pso	0.0813643	-1.08957	0.0712535
DUSP3	Trm2	0.409	3.31	1.7	0.207	0.375	0.375	NML-Pso	0.122639	-0.91137	0.0817651
DDT	Trm2	0.408	7.44	3.83	0.0646	0.179	0.179	NML-Pso	0.112464	-0.948985	0.0724764
CHMP7	Trm2	0.407	4.63	3.42	0.0794	0.203	0.203	NML-Pso	0.0567507	-1.24603	0.0999457
SLC38A2	Trm2	0.407	6.81	5.11	0.0351	0.122	0.122	NML-Pso	0.0772447	-1.11213	0.0775541
SAP130	Trm2	0.407	3.62	2.48	0.131	0.282	0.282	NML-Pso	0.0805826	-1.09376	0.0843381
ANKRD54	Trm2	0.407	3.85	3.1	0.0937	0.228	0.228	NML-Pso	0.0821414	-1.08544	0.0569616
EDF1	Trm2	0.407	8.75	2.99	0.0994	0.236	0.236	NML-Pso	0.120583	-0.918713	0.09502
EPB41L4A-AS1	Trm2	0.406	6.54	3.48	0.0768	0.199	0.199	NML-Pso	0.107079	-0.970297	0.0743358
FRMD8	Trm2	0.405	4.53	4.17	0.0546	0.161	0.161	NML-Pso	0.0564115	-1.24863	0.0776168
ARL2BP	Trm2	0.405	5.59	3.87	0.0632	0.177	0.177	NML-Pso	0.0616242	-1.21025	0.0977684
TAF9	Trm2	0.405	5.5	3.58	0.0731	0.194	0.194	NML-Pso	0.0821659	-1.08531	0.0823429
CC2D1A	Trm2	0.405	4.43	2.19	0.154	0.313	0.313	NML-Pso	0.0914723	-1.03871	0.112511
AP4M1	Trm2	0.404	4.2	3.95	0.0608	0.173	0.173	NML-Pso	0.0680563	-1.16713	0.0546748
REEP4	Trm2	0.404	4.55	1.99	0.173	0.336	0.336	NML-Pso	0.0852767	-1.06917	0.14464
LMAN2	Trm2	0.404	7.37	3.74	0.0676	0.185	0.185	NML-Pso	0.0880525	-1.05526	0.0983756
DKC1	Trm2	0.403	5.73	6.06	0.0231	0.0946	0.0946	NML-Pso	0.0558954	-1.25262	0.0688485
RXRB	Trm2	0.403	4.48	3.07	0.0951	0.229	0.229	NML-Pso	0.0652233	-1.1856	0.0988718
BCAS2	Trm2	0.403	6.4	6.3	0.0208	0.0886	0.0886	NML-Pso	0.066365	-1.17806	0.0696556
TSPAN3	Trm2	0.403	4.82	4.39	0.0491	0.151	0.151	NML-Pso	0.070388	-1.1525	0.0615829
ZFP82	Trm2	0.403	3.34	2.13	0.16	0.319	0.319	NML-Pso	0.0751303	-1.12419	0.0950563
SLC39A13	Trm2	0.403	3.89	3.56	0.0739	0.195	0.195	NML-Pso	0.0796749	-1.09868	0.0440386
CAMK2N1	Trm2	0.403	5.8	0.962	0.338	0.512	0.512	NML-Pso	0.174777	-0.757516	0.255967
MKRN1	Trm2	0.402	5.99	4.27	0.052	0.157	0.157	NML-Pso	0.0578555	-1.23766	0.0970963
VPS29	Trm2	0.402	6.64	4.98	0.0374	0.127	0.127	NML-Pso	0.0753216	-1.12308	0.0787011
EMILIN2	Trm2	0.402	3.54	2.76	0.112	0.255	0.255	NML-Pso	0.0796024	-1.09907	0.0580613
STX10	Trm2	0.402	5.8	3.38	0.0811	0.206	0.206	NML-Pso	0.0842816	-1.07427	0.0842698
KLC2	Trm2	0.402	3.43	2.58	0.124	0.272	0.272	NML-Pso	0.0845216	-1.07303	0.060759
MRPL41	Trm2	0.402	7.43	4.76	0.0413	0.135	0.135	NML-Pso	0.0908568	-1.04164	0.0736469
ZNF747	Trm2	0.402	2.96	1.71	0.205	0.374	0.374	NML-Pso	0.103285	-0.985964	0.0737746
QTRT1	Trm2	0.402	3.78	1.95	0.178	0.341	0.341	NML-Pso	0.109191	-0.961813	0.086763
ZNF350	Trm2	0.401	4.66	4.54	0.0458	0.144	0.144	NML-Pso	0.0549184	-1.26028	0.0744817
PPP3CC	Trm2	0.401	4.64	2.83	0.108	0.248	0.248	NML-Pso	0.0657299	-1.18224	0.109798
SSBP1	Trm2	0.401	7.66	4.46	0.0475	0.148	0.148	NML-Pso	0.0898412	-1.04652	0.0799052
CORO7	Trm2	0.4	5	5.6	0.0282	0.107	0.107	NML-Pso	0.0540245	-1.26741	0.0643315
GPATCH4	Trm2	0.4	5.05	3.71	0.0687	0.186	0.186	NML-Pso	0.0593951	-1.22625	0.0944105
RTN3	Trm2	0.4	6.47	7.48	0.0128	0.0648	0.0648	NML-Pso	0.0639983	-1.19383	0.0643377
TMEM138	Trm2	0.4	4.76	2.99	0.0993	0.236	0.236	NML-Pso	0.0732611	-1.13513	0.096242
RAB11A	Trm2	0.4	6.89	4.4	0.0489	0.151	0.151	NML-Pso	0.079366	-1.10037	0.0868143
SPCS2	Trm2	0.4	8.42	4.46	0.0475	0.148	0.148	NML-Pso	0.0826948	-1.08252	0.0901981
PPIA	Trm2	0.4	9.47	3.98	0.0599	0.171	0.171	NML-Pso	0.0866973	-1.06199	0.0963354
LRRC42	Trm2	0.4	3.99	2.07	0.166	0.326	0.326	NML-Pso	0.108564	-0.964314	0.0805589
NDUFV2	Trm2	0.4	8.15	3.49	0.0765	0.199	0.199	NML-Pso	0.113478	-0.945088	0.0794669
FAM89A	Trm2	0.4	4.66	1.49	0.236	0.41	0.41	NML-Pso	0.113845	-0.943685	0.173701
U2AF1L4	Trm2	0.4	5.65	2.21	0.153	0.312	0.312	NML-Pso	0.116192	-0.934823	0.104837
INSIG1	Trm2	0.399	5.45	1.47	0.239	0.413	0.413	NML-Pso	0.0755529	-1.12175	0.226149
GRINA	Trm2	0.399	4.68	1.85	0.189	0.355	0.355	NML-Pso	0.104139	-0.982387	0.132382
CRLS1	Trm2	0.398	4.42	3.8	0.0655	0.181	0.181	NML-Pso	0.0509495	-1.29286	0.0864199
GPCPD1	Trm2	0.398	4.58	3.76	0.0667	0.183	0.183	NML-Pso	0.0588347	-1.23037	0.0843909
STMN1	Trm2	0.398	8.01	2.81	0.109	0.25	0.25	NML-Pso	0.117527	-0.929862	0.098947
PILRB	Trm2	0.397	3.76	2.26	0.149	0.306	0.306	NML-Pso	0.0781182	-1.10725	0.101162
LENG1	Trm2	0.396	5.04	4.21	0.0537	0.159	0.159	NML-Pso	0.0619483	-1.20797	0.0751469
TBC1D13	Trm2	0.396	3.37	2.03	0.17	0.332	0.332	NML-Pso	0.0733533	-1.13458	0.1003
NME3	Trm2	0.396	6.83	4.26	0.0524	0.157	0.157	NML-Pso	0.0974481	-1.01123	0.0661411
MRPL14	Trm2	0.396	6.2	3.02	0.0979	0.233	0.233	NML-Pso	0.10156	-0.993277	0.0799398
RELL2	Trm2	0.396	3.31	2.03	0.17	0.331	0.331	NML-Pso	0.11298	-0.947	0.0459631
PBX4	Trm2	0.395	4.86	1.86	0.187	0.353	0.353	NML-Pso	0.0736572	-1.13278	0.171091
ITGA3	Trm2	0.395	3.24	2.14	0.159	0.318	0.318	NML-Pso	0.090264	-1.04449	0.067022
GAN	Trm2	0.394	4.25	4.35	0.0502	0.153	0.153	NML-Pso	0.0606103	-1.21745	0.0534775
PINX1.1	Trm2	0.394	4.42	3.9	0.0623	0.175	0.175	NML-Pso	0.0670471	-1.17362	0.0608684
SLC37A3	Trm2	0.394	3.52	1.96	0.177	0.34	0.34	NML-Pso	0.0842668	-1.07434	0.104003
TBL1X	Trm2	0.394	5.12	2.17	0.157	0.315	0.315	NML-Pso	0.0982312	-1.00775	0.114681
RUSC1	Trm2	0.394	4.11	1.69	0.208	0.377	0.377	NML-Pso	0.103249	-0.986115	0.123976
TPRKB	Trm2	0.393	5.9	4.15	0.0551	0.162	0.162	NML-Pso	0.0554921	-1.25577	0.0963625
BCL3	Trm2	0.393	4.98	3.48	0.077	0.199	0.199	NML-Pso	0.0588784	-1.23004	0.097071
IRF9	Trm2	0.393	5.13	3.47	0.0773	0.2	0.2	NML-Pso	0.0657903	-1.18184	0.0908183
STK4	Trm2	0.393	9.07	3.41	0.0796	0.204	0.204	NML-Pso	0.0867018	-1.06197	0.110761
POLR2I	Trm2	0.393	6.69	3.28	0.0853	0.213	0.213	NML-Pso	0.100931	-0.995977	0.083156
RPS7	Trm2	0.393	11	3.11	0.0933	0.227	0.227	NML-Pso	0.121666	-0.914831	0.0718275
YPEL5	Trm2	0.392	6.79	4.3	0.0512	0.155	0.155	NML-Pso	0.0549707	-1.25987	0.11076
NDEL1	Trm2	0.392	4.87	3.61	0.0719	0.192	0.192	NML-Pso	0.0773951	-1.11129	0.0705757
RBM38	Trm2	0.392	5.74	2.85	0.107	0.247	0.247	NML-Pso	0.0866333	-1.06231	0.0957138
NDUFV1	Trm2	0.392	5.67	2.85	0.107	0.246	0.246	NML-Pso	0.0897928	-1.04676	0.0901354
HERPUD1	Trm2	0.392	8.39	2.96	0.101	0.239	0.239	NML-Pso	0.101023	-0.995579	0.108843
UBE2W	Trm2	0.391	4.68	4.09	0.0567	0.165	0.165	NML-Pso	0.0568991	-1.24489	0.0787835
WBP2	Trm2	0.391	5.93	3.95	0.0608	0.173	0.173	NML-Pso	0.0622298	-1.206	0.0928567
EMC6	Trm2	0.391	6.5	3.96	0.0606	0.173	0.173	NML-Pso	0.0978147	-1.0096	0.0636076
COX5B	Trm2	0.391	8.33	2.76	0.112	0.255	0.255	NML-Pso	0.108395	-0.96499	0.107709
CHTF8	Trm2	0.39	4.75	3.05	0.0961	0.231	0.231	NML-Pso	0.0588261	-1.23043	0.105314
SARS	Trm2	0.39	6.75	5.38	0.0312	0.114	0.114	NML-Pso	0.0630331	-1.20043	0.0834365
SUSD3	Trm2	0.39	6.24	4.83	0.0399	0.132	0.132	NML-Pso	0.075604	-1.12146	0.0646655
FBXO4	Trm2	0.39	3.71	2.22	0.152	0.31	0.31	NML-Pso	0.0971107	-1.01273	0.0615821
TAX1BP3	Trm2	0.39	3.97	1.27	0.273	0.446	0.446	NML-Pso	0.118119	-0.927682	0.180773
TYMP	Trm2	0.39	7.59	1.47	0.24	0.413	0.413	NML-Pso	0.191189	-0.718536	0.116676
SIAH2	Trm2	0.389	5.46	2.87	0.106	0.245	0.245	NML-Pso	0.0884987	-1.05306	0.0884889
ACADVL	Trm2	0.389	7.39	3.12	0.0927	0.226	0.226	NML-Pso	0.10143	-0.993833	0.0958287
EIF3K	Trm2	0.389	8.75	3.61	0.0721	0.192	0.192	NML-Pso	0.118453	-0.926453	0.0660951
TUBA1A	Trm2	0.389	7.69	2.25	0.15	0.307	0.307	NML-Pso	0.149756	-0.824615	0.083659
EDEM1	Trm2	0.387	5.23	3.5	0.076	0.198	0.198	NML-Pso	0.0853135	-1.06898	0.0668737
HSD17B11	Trm2	0.386	6.22	3.35	0.0822	0.207	0.207	NML-Pso	0.0733492	-1.1346	0.0962697
SPCS1	Trm2	0.386	7.98	4.78	0.0409	0.134	0.134	NML-Pso	0.0884493	-1.05331	0.0714943
PPA2	Trm2	0.385	4.45	3.93	0.0614	0.174	0.174	NML-Pso	0.0491364	-1.3086	0.0749836
MOGS	Trm2	0.385	4.81	5.56	0.0287	0.108	0.108	NML-Pso	0.0518375	-1.28536	0.0604294
DHRSX	Trm2	0.385	3.87	2.85	0.107	0.247	0.247	NML-Pso	0.0674019	-1.17133	0.0739249
CIRBP	Trm2	0.385	7.83	4.6	0.0445	0.141	0.141	NML-Pso	0.0905528	-1.0431	0.0715462
SAP25	Trm2	0.385	3.52	1.41	0.25	0.424	0.424	NML-Pso	0.148596	-0.827992	0.0723324
DUSP11	Trm2	0.384	5.52	3.68	0.0694	0.187	0.187	NML-Pso	0.0497985	-1.30278	0.106129
CNP	Trm2	0.384	4.9	2.35	0.141	0.296	0.296	NML-Pso	0.0785281	-1.10498	0.115119
NAA20	Trm2	0.384	5.97	3.35	0.0821	0.207	0.207	NML-Pso	0.0908073	-1.04188	0.0716736
JADE1	Trm2	0.383	5.14	4.66	0.0432	0.139	0.139	NML-Pso	0.0538828	-1.26855	0.0757955
BAZ1A	Trm2	0.383	7.42	5.64	0.0277	0.106	0.106	NML-Pso	0.0697077	-1.15672	0.0802493
SNRPB	Trm2	0.383	8.06	6.48	0.0193	0.0843	0.0843	NML-Pso	0.0772167	-1.11229	0.0646621
FAM177A1	Trm2	0.383	6.86	3.79	0.0658	0.181	0.181	NML-Pso	0.0816516	-1.08804	0.0899689
TMEM243	Trm2	0.383	6.94	3.8	0.0656	0.181	0.181	NML-Pso	0.0997857	-1.00093	0.0727577
CTPS1	Trm2	0.383	3.18	1.36	0.257	0.43	0.43	NML-Pso	0.138439	-0.858743	0.0743568
C20orf194	Trm2	0.382	3.75	2.39	0.138	0.291	0.291	NML-Pso	0.0691097	-1.16046	0.0897711
POLR2F	Trm2	0.382	6.5	2.77	0.112	0.254	0.254	NML-Pso	0.0770057	-1.11348	0.119356
RNASEH1-AS1	Trm2	0.382	3.04	1.14	0.297	0.472	0.472	NML-Pso	0.0901901	-1.04484	0.1983
PDCD5	Trm2	0.382	7.4	3.66	0.0703	0.189	0.189	NML-Pso	0.0936278	-1.0286	0.0839799
EIF5A	Trm2	0.382	7.01	2.07	0.166	0.326	0.326	NML-Pso	0.110716	-0.955788	0.129753
ZNF44	Trm2	0.381	4.39	2.63	0.121	0.267	0.267	NML-Pso	0.0749998	-1.12494	0.0846244
GNB2	Trm2	0.381	6.88	4.75	0.0414	0.135	0.135	NML-Pso	0.0751506	-1.12407	0.0781806
ZNF268	Trm2	0.381	3.21	2.43	0.135	0.288	0.288	NML-Pso	0.0763885	-1.11697	0.0595481
ARL6IP4	Trm2	0.381	8.13	4.92	0.0383	0.128	0.128	NML-Pso	0.0916588	-1.03783	0.065617
TOMM7	Trm2	0.381	9.11	2.19	0.155	0.313	0.313	NML-Pso	0.151732	-0.818922	0.0834066
ARFRP1	Trm2	0.38	4.7	3.88	0.0629	0.176	0.176	NML-Pso	0.0516095	-1.28727	0.0813517
TUBE1	Trm2	0.38	3.94	3.16	0.0909	0.223	0.223	NML-Pso	0.0571497	-1.24299	0.0726653
ZNF793	Trm2	0.38	2.99	1.45	0.242	0.416	0.416	NML-Pso	0.0796069	-1.09905	0.138405
COMMD1	Trm2	0.38	5.2	2.49	0.13	0.281	0.281	NML-Pso	0.0921187	-1.03565	0.0925192
TSEN34	Trm2	0.38	5.2	2.41	0.136	0.29	0.29	NML-Pso	0.104959	-0.978982	0.0811022
ZMIZ2	Trm2	0.38	3.87	1.86	0.188	0.354	0.354	NML-Pso	0.129752	-0.886886	0.0524685
TAP2	Trm2	0.379	4.73	4.63	0.0439	0.14	0.14	NML-Pso	0.0552895	-1.25736	0.0636734
ENY2	Trm2	0.379	7.38	6	0.0237	0.0958	0.0958	NML-Pso	0.0792799	-1.10084	0.0633908
TES	Trm2	0.379	4.75	1.77	0.198	0.365	0.365	NML-Pso	0.139265	-0.856157	0.0751788
SHISA5	Trm2	0.378	6.12	4.26	0.0523	0.157	0.157	NML-Pso	0.0573124	-1.24175	0.0885413
NUDCD3	Trm2	0.378	4.92	4.93	0.0382	0.128	0.128	NML-Pso	0.0633398	-1.19832	0.0534073
MRPS7	Trm2	0.378	5.99	4.27	0.052	0.157	0.157	NML-Pso	0.0699939	-1.15494	0.0719781
TMUB2	Trm2	0.378	5.26	2.64	0.12	0.267	0.267	NML-Pso	0.0733153	-1.13481	0.107568
MRPS23	Trm2	0.378	5.67	3.65	0.0707	0.19	0.19	NML-Pso	0.0769856	-1.11359	0.0714105
POLE3	Trm2	0.377	6.52	5.55	0.0289	0.109	0.109	NML-Pso	0.0712963	-1.14693	0.0656936
LEPROTL1	Trm2	0.377	9.07	4.33	0.0505	0.154	0.154	NML-Pso	0.0760849	-1.1187	0.0927514
B3GAT3	Trm2	0.377	5.66	4.23	0.0532	0.159	0.159	NML-Pso	0.0763195	-1.11736	0.0605507
PSMA7	Trm2	0.377	9.04	3.72	0.0682	0.185	0.185	NML-Pso	0.101803	-0.99224	0.0755774
AC137932.3	Trm2	0.377	3.45	1.58	0.224	0.395	0.395	NML-Pso	0.119384	-0.923053	0.0745479
KDELR2	Trm2	0.377	6.46	2.34	0.142	0.296	0.296	NML-Pso	0.122107	-0.91326	0.0859368
NOC2L	Trm2	0.376	5.55	6.12	0.0225	0.0934	0.0934	NML-Pso	0.0502012	-1.29929	0.065261
SF1	Trm2	0.376	7.7	7.93	0.0107	0.0582	0.0582	NML-Pso	0.0644878	-1.19052	0.0674105
RAB33B	Trm2	0.376	3.85	2.67	0.118	0.264	0.264	NML-Pso	0.0851825	-1.06965	0.0535755
SLC38A5	Trm2	0.376	3.32	1.06	0.316	0.491	0.491	NML-Pso	0.0873914	-1.05853	0.234818
NUDT8	Trm2	0.376	3.42	1.41	0.249	0.423	0.423	NML-Pso	0.110653	-0.956038	0.111978
DNAJC30	Trm2	0.376	3.77	0.967	0.337	0.511	0.511	NML-Pso	0.187984	-0.725878	0.140135
UNC45A	Trm2	0.375	5.54	6.03	0.0234	0.095	0.095	NML-Pso	0.0491321	-1.30863	0.0680269
MRPL48	Trm2	0.375	4.06	1.12	0.303	0.478	0.478	NML-Pso	0.0846766	-1.07224	0.232931
LRCH4	Trm2	0.374	5.27	3.21	0.0883	0.219	0.219	NML-Pso	0.0506228	-1.29565	0.109379
YKT6	Trm2	0.374	4.41	3.04	0.0967	0.232	0.232	NML-Pso	0.0549252	-1.26023	0.0872625
LAS1L	Trm2	0.374	4.51	4.61	0.0443	0.141	0.141	NML-Pso	0.0562349	-1.24999	0.0532028
RUNDC1	Trm2	0.374	4.76	1.96	0.177	0.34	0.34	NML-Pso	0.0825578	-1.08324	0.127096
STX12	Trm2	0.373	5.12	4.58	0.0449	0.142	0.142	NML-Pso	0.049893	-1.30196	0.0785957
MED25	Trm2	0.373	4.24	2.83	0.108	0.248	0.248	NML-Pso	0.0603722	-1.21916	0.0853205
THOC3	Trm2	0.373	5.04	2.01	0.171	0.333	0.333	NML-Pso	0.067192	-1.17268	0.143668
MRPS18B	Trm2	0.373	5.79	2.72	0.115	0.259	0.259	NML-Pso	0.0687808	-1.16253	0.111641
SETD9	Trm2	0.373	3.49	0.561	0.463	0.629	0.629	NML-Pso	0.114943	-0.939519	0.523726
NT5DC2	Trm2	0.373	3.71	1.19	0.289	0.463	0.463	NML-Pso	0.119137	-0.923954	0.155775
CCDC12	Trm2	0.372	6.64	4.57	0.0452	0.143	0.143	NML-Pso	0.0638621	-1.19476	0.0864078
XKR8	Trm2	0.372	3.58	1.4	0.251	0.425	0.425	NML-Pso	0.142337	-0.846683	0.0691219
STXBP2	Trm2	0.371	5.32	3.02	0.0976	0.233	0.233	NML-Pso	0.0589728	-1.22935	0.106653
PAIP2	Trm2	0.371	7.84	5.44	0.0302	0.112	0.112	NML-Pso	0.0641649	-1.1927	0.08546
PLD3	Trm2	0.371	4.97	1.99	0.174	0.336	0.336	NML-Pso	0.0758871	-1.11983	0.131878
UCKL1	Trm2	0.371	4.41	2.4	0.137	0.29	0.29	NML-Pso	0.0835927	-1.07783	0.0812396
BMP2K	Trm2	0.371	3.78	1.47	0.239	0.413	0.413	NML-Pso	0.088683	-1.05216	0.146344
HMGA1	Trm2	0.371	4.93	2.03	0.169	0.331	0.331	NML-Pso	0.121581	-0.915134	0.0705183
NDUFA4	Trm2	0.371	8.47	2.47	0.132	0.283	0.283	NML-Pso	0.124062	-0.906362	0.0904257
KLHL28	Trm2	0.37	5.22	3.53	0.0751	0.197	0.197	NML-Pso	0.0620089	-1.20755	0.0848681
COPE	Trm2	0.37	7.98	2.96	0.101	0.239	0.239	NML-Pso	0.103655	-0.984409	0.0888094
GSTP1	Trm2	0.37	7.75	1.54	0.228	0.401	0.401	NML-Pso	0.163879	-0.785477	0.116223
RHOB	Trm2	0.37	3.55	0.751	0.397	0.568	0.568	NML-Pso	0.257524	-0.589183	0.11884
AC245297.3	Trm2	0.369	6.39	4.6	0.0445	0.141	0.141	NML-Pso	0.0747837	-1.12619	0.0659823
NDUFB4	Trm2	0.369	7.88	3.52	0.0753	0.197	0.197	NML-Pso	0.0938699	-1.02747	0.0830183
NBAS	Trm2	0.369	7.69	1.75	0.201	0.368	0.368	NML-Pso	0.153653	-0.81346	0.106318
SUB1	Trm2	0.368	8.86	3.76	0.0668	0.183	0.183	NML-Pso	0.0949983	-1.02228	0.078664
RPL7A	Trm2	0.368	11.4	2.04	0.169	0.331	0.331	NML-Pso	0.137823	-0.860678	0.0902548
GAR1	Trm2	0.367	4.8	4.45	0.0477	0.148	0.148	NML-Pso	0.0497818	-1.30293	0.0692523
RPS6KB2	Trm2	0.367	5.47	3.29	0.0848	0.212	0.212	NML-Pso	0.076532	-1.11616	0.0766707
NAT9	Trm2	0.367	3.96	2.03	0.17	0.332	0.332	NML-Pso	0.0771166	-1.11285	0.0977375
PSMB5	Trm2	0.367	6.05	2.69	0.116	0.261	0.261	NML-Pso	0.106211	-0.973829	0.0688131
PRRC2A	Trm2	0.366	5.4	4.61	0.0443	0.141	0.141	NML-Pso	0.0517315	-1.28624	0.0784159
ZNF394	Trm2	0.366	5.64	5.77	0.0262	0.102	0.102	NML-Pso	0.0528394	-1.27704	0.0647075
NUDC	Trm2	0.366	7.13	6.04	0.0233	0.0949	0.0949	NML-Pso	0.0723312	-1.14067	0.0665857
PSMC2	Trm2	0.366	6.03	3.18	0.0897	0.221	0.221	NML-Pso	0.0780922	-1.10739	0.0818168
ISCA2	Trm2	0.366	5.19	3.4	0.0802	0.204	0.204	NML-Pso	0.0845277	-1.073	0.0581064
SBF1	Trm2	0.365	4.43	3.04	0.0969	0.232	0.232	NML-Pso	0.0579663	-1.23682	0.0787839
RPA2	Trm2	0.365	6.22	4.3	0.0512	0.155	0.155	NML-Pso	0.073558	-1.13337	0.0648395
ERI3	Trm2	0.365	4.04	1.8	0.195	0.362	0.362	NML-Pso	0.0774087	-1.11121	0.113307
CNN2	Trm2	0.365	5.63	2.62	0.121	0.268	0.268	NML-Pso	0.0987208	-1.00559	0.0737565
MPZL3	Trm2	0.365	6.57	2.95	0.101	0.239	0.239	NML-Pso	0.1004	-0.998266	0.0796928
SERP1	Trm2	0.365	8.56	3.67	0.07	0.188	0.188	NML-Pso	0.100798	-0.996549	0.0719705
ARF3	Trm2	0.364	5.53	4.45	0.0477	0.148	0.148	NML-Pso	0.057174	-1.2428	0.073457
MYO19	Trm2	0.364	3.92	2.29	0.146	0.302	0.302	NML-Pso	0.0970789	-1.01288	0.0470837
ZNF7	Trm2	0.363	4.43	4.14	0.0554	0.163	0.163	NML-Pso	0.0486363	-1.31304	0.0616477
IL2RG	Trm2	0.363	8.14	2.3	0.145	0.301	0.301	NML-Pso	0.0806228	-1.09354	0.140633
TSEN54	Trm2	0.363	5.61	2.03	0.17	0.332	0.332	NML-Pso	0.0838054	-1.07673	0.124057
PYURF	Trm2	0.363	6.71	2.72	0.115	0.259	0.259	NML-Pso	0.0923516	-1.03456	0.0963365
APRT	Trm2	0.363	8.23	2.77	0.112	0.254	0.254	NML-Pso	0.113937	-0.943334	0.0825831
MAP9	Trm2	0.363	3.68	0.788	0.385	0.557	0.557	NML-Pso	0.182775	-0.738084	0.200752
TCP1	Trm2	0.362	6.67	4.86	0.0394	0.131	0.131	NML-Pso	0.0614449	-1.21151	0.0831304
ANKRD27	Trm2	0.362	3.83	3.44	0.0786	0.202	0.202	NML-Pso	0.0621474	-1.20658	0.0450548
CCT2	Trm2	0.362	6.95	5.29	0.0325	0.117	0.117	NML-Pso	0.0694237	-1.15849	0.0745019
MED19	Trm2	0.362	5.22	3.12	0.0925	0.226	0.226	NML-Pso	0.0736461	-1.13285	0.0765351
ELOC	Trm2	0.362	7.03	3.44	0.0786	0.202	0.202	NML-Pso	0.0933817	-1.02974	0.0790584
ARL10	Trm2	0.362	3.46	1.25	0.277	0.45	0.45	NML-Pso	0.162858	-0.78819	0.0435664
SELENOW	Trm2	0.361	7.02	4.35	0.0502	0.153	0.153	NML-Pso	0.0875496	-1.05775	0.0663027
COMMD6	Trm2	0.361	8.38	2.9	0.104	0.243	0.243	NML-Pso	0.107552	-0.968383	0.0849194
SH3BGRL3	Trm2	0.361	10.3	2.29	0.146	0.303	0.303	NML-Pso	0.114547	-0.941018	0.100339
HINFP	Trm2	0.36	3.98	3.12	0.0926	0.226	0.226	NML-Pso	0.0503328	-1.29815	0.0726834
XRCC1	Trm2	0.36	4.08	4.25	0.0532	0.159	0.159	NML-Pso	0.0536728	-1.27025	0.041558
CHCHD7	Trm2	0.36	5.54	4.02	0.0587	0.169	0.169	NML-Pso	0.0583737	-1.23378	0.078827
PDCL	Trm2	0.36	5.9	2.88	0.105	0.244	0.244	NML-Pso	0.0606809	-1.21695	0.109702
LINC01588	Trm2	0.36	4.69	3.09	0.0943	0.228	0.228	NML-Pso	0.0647443	-1.1888	0.0779035
TRMT2A	Trm2	0.36	3.93	2.05	0.168	0.329	0.329	NML-Pso	0.0703567	-1.15269	0.0975771
THOC6	Trm2	0.36	4.67	1.99	0.174	0.336	0.336	NML-Pso	0.0720172	-1.14256	0.122955
MRPS18C	Trm2	0.36	6.44	3.91	0.062	0.175	0.175	NML-Pso	0.0742043	-1.12957	0.0779885
TMEM120A	Trm2	0.36	4.28	1.75	0.201	0.369	0.369	NML-Pso	0.0826547	-1.08273	0.117543
AMD1	Trm2	0.359	6.64	6.24	0.0214	0.0904	0.0904	NML-Pso	0.0612407	-1.21296	0.0690963
KAT5	Trm2	0.359	4.66	1.85	0.189	0.354	0.354	NML-Pso	0.0748117	-1.12603	0.1258
FERMT3	Trm2	0.359	6.25	3.62	0.0718	0.192	0.192	NML-Pso	0.0800303	-1.09675	0.070133
SLC52A2	Trm2	0.359	5.67	2.59	0.123	0.271	0.271	NML-Pso	0.10152	-0.993448	0.0680125
MAD2L1BP	Trm2	0.359	4.51	2.27	0.148	0.304	0.304	NML-Pso	0.103061	-0.986905	0.0577122
MYD88	Trm2	0.358	4.83	4.05	0.0578	0.168	0.168	NML-Pso	0.0560956	-1.25107	0.0671652
YWHAQ	Trm2	0.358	7.68	5.59	0.0283	0.107	0.107	NML-Pso	0.0695978	-1.1574	0.073931
SFI1	Trm2	0.358	5.08	3.14	0.0915	0.224	0.224	NML-Pso	0.0709385	-1.14912	0.0727821
NCK1	Trm2	0.358	6.12	3.81	0.0652	0.18	0.18	NML-Pso	0.0719742	-1.14282	0.0718668
DHRS4L2	Trm2	0.358	5.09	1.62	0.218	0.389	0.389	NML-Pso	0.0987484	-1.00547	0.130901
ELOVL1	Trm2	0.357	5.42	4.04	0.0582	0.168	0.168	NML-Pso	0.0592229	-1.22751	0.0745063
EIF4G1	Trm2	0.357	6.13	2.87	0.106	0.245	0.245	NML-Pso	0.0843439	-1.07395	0.0814088
EGLN1	Trm2	0.357	5.6	3.19	0.0892	0.22	0.22	NML-Pso	0.0872442	-1.05926	0.0614318
SNAPC2	Trm2	0.357	5.17	2.69	0.117	0.262	0.262	NML-Pso	0.0884418	-1.05334	0.0699663
EMC9	Trm2	0.357	4.68	2.14	0.159	0.318	0.318	NML-Pso	0.107879	-0.967065	0.0631074
ATP5F1E	Trm2	0.357	10	2.43	0.135	0.288	0.288	NML-Pso	0.108748	-0.963581	0.0988807
CTTNBP2NL	Trm2	0.357	3.51	0.888	0.357	0.532	0.532	NML-Pso	0.16214	-0.79011	0.145569
KIF21B	Trm2	0.356	3.79	1.63	0.217	0.387	0.387	NML-Pso	0.110349	-0.95723	0.0708985
PRDX1	Trm2	0.356	8.88	1.97	0.175	0.338	0.338	NML-Pso	0.131845	-0.879935	0.102646
SCNM1	Trm2	0.355	5.61	2.59	0.123	0.27	0.27	NML-Pso	0.0578787	-1.23748	0.117262
EIF3J-DT	Trm2	0.355	5.59	2.94	0.102	0.24	0.24	NML-Pso	0.0678122	-1.16869	0.0939608
BCL7B	Trm2	0.354	5.47	3.14	0.0917	0.224	0.224	NML-Pso	0.0535245	-1.27145	0.101816
RASSF1	Trm2	0.354	5.37	4.52	0.0461	0.145	0.145	NML-Pso	0.0563336	-1.24923	0.0675215
WDR13	Trm2	0.354	4.22	3.07	0.095	0.229	0.229	NML-Pso	0.0598065	-1.22325	0.0617498
CLPB	Trm2	0.354	3.49	1.66	0.212	0.382	0.382	NML-Pso	0.0619667	-1.20784	0.121893
VPS51	Trm2	0.354	5.94	4.36	0.0499	0.153	0.153	NML-Pso	0.0651764	-1.18591	0.067012
THYN1	Trm2	0.354	6.08	3.21	0.0884	0.219	0.219	NML-Pso	0.0761161	-1.11852	0.0785334
RERE	Trm2	0.354	4.38	2.83	0.108	0.249	0.249	NML-Pso	0.0783315	-1.10606	0.0536535
OTUB1	Trm2	0.353	6.05	2.2	0.153	0.312	0.312	NML-Pso	0.05206	-1.2835	0.144241
MTHFS	Trm2	0.353	5.14	2.24	0.151	0.309	0.309	NML-Pso	0.0820964	-1.08568	0.0988376
MRPS12	Trm2	0.353	6.57	3.65	0.0707	0.19	0.19	NML-Pso	0.0854548	-1.06826	0.0699468
LSM3	Trm2	0.353	6.78	3.18	0.09	0.221	0.221	NML-Pso	0.0975001	-1.01099	0.0714177
[truncated: 6,431 more rows]

## Sheet: 0.05
	gene	cluster_id	logFC	logCPM	F	p_val	p_adj.loc	p_adj.glb	contrast	PsoDispersion	NmlDisp
3502	DYNLT3	Trm2	0.688	6.58	8.54	0.00845	0.05	0.05	NML-Pso	0.108949	0.0929561
4466	ALKBH3	Trm2	-0.947	3.41	8.55	0.00843	0.0499	0.0499	NML-Pso	0.0868484	0.139592
5728	TEX30	Trm2	0.679	4.81	8.55	0.00842	0.0499	0.0499	NML-Pso	0.079931	0.0928329
7991	SNRPD2	Trm2	0.85	8.48	8.55	0.00842	0.0499	0.0499	NML-Pso	0.0810293	0.198005
5640	N4BP2L1	Trm2	0.594	4.95	8.56	0.0084	0.0498	0.0498	NML-Pso	0.0564274	0.0936305
3774	ELP3	Trm2	-0.631	3.89	8.56	0.00838	0.0498	0.0498	NML-Pso	0.0643461	0.0418552
616	UAP1	Trm2	0.755	4.41	8.57	0.00836	0.0497	0.0497	NML-Pso	0.0914911	0.0977484
5469	TCP11L2	Trm2	-0.975	4.5	8.57	0.00835	0.0496	0.0496	NML-Pso	0.0978002	0.191143
6776	TTC19	Trm2	0.443	6.2	8.58	0.00834	0.0496	0.0496	NML-Pso	0.0557279	0.0664202
831	COX20	Trm2	0.569	6.63	8.58	0.00834	0.0496	0.0496	NML-Pso	0.0812893	0.0841763
7204	NDUFV2-AS1	Trm2	0.92	3.45	8.58	0.00834	0.0496	0.0496	NML-Pso	0.1729	0.0397516
2579	MRNIP	Trm2	0.562	4.66	8.58	0.00833	0.0496	0.0496	NML-Pso	0.0759276	0.0513656
6727	KIAA0753	Trm2	-1.14	3.18	8.58	0.00833	0.0496	0.0496	NML-Pso	0.127235	0.102877
4753	ZBTB16	Trm2	1.77	4.33	8.6	0.00828	0.0494	0.0494	NML-Pso	0.628106	0.203486
3663	ENOX2	Trm2	-0.819	3.51	8.6	0.00827	0.0494	0.0494	NML-Pso	0.0769028	0.0799234
1496	CRTAP	Trm2	0.688	4.93	8.61	0.00825	0.0493	0.0493	NML-Pso	0.0686683	0.110621
2698	HLA-B	Trm2	0.748	11.8	8.61	0.00825	0.0493	0.0493	NML-Pso	0.0841884	0.143561
8186	Z93930.2	Trm2	1.25	3.84	8.61	0.00824	0.0493	0.0493	NML-Pso	0.24765	0.160444
4903	NCOA4	Trm2	-0.411	6.01	8.61	0.00822	0.0493	0.0493	NML-Pso	0.0590917	0.0520847
3829	TCEA1	Trm2	-0.568	7.53	8.61	0.00822	0.0493	0.0493	NML-Pso	0.0837299	0.0899886
5340	MYL6	Trm2	0.64	10.6	8.62	0.00822	0.0493	0.0493	NML-Pso	0.0995314	0.0936879
5508	RPL6	Trm2	0.641	11.1	8.62	0.00822	0.0493	0.0493	NML-Pso	0.111852	0.0775905
3216	RHBDD2	Trm2	1.06	5.17	8.63	0.00818	0.0492	0.0492	NML-Pso	0.0758151	0.270466
6295	METTL26	Trm2	0.61	6.85	8.63	0.00818	0.0492	0.0492	NML-Pso	0.0791854	0.0976689
1352	RETREG2	Trm2	0.581	5.6	8.64	0.00814	0.049	0.049	NML-Pso	0.0605896	0.0913367
2275	DHX29	Trm2	-0.467	5.62	8.65	0.00812	0.0489	0.0489	NML-Pso	0.0583056	0.0583842
676	RNF2	Trm2	0.72	4.04	8.65	0.00812	0.0489	0.0489	NML-Pso	0.0703846	0.102589
7456	ELMO2	Trm2	0.764	3.76	8.66	0.00808	0.0487	0.0487	NML-Pso	0.0603633	0.122515
4748	SDHD	Trm2	0.571	6.1	8.66	0.00807	0.0487	0.0487	NML-Pso	0.0734341	0.0815046
3621	TCEAL3	Trm2	1.17	4.03	8.67	0.00806	0.0486	0.0486	NML-Pso	0.251035	0.11345
97	MRTO4	Trm2	0.657	4.92	8.67	0.00805	0.0486	0.0486	NML-Pso	0.0713949	0.0960916
3619	BEX2	Trm2	1.15	4.17	8.67	0.00805	0.0486	0.0486	NML-Pso	0.294743	0.0648025
5302	CSAD	Trm2	-0.702	4.24	8.67	0.00804	0.0486	0.0486	NML-Pso	0.0807155	0.0538662
3026	MAP3K4	Trm2	-1.13	6.22	8.67	0.00804	0.0486	0.0486	NML-Pso	0.123282	0.281271
1345	AAMP	Trm2	0.668	5.58	8.68	0.00802	0.0486	0.0486	NML-Pso	0.057353	0.121796
1612	PRKCD	Trm2	0.846	3.87	8.68	0.00801	0.0486	0.0486	NML-Pso	0.119685	0.0857461
2826	RUNX2	Trm2	-0.8	5.06	8.69	0.008	0.0486	0.0486	NML-Pso	0.0932042	0.109272
1985	UBE2K	Trm2	-0.435	6.56	8.69	0.00799	0.0486	0.0486	NML-Pso	0.0600719	0.0696941
3977	EEF1D	Trm2	0.707	9.97	8.69	0.00799	0.0486	0.0486	NML-Pso	0.140516	0.0734894
8316	ZBED4	Trm2	-1.07	5.27	8.7	0.00796	0.0484	0.0484	NML-Pso	0.182243	0.123293
6879	PSMB3	Trm2	0.642	7.84	8.71	0.00792	0.0482	0.0482	NML-Pso	0.0969773	0.0985181
5901	PIGH	Trm2	0.534	4.49	8.71	0.00791	0.0482	0.0482	NML-Pso	0.0573793	0.0614411
6715	PFN1	Trm2	0.838	9.32	8.72	0.00791	0.0482	0.0482	NML-Pso	0.0840118	0.187983
5806	ARHGAP5	Trm2	1.06	4.11	8.72	0.0079	0.0482	0.0482	NML-Pso	0.190873	0.112464
1154	CHCHD5	Trm2	-0.812	5.26	8.72	0.00789	0.0482	0.0482	NML-Pso	0.106452	0.101121
8357	PAXBP1	Trm2	-0.935	6.03	8.72	0.00788	0.0482	0.0482	NML-Pso	0.109341	0.179822
170	RCC1	Trm2	0.815	4.29	8.73	0.00786	0.0481	0.0481	NML-Pso	0.0787959	0.129826
7040	MED13	Trm2	-0.833	6.05	8.74	0.00784	0.048	0.048	NML-Pso	0.136832	0.0911043
1262	TTN-AS1	Trm2	-0.832	3.68	8.74	0.00783	0.048	0.048	NML-Pso	0.0705075	0.10566
1864	BCL6	Trm2	0.894	4.36	8.74	0.00783	0.048	0.048	NML-Pso	0.16753	0.0652877
8114	ZSCAN18	Trm2	1.89	3.19	8.74	0.00783	0.048	0.048	NML-Pso	0.595319	0.23257
3935	TAF2	Trm2	-0.664	4.42	8.75	0.0078	0.0479	0.0479	NML-Pso	0.063578	0.0746725
485	HIST2H2AC	Trm2	-1.28	6.12	8.75	0.0078	0.0479	0.0479	NML-Pso	0.120157	0.381573
6598	AARS	Trm2	0.717	4.36	8.76	0.00779	0.0478	0.0478	NML-Pso	0.0834122	0.0863072
4051	B4GALT1	Trm2	-0.676	5.41	8.76	0.00777	0.0477	0.0477	NML-Pso	0.0652274	0.10959
2668	HIST1H2BN	Trm2	-0.764	3.98	8.77	0.00776	0.0477	0.0477	NML-Pso	0.0624742	0.091387
2932	NUS1	Trm2	0.626	4.89	8.77	0.00775	0.0477	0.0477	NML-Pso	0.0831603	0.0681093
2356	SLF1	Trm2	0.642	6.45	8.78	0.00772	0.0476	0.0476	NML-Pso	0.0832547	0.0998062
7085	RPL38	Trm2	0.89	10.4	8.78	0.00772	0.0476	0.0476	NML-Pso	0.151754	0.134701
7952	RABAC1	Trm2	0.547	8.84	8.79	0.0077	0.0475	0.0475	NML-Pso	0.0969276	0.0711115
6983	PHB	Trm2	0.603	6.88	8.79	0.00769	0.0475	0.0475	NML-Pso	0.100778	0.0712478
6992	LRRC59	Trm2	0.536	5.38	8.79	0.00768	0.0474	0.0474	NML-Pso	0.0621551	0.0730266
2092	UBE2D3	Trm2	0.508	8.27	8.8	0.00766	0.0474	0.0474	NML-Pso	0.075001	0.0837194
6974	HOXB-AS1	Trm2	-1.33	3.62	8.8	0.00765	0.0473	0.0473	NML-Pso	0.136795	0.292122
3971	LY6E	Trm2	1.3	7.78	8.81	0.00764	0.0473	0.0473	NML-Pso	0.114686	0.374805
6129	MYO5A	Trm2	-1.05	5.11	8.81	0.00763	0.0473	0.0473	NML-Pso	0.171778	0.10556
1372	SP140	Trm2	-0.59	5.38	8.81	0.00762	0.0473	0.0473	NML-Pso	0.0547058	0.0929189
1386	GIGYF2	Trm2	-0.732	5.84	8.81	0.00762	0.0473	0.0473	NML-Pso	0.0994827	0.0938227
3247	SAMD9	Trm2	-0.631	6.66	8.82	0.0076	0.0472	0.0472	NML-Pso	0.0707197	0.111143
1620	FAM208A	Trm2	-0.65	5.72	8.83	0.00759	0.0472	0.0472	NML-Pso	0.083067	0.0811362
7625	LONP1	Trm2	0.493	4.49	8.83	0.00758	0.0472	0.0472	NML-Pso	0.0523284	0.0514001
316	JUN	Trm2	-1.04	8.09	8.83	0.00758	0.0472	0.0472	NML-Pso	0.129116	0.220919
7614	HDGFL2	Trm2	-0.549	5.28	8.83	0.00757	0.0472	0.0472	NML-Pso	0.067917	0.0595186
1675	ALCAM	Trm2	1.25	2.91	8.83	0.00757	0.0472	0.0472	NML-Pso	0.232852	0.0893133
1150	ZC3H8	Trm2	0.499	5.8	8.84	0.00756	0.0472	0.0472	NML-Pso	0.0554693	0.0749059
4166	RNF20	Trm2	-0.754	5	8.84	0.00756	0.0472	0.0472	NML-Pso	0.0644154	0.12813
3351	SND1	Trm2	0.585	5.4	8.84	0.00753	0.0471	0.0471	NML-Pso	0.0567198	0.0932659
3386	UBN2	Trm2	-0.659	5.02	8.85	0.00753	0.0471	0.0471	NML-Pso	0.0936431	0.0498727
2558	RGS14	Trm2	0.659	6.02	8.85	0.00753	0.0471	0.0471	NML-Pso	0.10701	0.065633
1676	CBLB	Trm2	-0.777	6.87	8.85	0.00751	0.0471	0.0471	NML-Pso	0.119328	0.1069
3808	GPAT4	Trm2	-0.554	5.53	8.86	0.0075	0.047	0.047	NML-Pso	0.0639782	0.0713017
8418	MT-CO1	Trm2	0.656	12.9	8.86	0.0075	0.047	0.047	NML-Pso	0.0926102	0.0886114
4172	RAD23B	Trm2	-0.512	6.05	8.87	0.00747	0.0469	0.0469	NML-Pso	0.067853	0.0680713
7335	RNF24	Trm2	0.657	4.77	8.87	0.00747	0.0469	0.0469	NML-Pso	0.0757657	0.085612
630	SFT2D2	Trm2	-0.529	5.44	8.87	0.00746	0.0469	0.0469	NML-Pso	0.058617	0.0679322
5606	PSPC1	Trm2	-0.625	5.33	8.87	0.00746	0.0469	0.0469	NML-Pso	0.078658	0.0703173
533	RPS27	Trm2	1.01	12.7	8.87	0.00746	0.0469	0.0469	NML-Pso	0.153107	0.169817
7602	EEF2	Trm2	0.524	9.35	8.88	0.00743	0.0468	0.0468	NML-Pso	0.0698448	0.0936053
3868	TMEM70	Trm2	0.611	6.4	8.89	0.00741	0.0467	0.0467	NML-Pso	0.0923799	0.0765719
878	LDAH	Trm2	-0.805	3.65	8.89	0.00739	0.0467	0.0467	NML-Pso	0.0721698	0.0808558
1513	SLC25A38	Trm2	0.498	5.32	8.91	0.00735	0.0464	0.0464	NML-Pso	0.0647088	0.0568981
3896	TP53INP1	Trm2	-1.17	5.24	8.91	0.00735	0.0464	0.0464	NML-Pso	0.158944	0.215242
3838	SDCBP	Trm2	0.511	7.22	8.91	0.00734	0.0464	0.0464	NML-Pso	0.0625329	0.0955194
5524	TAOK3	Trm2	-0.537	6.41	8.92	0.00732	0.0463	0.0463	NML-Pso	0.064275	0.083916
2069	PKD2	Trm2	-0.82	3.08	8.92	0.00732	0.0463	0.0463	NML-Pso	0.0763723	0.0626389
1212	PRPF40A	Trm2	-0.41	7.31	8.92	0.00731	0.0463	0.0463	NML-Pso	0.0609421	0.0726178
2791	SAYSD1	Trm2	0.653	4.46	8.93	0.00731	0.0463	0.0463	NML-Pso	0.074833	0.0751622
1032	CCT7	Trm2	0.486	7.12	8.92	0.00731	0.0463	0.0463	NML-Pso	0.0787734	0.0686224
5177	C1RL-AS1	Trm2	-1.23	3.19	8.93	0.0073	0.0463	0.0463	NML-Pso	0.174683	0.0921554
434	RHOC	Trm2	0.893	5.83	8.93	0.00729	0.0463	0.0463	NML-Pso	0.126563	0.131313
3710	PLXNA3	Trm2	0.591	4.2	8.93	0.00728	0.0463	0.0463	NML-Pso	0.0734486	0.0442636
5272	FKBP11	Trm2	0.815	7.82	8.93	0.00728	0.0463	0.0463	NML-Pso	0.142753	0.10833
7567	AC012615.1	Trm2	0.865	3.57	8.94	0.00727	0.0463	0.0463	NML-Pso	0.0738089	0.140287
5586	RAN	Trm2	0.511	8.62	8.94	0.00727	0.0463	0.0463	NML-Pso	0.0867699	0.0708714
1721	CCDC14	Trm2	-0.613	4.73	8.97	0.00719	0.0459	0.0459	NML-Pso	0.0529129	0.0824558
4800	RPUSD4	Trm2	0.599	4	8.97	0.00718	0.0459	0.0459	NML-Pso	0.0723622	0.0443482
8160	SDF2L1	Trm2	0.969	6.71	8.98	0.00715	0.0457	0.0457	NML-Pso	0.139258	0.164509
2651	HIST1H1E	Trm2	-1.76	6.83	8.99	0.00714	0.0457	0.0457	NML-Pso	0.35629	0.420979
5727	TPP2	Trm2	-0.734	5.55	9	0.00712	0.0456	0.0456	NML-Pso	0.0925593	0.0930515
3970	THEM6	Trm2	0.944	3.49	9	0.0071	0.0455	0.0455	NML-Pso	0.122566	0.104884
2981	UTRN	Trm2	-0.987	6.25	9.02	0.00705	0.0452	0.0452	NML-Pso	0.161827	0.127659
7275	WDR7	Trm2	-0.915	3.59	9.04	0.007	0.0449	0.0449	NML-Pso	0.0807541	0.104394
419	AL365361.1	Trm2	0.908	4.07	9.05	0.00697	0.0447	0.0447	NML-Pso	0.136462	0.0965017
3255	ASNS	Trm2	0.828	3.66	9.06	0.00694	0.0446	0.0446	NML-Pso	0.108465	0.0745076
5079	ABLIM1	Trm2	-1.32	5.69	9.06	0.00694	0.0446	0.0446	NML-Pso	0.167551	0.283846
2029	ANKRD17	Trm2	-0.614	5.69	9.07	0.00693	0.0446	0.0446	NML-Pso	0.0736306	0.0767618
7443	ADA	Trm2	-0.882	4.25	9.07	0.00693	0.0446	0.0446	NML-Pso	0.0755342	0.138178
2529	DOCK2	Trm2	-0.844	5.72	9.07	0.00692	0.0446	0.0446	NML-Pso	0.10656	0.120742
3113	NFE2L3	Trm2	-1.37	3.07	9.07	0.00692	0.0446	0.0446	NML-Pso	0.152272	0.142786
1500	TRANK1	Trm2	-0.777	4.88	9.08	0.00689	0.0445	0.0445	NML-Pso	0.0938612	0.0906638
5663	DNAJC15	Trm2	-0.799	6.1	9.09	0.00688	0.0445	0.0445	NML-Pso	0.0906998	0.133234
1329	KLF7	Trm2	-1.72	3.16	9.09	0.00688	0.0445	0.0445	NML-Pso	0.191143	0.362547
3538	PQBP1	Trm2	0.666	6.19	9.09	0.00686	0.0444	0.0444	NML-Pso	0.0798213	0.0983666
2582	MAPK9	Trm2	-0.91	4.62	9.13	0.00678	0.0439	0.0439	NML-Pso	0.0724484	0.182743
5027	BLOC1S2	Trm2	0.495	6.22	9.15	0.00671	0.0435	0.0435	NML-Pso	0.0665024	0.0645635
5307	PFDN5	Trm2	0.69	10.1	9.17	0.00668	0.0433	0.0433	NML-Pso	0.123522	0.0801179
5456	NUP37	Trm2	-0.741	4.28	9.17	0.00666	0.0432	0.0432	NML-Pso	0.0924508	0.0440456
4785	CBL	Trm2	-0.753	6.13	9.18	0.00663	0.0431	0.0431	NML-Pso	0.10411	0.098702
3959	EFR3A	Trm2	-0.542	5.49	9.19	0.00662	0.043	0.043	NML-Pso	0.0470983	0.08637
5048	ACTR1A	Trm2	0.609	5.58	9.19	0.00661	0.043	0.043	NML-Pso	0.0583285	0.0961463
651	CACYBP	Trm2	-0.51	7.61	9.2	0.0066	0.043	0.043	NML-Pso	0.0849006	0.0677263
1164	PTPN4	Trm2	-0.516	5.24	9.21	0.00657	0.0428	0.0428	NML-Pso	0.0549965	0.064786
2384	DCP2	Trm2	-0.709	6.07	9.21	0.00657	0.0428	0.0428	NML-Pso	0.0678394	0.128418
6150	VPS13C	Trm2	-1.03	6.98	9.21	0.00657	0.0428	0.0428	NML-Pso	0.161056	0.158154
4865	OTUD1	Trm2	0.895	5.48	9.22	0.00654	0.0427	0.0427	NML-Pso	0.105805	0.149033
2622	GFOD1	Trm2	1.61	3.23	9.22	0.00654	0.0427	0.0427	NML-Pso	0.401856	0.176232
901	PREB	Trm2	0.59	4.5	9.23	0.00653	0.0427	0.0427	NML-Pso	0.0507101	0.081647
2961	IFNGR1	Trm2	0.545	5.78	9.23	0.00653	0.0427	0.0427	NML-Pso	0.0732283	0.0638189
7705	ACP5	Trm2	-1.06	3.97	9.23	0.00653	0.0427	0.0427	NML-Pso	0.0932135	0.209194
2355	KIAA0825	Trm2	1.37	3.49	9.23	0.00652	0.0427	0.0427	NML-Pso	0.219814	0.208392
1209	RIF1	Trm2	-0.739	6.43	9.24	0.00649	0.0426	0.0426	NML-Pso	0.0832914	0.12586
2007	SRD5A3	Trm2	-1.06	4.14	9.25	0.00647	0.0425	0.0425	NML-Pso	0.142409	0.104397
7570	CSNK1G2	Trm2	-0.692	6.32	9.26	0.00645	0.0424	0.0424	NML-Pso	0.0606533	0.129831
3475	RAB9A	Trm2	0.697	5.64	9.26	0.00645	0.0424	0.0424	NML-Pso	0.0988951	0.0792863
4090	CBWD3	Trm2	0.713	3.73	9.26	0.00644	0.0424	0.0424	NML-Pso	0.0688686	0.078668
879	ATAD2B	Trm2	-0.736	4.49	9.28	0.00641	0.0422	0.0422	NML-Pso	0.079952	0.0788045
2905	SNX3	Trm2	0.567	7.29	9.28	0.0064	0.0422	0.0422	NML-Pso	0.0641818	0.105112
2894	ASCC3	Trm2	-0.747	5.39	9.29	0.00639	0.0422	0.0422	NML-Pso	0.0757472	0.113777
4398	RPL27A	Trm2	0.921	11.3	9.28	0.00639	0.0422	0.0422	NML-Pso	0.171911	0.107305
4115	RMI1	Trm2	-0.94	3.18	9.29	0.00638	0.0421	0.0421	NML-Pso	0.072628	0.0844301
293	BTF3L4	Trm2	0.583	5.84	9.3	0.00635	0.042	0.042	NML-Pso	0.0830393	0.0630026
718	SNRPE	Trm2	0.653	7.16	9.3	0.00634	0.042	0.042	NML-Pso	0.0919638	0.0982642
5865	ATG14	Trm2	-0.934	4.1	9.31	0.00633	0.0419	0.0419	NML-Pso	0.104914	0.0942332
1197	SPOPL	Trm2	-0.763	3.83	9.32	0.00631	0.0418	0.0418	NML-Pso	0.0561106	0.0832776
6757	PER1	Trm2	1.26	4.25	9.32	0.00631	0.0418	0.0418	NML-Pso	0.275494	0.114865
4837	NUDT5	Trm2	-0.617	7.21	9.32	0.0063	0.0418	0.0418	NML-Pso	0.096322	0.0798179
3370	AC058791.1	Trm2	0.846	7	9.33	0.00629	0.0418	0.0418	NML-Pso	0.120069	0.130338
3170	TBRG4	Trm2	0.602	4.88	9.33	0.00628	0.0418	0.0418	NML-Pso	0.0634739	0.077191
7824	ZNF85	Trm2	-1.12	3.46	9.33	0.00628	0.0418	0.0418	NML-Pso	0.10437	0.159702
7320	NOP56	Trm2	0.454	6.41	9.34	0.00627	0.0418	0.0418	NML-Pso	0.0534219	0.0749727
7287	AC036176.1	Trm2	-0.957	3.39	9.34	0.00626	0.0417	0.0417	NML-Pso	0.112586	0.0585976
1859	DNAJB11	Trm2	0.598	5.41	9.36	0.0062	0.0414	0.0414	NML-Pso	0.058711	0.0895401
3948	NDUFB9	Trm2	0.673	7.04	9.37	0.00619	0.0413	0.0413	NML-Pso	0.0607224	0.135405
648	ZBTB37	Trm2	-1.15	3.77	9.37	0.00619	0.0413	0.0413	NML-Pso	0.142828	0.110182
8017	CYTH2	Trm2	0.696	5.72	9.39	0.00616	0.0412	0.0412	NML-Pso	0.0645269	0.116573
2827	AL096865.1	Trm2	-0.994	4.34	9.39	0.00616	0.0412	0.0412	NML-Pso	0.126818	0.0993306
3017	RSPH3	Trm2	-1.3	3.5	9.38	0.00616	0.0412	0.0412	NML-Pso	0.183818	0.109715
1648	PPP4R2	Trm2	-0.483	6.4	9.39	0.00615	0.0412	0.0412	NML-Pso	0.0591033	0.071721
168	MED18	Trm2	-0.849	3.85	9.4	0.00613	0.0411	0.0411	NML-Pso	0.0618899	0.118798
4289	RALGDS	Trm2	-0.529	6.08	9.4	0.00612	0.0411	0.0411	NML-Pso	0.0622574	0.0742424
5432	CRADD	Trm2	-1.14	3.73	9.4	0.00612	0.0411	0.0411	NML-Pso	0.165188	0.0688203
7372	ENTPD6	Trm2	0.828	3.43	9.41	0.00611	0.0411	0.0411	NML-Pso	0.0801011	0.0948396
5975	ITPK1	Trm2	0.752	3.98	9.42	0.00607	0.0408	0.0408	NML-Pso	0.0788801	0.0865136
6094	MFAP1	Trm2	-0.507	5.91	9.43	0.00606	0.0408	0.0408	NML-Pso	0.0495617	0.0835192
7441	SERINC3	Trm2	-0.545	6.74	9.43	0.00606	0.0408	0.0408	NML-Pso	0.0762682	0.0749062
5997	LINC00239	Trm2	1.09	4.54	9.44	0.00605	0.0408	0.0408	NML-Pso	0.204943	0.108006
251	PPIH	Trm2	0.756	4.61	9.44	0.00604	0.0407	0.0407	NML-Pso	0.0994872	0.0779673
776	PYCR2	Trm2	0.626	5.1	9.45	0.00601	0.0406	0.0406	NML-Pso	0.0572035	0.0945404
7247	RPRD1A	Trm2	0.577	4.29	9.45	0.006	0.0406	0.0406	NML-Pso	0.0582402	0.0569914
1823	ECT2	Trm2	-1.19	3.48	9.46	0.006	0.0406	0.0406	NML-Pso	0.0977973	0.208697
733	FCMR	Trm2	0.904	3.23	9.46	0.006	0.0406	0.0406	NML-Pso	0.117592	0.0684008
3248	SAMD9L	Trm2	-0.826	5.39	9.47	0.00597	0.0405	0.0405	NML-Pso	0.0635233	0.154626
1559	SLC25A20	Trm2	-0.832	3.72	9.47	0.00596	0.0404	0.0404	NML-Pso	0.0782933	0.0774417
2798	UBR2	Trm2	-0.775	6.23	9.48	0.00596	0.0404	0.0404	NML-Pso	0.0962646	0.113354
3043	AC147651.4	Trm2	-1.19	3.3	9.47	0.00596	0.0404	0.0404	NML-Pso	0.104035	0.19383
4104	RFK	Trm2	-0.503	4.95	9.48	0.00595	0.0404	0.0404	NML-Pso	0.0528098	0.0527268
4791	HSPA8	Trm2	0.545	8.93	9.48	0.00594	0.0404	0.0404	NML-Pso	0.0858829	0.0768712
5164	LAG3	Trm2	-1.45	6.08	9.5	0.0059	0.0402	0.0402	NML-Pso	0.197079	0.323189
125	PNRC2	Trm2	-0.493	6.6	9.51	0.00588	0.0401	0.0401	NML-Pso	0.0638903	0.0751022
2293	TRIM23	Trm2	-0.923	4.54	9.51	0.00588	0.0401	0.0401	NML-Pso	0.0725391	0.170479
8406	ADARB1	Trm2	0.817	4.06	9.51	0.00588	0.0401	0.0401	NML-Pso	0.106617	0.0802108
1157	PSD4	Trm2	-0.76	4.41	9.51	0.00587	0.0401	0.0401	NML-Pso	0.0666256	0.0981751
2233	ZFR	Trm2	-0.525	6.2	9.52	0.00587	0.0401	0.0401	NML-Pso	0.0676999	0.0683166
4777	RPS25	Trm2	0.763	11.1	9.52	0.00587	0.0401	0.0401	NML-Pso	0.128335	0.0898275
4675	RPS3	Trm2	0.802	12	9.52	0.00586	0.0401	0.0401	NML-Pso	0.151625	0.072164
6211	COMMD4	Trm2	-0.636	5.05	9.53	0.00583	0.04	0.04	NML-Pso	0.0783262	0.0580792
4594	CFL1	Trm2	0.64	9.72	9.53	0.00583	0.04	0.04	NML-Pso	0.0829447	0.105498
6947	HEXIM1	Trm2	0.728	5.27	9.54	0.00582	0.04	0.04	NML-Pso	0.0880176	0.0931244
1903	FGFRL1	Trm2	0.96	3.42	9.54	0.00581	0.0399	0.0399	NML-Pso	0.122446	0.0978372
7538	RNF126	Trm2	0.654	5.53	9.56	0.00578	0.0397	0.0397	NML-Pso	0.0968902	0.0607094
8367	LINC00649	Trm2	-0.853	5.56	9.56	0.00577	0.0397	0.0397	NML-Pso	0.0715136	0.16257
1049	AUP1	Trm2	0.827	6.48	9.56	0.00577	0.0397	0.0397	NML-Pso	0.0780516	0.156227
7122	JMJD6	Trm2	0.534	5.88	9.57	0.00576	0.0397	0.0397	NML-Pso	0.0545773	0.0802915
1041	MTHFD2	Trm2	0.93	5.97	9.57	0.00575	0.0397	0.0397	NML-Pso	0.100265	0.163838
1815	PRKCI	Trm2	0.606	4.67	9.58	0.00573	0.0396	0.0396	NML-Pso	0.0735633	0.0603806
2168	KLHL2	Trm2	-0.817	4.71	9.59	0.00572	0.0395	0.0395	NML-Pso	0.0907304	0.0830239
8426	MT-ND5	Trm2	0.791	10.7	9.6	0.0057	0.0394	0.0394	NML-Pso	0.0989667	0.13399
8014	EMP3	Trm2	0.77	9.21	9.59	0.0057	0.0394	0.0394	NML-Pso	0.120196	0.109461
6755	CHD3	Trm2	-0.72	6.25	9.61	0.00566	0.0392	0.0392	NML-Pso	0.0934569	0.0941041
661	CEP350	Trm2	-0.818	6.92	9.62	0.00566	0.0392	0.0392	NML-Pso	0.118762	0.111316
3336	IFRD1	Trm2	0.598	5.18	9.62	0.00565	0.0392	0.0392	NML-Pso	0.0503454	0.0948161
4147	AAED1	Trm2	0.544	5.94	9.62	0.00565	0.0392	0.0392	NML-Pso	0.0731623	0.0610807
3952	NSMCE2	Trm2	-0.601	4.75	9.63	0.00564	0.0392	0.0392	NML-Pso	0.0706736	0.0433415
786	GUK1	Trm2	0.587	8.47	9.63	0.00563	0.0391	0.0391	NML-Pso	0.0943891	0.0777728
428	C1orf162	Trm2	1.61	5.04	9.64	0.00562	0.0391	0.0391	NML-Pso	0.419212	0.228999
6149	RORA	Trm2	-0.698	8.53	9.64	0.00561	0.0391	0.0391	NML-Pso	0.0806097	0.124308
7771	ABHD8	Trm2	-0.939	3.7	9.64	0.00561	0.0391	0.0391	NML-Pso	0.0849649	0.11581
5772	MRPL52	Trm2	0.627	6.96	9.65	0.0056	0.0391	0.0391	NML-Pso	0.0691564	0.107342
67	SRM	Trm2	0.651	6.17	9.65	0.00559	0.039	0.039	NML-Pso	0.0783155	0.0886975
3667	HPRT1	Trm2	0.694	5.97	9.66	0.00557	0.0389	0.0389	NML-Pso	0.0911155	0.0845586
887	PTRHD1	Trm2	-0.74	4.95	9.67	0.00555	0.0388	0.0388	NML-Pso	0.0894887	0.0721535
3506	ATP6AP2	Trm2	0.498	7.41	9.7	0.00549	0.0384	0.0384	NML-Pso	0.0829166	0.0630922
7038	BCAS3	Trm2	-1.01	3.52	9.71	0.00546	0.0383	0.0383	NML-Pso	0.0914337	0.116372
1092	FAHD2A	Trm2	-0.907	4	9.72	0.00545	0.0383	0.0383	NML-Pso	0.110725	0.058629
4287	TSC1	Trm2	-0.881	4.15	9.73	0.00543	0.0381	0.0381	NML-Pso	0.104806	0.0694932
7044	TANC2	Trm2	-1.17	4.58	9.73	0.00542	0.0381	0.0381	NML-Pso	0.197006	0.0769728
2664	ABT1	Trm2	0.568	5.92	9.74	0.00541	0.0381	0.0381	NML-Pso	0.0594511	0.0820684
5655	WBP4	Trm2	-0.583	5.56	9.74	0.00541	0.0381	0.0381	NML-Pso	0.0662172	0.0671687
2301	CENPH	Trm2	-0.754	3.69	9.74	0.00541	0.0381	0.0381	NML-Pso	0.0742191	0.0437206
7295	CYB5A	Trm2	0.669	5.05	9.74	0.00541	0.0381	0.0381	NML-Pso	0.0899798	0.0653284
8382	BRWD1	Trm2	-0.853	6.58	9.74	0.00541	0.0381	0.0381	NML-Pso	0.143456	0.0864971
2867	CEP162	Trm2	-0.968	4.1	9.74	0.0054	0.0381	0.0381	NML-Pso	0.107514	0.0912587
3353	IMPDH1	Trm2	0.536	4.6	9.75	0.00539	0.0381	0.0381	NML-Pso	0.0537535	0.058644
4932	SRGN	Trm2	0.857	11.5	9.77	0.00535	0.0378	0.0378	NML-Pso	0.13385	0.115117
7838	LINC00662	Trm2	0.575	4.62	9.77	0.00534	0.0378	0.0378	NML-Pso	0.0608946	0.0611953
5138	FKBP4	Trm2	0.633	6.07	9.77	0.00534	0.0378	0.0378	NML-Pso	0.0704941	0.0894649
474	LIX1L	Trm2	0.592	5.46	9.78	0.00533	0.0378	0.0378	NML-Pso	0.0761883	0.0651746
1935	EVC2	Trm2	-1.15	3.77	9.78	0.00533	0.0378	0.0378	NML-Pso	0.146778	0.095448
3572	PDZD11	Trm2	-0.7	4.38	9.79	0.00531	0.0377	0.0377	NML-Pso	0.0650014	0.0685394
6378	NAGPA	Trm2	0.683	4.49	9.8	0.0053	0.0377	0.0377	NML-Pso	0.0728194	0.0786463
3228	PHTF2	Trm2	-0.935	6.09	9.8	0.0053	0.0377	0.0377	NML-Pso	0.116105	0.146441
2489	HMGXB3	Trm2	-0.678	5.15	9.8	0.00529	0.0377	0.0377	NML-Pso	0.0587415	0.10121
5969	TRIP11	Trm2	-0.894	6.43	9.82	0.00526	0.0375	0.0375	NML-Pso	0.0919317	0.167834
2583	CNOT6	Trm2	-0.715	4.49	9.82	0.00525	0.0374	0.0374	NML-Pso	0.0849246	0.0468077
4243	GOLGA2	Trm2	-0.436	5.71	9.84	0.00522	0.0373	0.0373	NML-Pso	0.0531795	0.0520321
3458	GTPBP6	Trm2	0.516	5.65	9.85	0.0052	0.0372	0.0372	NML-Pso	0.0525452	0.0728391
5498	PPP1CC	Trm2	-0.481	6.13	9.86	0.00519	0.0371	0.0371	NML-Pso	0.0612566	0.0626805
5416	PPP1R12A	Trm2	-0.579	7.78	9.87	0.00517	0.037	0.037	NML-Pso	0.0653247	0.104606
8033	FLT3LG	Trm2	1.09	3.97	9.86	0.00517	0.037	0.037	NML-Pso	0.156761	0.13517
1732	SEC61A1	Trm2	0.663	5.51	9.87	0.00516	0.037	0.037	NML-Pso	0.0625073	0.101466
7423	DSN1	Trm2	-0.924	3.43	9.87	0.00515	0.037	0.037	NML-Pso	0.0678589	0.117791
753	SMYD2	Trm2	0.88	3.92	9.88	0.00514	0.0369	0.0369	NML-Pso	0.0750321	0.135068
3405	GSTK1	Trm2	0.503	7.6	9.88	0.00514	0.0369	0.0369	NML-Pso	0.0769297	0.069889
6495	STX4	Trm2	0.462	5.91	9.9	0.00511	0.0368	0.0368	NML-Pso	0.0555965	0.0595329
605	PFDN2	Trm2	0.485	7.05	9.9	0.00511	0.0368	0.0368	NML-Pso	0.0755918	0.065609
539	IL6R	Trm2	0.933	5.27	9.89	0.00511	0.0368	0.0368	NML-Pso	0.121796	0.130964
2998	SYNE1	Trm2	-0.861	6.45	9.9	0.00511	0.0368	0.0368	NML-Pso	0.124879	0.110558
3052	MRM2	Trm2	-0.543	4.48	9.91	0.00509	0.0367	0.0367	NML-Pso	0.0476034	0.0541041
5878	JKAMP	Trm2	-0.566	4.9	9.92	0.00508	0.0367	0.0367	NML-Pso	0.0572118	0.0576728
6478	ZNF48	Trm2	0.574	3.79	9.92	0.00507	0.0367	0.0367	NML-Pso	0.0604167	0.0371997
6396	GSPT1	Trm2	-0.403	7.63	9.92	0.00507	0.0367	0.0367	NML-Pso	0.0651424	0.0636713
6198	NPTN	Trm2	-0.813	4.6	9.93	0.00506	0.0366	0.0366	NML-Pso	0.0576876	0.134993
3	ISG15	Trm2	1.19	8.41	9.92	0.00506	0.0366	0.0366	NML-Pso	0.131549	0.265549
4808	ZBTB44	Trm2	-0.604	6.34	9.93	0.00505	0.0366	0.0366	NML-Pso	0.0845277	0.0642414
7358	SEC23B	Trm2	0.529	4.67	9.93	0.00504	0.0366	0.0366	NML-Pso	0.0482208	0.0658784
7078	SLC16A6	Trm2	-0.807	3.4	9.94	0.00503	0.0366	0.0366	NML-Pso	0.054895	0.0858027
6617	WDR59	Trm2	-0.738	5.28	9.94	0.00503	0.0366	0.0366	NML-Pso	0.0903745	0.0750687
7851	CEBPA	Trm2	-1.35	3.65	9.95	0.00502	0.0366	0.0366	NML-Pso	0.188381	0.104862
5666	GPALPP1	Trm2	-0.726	4.68	9.95	0.00501	0.0365	0.0365	NML-Pso	0.08785	0.0551514
408	KIAA1324	Trm2	0.928	3.04	9.95	0.00501	0.0365	0.0365	NML-Pso	0.100981	0.0823631
5094	INPP5F	Trm2	-1.32	3.61	9.96	0.00499	0.0365	0.0365	NML-Pso	0.143838	0.179414
8413	PCNT	Trm2	-1.01	4.98	9.99	0.00493	0.036	0.036	NML-Pso	0.147557	0.0875908
7779	COLGALT1	Trm2	0.755	3.66	10	0.00492	0.036	0.036	NML-Pso	0.0962399	0.0420792
8259	RPL3	Trm2	0.845	11.8	10	0.00491	0.0359	0.0359	NML-Pso	0.16033	0.0707608
4833	GATA3	Trm2	0.587	6.48	10	0.00488	0.0358	0.0358	NML-Pso	0.074071	0.0815159
2256	AC025171.3	Trm2	1.42	3.51	10	0.00488	0.0358	0.0358	NML-Pso	0.188095	0.271586
1947	GRPEL1	Trm2	0.482	5.89	10	0.00487	0.0357	0.0357	NML-Pso	0.050503	0.0694072
2014	PAICS	Trm2	0.549	4.88	10	0.00485	0.0356	0.0356	NML-Pso	0.0602859	0.0591344
808	COA6	Trm2	-0.773	5.8	10.1	0.00482	0.0354	0.0354	NML-Pso	0.112744	0.0686669
7084	C17orf80	Trm2	-1.26	4	10.1	0.00482	0.0354	0.0354	NML-Pso	0.14653	0.17104
2348	TMEM161B	Trm2	-0.794	4.42	10.1	0.00481	0.0354	0.0354	NML-Pso	0.0974035	0.0508412
3075	CYTH3	Trm2	-0.89	4.7	10.1	0.0048	0.0354	0.0354	NML-Pso	0.112506	0.0806924
4717	MTMR2	Trm2	-1.18	3.07	10.1	0.00478	0.0353	0.0353	NML-Pso	0.12715	0.0842927
1851	FAM131A	Trm2	0.817	3.56	10.1	0.00477	0.0352	0.0352	NML-Pso	0.0867499	0.0804276
1871	FAM43A	Trm2	1.5	4.38	10.1	0.00477	0.0352	0.0352	NML-Pso	0.142227	0.370513
6671	SPATA2L	Trm2	0.902	3.87	10.1	0.00477	0.0352	0.0352	NML-Pso	0.143917	0.0501948
3109	FAM221A	Trm2	0.802	3.33	10.1	0.00476	0.0352	0.0352	NML-Pso	0.0855998	0.0651353
7191	ENOSF1	Trm2	-1.07	4.01	10.1	0.00475	0.0352	0.0352	NML-Pso	0.122028	0.113869
4214	ARPC5L	Trm2	0.474	7	10.1	0.00473	0.0351	0.0351	NML-Pso	0.0723346	0.0657202
1065	VAMP8	Trm2	0.592	7.79	10.1	0.00472	0.035	0.035	NML-Pso	0.101666	0.0632824
6927	RPL27	Trm2	0.726	10.5	10.1	0.00471	0.035	0.035	NML-Pso	0.118854	0.083574
4348	RNH1	Trm2	0.721	7.49	10.1	0.0047	0.0349	0.0349	NML-Pso	0.124424	0.0740841
3991	HSF1	Trm2	0.839	5.28	10.1	0.00469	0.0349	0.0349	NML-Pso	0.0717709	0.143107
2751	PFDN6	Trm2	0.561	6.14	10.1	0.00468	0.0349	0.0349	NML-Pso	0.0709531	0.066577
6554	CKLF	Trm2	0.664	7.38	10.1	0.00467	0.0348	0.0348	NML-Pso	0.0787737	0.10664
1772	ATP1B3	Trm2	0.588	7.64	10.1	0.00467	0.0348	0.0348	NML-Pso	0.0901446	0.0741398
8054	NR1H2	Trm2	0.738	5.75	10.2	0.00464	0.0347	0.0347	NML-Pso	0.0795462	0.103846
3559	MAGED2	Trm2	0.715	6.71	10.2	0.00464	0.0347	0.0347	NML-Pso	0.0993215	0.0914392
1629	PXK	Trm2	-0.665	4.99	10.2	0.00463	0.0346	0.0346	NML-Pso	0.07006	0.0680999
3746	PCM1	Trm2	-0.721	7.56	10.2	0.00462	0.0346	0.0346	NML-Pso	0.102524	0.0983877
7072	BPTF	Trm2	-1.04	7.73	10.2	0.00462	0.0346	0.0346	NML-Pso	0.122379	0.194933
8428	MT-CYB	Trm2	0.946	12.7	10.2	0.0046	0.0345	0.0345	NML-Pso	0.122233	0.147952
4766	MPZL2	Trm2	1.19	3.94	10.2	0.00458	0.0344	0.0344	NML-Pso	0.203514	0.131507
6532	NUP93	Trm2	0.86	3.86	10.2	0.00457	0.0344	0.0344	NML-Pso	0.0598458	0.138829
7927	DYRK1B	Trm2	-1.09	3.75	10.2	0.00457	0.0344	0.0344	NML-Pso	0.081752	0.173264
420	KCNA3	Trm2	1.03	3.23	10.2	0.00456	0.0343	0.0343	NML-Pso	0.131415	0.0862217
6925	PSME3	Trm2	0.44	4.84	10.2	0.00455	0.0343	0.0343	NML-Pso	0.0463861	0.0495164
3143	VPS41	Trm2	-0.728	4.56	10.2	0.00454	0.0342	0.0342	NML-Pso	0.0733957	0.0700096
728	SRGAP2	Trm2	-0.869	4.9	10.2	0.00453	0.0342	0.0342	NML-Pso	0.0910289	0.113041
5950	SNW1	Trm2	-0.461	6.8	10.2	0.0045	0.034	0.034	NML-Pso	0.0655499	0.064473
1494	CCR4	Trm2	1.47	5.55	10.3	0.0045	0.034	0.034	NML-Pso	0.088979	0.452738
1318	NBEAL1	Trm2	1.05	6.43	10.3	0.00448	0.0339	0.0339	NML-Pso	0.0552654	0.25944
6133	RAB27A	Trm2	-0.616	7.14	10.3	0.00447	0.0338	0.0338	NML-Pso	0.102482	0.0651396
1305	CLK1	Trm2	0.595	6.89	10.3	0.00445	0.0337	0.0337	NML-Pso	0.0702781	0.0906342
2053	ENOPH1	Trm2	0.554	4.99	10.3	0.00444	0.0337	0.0337	NML-Pso	0.0576513	0.0651984
2123	EXOSC9	Trm2	-0.741	4.87	10.3	0.00444	0.0337	0.0337	NML-Pso	0.0632541	0.104155
5592	NOC4L	Trm2	0.781	3.92	10.3	0.00444	0.0337	0.0337	NML-Pso	0.0951875	0.0637583
1340	MREG	Trm2	-1.26	3.72	10.3	0.00443	0.0337	0.0337	NML-Pso	0.145507	0.117579
1807	TRIM59	Trm2	-0.626	4.34	10.3	0.00442	0.0337	0.0337	NML-Pso	0.0607771	0.0444817
4694	TMEM126B	Trm2	0.53	6.61	10.3	0.00442	0.0337	0.0337	NML-Pso	0.0678305	0.0746873
6628	CDYL2	Trm2	-1.19	3.6	10.3	0.00441	0.0337	0.0337	NML-Pso	0.107433	0.160814
2107	MCUB	Trm2	0.705	6.12	10.3	0.0044	0.0336	0.0336	NML-Pso	0.0748292	0.102726
6661	ACSF3	Trm2	-0.9	5.02	10.3	0.0044	0.0336	0.0336	NML-Pso	0.116505	0.0835684
7541	R3HDM4	Trm2	0.569	5.8	10.3	0.00439	0.0336	0.0336	NML-Pso	0.0628	0.0731321
7185	FN3KRP	Trm2	0.739	4.27	10.3	0.00439	0.0336	0.0336	NML-Pso	0.0904223	0.061416
5106	OAT	Trm2	0.783	4.94	10.3	0.00436	0.0334	0.0334	NML-Pso	0.0624514	0.127742
7954	DEDD2	Trm2	0.811	5.18	10.3	0.00436	0.0334	0.0334	NML-Pso	0.0730991	0.130063
2111	FAM241A	Trm2	0.798	6.34	10.3	0.00436	0.0334	0.0334	NML-Pso	0.0913654	0.121121
765	BROX	Trm2	-0.469	5.88	10.3	0.00435	0.0334	0.0334	NML-Pso	0.0536489	0.0610862
5167	TPI1	Trm2	0.914	9.49	10.4	0.00434	0.0334	0.0334	NML-Pso	0.115287	0.155647
3886	NBN	Trm2	-0.873	4.76	10.4	0.00432	0.0333	0.0333	NML-Pso	0.0727652	0.140159
8165	AC245060.5	Trm2	-0.986	4.21	10.4	0.00432	0.0333	0.0333	NML-Pso	0.0788793	0.159007
5134	WNK1	Trm2	-0.713	7.34	10.4	0.00432	0.0333	0.0333	NML-Pso	0.0916415	0.105459
3902	LAPTM4B	Trm2	1.02	3.96	10.4	0.00432	0.0333	0.0333	NML-Pso	0.112862	0.142126
4509	TMEM109	Trm2	0.669	5.34	10.4	0.00429	0.0332	0.0332	NML-Pso	0.0648902	0.0933911
1241	PDK1	Trm2	0.733	4.16	10.4	0.00429	0.0332	0.0332	NML-Pso	0.0878263	0.0582795
4439	CCDC34	Trm2	-0.906	4.21	10.4	0.00429	0.0332	0.0332	NML-Pso	0.104105	0.0684979
7874	NFKBID	Trm2	0.992	3.19	10.4	0.00429	0.0332	0.0332	NML-Pso	0.131907	0.0613389
1380	PTMA	Trm2	0.648	11.7	10.4	0.00426	0.033	0.033	NML-Pso	0.0819633	0.0895879
8425	MT-ND4	Trm2	0.822	12.1	10.4	0.00426	0.033	0.033	NML-Pso	0.116703	0.106766
4754	RBM7	Trm2	0.488	5.01	10.4	0.00424	0.033	0.033	NML-Pso	0.0526662	0.0535264
915	FOSL2	Trm2	1.01	5.45	10.4	0.00422	0.0328	0.0328	NML-Pso	0.15954	0.104127
1782	HLTF	Trm2	-0.743	5.15	10.4	0.00421	0.0328	0.0328	NML-Pso	0.0816779	0.0813536
197	S100PBP	Trm2	-0.846	5.24	10.4	0.00421	0.0328	0.0328	NML-Pso	0.0915712	0.105922
5453	CHPT1	Trm2	1.72	5.48	10.4	0.00421	0.0328	0.0328	NML-Pso	0.189517	0.452759
7590	NCLN	Trm2	0.702	3.91	10.4	0.0042	0.0328	0.0328	NML-Pso	0.0805328	0.0513375
5299	ATG101	Trm2	0.703	5.58	10.4	0.0042	0.0328	0.0328	NML-Pso	0.0935849	0.0707949
4258	SPOUT1	Trm2	0.712	4.58	10.5	0.00419	0.0328	0.0328	NML-Pso	0.0534532	0.103764
6759	TMEM107	Trm2	-0.884	4.9	10.5	0.00418	0.0327	0.0327	NML-Pso	0.0971826	0.102877
7861	FXYD1	Trm2	1.03	5.38	10.5	0.00418	0.0327	0.0327	NML-Pso	0.17584	0.0934552
7949	CEACAM21	Trm2	-1.04	3.48	10.5	0.00417	0.0327	0.0327	NML-Pso	0.101416	0.0751438
7922	RPS16	Trm2	0.89	12.5	10.5	0.00417	0.0327	0.0327	NML-Pso	0.15577	0.0824092
6510	LONP2	Trm2	-0.503	5.32	10.5	0.00415	0.0326	0.0326	NML-Pso	0.0543163	0.0541914
6816	SUPT6H	Trm2	-0.634	5.78	10.5	0.00414	0.0326	0.0326	NML-Pso	0.0731764	0.0732443
6710	MED11	Trm2	0.62	5.5	10.5	0.00414	0.0326	0.0326	NML-Pso	0.0839378	0.0567049
5345	COQ10A	Trm2	0.754	4.17	10.5	0.00411	0.0324	0.0324	NML-Pso	0.0716269	0.0866445
2632	FAM8A1	Trm2	-1.19	3.6	10.5	0.00411	0.0324	0.0324	NML-Pso	0.0970788	0.151684
1257	AGPS	Trm2	-0.576	4.62	10.5	0.00409	0.0323	0.0323	NML-Pso	0.0502348	0.0549504
3191	ASL	Trm2	0.762	4.31	10.5	0.00409	0.0323	0.0323	NML-Pso	0.0670128	0.0964662
5397	CPSF6	Trm2	-0.551	5.59	10.5	0.00409	0.0323	0.0323	NML-Pso	0.0672435	0.0523192
7865	USF2	Trm2	-0.582	7.3	10.5	0.00409	0.0323	0.0323	NML-Pso	0.0702785	0.0924109
6500	PYCARD	Trm2	-0.765	6.02	10.5	0.00409	0.0323	0.0323	NML-Pso	0.0875517	0.0998262
1099	ITPRIPL1	Trm2	0.625	5.61	10.5	0.00408	0.0323	0.0323	NML-Pso	0.0784825	0.0648492
4331	TUBB4B	Trm2	0.936	7.73	10.5	0.00408	0.0323	0.0323	NML-Pso	0.180447	0.0835055
1852	POLR2H	Trm2	0.565	5.7	10.5	0.00407	0.0323	0.0323	NML-Pso	0.0710556	0.0595349
1669	PCNP	Trm2	0.543	7.39	10.6	0.00405	0.0322	0.0322	NML-Pso	0.0622579	0.0924463
7370	APMAP	Trm2	0.891	5.87	10.6	0.00404	0.0322	0.0322	NML-Pso	0.0543864	0.179439
6573	CENPT	Trm2	0.587	4.46	10.6	0.00404	0.0322	0.0322	NML-Pso	0.0549876	0.0627261
7787	MAST3	Trm2	-0.63	4.07	10.6	0.00403	0.0321	0.0321	NML-Pso	0.0469504	0.0518129
3818	HOOK3	Trm2	-0.53	6.3	10.6	0.00403	0.0321	0.0321	NML-Pso	0.0590128	0.0749205
2775	MAPK13	Trm2	0.718	4.42	10.6	0.00402	0.0321	0.0321	NML-Pso	0.0844782	0.0642504
6784	FLCN	Trm2	-0.921	4.31	10.6	0.004	0.032	0.032	NML-Pso	0.108698	0.0709665
3193	KCTD7	Trm2	-0.92	4.64	10.6	0.00398	0.0319	0.0319	NML-Pso	0.110718	0.0818962
3474	TMSB4X	Trm2	1.08	13.7	10.6	0.00398	0.0319	0.0319	NML-Pso	0.113837	0.193533
8031	PIH1D1	Trm2	0.724	5.84	10.6	0.00396	0.0318	0.0318	NML-Pso	0.105552	0.0656339
3730	MCPH1	Trm2	-1.02	4.55	10.6	0.00396	0.0318	0.0318	NML-Pso	0.127271	0.0933804
4726	CASP4	Trm2	-0.632	6.22	10.6	0.00395	0.0317	0.0317	NML-Pso	0.0858341	0.0645798
261	KDM4A	Trm2	-0.929	3.81	10.6	0.00394	0.0317	0.0317	NML-Pso	0.100436	0.0599212
1281	NAB1	Trm2	-1.05	4.39	10.6	0.00393	0.0316	0.0316	NML-Pso	0.142924	0.0655199
4374	CDKN1C	Trm2	1.24	3.38	10.6	0.00393	0.0317	0.0317	NML-Pso	0.198069	0.111793
2712	LY6G5C	Trm2	-1.15	3.34	10.6	0.00392	0.0316	0.0316	NML-Pso	0.0744702	0.169404
2902	SCML4	Trm2	0.86	4.82	10.6	0.00392	0.0316	0.0316	NML-Pso	0.109977	0.0948441
5230	STK38L	Trm2	-0.693	4	10.7	0.00391	0.0316	0.0316	NML-Pso	0.0540696	0.0550583
2565	TMED9	Trm2	0.738	7.22	10.7	0.00391	0.0316	0.0316	NML-Pso	0.074606	0.128744
712	ADIPOR1	Trm2	0.69	5.38	10.7	0.00391	0.0316	0.0316	NML-Pso	0.0775423	0.0830987
1160	DDX18	Trm2	0.571	7.73	10.7	0.00391	0.0316	0.0316	NML-Pso	0.084312	0.074736
8370	RUNX1	Trm2	-0.776	5.73	10.7	0.00391	0.0316	0.0316	NML-Pso	0.0892687	0.0918217
2748	RPS18	Trm2	0.911	12.6	10.6	0.00391	0.0316	0.0316	NML-Pso	0.168417	0.0711176
4520	FADS3	Trm2	1.15	4.19	10.7	0.0039	0.0316	0.0316	NML-Pso	0.159729	0.148555
8284	XRCC6	Trm2	0.493	7.65	10.7	0.00389	0.0316	0.0316	NML-Pso	0.0651002	0.0772049
7057	ICAM2	Trm2	1.52	4.41	10.7	0.00389	0.0316	0.0316	NML-Pso	0.321822	0.169585
7863	FXYD5	Trm2	0.857	9.38	10.7	0.00388	0.0316	0.0316	NML-Pso	0.092787	0.153266
1729	TPRA1	Trm2	0.983	4.38	10.7	0.00387	0.0316	0.0316	NML-Pso	0.0642978	0.185104
2222	DAP	Trm2	0.623	4.7	10.7	0.00385	0.0315	0.0315	NML-Pso	0.0513508	0.0842213
454	MAN1A2	Trm2	-0.782	5.81	10.7	0.00385	0.0314	0.0314	NML-Pso	0.0606224	0.135837
5684	PHF11	Trm2	0.55	6.56	10.7	0.00384	0.0314	0.0314	NML-Pso	0.0751346	0.069499
7170	DCXR	Trm2	0.887	6.7	10.7	0.00383	0.0314	0.0314	NML-Pso	0.13703	0.10099
2268	ITGA1	Trm2	-1.95	4.74	10.7	0.00383	0.0314	0.0314	NML-Pso	0.359222	0.284857
1639	TMF1	Trm2	-0.658	7.18	10.7	0.0038	0.0312	0.0312	NML-Pso	0.0703406	0.110017
4621	KDM2A	Trm2	-0.586	6.36	10.7	0.0038	0.0312	0.0312	NML-Pso	0.0740833	0.0666006
2706	NCR3	Trm2	1.59	4.48	10.8	0.00377	0.031	0.031	NML-Pso	0.300753	0.253646
4200	CNTRL	Trm2	-0.771	6.13	10.8	0.00375	0.0309	0.0309	NML-Pso	0.0902549	0.101537
4546	MARK2	Trm2	-0.683	5.2	10.8	0.00374	0.0309	0.0309	NML-Pso	0.0724114	0.0737936
2907	SESN1	Trm2	0.901	4.53	10.8	0.00374	0.0309	0.0309	NML-Pso	0.0936163	0.123105
2778	STK38	Trm2	-0.957	5.69	10.8	0.00374	0.0308	0.0308	NML-Pso	0.114469	0.123276
6238	FAH	Trm2	-1.42	3.35	10.8	0.00373	0.0308	0.0308	NML-Pso	0.153875	0.17922
102	TMCO4	Trm2	-0.768	3.53	10.8	0.00371	0.0307	0.0307	NML-Pso	0.0752626	0.0314749
4901	WASHC2C	Trm2	-0.853	5.06	10.8	0.0037	0.0306	0.0306	NML-Pso	0.111673	0.0665988
3201	BAZ1B	Trm2	-0.625	6.67	10.8	0.00369	0.0306	0.0306	NML-Pso	0.0849743	0.0734725
3055	CHST12	Trm2	0.897	5.86	10.8	0.00368	0.0306	0.0306	NML-Pso	0.0611908	0.169534
455	TENT5C	Trm2	0.667	6.3	10.8	0.00366	0.0304	0.0304	NML-Pso	0.0835666	0.080778
1977	KLF3	Trm2	1.52	3.85	10.8	0.00366	0.0304	0.0304	NML-Pso	0.351986	0.0954283
517	MRPL9	Trm2	0.549	5.94	10.9	0.00364	0.0303	0.0303	NML-Pso	0.0559402	0.0738648
2837	ICK	Trm2	-0.913	4.26	10.9	0.00364	0.0303	0.0303	NML-Pso	0.0641557	0.14165
7940	SNRPA	Trm2	0.849	5.45	10.9	0.00363	0.0303	0.0303	NML-Pso	0.0833345	0.126262
7169	RAC3	Trm2	1.33	2.99	10.9	0.00363	0.0303	0.0303	NML-Pso	0.209356	0.10184
2403	GRAMD2B	Trm2	-0.964	3.24	10.9	0.00362	0.0303	0.0303	NML-Pso	0.0806103	0.0769477
5940	ERG28	Trm2	0.843	5.02	10.9	0.00361	0.0302	0.0302	NML-Pso	0.108792	0.0887232
6841	EVI2A	Trm2	0.596	6.99	10.9	0.0036	0.0302	0.0302	NML-Pso	0.0695986	0.0899581
6135	CCPG1	Trm2	-0.493	6.42	10.9	0.00357	0.0299	0.0299	NML-Pso	0.0612865	0.0652121
201	SMIM12	Trm2	0.622	6.23	10.9	0.00357	0.0299	0.0299	NML-Pso	0.0772527	0.0716007
7157	MRPL12	Trm2	0.76	5.08	10.9	0.00356	0.0299	0.0299	NML-Pso	0.062684	0.115285
3852	SGK3	Trm2	0.725	5.06	10.9	0.00355	0.0298	0.0298	NML-Pso	0.10037	0.0591827
7726	GADD45GIP1	Trm2	0.654	7.63	10.9	0.00354	0.0298	0.0298	NML-Pso	0.102338	0.072785
1753	CDV3	Trm2	-0.758	7.91	11	0.00352	0.0296	0.0296	NML-Pso	0.0707681	0.139549
7734	AC020916.1	Trm2	0.85	4.58	11	0.00352	0.0296	0.0296	NML-Pso	0.101371	0.0908174
3268	FAM200A	Trm2	-1.03	3.49	11	0.00351	0.0296	0.0296	NML-Pso	0.0697398	0.106687
2819	MRPS18A	Trm2	0.75	4.66	11	0.0035	0.0296	0.0296	NML-Pso	0.0720675	0.0926514
6929	VAT1	Trm2	0.702	4.54	11	0.00348	0.0294	0.0294	NML-Pso	0.0743498	0.0709534
7100	SLC25A19	Trm2	0.733	3.95	11	0.00347	0.0294	0.0294	NML-Pso	0.0839531	0.0555682
6993	RSAD1	Trm2	0.68	4.45	11	0.00346	0.0293	0.0293	NML-Pso	0.0582399	0.081226
328	PDE4B	Trm2	0.561	6.75	11	0.00344	0.0292	0.0292	NML-Pso	0.0742727	0.0722694
2523	CCNG1	Trm2	0.777	5.69	11	0.00343	0.0291	0.0291	NML-Pso	0.0504408	0.140543
5935	TMED10	Trm2	0.588	6.88	11	0.00342	0.0291	0.0291	NML-Pso	0.0638494	0.0891841
988	XPO1	Trm2	-0.622	6.06	11	0.00342	0.0291	0.0291	NML-Pso	0.0664089	0.0829531
6990	PPP1R9B	Trm2	0.714	4.44	11	0.00342	0.0291	0.0291	NML-Pso	0.071627	0.0736577
3363	UBE2H	Trm2	-0.769	6.06	11	0.00342	0.0291	0.0291	NML-Pso	0.0808281	0.109405
1158	CBWD2	Trm2	0.907	4.27	11	0.00342	0.0291	0.0291	NML-Pso	0.101185	0.100957
2191	CASP3	Trm2	-0.649	5.59	11.1	0.00337	0.0288	0.0288	NML-Pso	0.0731401	0.0683628
8180	TPST2	Trm2	0.867	5.1	11.1	0.00337	0.0288	0.0288	NML-Pso	0.0745447	0.135878
1557	IP6K2	Trm2	-0.588	5.64	11.1	0.00336	0.0288	0.0288	NML-Pso	0.0648362	0.0635259
3782	AC026979.2	Trm2	1.27	4.81	11.1	0.00335	0.0287	0.0287	NML-Pso	0.15779	0.202133
4844	FAM107B	Trm2	-0.675	8.36	11.1	0.00333	0.0286	0.0286	NML-Pso	0.0758189	0.108647
7106	H3F3B	Trm2	0.689	10.2	11.1	0.00333	0.0286	0.0286	NML-Pso	0.106513	0.0765986
6699	P2RX5	Trm2	-1.02	3.25	11.1	0.00332	0.0286	0.0286	NML-Pso	0.0985661	0.0622897
2139	MGST2	Trm2	1.26	5	11.1	0.00332	0.0285	0.0285	NML-Pso	0.204569	0.152866
7000	MBTD1	Trm2	-0.953	3.75	11.1	0.0033	0.0284	0.0284	NML-Pso	0.105978	0.0465467
5759	ZNF219	Trm2	0.948	3.38	11.1	0.0033	0.0284	0.0284	NML-Pso	0.107345	0.0773401
4561	TRMT112	Trm2	0.783	7.98	11.2	0.00327	0.0282	0.0282	NML-Pso	0.0849172	0.129679
5137	DCP1B	Trm2	-0.92	5.39	11.2	0.00326	0.0282	0.0282	NML-Pso	0.132976	0.0613258
6593	NQO1	Trm2	-1.65	3.66	11.2	0.00325	0.0281	0.0281	NML-Pso	0.236756	0.155232
5568	KMT5A	Trm2	-0.778	5.19	11.2	0.00323	0.028	0.028	NML-Pso	0.0718741	0.0988966
4910	SGMS1	Trm2	-0.921	4.81	11.2	0.00323	0.028	0.028	NML-Pso	0.10953	0.0829549
4772	KMT2A	Trm2	-0.804	8.1	11.2	0.00322	0.0279	0.0279	NML-Pso	0.0915887	0.127495
1543	NBEAL2	Trm2	0.705	4.24	11.2	0.00321	0.0279	0.0279	NML-Pso	0.0710973	0.0642436
108	HP1BP3	Trm2	-0.645	8.02	11.2	0.0032	0.0278	0.0278	NML-Pso	0.0849147	0.0899755
5332	CDK2	Trm2	0.981	3.83	11.2	0.0032	0.0278	0.0278	NML-Pso	0.093084	0.131037
5556	CLIP1	Trm2	-0.744	6.27	11.2	0.00319	0.0278	0.0278	NML-Pso	0.0810569	0.0992226
3655	STAG2	Trm2	-0.744	6.99	11.2	0.00319	0.0278	0.0278	NML-Pso	0.0900761	0.100882
2717	HSPA1B	Trm2	1.28	3.83	11.2	0.00318	0.0277	0.0277	NML-Pso	0.275325	0.0607724
650	RABGAP1L	Trm2	-0.962	6.22	11.3	0.00314	0.0275	0.0275	NML-Pso	0.114016	0.133124
7483	AURKA	Trm2	-1.46	3.65	11.3	0.00313	0.0274	0.0274	NML-Pso	0.16031	0.172308
5877	DAAM1	Trm2	-0.638	5.45	11.3	0.00312	0.0273	0.0273	NML-Pso	0.0692553	0.0648497
2660	BTN3A3	Trm2	-1.07	4.38	11.3	0.00311	0.0273	0.0273	NML-Pso	0.134953	0.0716958
797	ARV1	Trm2	-1.14	3.36	11.3	0.00309	0.0271	0.0271	NML-Pso	0.0866104	0.141823
4601	SART1	Trm2	0.487	5.36	11.3	0.00307	0.027	0.027	NML-Pso	0.0497588	0.060044
570	LMNA	Trm2	1.1	7.84	11.4	0.00307	0.027	0.027	NML-Pso	0.131959	0.184629
2205	AHRR	Trm2	-1.15	4.51	11.4	0.00306	0.0269	0.0269	NML-Pso	0.154111	0.0777732
6544	ADGRG5	Trm2	-1.82	3.22	11.4	0.00304	0.0268	0.0268	NML-Pso	0.184979	0.286513
6049	GOLGA8A	Trm2	-1.62	6.47	11.4	0.00304	0.0268	0.0268	NML-Pso	0.30594	0.198081
3369	AC016831.5	Trm2	0.979	6.75	11.4	0.00303	0.0268	0.0268	NML-Pso	0.123149	0.141001
7730	IER2	Trm2	0.964	7	11.4	0.00303	0.0268	0.0268	NML-Pso	0.148033	0.106954
589	TAGLN2	Trm2	0.941	7.99	11.4	0.00302	0.0267	0.0267	NML-Pso	0.132499	0.126179
2163	FNIP2	Trm2	0.972	2.99	11.4	0.00301	0.0267	0.0267	NML-Pso	0.104082	0.0629941
3967	DENND3	Trm2	-1.15	3.63	11.4	0.00301	0.0267	0.0267	NML-Pso	0.12357	0.0727927
4225	SLC2A8	Trm2	-0.877	4.58	11.4	0.003	0.0267	0.0267	NML-Pso	0.0788807	0.0970854
828	ZBTB18	Trm2	1.1	3.03	11.4	0.00299	0.0265	0.0265	NML-Pso	0.141629	0.0579055
4827	PFKFB3	Trm2	0.537	6.78	11.4	0.00298	0.0265	0.0265	NML-Pso	0.0608436	0.0813034
4244	SWI5	Trm2	-0.935	4.18	11.5	0.00297	0.0264	0.0264	NML-Pso	0.10038	0.0614007
338	TYW3	Trm2	-0.491	5.22	11.5	0.00295	0.0263	0.0263	NML-Pso	0.047947	0.0533108
956	SRBD1	Trm2	-1.26	3.53	11.5	0.00295	0.0263	0.0263	NML-Pso	0.108672	0.169253
8159	YDJC	Trm2	0.711	5.31	11.5	0.00293	0.0262	0.0262	NML-Pso	0.0892343	0.0659355
2727	RNF5	Trm2	0.902	5.85	11.5	0.00292	0.0261	0.0261	NML-Pso	0.0637962	0.15921
1235	METTL8	Trm2	-0.958	5.12	11.5	0.00292	0.0261	0.0261	NML-Pso	0.103643	0.11097
1022	FAM136A	Trm2	0.497	5.71	11.5	0.00289	0.0259	0.0259	NML-Pso	0.0562213	0.0562755
2017	REST	Trm2	-0.553	6.71	11.5	0.00289	0.0259	0.0259	NML-Pso	0.0652831	0.0765821
500	CTSS	Trm2	-0.729	6.12	11.5	0.00289	0.0259	0.0259	NML-Pso	0.0770395	0.0957562
8189	GAS2L1	Trm2	-0.763	4.75	11.5	0.00288	0.0259	0.0259	NML-Pso	0.0786319	0.0636381
2514	LSM11	Trm2	-1.16	3.13	11.5	0.00287	0.0258	0.0258	NML-Pso	0.0712626	0.14356
2730	HLA-DRA	Trm2	1.53	7.41	11.5	0.00287	0.0259	0.0259	NML-Pso	0.230821	0.276436
5976	MOAP1	Trm2	0.501	5.28	11.6	0.00286	0.0258	0.0258	NML-Pso	0.0533817	0.056483
1283	STAT1	Trm2	-0.779	5.81	11.6	0.00286	0.0258	0.0258	NML-Pso	0.0851122	0.0884084
6621	TMEM170A	Trm2	0.467	5.6	11.6	0.00285	0.0258	0.0258	NML-Pso	0.0481211	0.0593566
7948	AC243960.1	Trm2	-0.941	4.83	11.6	0.00283	0.0256	0.0256	NML-Pso	0.0677103	0.155138
7645	XAB2	Trm2	0.775	4.9	11.6	0.00283	0.0256	0.0256	NML-Pso	0.0688317	0.101846
4818	WDR37	Trm2	0.835	3.89	11.6	0.00282	0.0256	0.0256	NML-Pso	0.0702189	0.101105
1302	KCTD18	Trm2	-0.822	3.78	11.6	0.00281	0.0255	0.0255	NML-Pso	0.0732053	0.0542046
618	MGST3	Trm2	0.823	7.79	11.6	0.00281	0.0255	0.0255	NML-Pso	0.114401	0.103835
6499	FUS	Trm2	0.444	7.53	11.6	0.00278	0.0253	0.0253	NML-Pso	0.0637052	0.0656663
943	SRSF7	Trm2	0.573	8.66	11.6	0.00278	0.0253	0.0253	NML-Pso	0.0744529	0.0836154
526	ILF2	Trm2	0.608	6.75	11.7	0.00277	0.0252	0.0252	NML-Pso	0.0737142	0.0796195
580	MRPL24	Trm2	0.996	4.55	11.7	0.00277	0.0252	0.0252	NML-Pso	0.105595	0.126698
5862	MAPK1IP1L	Trm2	0.533	6.14	11.7	0.00276	0.0252	0.0252	NML-Pso	0.0541521	0.0714846
3695	SSR4	Trm2	0.769	9.06	11.7	0.00276	0.0252	0.0252	NML-Pso	0.105782	0.100276
499	GOLPH3L	Trm2	0.722	3.94	11.7	0.00275	0.0251	0.0251	NML-Pso	0.0761927	0.0513748
7119	UBE2O	Trm2	-0.671	4.13	11.7	0.00274	0.0251	0.0251	NML-Pso	0.0520928	0.0478939
1296	HSPE1	Trm2	0.771	7.7	11.7	0.00274	0.0251	0.0251	NML-Pso	0.116031	0.0847114
5487	TCHP	Trm2	-0.772	4.66	11.7	0.00272	0.025	0.025	NML-Pso	0.0603884	0.0957587
3519	UBA1	Trm2	0.638	5.32	11.7	0.00271	0.0249	0.0249	NML-Pso	0.0622869	0.0779328
7318	NSFL1C	Trm2	0.679	5.62	11.8	0.00268	0.0246	0.0246	NML-Pso	0.0746204	0.0746423
4432	UEVLD	Trm2	-0.89	3.59	11.8	0.00268	0.0246	0.0246	NML-Pso	0.0807705	0.049108
4175	TMEM245	Trm2	-0.686	5.88	11.8	0.00266	0.0245	0.0245	NML-Pso	0.0718929	0.0803359
8077	ZNF331	Trm2	0.951	5.45	11.8	0.00266	0.0245	0.0245	NML-Pso	0.0798117	0.151058
1587	RBM15B	Trm2	0.579	5.06	11.8	0.00265	0.0245	0.0245	NML-Pso	0.0531315	0.0691242
4333	NSMF	Trm2	0.678	4.3	11.8	0.00265	0.0245	0.0245	NML-Pso	0.0660816	0.0586147
3609	TIMM8A	Trm2	0.81	3.62	11.8	0.00265	0.0245	0.0245	NML-Pso	0.0805988	0.0604331
6585	UTP4	Trm2	0.924	3.78	11.8	0.00264	0.0245	0.0245	NML-Pso	0.0789013	0.112611
521	S100A11	Trm2	0.735	9.85	11.8	0.00264	0.0245	0.0245	NML-Pso	0.112887	0.0780404
2338	DHFR	Trm2	-1.22	3.35	11.8	0.00263	0.0244	0.0244	NML-Pso	0.133371	0.0796101
7209	VAPA	Trm2	0.503	7.48	11.8	0.00262	0.0244	0.0244	NML-Pso	0.0648264	0.0739756
1448	RPL32	Trm2	0.847	12.2	11.8	0.00262	0.0244	0.0244	NML-Pso	0.134136	0.0754565
2382	SRP19	Trm2	0.474	6.86	11.8	0.00261	0.0244	0.0244	NML-Pso	0.0548065	0.0752481
1290	GTF3C3	Trm2	-0.942	4.07	11.8	0.0026	0.0243	0.0243	NML-Pso	0.0608245	0.118912
2887	UFL1	Trm2	-0.715	5.58	11.9	0.00258	0.0241	0.0241	NML-Pso	0.0740789	0.0764811
4918	ARID5B	Trm2	0.827	8.45	11.9	0.00258	0.0241	0.0241	NML-Pso	0.130681	0.0878581
1243	CDCA7	Trm2	-1.35	5.31	11.9	0.00257	0.0241	0.0241	NML-Pso	0.196787	0.144985
8153	PI4KA	Trm2	0.654	4.28	11.9	0.00256	0.024	0.024	NML-Pso	0.0655478	0.0515255
7355	MGME1	Trm2	-0.827	4.54	11.9	0.00255	0.0239	0.0239	NML-Pso	0.0860255	0.0611151
1979	KLHL5	Trm2	-0.869	4.33	11.9	0.00255	0.024	0.024	NML-Pso	0.0993953	0.0429617
1717	PARP15	Trm2	-1.05	3.75	11.9	0.00254	0.0239	0.0239	NML-Pso	0.098795	0.0853191
93	SDHB	Trm2	0.617	5.92	11.9	0.00253	0.0239	0.0239	NML-Pso	0.0572209	0.0822859
1990	SLC30A9	Trm2	-0.834	4.03	11.9	0.00253	0.0239	0.0239	NML-Pso	0.0630868	0.0790369
8123	ZNF324	Trm2	0.804	3.73	11.9	0.00252	0.0238	0.0238	NML-Pso	0.0676863	0.0796108
3785	GSR	Trm2	-1.03	3.84	11.9	0.00252	0.0238	0.0238	NML-Pso	0.0868192	0.102865
6958	NSF	Trm2	-0.975	5.11	12	0.00251	0.0237	0.0237	NML-Pso	0.0988159	0.120683
5443	TMPO	Trm2	-0.935	7.3	12	0.0025	0.0237	0.0237	NML-Pso	0.0894039	0.158898
2962	LINC02539	Trm2	-1.71	4.09	12	0.0025	0.0237	0.0237	NML-Pso	0.175327	0.325357
1833	FXR1	Trm2	-0.685	6.79	12	0.00249	0.0237	0.0237	NML-Pso	0.0717612	0.098959
1220	TANK	Trm2	-0.701	7.13	12	0.00249	0.0237	0.0237	NML-Pso	0.0719187	0.106177
5856	CDKN3	Trm2	-1.93	3.77	12	0.00248	0.0236	0.0236	NML-Pso	0.29626	0.168171
5842	VCPKMT	Trm2	0.629	4.15	12	0.00247	0.0236	0.0236	NML-Pso	0.0624473	0.0440992
4615	RBM14	Trm2	0.841	4.9	12	0.00247	0.0236	0.0236	NML-Pso	0.0637273	0.125235
6561	CBFB	Trm2	0.693	5.09	12	0.00247	0.0235	0.0235	NML-Pso	0.0731924	0.0718397
1325	NDUFS1	Trm2	-0.683	5.2	12	0.00246	0.0235	0.0235	NML-Pso	0.0726991	0.0637123
3437	CHPF2	Trm2	0.75	4.58	12	0.00246	0.0235	0.0235	NML-Pso	0.0856643	0.065436
751	ANGEL2	Trm2	-0.913	4.5	12	0.00246	0.0235	0.0235	NML-Pso	0.105638	0.0533793
1688	CD200R1	Trm2	-1.21	5.06	12	0.00246	0.0235	0.0235	NML-Pso	0.168519	0.0918597
3693	BCAP31	Trm2	0.692	7.03	12	0.00244	0.0234	0.0234	NML-Pso	0.0737351	0.101646
4887	CREM	Trm2	1.08	8.05	12	0.00244	0.0234	0.0234	NML-Pso	0.152203	0.148574
2178	AC097534.2	Trm2	1.33	4.65	12.1	0.00242	0.0233	0.0233	NML-Pso	0.159542	0.208745
1680	DZIP3	Trm2	-1.5	3.78	12.1	0.00242	0.0233	0.0233	NML-Pso	0.183605	0.136083
6170	CLPX	Trm2	-0.717	5.12	12.1	0.00241	0.0233	0.0233	NML-Pso	0.0563617	0.0943176
2161	ETFDH	Trm2	-0.932	3.86	12.1	0.0024	0.0232	0.0232	NML-Pso	0.0858805	0.0628648
7177	CSNK1D	Trm2	0.62	6.67	12.1	0.00239	0.0231	0.0231	NML-Pso	0.0692695	0.0841438
5368	CDK4	Trm2	0.749	4.91	12.1	0.00239	0.0231	0.0231	NML-Pso	0.073707	0.0845385
3490	EIF1AX	Trm2	0.633	7.55	12.1	0.00239	0.0231	0.0231	NML-Pso	0.0810729	0.0832155
2372	PPIP5K2	Trm2	-1.1	4.81	12.1	0.00239	0.0231	0.0231	NML-Pso	0.0932674	0.1723
4797	STT3A	Trm2	0.744	4.46	12.1	0.00238	0.0231	0.0231	NML-Pso	0.0670252	0.0814149
6040	OTUD7A	Trm2	1.4	3.56	12.1	0.00238	0.0231	0.0231	NML-Pso	0.180295	0.194478
5798	SDR39U1	Trm2	1.17	3.83	12.1	0.00237	0.0231	0.0231	NML-Pso	0.11877	0.158418
5476	FICD	Trm2	1.04	3.22	12.1	0.00237	0.0231	0.0231	NML-Pso	0.126173	0.0631377
3378	TMEM140	Trm2	-0.798	5.32	12.1	0.00235	0.023	0.023	NML-Pso	0.0821881	0.0805962
8157	THAP7	Trm2	0.72	5.46	12.1	0.00235	0.023	0.023	NML-Pso	0.0884846	0.0663324
7845	ZNF507	Trm2	-1.18	4.17	12.1	0.00235	0.023	0.023	NML-Pso	0.0939909	0.182153
5142	CRACR2A	Trm2	-1.08	3.96	12.1	0.00235	0.023	0.023	NML-Pso	0.135846	0.0352293
6824	MYO18A	Trm2	-1.45	3.43	12.2	0.00234	0.023	0.023	NML-Pso	0.136442	0.141966
5972	CPSF2	Trm2	-0.718	4.98	12.2	0.00233	0.0229	0.0229	NML-Pso	0.074564	0.0568082
2335	MTX3	Trm2	-1.18	3.65	12.2	0.00233	0.0229	0.0229	NML-Pso	0.0754041	0.159651
7718	HOOK2	Trm2	0.736	4.96	12.2	0.00232	0.0228	0.0228	NML-Pso	0.0689735	0.0842346
182	PEF1	Trm2	0.765	5.62	12.2	0.00232	0.0228	0.0228	NML-Pso	0.0950139	0.0723697
439	RSBN1	Trm2	0.83	6.92	12.2	0.0023	0.0227	0.0227	NML-Pso	0.0833655	0.12569
1775	XRN1	Trm2	-1.06	6.39	12.2	0.00229	0.0226	0.0226	NML-Pso	0.10941	0.170273
1474	SATB1	Trm2	-0.716	6.63	12.2	0.00227	0.0224	0.0224	NML-Pso	0.0659551	0.109125
773	LBR	Trm2	-0.865	6.31	12.3	0.00227	0.0224	0.0224	NML-Pso	0.0805576	0.127177
487	SF3B4	Trm2	0.862	5.64	12.3	0.00225	0.0223	0.0223	NML-Pso	0.0748784	0.12358
4529	INTS5	Trm2	0.869	3.89	12.3	0.00225	0.0223	0.0223	NML-Pso	0.0875647	0.0782734
5425	BTG1	Trm2	0.73	11.1	12.3	0.00225	0.0223	0.0223	NML-Pso	0.0905062	0.0919045
6618	ZNRF1	Trm2	-0.784	7.29	12.3	0.00224	0.0223	0.0223	NML-Pso	0.0868111	0.1124
53	ENO1	Trm2	0.811	9.47	12.3	0.00224	0.0223	0.0223	NML-Pso	0.0889688	0.123398
6108	MYEF2	Trm2	-1.48	3.49	12.3	0.00224	0.0223	0.0223	NML-Pso	0.094001	0.263168
3436	ABCF2.1	Trm2	0.711	4.38	12.3	0.00223	0.0222	0.0222	NML-Pso	0.06637	0.0676833
4010	DOCK8	Trm2	-0.683	6.83	12.3	0.00222	0.0222	0.0222	NML-Pso	0.0833854	0.0814667
4907	PARG	Trm2	-1.05	4.16	12.3	0.00222	0.0222	0.0222	NML-Pso	0.0921158	0.11842
6786	RASD1	Trm2	2.09	4.39	12.3	0.00222	0.0222	0.0222	NML-Pso	0.677826	0.194104
4934	SUPV3L1	Trm2	0.862	4.68	12.3	0.00221	0.0221	0.0221	NML-Pso	0.095257	0.0886739
2708	BAG6	Trm2	0.66	5.24	12.3	0.0022	0.0221	0.0221	NML-Pso	0.0544921	0.0865496
6536	FAM192A	Trm2	-0.678	5.21	12.3	0.0022	0.0221	0.0221	NML-Pso	0.0697881	0.0621768
1094	DUSP2	Trm2	1.74	7.82	12.3	0.0022	0.0221	0.0221	NML-Pso	0.250784	0.333373
1036	STAMBP	Trm2	-0.631	5.19	12.4	0.00219	0.0221	0.0221	NML-Pso	0.0499681	0.080129
2630	MYLIP	Trm2	1.06	5.13	12.4	0.00219	0.0221	0.0221	NML-Pso	0.104903	0.155802
6788	SMCR5	Trm2	1.58	3.59	12.4	0.00219	0.0221	0.0221	NML-Pso	0.152318	0.294185
2838	FBXO9	Trm2	-0.608	6.02	12.4	0.00218	0.022	0.022	NML-Pso	0.0613856	0.0764453
5311	PRR13	Trm2	0.729	7.51	12.4	0.00218	0.022	0.022	NML-Pso	0.0696333	0.117289
549	ADAM15	Trm2	0.972	3.49	12.4	0.00218	0.022	0.022	NML-Pso	0.118953	0.060886
5100	PLEKHA1	Trm2	0.681	5.81	12.4	0.00216	0.022	0.022	NML-Pso	0.0509423	0.102905
912	SLC4A1AP	Trm2	-0.739	5.01	12.4	0.00216	0.022	0.022	NML-Pso	0.0680368	0.0732017
6394	ZC3H7A	Trm2	-0.857	5.63	12.4	0.00216	0.022	0.022	NML-Pso	0.0781014	0.11208
2855	CD109	Trm2	-1.33	4.29	12.4	0.00216	0.022	0.022	NML-Pso	0.134139	0.180575
1027	ZNF638	Trm2	-0.837	6.4	12.4	0.00215	0.022	0.022	NML-Pso	0.101885	0.0957655
7042	TLK2	Trm2	-1.01	5.32	12.5	0.00211	0.0216	0.0216	NML-Pso	0.105539	0.120051
1013	AAK1	Trm2	-0.685	7.72	12.5	0.0021	0.0214	0.0214	NML-Pso	0.0950398	0.0775024
1742	H1FX	Trm2	-1.03	6.85	12.5	0.0021	0.0214	0.0214	NML-Pso	0.153548	0.0988713
3783	DCTN6	Trm2	0.731	5.91	12.5	0.00208	0.0213	0.0213	NML-Pso	0.0794219	0.082228
3253	SEM1	Trm2	-0.548	7.35	12.5	0.00206	0.0211	0.0211	NML-Pso	0.069982	0.0743096
5040	HPS6	Trm2	0.726	4.07	12.6	0.00205	0.0211	0.0211	NML-Pso	0.0660666	0.0602374
6257	ISG20	Trm2	0.988	8.94	12.6	0.00205	0.0211	0.0211	NML-Pso	0.154468	0.106565
6410	XYLT1	Trm2	-1.18	4.7	12.6	0.00205	0.0211	0.0211	NML-Pso	0.157836	0.0759064
4964	AP3M1	Trm2	-0.65	4.56	12.6	0.00203	0.021	0.021	NML-Pso	0.0485037	0.0616491
1838	MCF2L2	Trm2	-0.916	4.43	12.6	0.00202	0.0209	0.0209	NML-Pso	0.0984768	0.0573222
5221	LRMP	Trm2	-1.32	4.29	12.6	0.00201	0.0208	0.0208	NML-Pso	0.142433	0.133443
7479	TSHZ2	Trm2	-1.16	6.8	12.6	0.00201	0.0208	0.0208	NML-Pso	0.153965	0.147985
6027	CRIP2	Trm2	2.15	4.94	12.6	0.00201	0.0208	0.0208	NML-Pso	0.596783	0.225175
281	MKNK1	Trm2	0.712	4.89	12.6	0.002	0.0208	0.0208	NML-Pso	0.0737531	0.0696846
1591	RRP9	Trm2	0.989	3.57	12.6	0.002	0.0208	0.0208	NML-Pso	0.1219	0.0654294
4896	CSGALNACT2	Trm2	-1.04	6.08	12.6	0.002	0.0208	0.0208	NML-Pso	0.132442	0.11233
3800	FGFR1	Trm2	1.25	3.99	12.6	0.002	0.0208	0.0208	NML-Pso	0.224501	0.071652
1335	LANCL1	Trm2	-0.846	3.52	12.7	0.00199	0.0207	0.0207	NML-Pso	0.0743132	0.0369994
4089	CBWD5	Trm2	0.722	5.03	12.7	0.00198	0.0206	0.0206	NML-Pso	0.0673918	0.0847228
1279	MFSD6	Trm2	-1.06	4.61	12.7	0.00198	0.0206	0.0206	NML-Pso	0.12768	0.0708111
6516	BRD7	Trm2	-0.616	6.87	12.7	0.00195	0.0204	0.0204	NML-Pso	0.0706094	0.0787268
5462	TXNRD1	Trm2	-0.84	6.58	12.7	0.00195	0.0204	0.0204	NML-Pso	0.0905317	0.110419
7234	TTC39C-AS1	Trm2	1.62	3.14	12.7	0.00195	0.0204	0.0204	NML-Pso	0.183448	0.261449
1654	C3orf38	Trm2	-0.58	5.25	12.7	0.00194	0.0203	0.0203	NML-Pso	0.0547415	0.0589029
4282	RAPGEF1	Trm2	-0.948	5.89	12.7	0.00193	0.0203	0.0203	NML-Pso	0.108963	0.104697
6980	GNGT2	Trm2	-1.33	3.07	12.8	0.00192	0.0202	0.0202	NML-Pso	0.0907703	0.143461
2833	IL17F	Trm2	-4.24	5.82	12.8	0.00192	0.0202	0.0202	NML-Pso	0.96735	1.52247
5093	BAG3	Trm2	0.799	4.49	12.8	0.00191	0.0202	0.0202	NML-Pso	0.0915498	0.0604556
3625	MORC4	Trm2	0.961	3.95	12.8	0.00189	0.02	0.02	NML-Pso	0.0893236	0.105055
1698	ZBTB20	Trm2	0.687	5.26	12.8	0.00188	0.0199	0.0199	NML-Pso	0.0718451	0.0686997
5122	BNIP3	Trm2	0.95	5.67	12.8	0.00188	0.0199	0.0199	NML-Pso	0.136739	0.0764072
2081	EIF4E	Trm2	0.754	5.8	12.8	0.00187	0.0198	0.0198	NML-Pso	0.0521821	0.115175
3488	SH3KBP1	Trm2	-0.523	7.12	12.8	0.00187	0.0198	0.0198	NML-Pso	0.0687277	0.068517
3066	TNRC18	Trm2	-1.05	4.05	12.8	0.00187	0.0198	0.0198	NML-Pso	0.0815719	0.112542
2080	TSPAN5	Trm2	-1.08	4.27	12.9	0.00186	0.0198	0.0198	NML-Pso	0.103358	0.0934146
3593	ATRX	Trm2	-0.781	7.8	12.9	0.00184	0.0196	0.0196	NML-Pso	0.096149	0.0984819
4321	CLIC3	Trm2	-1.79	3.35	12.9	0.00184	0.0196	0.0196	NML-Pso	0.218294	0.133356
784	C1orf35	Trm2	0.697	6.05	12.9	0.00182	0.0194	0.0194	NML-Pso	0.0891633	0.0591086
6688	MIR22HG	Trm2	0.977	4.53	12.9	0.00182	0.0194	0.0194	NML-Pso	0.112269	0.0962187
1934	STX18	Trm2	-0.612	4.76	12.9	0.00181	0.0194	0.0194	NML-Pso	0.051341	0.0546765
6282	SNRPA1	Trm2	0.588	6.28	12.9	0.00181	0.0194	0.0194	NML-Pso	0.0688481	0.0630066
1063	MAT2A	Trm2	0.617	5.75	13	0.0018	0.0194	0.0194	NML-Pso	0.0654072	0.0652362
7935	SERTAD3	Trm2	0.919	4.73	13	0.0018	0.0194	0.0194	NML-Pso	0.0984607	0.0966296
8325	PPP6R2	Trm2	-0.876	5.59	13	0.0018	0.0194	0.0194	NML-Pso	0.100734	0.0762595
4176	TXN	Trm2	0.969	9.49	13	0.0018	0.0194	0.0194	NML-Pso	0.11131	0.143992
4360	RPLP2	Trm2	1.03	11.8	13	0.0018	0.0194	0.0194	NML-Pso	0.126497	0.135976
5392	RAP1B	Trm2	-0.501	8.56	13	0.00179	0.0193	0.0193	NML-Pso	0.0656089	0.0717184
4763	IL10RA	Trm2	0.94	7.22	13	0.00179	0.0193	0.0193	NML-Pso	0.138588	0.0958194
3550	TSPYL2	Trm2	0.657	6.43	13	0.00178	0.0193	0.0193	NML-Pso	0.0642871	0.089269
875	LAPTM4A	Trm2	0.768	7.16	13	0.00176	0.0191	0.0191	NML-Pso	0.0973804	0.0914982
6837	TEFM	Trm2	-0.669	4.29	13	0.00175	0.019	0.019	NML-Pso	0.0471581	0.0518305
933	GPATCH11	Trm2	-0.975	5.03	13	0.00175	0.019	0.019	NML-Pso	0.0609584	0.163155
1299	TYW5	Trm2	-0.987	4.48	13.1	0.00175	0.019	0.019	NML-Pso	0.117222	0.0390921
4194	CDK5RAP2	Trm2	-0.895	5.38	13.1	0.00174	0.019	0.019	NML-Pso	0.105788	0.0701986
8267	ADSL	Trm2	0.845	4.57	13.1	0.00173	0.0189	0.0189	NML-Pso	0.0776716	0.0911955
6577	DDX28	Trm2	0.95	3.6	13.1	0.00173	0.0189	0.0189	NML-Pso	0.0933697	0.0780161
2999	FBXO5	Trm2	-1.11	3.68	13.1	0.00173	0.0189	0.0189	NML-Pso	0.0971959	0.0834765
4978	TSPAN14	Trm2	-0.966	6.69	13.1	0.00172	0.0188	0.0188	NML-Pso	0.135523	0.0888211
6916	STAT3	Trm2	0.543	7.76	13.1	0.00171	0.0188	0.0188	NML-Pso	0.070334	0.0707896
937	NDUFAF7	Trm2	-0.971	4.22	13.1	0.0017	0.0187	0.0187	NML-Pso	0.0871811	0.0770404
4840	OPTN	Trm2	-0.622	7.65	13.2	0.00167	0.0184	0.0184	NML-Pso	0.0673233	0.0911248
2747	RING1	Trm2	0.582	4.88	13.2	0.00166	0.0183	0.0183	NML-Pso	0.0524281	0.0587401
211	AGO4	Trm2	-1.07	4.55	13.2	0.00166	0.0183	0.0183	NML-Pso	0.0964458	0.111618
2658	BTN2A2	Trm2	-1.18	3.55	13.2	0.00165	0.0182	0.0182	NML-Pso	0.0642333	0.14551
5290	LIMA1	Trm2	-0.848	5.48	13.2	0.00165	0.0182	0.0182	NML-Pso	0.0658651	0.116068
4616	RBM4	Trm2	0.53	5.42	13.2	0.00164	0.0182	0.0182	NML-Pso	0.054964	0.0547593
2393	AP3S1	Trm2	0.832	6.39	13.3	0.00163	0.0181	0.0181	NML-Pso	0.0656429	0.128489
5041	LDB1	Trm2	-1.25	4.26	13.3	0.00162	0.018	0.018	NML-Pso	0.103868	0.174629
1100	NCAPH	Trm2	-0.74	5.32	13.3	0.00161	0.0179	0.0179	NML-Pso	0.0574802	0.0909105
2064	PTPN13	Trm2	-1.88	6.84	13.3	0.00161	0.0179	0.0179	NML-Pso	0.260831	0.362216
7323	PTPRA	Trm2	-0.789	6.28	13.3	0.0016	0.0178	0.0178	NML-Pso	0.0853637	0.0879961
4056	UBE2R2	Trm2	-0.555	6.02	13.4	0.00159	0.0177	0.0177	NML-Pso	0.0553068	0.0668839
2181	CEP44	Trm2	-1.08	4.31	13.4	0.00159	0.0177	0.0177	NML-Pso	0.0652216	0.171192
6703	ZZEF1	Trm2	-1.05	6	13.4	0.00159	0.0177	0.0177	NML-Pso	0.118624	0.123743
5723	GPR183	Trm2	1.06	7.39	13.4	0.00159	0.0177	0.0177	NML-Pso	0.161793	0.104115
351	CTBS	Trm2	-0.76	5.28	13.4	0.00158	0.0177	0.0177	NML-Pso	0.0627829	0.0897232
1303	SGO2	Trm2	-1.05	4.63	13.4	0.00158	0.0177	0.0177	NML-Pso	0.113794	0.0790905
6931	AC060780.1	Trm2	-0.856	3.95	13.4	0.00157	0.0177	0.0177	NML-Pso	0.058528	0.0714818
4350	RASSF7	Trm2	0.693	5.37	13.4	0.00157	0.0177	0.0177	NML-Pso	0.0814349	0.0570836
4107	GNAQ	Trm2	1.02	4.18	13.4	0.00157	0.0177	0.0177	NML-Pso	0.109903	0.0984412
7421	SLA2	Trm2	-1.33	5.41	13.4	0.00157	0.0177	0.0177	NML-Pso	0.198422	0.0812618
6845	SUZ12	Trm2	-0.739	6.52	13.4	0.00155	0.0176	0.0176	NML-Pso	0.0723695	0.0981105
3240	KRIT1	Trm2	-0.646	5.4	13.5	0.00154	0.0175	0.0175	NML-Pso	0.0538283	0.0742146
8234	IL2RB	Trm2	1.01	5.73	13.5	0.00154	0.0175	0.0175	NML-Pso	0.0653004	0.165037
1347	TMBIM1	Trm2	0.808	5.26	13.5	0.00154	0.0175	0.0175	NML-Pso	0.0810231	0.0853789
1327	ZDBF2	Trm2	-1.6	4.3	13.4	0.00154	0.0175	0.0175	NML-Pso	0.159239	0.269581
1615	CHDH	Trm2	1.34	3.49	13.4	0.00154	0.0175	0.0175	NML-Pso	0.246319	0.0467487
5691	RNASEH2B	Trm2	-0.762	5.77	13.5	0.00153	0.0174	0.0174	NML-Pso	0.0753449	0.0779793
8240	LGALS1	Trm2	1.27	10.2	13.5	0.00152	0.0173	0.0173	NML-Pso	0.184957	0.157062
4602	EIF1AD	Trm2	0.691	4.39	13.5	0.00151	0.0172	0.0172	NML-Pso	0.0528216	0.0683638
8084	MBOAT7	Trm2	0.937	5.19	13.5	0.00151	0.0172	0.0172	NML-Pso	0.0677546	0.135504
3375	AKR1B1	Trm2	0.971	5.6	13.5	0.0015	0.0172	0.0172	NML-Pso	0.0589066	0.158813
460	LINC00623	Trm2	0.875	6.82	13.6	0.00149	0.0171	0.0171	NML-Pso	0.0910392	0.114461
2985	TAB2	Trm2	-1.08	6.08	13.6	0.00148	0.017	0.017	NML-Pso	0.145166	0.0870671
8369	SLC5A3	Trm2	-1.12	6.8	13.6	0.00148	0.017	0.017	NML-Pso	0.14807	0.119751
1867	CCDC50	Trm2	-1.43	4.38	13.6	0.00148	0.017	0.017	NML-Pso	0.174036	0.121387
48	CAMTA1	Trm2	0.601	6.24	13.6	0.00147	0.017	0.017	NML-Pso	0.0700467	0.0606609
5535	COQ5	Trm2	-0.845	3.96	13.6	0.00147	0.017	0.017	NML-Pso	0.0771956	0.0357067
7211	CHMP1B	Trm2	0.734	5.62	13.6	0.00146	0.0169	0.0169	NML-Pso	0.0501813	0.104238
4677	UVRAG	Trm2	-0.827	4.51	13.6	0.00146	0.0169	0.0169	NML-Pso	0.077542	0.0527618
7789	LSM4	Trm2	0.736	6.35	13.6	0.00146	0.0169	0.0169	NML-Pso	0.0816136	0.0801008
1261	PLEKHA3	Trm2	-0.75	6.09	13.6	0.00145	0.0168	0.0168	NML-Pso	0.0682777	0.094689
7866	TMEM147	Trm2	0.731	6.99	13.7	0.00144	0.0168	0.0168	NML-Pso	0.0828424	0.0873657
3963	NDRG1	Trm2	0.646	5.55	13.7	0.00143	0.0167	0.0167	NML-Pso	0.0720802	0.056501
5784	DHRS4	Trm2	-1.16	3.68	13.7	0.00143	0.0167	0.0167	NML-Pso	0.109449	0.0672036
7583	GADD45B	Trm2	1.47	5.23	13.7	0.00143	0.0167	0.0167	NML-Pso	0.18975	0.200812
4294	SURF4	Trm2	0.637	7.05	13.7	0.00142	0.0166	0.0166	NML-Pso	0.065775	0.0896249
2274	GZMA	Trm2	-1.77	6.23	13.7	0.00142	0.0167	0.0167	NML-Pso	0.32216	0.16185
4490	NUP160	Trm2	0.748	4.61	13.7	0.00141	0.0166	0.0166	NML-Pso	0.0453692	0.097679
6520	CHD9	Trm2	0.642	5.8	13.7	0.00141	0.0165	0.0165	NML-Pso	0.060943	0.0721887
6110	CEP152	Trm2	-1.35	5.88	13.7	0.00141	0.0165	0.0165	NML-Pso	0.203782	0.106522
2560	PRR7	Trm2	1.49	3.76	13.8	0.0014	0.0165	0.0165	NML-Pso	0.19322	0.174279
6081	ZNF106	Trm2	-0.748	6.32	13.8	0.00139	0.0164	0.0164	NML-Pso	0.0666984	0.0992596
3951	WASHC5	Trm2	-0.926	3.81	13.8	0.00137	0.0162	0.0162	NML-Pso	0.0600429	0.0838965
6243	RPS17	Trm2	2.46	9.19	13.8	0.00137	0.0162	0.0162	NML-Pso	0.268722	0.647042
7996	PRKD2	Trm2	0.857	4.22	13.8	0.00136	0.0162	0.0162	NML-Pso	0.0578713	0.100651
3242	GATAD1	Trm2	-0.815	5.01	13.9	0.00136	0.0161	0.0161	NML-Pso	0.0638621	0.0889678
1195	DARS	Trm2	0.616	6.63	13.8	0.00136	0.0162	0.0162	NML-Pso	0.0663454	0.0767633
1868	OPA1	Trm2	-0.806	4.97	13.9	0.00136	0.0161	0.0161	NML-Pso	0.0701372	0.0775095
7786	IL12RB1	Trm2	-1.36	3.78	13.9	0.00135	0.0161	0.0161	NML-Pso	0.0966418	0.178883
191	MARCKSL1	Trm2	1.19	5.8	13.9	0.00135	0.0161	0.0161	NML-Pso	0.13046	0.157788
6406	MARF1	Trm2	-0.96	5.08	13.9	0.00134	0.0161	0.0161	NML-Pso	0.0780953	0.114709
5632	SLC7A1	Trm2	1.08	3.57	13.9	0.00134	0.0161	0.0161	NML-Pso	0.0962376	0.110059
412	AMPD2	Trm2	0.809	3.56	13.9	0.00133	0.016	0.016	NML-Pso	0.0703132	0.053908
8414	DIP2A	Trm2	-1.07	5.46	13.9	0.00132	0.0159	0.0159	NML-Pso	0.131534	0.0829968
3099	TWIST1	Trm2	1.91	5.38	13.9	0.00132	0.0159	0.0159	NML-Pso	0.188325	0.425293
3890	RBM12B	Trm2	-0.931	4.61	14	0.00131	0.0158	0.0158	NML-Pso	0.0668684	0.108386
5146	C12orf4	Trm2	-1.01	3.37	14	0.00131	0.0157	0.0157	NML-Pso	0.0782972	0.0631892
4120	TUT7	Trm2	-0.799	6.02	14	0.0013	0.0157	0.0157	NML-Pso	0.0955897	0.0674105
2145	SMARCA5	Trm2	-0.74	7.02	14	0.00128	0.0155	0.0155	NML-Pso	0.0757971	0.0955392
128	RCAN3	Trm2	0.668	6.61	14.1	0.00128	0.0155	0.0155	NML-Pso	0.0776368	0.0743414
4930	DDX21	Trm2	0.815	7.39	14	0.00128	0.0155	0.0155	NML-Pso	0.0983304	0.0953491
8008	NOP53	Trm2	0.775	9	14	0.00128	0.0155	0.0155	NML-Pso	0.112556	0.0743725
6470	ALDOA	Trm2	2	5.35	14	0.00128	0.0155	0.0155	NML-Pso	0.14329	0.494244
2535	DUSP1	Trm2	1.63	7.41	14	0.00128	0.0155	0.0155	NML-Pso	0.174872	0.302021
5773	LRP10	Trm2	0.613	6.92	14.1	0.00127	0.0155	0.0155	NML-Pso	0.0687265	0.0759546
6741	ACAP1	Trm2	0.59	7.99	14.1	0.00127	0.0155	0.0155	NML-Pso	0.073573	0.0734278
6559	FAM96B	Trm2	0.768	7.72	14.1	0.00127	0.0155	0.0155	NML-Pso	0.109918	0.07051
6782	MPRIP	Trm2	-0.719	6.65	14.1	0.00126	0.0154	0.0154	NML-Pso	0.0717893	0.0902737
7235	IMPACT	Trm2	-1.77	3.47	14.1	0.00126	0.0154	0.0154	NML-Pso	0.125084	0.28752
157	IFI6	Trm2	2.22	6.93	14.1	0.00126	0.0154	0.0154	NML-Pso	0.129816	0.623419
5885	HIF1A	Trm2	-0.899	6.62	14.1	0.00125	0.0154	0.0154	NML-Pso	0.0963649	0.10589
3583	RPS4X	Trm2	0.84	12.2	14.1	0.00125	0.0154	0.0154	NML-Pso	0.112194	0.0760781
4213	RPL35	Trm2	0.878	11	14.2	0.00123	0.0152	0.0152	NML-Pso	0.111886	0.0933288
5196	ETV6	Trm2	0.772	5.15	14.2	0.00122	0.0151	0.0151	NML-Pso	0.0669424	0.0858911
3597	PGK1	Trm2	0.988	9.18	14.2	0.00122	0.0151	0.0151	NML-Pso	0.0911898	0.155647
199	AK2	Trm2	0.87	5.01	14.2	0.00121	0.0151	0.0151	NML-Pso	0.049284	0.127979
873	RDH14	Trm2	0.563	5.49	14.2	0.00121	0.015	0.015	NML-Pso	0.0526181	0.0605802
1390	ARL4C	Trm2	-0.932	9.38	14.2	0.00121	0.015	0.015	NML-Pso	0.0846908	0.140418
8013	CARD8-AS1	Trm2	-1.08	3.87	14.3	0.0012	0.0149	0.0149	NML-Pso	0.0562363	0.137632
1824	TBL1XR1	Trm2	-0.81	6.52	14.3	0.0012	0.0149	0.0149	NML-Pso	0.0628836	0.120814
963	CALM2	Trm2	0.769	8.78	14.3	0.0012	0.0149	0.0149	NML-Pso	0.0727361	0.115574
2967	CCDC28A	Trm2	-0.725	5.54	14.3	0.00119	0.0149	0.0149	NML-Pso	0.0516271	0.09315
111	USP48	Trm2	-0.886	5.97	14.3	0.00119	0.0149	0.0149	NML-Pso	0.0940785	0.0896707
1694	ATP6V1A	Trm2	-1.01	4.51	14.3	0.00118	0.0148	0.0148	NML-Pso	0.0539251	0.144323
6932	NBR1	Trm2	-0.578	5.64	14.3	0.00118	0.0148	0.0148	NML-Pso	0.0594068	0.0507905
5378	RXYLT1	Trm2	-0.86	4.02	14.3	0.00118	0.0148	0.0148	NML-Pso	0.0608468	0.0621655
17	ATAD3B	Trm2	0.878	3.67	14.3	0.00118	0.0148	0.0148	NML-Pso	0.0970521	0.0406354
6649	SLC7A5	Trm2	0.969	6.07	14.3	0.00118	0.0148	0.0148	NML-Pso	0.112326	0.0984499
2010	EXOC1	Trm2	-0.756	5.4	14.3	0.00117	0.0148	0.0148	NML-Pso	0.0682198	0.0746
5124	ADAM8	Trm2	1.03	5.22	14.3	0.00117	0.0148	0.0148	NML-Pso	0.0823005	0.14215
4168	NIPSNAP3A	Trm2	-1.14	3.2	14.3	0.00117	0.0148	0.0148	NML-Pso	0.102006	0.054088
3573	DLG3	Trm2	-1.78	3.21	14.3	0.00117	0.0148	0.0148	NML-Pso	0.124733	0.224869
8034	RPL13A	Trm2	1.11	12.1	14.3	0.00117	0.0148	0.0148	NML-Pso	0.142129	0.123921
4689	GAB2	Trm2	1.44	3.48	14.3	0.00117	0.0148	0.0148	NML-Pso	0.223499	0.0786082
2709	C6orf47	Trm2	0.754	5	14.4	0.00116	0.0148	0.0148	NML-Pso	0.0583605	0.0893342
6633	CMIP	Trm2	-0.843	6.28	14.4	0.00116	0.0148	0.0148	NML-Pso	0.104156	0.0679205
481	PDE4DIP	Trm2	-1.12	5.43	14.4	0.00115	0.0147	0.0147	NML-Pso	0.148942	0.0615622
1970	RBPJ	Trm2	-0.804	8.64	14.4	0.00114	0.0147	0.0147	NML-Pso	0.0780344	0.114371
2174	CLCN3	Trm2	-1.02	5.93	14.4	0.00113	0.0145	0.0145	NML-Pso	0.0949626	0.127967
2881	LYRM2	Trm2	-0.775	5.64	14.5	0.00112	0.0144	0.0144	NML-Pso	0.0716917	0.076447
6113	COPS2	Trm2	-0.693	6.14	14.5	0.00111	0.0143	0.0143	NML-Pso	0.0763761	0.065097
8249	DDX17	Trm2	-0.76	8.22	14.5	0.00111	0.0143	0.0143	NML-Pso	0.0801077	0.101276
7742	DDX39A	Trm2	0.764	6.31	14.5	0.0011	0.0142	0.0142	NML-Pso	0.0736779	0.0904887
2011	CEP135	Trm2	-0.92	4.91	14.5	0.0011	0.0142	0.0142	NML-Pso	0.09555	0.0590521
862	ODC1	Trm2	-1.14	5.83	14.5	0.0011	0.0142	0.0142	NML-Pso	0.116619	0.13524
6137	RFX7	Trm2	-1.78	4.15	14.5	0.0011	0.0143	0.0143	NML-Pso	0.192393	0.210453
895	HADHA	Trm2	-0.592	6.82	14.6	0.00107	0.0139	0.0139	NML-Pso	0.0664319	0.070938
5267	SENP1	Trm2	-1	4.08	14.6	0.00107	0.0139	0.0139	NML-Pso	0.0775424	0.0825303
6791	ALKBH5	Trm2	0.725	5.99	14.7	0.00106	0.0139	0.0139	NML-Pso	0.0536329	0.0960888
5589	PUS1	Trm2	0.853	3.77	14.7	0.00106	0.0139	0.0139	NML-Pso	0.0595154	0.0809067
6494	ORAI3	Trm2	-0.932	3.9	14.6	0.00106	0.0139	0.0139	NML-Pso	0.074967	0.0503643
6602	COG4	Trm2	-0.928	4.67	14.7	0.00106	0.0139	0.0139	NML-Pso	0.0817421	0.0734516
6545	ADGRG1	Trm2	-2.03	6.22	14.6	0.00106	0.0139	0.0139	NML-Pso	0.329493	0.253991
859	TAF1B	Trm2	-0.817	4.72	14.7	0.00105	0.0137	0.0137	NML-Pso	0.0536706	0.0913477
3996	CPSF1	Trm2	0.769	3.8	14.7	0.00105	0.0137	0.0137	NML-Pso	0.0658444	0.0527013
7264	ACAA2	Trm2	-1.04	5.34	14.7	0.00104	0.0137	0.0137	NML-Pso	0.116556	0.0826491
2239	SPEF2	Trm2	-1.33	4.73	14.7	0.00104	0.0137	0.0137	NML-Pso	0.157843	0.0976573
8385	MX2	Trm2	1.53	5.35	14.8	0.00103	0.0136	0.0136	NML-Pso	0.0638939	0.321419
3058	IQCE	Trm2	-1.31	3.29	14.7	0.00103	0.0137	0.0137	NML-Pso	0.0697611	0.161445
1184	IMP4	Trm2	0.811	5.6	14.7	0.00103	0.0137	0.0137	NML-Pso	0.096881	0.0606572
3342	CAPZA2	Trm2	0.733	6.87	14.8	0.00102	0.0136	0.0136	NML-Pso	0.0667838	0.0994504
2650	HIST1H2AC	Trm2	-0.766	5.2	14.8	0.00102	0.0136	0.0136	NML-Pso	0.0670599	0.0701282
4377	CARS	Trm2	-1.14	6.22	14.8	0.00102	0.0136	0.0136	NML-Pso	0.172366	0.0624485
2853	EEF1A1	Trm2	0.803	13	14.8	0.00101	0.0135	0.0135	NML-Pso	0.0964198	0.0714217
962	TTC7A	Trm2	-1.01	4.38	14.8	0.001	0.0134	0.0134	NML-Pso	0.0841808	0.0817633
335	ANKRD13C	Trm2	-1.31	4.52	14.8	0.001	0.0134	0.0134	NML-Pso	0.0853561	0.206363
6700	ITGAE	Trm2	-0.884	7.06	14.9	0.000995	0.0133	0.0133	NML-Pso	0.0965772	0.10002
6377	UBN1	Trm2	-0.701	6.35	14.9	0.000993	0.0133	0.0133	NML-Pso	0.0603031	0.088724
1322	CTLA4	Trm2	-1.83	5.73	14.9	0.000987	0.0133	0.0133	NML-Pso	0.159515	0.431799
1984	SMIM14	Trm2	0.879	4.89	14.9	0.000985	0.0133	0.0133	NML-Pso	0.0853251	0.0853652
5861	SOCS4	Trm2	-1.08	4.8	14.9	0.000975	0.0132	0.0132	NML-Pso	0.0810908	0.134064
6965	MRPL10	Trm2	-0.838	5.19	14.9	0.000972	0.0131	0.0131	NML-Pso	0.0778791	0.0702928
4382	STIM1	Trm2	-0.681	5.13	15	0.000962	0.013	0.013	NML-Pso	0.0669563	0.0477363
6853	RFFL	Trm2	-1.03	5.32	15	0.000954	0.0129	0.0129	NML-Pso	0.109735	0.0800071
5360	MARS	Trm2	0.725	5.04	15	0.000951	0.0129	0.0129	NML-Pso	0.0691179	0.0655528
5880	DHRS7	Trm2	0.766	7.33	15	0.000951	0.0129	0.0129	NML-Pso	0.0925254	0.0824135
6836	ATAD5	Trm2	-1.28	3.91	15	0.000949	0.0129	0.0129	NML-Pso	0.0812948	0.16866
5395	MDM2	Trm2	-1.27	5.8	15.1	0.000932	0.0127	0.0127	NML-Pso	0.0971516	0.210785
2048	MRPL1	Trm2	1.01	6.61	15.1	0.000924	0.0126	0.0126	NML-Pso	0.10102	0.127675
4379	NUP98	Trm2	-0.784	6.06	15.1	0.000918	0.0126	0.0126	NML-Pso	0.0889873	0.0651939
2980	STX11	Trm2	0.846	4.62	15.1	0.000917	0.0126	0.0126	NML-Pso	0.0983091	0.050465
2627	CD83	Trm2	1.9	4.04	15.1	0.000913	0.0125	0.0125	NML-Pso	0.21343	0.327358
397	RNPC3	Trm2	-0.787	4.84	15.2	0.000912	0.0125	0.0125	NML-Pso	0.0694541	0.058494
7159	P4HB	Trm2	0.851	7.42	15.2	0.000912	0.0125	0.0125	NML-Pso	0.0798044	0.115977
2442	HNRNPA0	Trm2	0.877	7.91	15.2	0.000905	0.0125	0.0125	NML-Pso	0.0648734	0.141393
1093	ANKRD36C	Trm2	-0.998	5.74	15.2	0.000903	0.0125	0.0125	NML-Pso	0.109636	0.0834924
7616	MYDGF	Trm2	0.909	6.79	15.2	0.0009	0.0125	0.0125	NML-Pso	0.076996	0.125376
2550	FAF2	Trm2	-0.739	5	15.2	0.000897	0.0124	0.0124	NML-Pso	0.0597502	0.0650586
5769	DAD1	Trm2	0.806	7.95	15.2	0.000896	0.0124	0.0124	NML-Pso	0.102494	0.082067
1689	GTPBP8	Trm2	-0.792	5.74	15.2	0.000895	0.0124	0.0124	NML-Pso	0.0727139	0.0774472
7785	ARRDC2	Trm2	-0.729	5.47	15.2	0.000894	0.0124	0.0124	NML-Pso	0.0631494	0.0691944
7985	ERCC1	Trm2	-0.854	4.65	15.2	0.000894	0.0124	0.0124	NML-Pso	0.0723618	0.0606682
2104	RPL34	Trm2	1.08	12.2	15.2	0.000893	0.0124	0.0124	NML-Pso	0.118754	0.130927
3599	CYSLTR1	Trm2	1.29	6.19	15.2	0.000888	0.0124	0.0124	NML-Pso	0.222321	0.0794734
7305	CTDP1	Trm2	0.674	4.6	15.2	0.000886	0.0124	0.0124	NML-Pso	0.0567914	0.0553657
1030	RAB11FIP5	Trm2	0.913	4.7	15.3	0.000876	0.0123	0.0123	NML-Pso	0.0617704	0.111863
2078	PDLIM5	Trm2	0.888	4.27	15.3	0.000869	0.0122	0.0122	NML-Pso	0.0623856	0.0950848
5718	RAP2A	Trm2	-0.944	4.5	15.3	0.000868	0.0122	0.0122	NML-Pso	0.0537668	0.114648
5448	UHRF1BP1L	Trm2	-1.05	4.82	15.3	0.000868	0.0122	0.0122	NML-Pso	0.114548	0.05416
4469	TP53I11	Trm2	1.32	4.24	15.3	0.000863	0.0122	0.0122	NML-Pso	0.173818	0.113891
3863	RPL7	Trm2	1.1	10.9	15.4	0.000855	0.0121	0.0121	NML-Pso	0.103183	0.156959
2427	TCF7	Trm2	1.25	5.46	15.4	0.000844	0.012	0.012	NML-Pso	0.190971	0.0726537
3153	UBE2D4	Trm2	0.91	3.5	15.4	0.000841	0.012	0.012	NML-Pso	0.0799135	0.056206
5846	NIN	Trm2	-1.37	5.95	15.4	0.000839	0.012	0.012	NML-Pso	0.165725	0.140482
1233	GORASP2	Trm2	0.931	5.49	15.4	0.000838	0.012	0.012	NML-Pso	0.0618626	0.124639
1117	MGAT4A	Trm2	-1.22	7.15	15.4	0.000837	0.012	0.012	NML-Pso	0.133085	0.152695
977	MTIF2	Trm2	-1.2	4.16	15.5	0.000827	0.0118	0.0118	NML-Pso	0.0924946	0.116631
1978	TMEM156	Trm2	-1.57	3.33	15.5	0.000825	0.0118	0.0118	NML-Pso	0.117136	0.145748
7673	C19orf66	Trm2	0.758	6.23	15.5	0.000824	0.0118	0.0118	NML-Pso	0.0529335	0.103161
2462	SLC35A4	Trm2	0.826	3.85	15.5	0.000823	0.0118	0.0118	NML-Pso	0.0674955	0.0597636
2119	USP53	Trm2	1.29	3.62	15.5	0.000822	0.0118	0.0118	NML-Pso	0.192999	0.0436466
2937	MAN1A1	Trm2	-1.24	4.37	15.5	0.000818	0.0118	0.0118	NML-Pso	0.0961632	0.146323
2508	HAVCR2	Trm2	-3.12	4.29	15.5	0.000813	0.0118	0.0118	NML-Pso	0.560207	0.130759
6655	SNAI3	Trm2	1.04	4.39	15.6	0.000801	0.0116	0.0116	NML-Pso	0.105034	0.0879578
1471	RFTN1	Trm2	-0.683	6.21	15.6	0.000798	0.0116	0.0116	NML-Pso	0.0732144	0.0618583
6522	AKTIP	Trm2	0.816	4.81	15.6	0.000795	0.0116	0.0116	NML-Pso	0.0712415	0.0748807
2528	SPDL1	Trm2	-1.18	3.66	15.6	0.000795	0.0116	0.0116	NML-Pso	0.0950623	0.0699052
1024	NAGK	Trm2	0.757	5.62	15.6	0.000788	0.0115	0.0115	NML-Pso	0.0806768	0.0622738
5543	P2RX4	Trm2	-0.754	4.65	15.7	0.000786	0.0115	0.0115	NML-Pso	0.0597468	0.0501292
4193	TNFSF8	Trm2	1.11	4.58	15.7	0.000785	0.0115	0.0115	NML-Pso	0.116082	0.102975
3698	NAA10	Trm2	0.775	6.43	15.7	0.000774	0.0114	0.0114	NML-Pso	0.0673955	0.0957509
2806	MEA1	Trm2	0.808	6.09	15.7	0.000774	0.0114	0.0114	NML-Pso	0.0678724	0.0945511
4473	PHF21A	Trm2	-0.971	4.91	15.7	0.000766	0.0113	0.0113	NML-Pso	0.0814468	0.0878935
5700	TDRD3	Trm2	-0.971	4.25	15.8	0.000761	0.0112	0.0112	NML-Pso	0.0756637	0.0696064
1377	GPR55	Trm2	1.6	3.59	15.8	0.000759	0.0112	0.0112	NML-Pso	0.163498	0.192325
4810	NCAPD3	Trm2	-0.822	4.44	15.8	0.000757	0.0112	0.0112	NML-Pso	0.0546145	0.0721618
6112	SECISBP2L	Trm2	-1.02	5.88	15.8	0.000753	0.0112	0.0112	NML-Pso	0.115683	0.0803868
3604	SH3BGRL	Trm2	-0.598	6.86	15.8	0.000746	0.0111	0.0111	NML-Pso	0.072255	0.0604748
5038	OGA	Trm2	-0.683	6.53	15.9	0.000736	0.0109	0.0109	NML-Pso	0.0794626	0.0621937
7819	ZNF90	Trm2	1.61	3.83	15.9	0.000736	0.0109	0.0109	NML-Pso	0.209839	0.167461
4002	RPL8	Trm2	1.03	11.4	15.9	0.000735	0.0109	0.0109	NML-Pso	0.151992	0.0727545
340	RABGGTB	Trm2	0.784	5.01	15.9	0.000734	0.0109	0.0109	NML-Pso	0.0828845	0.0580117
4707	C11orf54	Trm2	-0.855	4.48	15.9	0.000732	0.0109	0.0109	NML-Pso	0.0680962	0.056224
5080	FAM160B1	Trm2	-1.18	4.91	15.9	0.000729	0.0109	0.0109	NML-Pso	0.102442	0.121513
872	SMC6	Trm2	-0.873	5.15	15.9	0.000726	0.0109	0.0109	NML-Pso	0.0586324	0.0982318
4556	FKBP2	Trm2	0.973	7.5	15.9	0.000725	0.0109	0.0109	NML-Pso	0.0875529	0.13257
1227	STK39	Trm2	-1.33	3.79	15.9	0.000724	0.0109	0.0109	NML-Pso	0.106127	0.106749
7110	TRIM47	Trm2	1.4	4.49	15.9	0.000721	0.0109	0.0109	NML-Pso	0.109365	0.204398
4171	TMEM38B	Trm2	1.26	3.54	16	0.000715	0.0108	0.0108	NML-Pso	0.132256	0.101541
3799	NSD3	Trm2	-0.67	7.82	16	0.000712	0.0108	0.0108	NML-Pso	0.0725136	0.0824481
6399	ERCC4	Trm2	-0.897	4.07	16	0.00071	0.0108	0.0108	NML-Pso	0.0551212	0.0660023
4969	COMTD1	Trm2	0.838	5.36	16	0.000705	0.0107	0.0107	NML-Pso	0.0848656	0.0695981
2189	TRAPPC11	Trm2	-1.05	3.96	16	0.000702	0.0107	0.0107	NML-Pso	0.0623801	0.0933905
6144	SLTM	Trm2	-0.69	7.49	16.1	0.000691	0.0105	0.0105	NML-Pso	0.0797406	0.075684
1574	GMPPB	Trm2	1.28	4.05	16.1	0.000687	0.0105	0.0105	NML-Pso	0.0591092	0.211454
4920	ADO	Trm2	1.1	3.92	16.1	0.000687	0.0105	0.0105	NML-Pso	0.0942968	0.107797
2956	MYB	Trm2	-1.78	3.26	16.1	0.000686	0.0105	0.0105	NML-Pso	0.156213	0.119778
5781	NGDN	Trm2	0.993	5.43	16.2	0.000669	0.0103	0.0103	NML-Pso	0.062616	0.132872
3175	SEC61G	Trm2	1.2	8.11	16.2	0.000669	0.0103	0.0103	NML-Pso	0.0997587	0.183186
3834	RPS20	Trm2	0.995	10.9	16.2	0.000669	0.0103	0.0103	NML-Pso	0.119866	0.100739
5835	RPL36AL	Trm2	0.838	10.2	16.2	0.000666	0.0103	0.0103	NML-Pso	0.103958	0.080947
7609	FSD1	Trm2	-2.02	3.49	16.2	0.000664	0.0103	0.0103	NML-Pso	0.157163	0.274162
4339	BET1L	Trm2	0.82	4.51	16.3	0.000659	0.0102	0.0102	NML-Pso	0.0596547	0.0800962
1885	PAK2	Trm2	-0.887	8.08	16.3	0.000659	0.0102	0.0102	NML-Pso	0.0764926	0.124658
506	GABPB2	Trm2	-1.05	3.53	16.3	0.000658	0.0102	0.0102	NML-Pso	0.066872	0.0625102
5735	NAXD	Trm2	-1.11	3.56	16.3	0.000656	0.0102	0.0102	NML-Pso	0.0662439	0.0875512
135	LDLRAP1	Trm2	1.13	3.4	16.3	0.000652	0.0102	0.0102	NML-Pso	0.12307	0.0530801
3539	PIM2	Trm2	1.13	5.33	16.3	0.000646	0.0101	0.0101	NML-Pso	0.0950022	0.136821
4380	PGAP2	Trm2	-1.26	3.18	16.3	0.000643	0.0101	0.0101	NML-Pso	0.0756192	0.0990479
5968	FBLN5	Trm2	1.74	3.6	16.3	0.000642	0.0101	0.0101	NML-Pso	0.283588	0.117433
5921	PNMA1	Trm2	1.12	5.39	16.4	0.000639	0.0101	0.0101	NML-Pso	0.128538	0.0979491
5358	R3HDM2	Trm2	-1.17	5.78	16.4	0.000633	0.00999	0.00999	NML-Pso	0.0741143	0.182424
5664	TSC22D1	Trm2	-1.1	5	16.4	0.000632	0.00999	0.00999	NML-Pso	0.100734	0.0899197
783	ARF1	Trm2	0.629	7.84	16.5	0.000623	0.00987	0.00987	NML-Pso	0.0654875	0.0799547
2678	PPP1R11	Trm2	0.747	5.57	16.5	0.00062	0.00984	0.00984	NML-Pso	0.0504547	0.0895842
5882	MNAT1	Trm2	-1.22	4.91	16.5	0.000619	0.00984	0.00984	NML-Pso	0.0540857	0.211078
1641	ARL6IP5	Trm2	-0.609	8.7	16.5	0.000618	0.00984	0.00984	NML-Pso	0.0706988	0.0716434
1196	CXCR4	Trm2	0.993	10.2	16.5	0.000618	0.00984	0.00984	NML-Pso	0.125111	0.0961388
5045	PSD	Trm2	-1.64	3.83	16.5	0.000611	0.00978	0.00978	NML-Pso	0.15514	0.132951
5936	FOS	Trm2	2.12	7.29	16.5	0.000608	0.00974	0.00974	NML-Pso	0.302229	0.31929
3632	ACSL4	Trm2	-0.751	4.85	16.5	0.000606	0.00973	0.00973	NML-Pso	0.0634338	0.0500759
5808	SPTSSA	Trm2	0.788	5.19	16.6	0.000592	0.00952	0.00952	NML-Pso	0.0649174	0.0800433
7727	TRMT1	Trm2	1.35	3.93	16.6	0.000589	0.0095	0.0095	NML-Pso	0.109977	0.162546
4353	IRF7	Trm2	1.58	5.92	16.6	0.000589	0.0095	0.0095	NML-Pso	0.123755	0.25514
5394	SLC35E3	Trm2	-1.21	4.79	16.7	0.000586	0.00949	0.00949	NML-Pso	0.0719059	0.177129
3732	AGPAT5	Trm2	-1	4.94	16.7	0.000586	0.00949	0.00949	NML-Pso	0.0936702	0.0666913
5526	BICDL1	Trm2	-1.22	5.2	16.7	0.000585	0.00949	0.00949	NML-Pso	0.125791	0.0962965
7521	MHENCR	Trm2	0.649	4.68	16.7	0.000581	0.00946	0.00946	NML-Pso	0.0508108	0.0566576
4477	CKAP5	Trm2	-0.986	4.74	16.8	0.00057	0.0093	0.0093	NML-Pso	0.0802593	0.0802253
4072	CREB3	Trm2	0.686	5.68	16.8	0.000558	0.00912	0.00912	NML-Pso	0.0656556	0.05996
473	RBM8A	Trm2	0.615	8.16	16.9	0.000547	0.00895	0.00895	NML-Pso	0.0696683	0.0731837
2298	MAST4	Trm2	-1.04	5.32	16.9	0.000542	0.00889	0.00889	NML-Pso	0.0629343	0.1331
5277	TUBA1B	Trm2	1.25	8.88	16.9	0.000541	0.00889	0.00889	NML-Pso	0.192392	0.0940322
2669	HIST1H1B	Trm2	-2.94	4.43	17	0.000535	0.0088	0.0088	NML-Pso	0.400532	0.325263
591	IGSF8	Trm2	1.07	4.31	17	0.000534	0.0088	0.0088	NML-Pso	0.124428	0.059366
1811	GOLIM4	Trm2	-1.86	4.62	17	0.000534	0.0088	0.0088	NML-Pso	0.178127	0.238268
2784	PIM1	Trm2	0.845	6.62	17.1	0.000525	0.00869	0.00869	NML-Pso	0.0665399	0.108248
227	YRDC	Trm2	0.799	4.37	17.1	0.000518	0.00859	0.00859	NML-Pso	0.0745032	0.0497961
8423	MT-ND3	Trm2	1.26	12.1	17.1	0.000515	0.00857	0.00857	NML-Pso	0.133099	0.148913
6325	SNHG9	Trm2	1.55	5.03	17.1	0.000514	0.00856	0.00856	NML-Pso	0.14521	0.212037
7947	DMAC2	Trm2	0.865	4.86	17.2	0.00051	0.00851	0.00851	NML-Pso	0.0573984	0.0956658
318	PATJ	Trm2	1.68	4.42	17.2	0.00051	0.00851	0.00851	NML-Pso	0.281691	0.111106
5467	APPL2	Trm2	-1.03	4.2	17.2	0.000509	0.00851	0.00851	NML-Pso	0.0793893	0.0621293
2656	HIST1H4H	Trm2	-1.7	2.88	17.2	0.000509	0.00851	0.00851	NML-Pso	0.0982066	0.112586
2143	INPP4B	Trm2	0.937	5.17	17.2	0.000508	0.00851	0.00851	NML-Pso	0.065535	0.111711
3864	RDH10	Trm2	-1.86	5.26	17.2	0.000508	0.00851	0.00851	NML-Pso	0.156535	0.307549
3933	RAD21	Trm2	-0.737	7.37	17.2	0.000506	0.00851	0.00851	NML-Pso	0.083414	0.076044
929	CRIM1	Trm2	1.77	3.6	17.2	0.000504	0.00851	0.00851	NML-Pso	0.239613	0.163142
7539	PTBP1	Trm2	0.533	6.27	17.2	0.0005	0.00849	0.00849	NML-Pso	0.048853	0.0620556
7197	MYL12A	Trm2	0.858	9.68	17.2	0.0005	0.00849	0.00849	NML-Pso	0.113392	0.0705177
7722	GCDH	Trm2	0.772	4.62	17.3	0.000496	0.00845	0.00845	NML-Pso	0.0587951	0.0660457
4047	NDUFB6	Trm2	0.812	6.8	17.3	0.000494	0.00842	0.00842	NML-Pso	0.0670135	0.102005
3256	TECPR1	Trm2	-0.937	3.99	17.3	0.000493	0.00842	0.00842	NML-Pso	0.0521412	0.0751445
1453	XPC	Trm2	-0.624	6.2	17.3	0.000488	0.00836	0.00836	NML-Pso	0.0621472	0.0599876
7083	FAM104A	Trm2	-0.648	6.12	17.3	0.000485	0.00832	0.00832	NML-Pso	0.0603427	0.0648468
2369	ST8SIA4	Trm2	-1.01	5.07	17.4	0.000481	0.00827	0.00827	NML-Pso	0.101478	0.0554251
2117	METTL14	Trm2	-0.895	4.58	17.5	0.000465	0.00801	0.00801	NML-Pso	0.050113	0.086169
1139	LIMS1	Trm2	-0.88	6.71	17.5	0.000459	0.00793	0.00793	NML-Pso	0.0650287	0.117155
1693	NAA50	Trm2	-0.676	6.45	17.5	0.000458	0.00793	0.00793	NML-Pso	0.0749705	0.0566738
5203	ATF7IP	Trm2	-1.05	6.42	17.6	0.000456	0.00791	0.00791	NML-Pso	0.102577	0.109258
8122	RPS5	Trm2	0.962	10.8	17.6	0.000451	0.00785	0.00785	NML-Pso	0.124809	0.0753355
5059	SH3PXD2A	Trm2	-1.62	4.38	17.6	0.000451	0.00785	0.00785	NML-Pso	0.184417	0.0763064
6180	RPL4	Trm2	0.9	9.99	17.6	0.000448	0.00782	0.00782	NML-Pso	0.0816083	0.113118
1056	TRABD2A	Trm2	1.14	4.07	17.7	0.00044	0.0077	0.0077	NML-Pso	0.120601	0.075075
7725	RAD23A	Trm2	0.669	7.02	17.7	0.000436	0.00764	0.00764	NML-Pso	0.0623784	0.0818357
7520	HELZ2	Trm2	1.55	4.73	17.7	0.000436	0.00764	0.00764	NML-Pso	0.111898	0.225313
4362	CD151	Trm2	0.874	6.07	17.7	0.000435	0.00764	0.00764	NML-Pso	0.0953813	0.0665961
3875	TPD52	Trm2	0.875	4.9	17.7	0.000433	0.00764	0.00764	NML-Pso	0.0723921	0.0819238
3765	SLC25A37	Trm2	1.03	4.45	17.7	0.000433	0.00764	0.00764	NML-Pso	0.103917	0.0729412
372	LRRC8D	Trm2	-1.33	4.64	17.8	0.000432	0.00764	0.00764	NML-Pso	0.135331	0.0745149
2326	F2R	Trm2	-1.33	5.59	17.8	0.000428	0.0076	0.0076	NML-Pso	0.123159	0.129343
624	CREG1	Trm2	0.952	3.98	17.8	0.000427	0.00759	0.00759	NML-Pso	0.0566759	0.0978142
657	ABL2	Trm2	1.02	3.73	17.8	0.000426	0.00759	0.00759	NML-Pso	0.0882677	0.0681629
1156	IL1B	Trm2	2.64	5.05	17.8	0.000425	0.00759	0.00759	NML-Pso	0.512056	0.338878
2224	OTULIN	Trm2	-1.08	5.83	17.8	0.000424	0.00758	0.00758	NML-Pso	0.0980515	0.10493
4798	CHEK1	Trm2	-1.61	3.3	17.9	0.000419	0.00752	0.00752	NML-Pso	0.153186	0.0684098
2637	E2F3	Trm2	-1.57	4.05	17.9	0.000414	0.00743	0.00743	NML-Pso	0.0778393	0.255655
4817	IDI1	Trm2	0.656	6.71	18	0.000408	0.00734	0.00734	NML-Pso	0.0654292	0.0716618
2232	MTMR12	Trm2	-1.22	3.83	18	0.000404	0.00729	0.00729	NML-Pso	0.0765157	0.10058
520	S100A10	Trm2	0.987	10.2	18	0.000401	0.00725	0.00725	NML-Pso	0.13136	0.0737164
3041	PDGFA	Trm2	-1.42	4.35	18.1	0.000398	0.00721	0.00721	NML-Pso	0.120096	0.110079
755	GPATCH2	Trm2	-0.944	4.91	18.1	0.000397	0.00721	0.00721	NML-Pso	0.0556038	0.102009
6463	MVP	Trm2	0.961	6.47	18.1	0.000395	0.00719	0.00719	NML-Pso	0.0929875	0.096892
4852	RSU1	Trm2	0.988	5.21	18.1	0.000391	0.00713	0.00713	NML-Pso	0.0622264	0.119982
7720	PRDX2	Trm2	0.897	7.72	18.2	0.000386	0.00707	0.00707	NML-Pso	0.105754	0.0797739
5090	GRK5	Trm2	1.33	4.88	18.2	0.000382	0.007	0.007	NML-Pso	0.128938	0.134626
6056	EIF2AK4	Trm2	-0.847	4.85	18.2	0.00038	0.00697	0.00697	NML-Pso	0.0548431	0.0749019
852	ID2	Trm2	1.2	8.47	18.2	0.000378	0.00696	0.00696	NML-Pso	0.0749022	0.190043
1995	ATP10D	Trm2	-1.57	4.08	18.3	0.000376	0.00694	0.00694	NML-Pso	0.171093	0.0506104
4583	MALAT1	Trm2	1.04	16	18.3	0.000374	0.00691	0.00691	NML-Pso	0.0937201	0.0781818
7160	ARHGDIA	Trm2	0.701	7.47	18.3	0.000373	0.00691	0.00691	NML-Pso	0.0738564	0.075694
4383	RRM1	Trm2	-0.966	4.64	18.3	0.000372	0.00691	0.00691	NML-Pso	0.0832126	0.0484977
2692	TUBB	Trm2	1.18	8.15	18.3	0.00037	0.00689	0.00689	NML-Pso	0.1339	0.122713
1199	GTDC1	Trm2	-0.925	4.65	18.3	0.000368	0.00686	0.00686	NML-Pso	0.0690025	0.0613004
2781	PPIL1	Trm2	0.977	3.68	18.4	0.000365	0.00682	0.00682	NML-Pso	0.0767462	0.0655503
8037	NOSIP	Trm2	0.965	6.77	18.4	0.000364	0.00682	0.00682	NML-Pso	0.0923127	0.100422
4987	PTEN	Trm2	-0.731	6.12	18.4	0.000363	0.00682	0.00682	NML-Pso	0.0551537	0.0839681
1207	RBM43	Trm2	-1.12	3.88	18.4	0.000363	0.00682	0.00682	NML-Pso	0.0581304	0.0894372
2089	SLC39A8	Trm2	0.882	4.37	18.4	0.000361	0.00681	0.00681	NML-Pso	0.0563994	0.080278
6624	KARS	Trm2	0.895	5.88	18.4	0.00036	0.00681	0.00681	NML-Pso	0.0517255	0.113427
4591	RELA	Trm2	0.69	5.92	18.4	0.000357	0.00677	0.00677	NML-Pso	0.0583171	0.0673013
947	THUMPD2	Trm2	-1.48	3.84	18.4	0.000357	0.00677	0.00677	NML-Pso	0.0844144	0.178746
1125	PDCL3	Trm2	0.731	6.68	18.5	0.000354	0.00675	0.00675	NML-Pso	0.0790993	0.0670949
1201	ACVR2A	Trm2	1.46	3.89	18.5	0.000352	0.00671	0.00671	NML-Pso	0.15371	0.133559
7238	RNF125	Trm2	0.984	6.35	18.5	0.000351	0.00671	0.00671	NML-Pso	0.11146	0.078599
3844	ASPH	Trm2	1.84	3.24	18.5	0.000351	0.00671	0.00671	NML-Pso	0.15874	0.223102
3849	RRS1	Trm2	0.821	4.77	18.6	0.000339	0.00651	0.00651	NML-Pso	0.0683425	0.0652725
5571	TMED2	Trm2	0.924	7.32	18.7	0.000334	0.00643	0.00643	NML-Pso	0.0652096	0.126415
592	PEA15	Trm2	0.887	4.75	18.7	0.000332	0.0064	0.0064	NML-Pso	0.0726015	0.0729107
6353	IL32	Trm2	1.45	11.3	18.7	0.000332	0.0064	0.0064	NML-Pso	0.149895	0.173457
5639	BRCA2	Trm2	-1.56	4.23	18.7	0.000331	0.0064	0.0064	NML-Pso	0.115631	0.16663
6722	C1QBP	Trm2	0.778	7.11	18.8	0.000328	0.00638	0.00638	NML-Pso	0.0854823	0.0718073
2413	RAPGEF6	Trm2	0.778	5.25	18.8	0.000327	0.00636	0.00636	NML-Pso	0.063481	0.0696538
1126	RPL31	Trm2	1.83	10.5	18.8	0.000324	0.00632	0.00632	NML-Pso	0.119421	0.339729
3771	CLU	Trm2	2.12	5.97	18.8	0.000322	0.00629	0.00629	NML-Pso	0.244542	0.307802
5170	ENO2	Trm2	1.12	4.64	18.8	0.000321	0.00629	0.00629	NML-Pso	0.0775855	0.122571
7608	TMIGD2	Trm2	-2.69	5.18	18.9	0.000318	0.00624	0.00624	NML-Pso	0.386149	0.284042
3210	NCF1	Trm2	1.57	4.2	18.9	0.000314	0.00618	0.00618	NML-Pso	0.221744	0.0969071
4421	CYP2R1	Trm2	1.17	4.19	18.9	0.000312	0.00615	0.00615	NML-Pso	0.0922064	0.108474
2974	ADAT2	Trm2	-1.51	3.33	19	0.000311	0.00615	0.00615	NML-Pso	0.0715739	0.140547
7805	NR2C2AP	Trm2	1.08	4.68	19	0.000311	0.00615	0.00615	NML-Pso	0.113133	0.0682119
2304	AK6	Trm2	0.819	5.71	19	0.000309	0.00614	0.00614	NML-Pso	0.0736286	0.0700851
8328	NCAPH2	Trm2	1.06	4.44	19	0.000308	0.00614	0.00614	NML-Pso	0.0566801	0.125224
7458	ZMYND8	Trm2	-1.23	5.74	19	0.000308	0.00614	0.00614	NML-Pso	0.118024	0.10371
5836	MGAT2	Trm2	0.752	5.34	19	0.000307	0.00614	0.00614	NML-Pso	0.0542612	0.0737519
5220	BCAT1	Trm2	-2.53	3.77	19	0.000307	0.00614	0.00614	NML-Pso	0.234221	0.259259
303	MAGOH	Trm2	0.639	7	19	0.000306	0.00614	0.00614	NML-Pso	0.0677269	0.0666062
3801	TACC1	Trm2	-0.718	6.82	19	0.000306	0.00614	0.00614	NML-Pso	0.0768802	0.0632933
8170	MIF	Trm2	2	8.56	19.1	0.000301	0.00609	0.00609	NML-Pso	0.177573	0.339386
1015	GMCL1	Trm2	-0.596	6	19.1	0.000297	0.00602	0.00602	NML-Pso	0.0544105	0.0561189
2845	PTP4A1	Trm2	1.02	5.16	19.2	0.000293	0.00596	0.00596	NML-Pso	0.0862237	0.0935288
1484	SLC4A7	Trm2	-1.35	7.57	19.2	0.000288	0.00587	0.00587	NML-Pso	0.130816	0.156159
6961	NPEPPS	Trm2	-0.835	5.88	19.3	0.000281	0.00573	0.00573	NML-Pso	0.0779456	0.0624881
1624	ARF4	Trm2	0.715	6.28	19.3	0.00028	0.00573	0.00573	NML-Pso	0.0652596	0.067123
436	SLC16A1-AS1	Trm2	-0.942	4.8	19.4	0.000277	0.00569	0.00569	NML-Pso	0.0619835	0.0794118
794	GALNT2	Trm2	-1.58	5.25	19.4	0.000276	0.00568	0.00568	NML-Pso	0.185836	0.0786786
1407	2022-09-02	Trm2	-0.7	7.35	19.4	0.000275	0.00566	0.00566	NML-Pso	0.0811327	0.0643508
82	EFHD2	Trm2	-0.914	6.24	19.5	0.00027	0.00558	0.00558	NML-Pso	0.0703058	0.0972841
3612	HNRNPH2	Trm2	0.766	6.1	19.5	0.000267	0.00554	0.00554	NML-Pso	0.0507203	0.088087
6296	MCRIP2	Trm2	1.02	5.1	19.5	0.000267	0.00554	0.00554	NML-Pso	0.0953833	0.0781092
5926	NPC2	Trm2	1.22	6.22	19.6	0.000266	0.00553	0.00553	NML-Pso	0.0845623	0.155267
769	DEGS1	Trm2	0.749	6.58	19.6	0.000265	0.00552	0.00552	NML-Pso	0.0745583	0.0698995
451	CD2	Trm2	-0.73	9.85	19.6	0.000265	0.00552	0.00552	NML-Pso	0.0757235	0.0747963
6858	SLFN12	Trm2	-1.72	4.07	19.6	0.000263	0.00551	0.00551	NML-Pso	0.156454	0.103118
684	AL136454.1	Trm2	2.81	4.34	19.6	0.000262	0.00551	0.00551	NML-Pso	0.164106	0.713656
5670	ZC3H13	Trm2	-0.659	6.8	19.7	0.000258	0.00545	0.00545	NML-Pso	0.0700688	0.0602121
5149	CD9	Trm2	1.75	6.29	19.7	0.000258	0.00544	0.00544	NML-Pso	0.279788	0.116706
4396	MRPL17	Trm2	0.805	5.37	19.7	0.000256	0.00543	0.00543	NML-Pso	0.0710656	0.0612476
7946	EXOSC5	Trm2	0.992	3.98	19.7	0.000256	0.00543	0.00543	NML-Pso	0.0965835	0.0442569
5144	CCND2	Trm2	0.997	6.01	19.8	0.000251	0.00535	0.00535	NML-Pso	0.0705055	0.108887
5133	NINJ2	Trm2	-1.81	3.64	19.8	0.000251	0.00535	0.00535	NML-Pso	0.169632	0.0774024
6233	CTSH	Trm2	-1.4	7.14	19.9	0.000246	0.00526	0.00526	NML-Pso	0.133014	0.154802
1211	STAM2	Trm2	-1.58	4.03	19.9	0.000245	0.00525	0.00525	NML-Pso	0.0913442	0.195172
5796	DHRS1	Trm2	1.47	4.45	19.9	0.000245	0.00525	0.00525	NML-Pso	0.101942	0.19067
8115	ZNF274	Trm2	0.732	4.93	19.9	0.000244	0.00525	0.00525	NML-Pso	0.0523075	0.0632797
1393	UBE2F	Trm2	1.08	5.01	19.9	0.000242	0.00523	0.00523	NML-Pso	0.0658479	0.124806
3873	ZC2HC1A	Trm2	-1.39	4.9	19.9	0.000241	0.00523	0.00523	NML-Pso	0.12198	0.107463
4430	LDHA	Trm2	1.05	9.5	20	0.000239	0.00519	0.00519	NML-Pso	0.118578	0.0927528
3019	SOD2	Trm2	1.06	6.41	20	0.000239	0.00519	0.00519	NML-Pso	0.119368	0.0778066
1565	IMPDH2	Trm2	1.07	6.34	20	0.000238	0.00519	0.00519	NML-Pso	0.107224	0.0923681
2032	CXCL5	Trm2	2.26	3.7	20	0.000236	0.00516	0.00516	NML-Pso	0.340309	0.209232
7639	SH2D3A	Trm2	1.43	3.5	20	0.000234	0.00513	0.00513	NML-Pso	0.124806	0.117258
4052	BAG1	Trm2	0.598	7	20.1	0.000233	0.00513	0.00513	NML-Pso	0.05756	0.0693706
6981	ABI3	Trm2	-0.899	5.42	20.1	0.000233	0.00513	0.00513	NML-Pso	0.0696732	0.0722039
7477	DPM1	Trm2	0.997	5.93	20.2	0.000223	0.00494	0.00494	NML-Pso	0.0675349	0.11121
2114	LARP7	Trm2	-0.697	6.38	20.3	0.000218	0.00484	0.00484	NML-Pso	0.0621913	0.0643243
6568	CTCF	Trm2	-0.729	6.43	20.4	0.000215	0.00479	0.00479	NML-Pso	0.0662211	0.0672422
239	PABPC4	Trm2	0.774	6.06	20.4	0.000213	0.00475	0.00475	NML-Pso	0.060895	0.0744793
1376	ITM2C	Trm2	1.84	6.82	20.5	0.00021	0.0047	0.0047	NML-Pso	0.156898	0.261708
1696	AC093010.2	Trm2	1.66	3.89	20.4	0.00021	0.0047	0.0047	NML-Pso	0.226786	0.100602
8403	PTTG1IP	Trm2	0.688	6.32	20.5	0.000209	0.00469	0.00469	NML-Pso	0.0615051	0.065809
5607	ZMYM5	Trm2	-0.788	5.51	20.5	0.000206	0.00463	0.00463	NML-Pso	0.052102	0.0746163
6564	E2F4	Trm2	0.89	5.32	20.6	0.000202	0.00456	0.00456	NML-Pso	0.064131	0.0811455
206	KIAA0319L	Trm2	-1.68	6.94	20.6	0.0002	0.00454	0.00454	NML-Pso	0.219544	0.11739
921	LBH	Trm2	-0.946	6.04	20.7	0.000198	0.0045	0.0045	NML-Pso	0.0816941	0.077093
4420	PDE3B	Trm2	-1.53	6.9	20.8	0.000195	0.00444	0.00444	NML-Pso	0.146763	0.166972
2360	ELL2	Trm2	1.77	3.94	20.7	0.000195	0.00445	0.00445	NML-Pso	0.177352	0.181697
1052	POLE4	Trm2	0.773	6.46	20.8	0.000194	0.00444	0.00444	NML-Pso	0.0614554	0.0824113
3696	L1CAM	Trm2	1.43	3.73	20.8	0.000194	0.00444	0.00444	NML-Pso	0.164987	0.0707408
5625	RPL21	Trm2	1.29	12.1	20.8	0.000193	0.00444	0.00444	NML-Pso	0.142317	0.110201
715	BTG2	Trm2	0.94	7.21	20.8	0.000191	0.0044	0.0044	NML-Pso	0.0907557	0.0886021
6261	FANCI	Trm2	-1.23	3.75	20.8	0.00019	0.0044	0.0044	NML-Pso	0.0760261	0.0696764
4530	CSKMT	Trm2	1.29	4.49	20.9	0.000189	0.00439	0.00439	NML-Pso	0.0720588	0.158128
1141	2022-09-10	Trm2	1.41	4.22	20.9	0.000188	0.00437	0.00437	NML-Pso	0.191086	0.0628151
3426	GIMAP6	Trm2	1.18	6.37	20.9	0.000187	0.00437	0.00437	NML-Pso	0.09718	0.124722
3627	PRPS1	Trm2	0.737	5.5	20.9	0.000186	0.00436	0.00436	NML-Pso	0.0566627	0.0646471
6041	ARHGAP11A	Trm2	-1.51	3.8	21	0.000185	0.00434	0.00434	NML-Pso	0.112467	0.0810008
3923	LRP12	Trm2	-1.55	4.47	21	0.000184	0.00434	0.00434	NML-Pso	0.100903	0.1712
3168	SNHG15	Trm2	1.14	5.78	21	0.000184	0.00434	0.00434	NML-Pso	0.129512	0.0658651
3913	PABPC1	Trm2	1.08	9.76	21	0.000183	0.00433	0.00433	NML-Pso	0.083207	0.132572
4821	KLF6	Trm2	1.05	9.11	21	0.000182	0.00431	0.00431	NML-Pso	0.110504	0.0968002
6498	KAT8	Trm2	0.804	4.45	21.1	0.00018	0.00428	0.00428	NML-Pso	0.0503999	0.0644291
4972	ZMIZ1	Trm2	-1.21	4.38	21.1	0.000179	0.00426	0.00426	NML-Pso	0.082798	0.0788345
2859	MYO6	Trm2	1.67	3.31	21.1	0.000177	0.00423	0.00423	NML-Pso	0.194666	0.0872081
6872	DUSP14	Trm2	0.921	4.88	21.1	0.000176	0.00423	0.00423	NML-Pso	0.0843431	0.0568556
5713	NDFIP2	Trm2	1.49	4.2	21.2	0.000174	0.0042	0.0042	NML-Pso	0.182784	0.0924505
1610	SFMBT1	Trm2	0.928	4.99	21.2	0.000173	0.00417	0.00417	NML-Pso	0.0743058	0.0743982
3858	TRAM1	Trm2	0.774	7.5	21.3	0.000171	0.00415	0.00415	NML-Pso	0.0634528	0.0900706
63	PGD	Trm2	1.3	4.46	21.3	0.00017	0.00413	0.00413	NML-Pso	0.0611011	0.165079
5817	NFKBIA	Trm2	0.989	8.04	21.3	0.000169	0.00413	0.00413	NML-Pso	0.112864	0.0780196
4872	ACBD5	Trm2	-1.19	5.05	21.3	0.000168	0.0041	0.0041	NML-Pso	0.0698609	0.123118
6398	CPPED1	Trm2	-1.16	4.18	21.4	0.000167	0.0041	0.0041	NML-Pso	0.094857	0.0345461
6361	NLRC3	Trm2	-1.36	5.88	21.4	0.000167	0.0041	0.0041	NML-Pso	0.133533	0.101027
5481	SSH1	Trm2	-1.14	5.5	21.4	0.000166	0.0041	0.0041	NML-Pso	0.106396	0.0670153
2058	PLAC8	Trm2	3.27	3.62	21.4	0.000166	0.0041	0.0041	NML-Pso	0.505218	0.389029
7510	SLCO4A1	Trm2	1.4	3.92	21.4	0.000165	0.00408	0.00408	NML-Pso	0.093592	0.144564
7230	RIOK3	Trm2	-0.75	6.09	21.4	0.000164	0.00408	0.00408	NML-Pso	0.0653994	0.0624781
7976	TOMM40	Trm2	0.77	5.77	21.5	0.000163	0.00406	0.00406	NML-Pso	0.0675371	0.0589431
2803	CNPY3	Trm2	0.979	5.8	21.5	0.000162	0.00405	0.00405	NML-Pso	0.056698	0.109972
4764	JAML	Trm2	-0.768	10.1	21.5	0.000162	0.00405	0.00405	NML-Pso	0.0698543	0.0806649
3916	RRM2B	Trm2	-1.15	4.12	21.6	0.000159	0.00401	0.00401	NML-Pso	0.0674044	0.0728056
7088	FDXR	Trm2	-1.77	3.57	21.5	0.000159	0.00401	0.00401	NML-Pso	0.112039	0.129366
449	ATP1A1	Trm2	0.727	6.96	21.6	0.000158	0.00399	0.00399	NML-Pso	0.0691144	0.069281
4734	CUL5	Trm2	-0.918	5.38	21.6	0.000157	0.00399	0.00399	NML-Pso	0.0706144	0.0660708
5375	SLC16A7	Trm2	1.11	4.56	21.6	0.000156	0.00396	0.00396	NML-Pso	0.1048	0.0665517
69	MTOR	Trm2	-1.18	3.9	21.7	0.000155	0.00396	0.00396	NML-Pso	0.0760981	0.0553632
2077	SMARCAD1	Trm2	-1.49	4.75	21.7	0.000154	0.00394	0.00394	NML-Pso	0.101302	0.164527
8313	AL118516.1	Trm2	1.15	3.74	21.7	0.000152	0.0039	0.0039	NML-Pso	0.109218	0.0483092
5795	TINF2	Trm2	0.767	5.55	21.8	0.000151	0.0039	0.0039	NML-Pso	0.0616764	0.0597345
7291	TMX3	Trm2	-0.99	5.35	21.8	0.000151	0.0039	0.0039	NML-Pso	0.0683199	0.078504
2644	GMNN	Trm2	-0.975	4.45	21.8	0.000151	0.0039	0.0039	NML-Pso	0.0712419	0.0384475
1406	HDLBP	Trm2	-1.23	7.11	21.8	0.000149	0.00388	0.00388	NML-Pso	0.115479	0.111722
124	FUCA1	Trm2	-1.37	4.75	21.9	0.000146	0.0038	0.0038	NML-Pso	0.12272	0.0599316
3416	ZNF282	Trm2	-1.67	4.95	21.9	0.000146	0.0038	0.0038	NML-Pso	0.15076	0.131116
4468	CD82	Trm2	-1.12	6.34	22	0.000144	0.00379	0.00379	NML-Pso	0.0756066	0.12498
413	GSTM3	Trm2	2.21	4.2	21.9	0.000144	0.00379	0.00379	NML-Pso	0.375745	0.153493
7921	PLEKHG2	Trm2	1.13	4.68	22	0.000143	0.00379	0.00379	NML-Pso	0.0890338	0.0931867
3827	RB1CC1	Trm2	-0.907	6.56	22.1	0.00014	0.00372	0.00372	NML-Pso	0.0825649	0.0764427
3843	CHD7	Trm2	1.2	4.92	22.1	0.00014	0.00372	0.00372	NML-Pso	0.0852915	0.116326
1146	AC017002.3	Trm2	-2.39	4.25	22.1	0.00014	0.00372	0.00372	NML-Pso	0.192942	0.311954
1490	CMTM7	Trm2	1.16	4.96	22.1	0.000139	0.00372	0.00372	NML-Pso	0.108675	0.0804795
3499	GK	Trm2	-1.67	5.23	22.1	0.000138	0.00371	0.00371	NML-Pso	0.182971	0.071018
4568	EHD1	Trm2	0.691	6.13	22.2	0.000136	0.00367	0.00367	NML-Pso	0.052338	0.0678529
2444	BRD8	Trm2	-0.927	5.21	22.2	0.000136	0.00367	0.00367	NML-Pso	0.0717976	0.0560728
92	ATP13A2	Trm2	0.841	4.42	22.2	0.000134	0.00363	0.00363	NML-Pso	0.0554506	0.0605088
5233	KLHL42	Trm2	-1.36	4.23	22.3	0.000133	0.00361	0.00361	NML-Pso	0.111638	0.0523892
8349	TIAM1	Trm2	1.52	4.91	22.3	0.000132	0.00361	0.00361	NML-Pso	0.150602	0.12371
3495	SAT1	Trm2	1.27	8.42	22.4	0.000131	0.00357	0.00357	NML-Pso	0.120036	0.129861
2776	ETV7	Trm2	-1.85	5.4	22.5	0.000126	0.00347	0.00347	NML-Pso	0.17514	0.176091
1540	CCR5	Trm2	-1.82	4.38	22.5	0.000125	0.00345	0.00345	NML-Pso	0.135755	0.166298
7221	LDLRAD4	Trm2	-1.07	5.57	22.6	0.000124	0.00342	0.00342	NML-Pso	0.0714413	0.0986096
3737	MSRA	Trm2	1.12	3.83	22.6	0.000124	0.00342	0.00342	NML-Pso	0.103796	0.0451212
1819	TNIK	Trm2	-1.07	5.33	22.6	0.000123	0.00342	0.00342	NML-Pso	0.0872066	0.063349
377	RPAP2	Trm2	-1.48	5.61	22.6	0.000123	0.00342	0.00342	NML-Pso	0.102257	0.160804
2683	GNL1	Trm2	0.866	5.59	22.6	0.000122	0.00341	0.00341	NML-Pso	0.0650914	0.070673
4954	DNAJC9	Trm2	0.639	6.13	22.7	0.00012	0.00338	0.00338	NML-Pso	0.0498679	0.0626197
6422	METTL9	Trm2	0.777	7.86	22.7	0.00012	0.00338	0.00338	NML-Pso	0.0776866	0.0726799
1586	MANF	Trm2	1.31	7.2	22.7	0.00012	0.00338	0.00338	NML-Pso	0.102719	0.145505
4681	MYO7A	Trm2	-1.84	3.65	22.8	0.000117	0.00332	0.00332	NML-Pso	0.149453	0.0778537
196	YARS	Trm2	-1.05	5.65	22.8	0.000116	0.00331	0.00331	NML-Pso	0.059059	0.109404
6363	TRAP1	Trm2	1.14	4.02	22.8	0.000116	0.00331	0.00331	NML-Pso	0.0726425	0.0899267
6240	TLNRD1	Trm2	1.16	4.39	22.8	0.000116	0.00331	0.00331	NML-Pso	0.0809656	0.0954732
7124	SRSF2	Trm2	0.997	7.97	22.8	0.000116	0.00331	0.00331	NML-Pso	0.08403	0.104145
5334	IKZF4	Trm2	-1.65	3.95	22.9	0.000115	0.00331	0.00331	NML-Pso	0.11602	0.0945809
8339	MIR155HG	Trm2	1.41	3.84	22.9	0.000115	0.00331	0.00331	NML-Pso	0.145546	0.0704985
749	TATDN3	Trm2	-1.09	4.2	23	0.000112	0.00327	0.00327	NML-Pso	0.0729135	0.043479
440	PTPN22	Trm2	-0.997	7.22	23	0.000112	0.00327	0.00327	NML-Pso	0.0973125	0.0803513
4721	BIRC3	Trm2	1.22	7.99	23.1	0.000109	0.0032	0.0032	NML-Pso	0.111106	0.119096
8050	IL4I1	Trm2	2.12	3.33	23.1	0.000109	0.00319	0.00319	NML-Pso	0.220216	0.193859
2052	HNRNPDL	Trm2	0.772	7.96	23.1	0.000108	0.00319	0.00319	NML-Pso	0.0773065	0.0709865
4203	STOM	Trm2	1.26	6.44	23.1	0.000108	0.00319	0.00319	NML-Pso	0.109835	0.116135
2193	CENPU	Trm2	-2.23	3.32	23.2	0.000107	0.00317	0.00317	NML-Pso	0.124996	0.174528
3536	PCSK1N	Trm2	2.23	5.7	23.2	0.000107	0.00318	0.00318	NML-Pso	0.294401	0.208223
5840	ARF6	Trm2	0.93	7.67	23.2	0.000106	0.00317	0.00317	NML-Pso	0.069703	0.10392
1062	CAPG	Trm2	1.8	6.67	23.2	0.000105	0.00316	0.00316	NML-Pso	0.115747	0.253639
4761	RNF214	Trm2	-1.2	4.34	23.3	0.000104	0.00314	0.00314	NML-Pso	0.0717852	0.0795611
2599	TUBB2A	Trm2	1.86	4.53	23.3	0.000104	0.00313	0.00313	NML-Pso	0.303868	0.0751522
2814	POLR1C	Trm2	0.99	4.06	23.3	0.000103	0.00313	0.00313	NML-Pso	0.0710289	0.0573749
626	MPZL1	Trm2	1.19	3.67	23.3	0.000103	0.00313	0.00313	NML-Pso	0.10087	0.0567624
4867	APBB1IP	Trm2	-0.929	7.27	23.5	0.0001	0.00306	0.00306	NML-Pso	0.0708139	0.0986791
1124	LONRF2	Trm2	2.1	3	23.4	0.0001	0.00306	0.00306	NML-Pso	0.24799	0.109974
4415	ARNTL	Trm2	-1.07	6.16	23.5	9.89e-05	0.00304	0.00304	NML-Pso	0.0918191	0.0811158
4877	SVIL	Trm2	1.79	4.14	23.6	9.78e-05	0.00302	0.00302	NML-Pso	0.233757	0.0975819
4293	SURF2	Trm2	0.972	5.41	23.6	9.58e-05	0.00297	0.00297	NML-Pso	0.0705188	0.078932
1144	MIR4435-2HG	Trm2	-1.68	5.95	23.7	9.52e-05	0.00296	0.00296	NML-Pso	0.18057	0.101994
1247	SCRN3	Trm2	-1.83	2.84	23.7	9.46e-05	0.00295	0.00295	NML-Pso	0.0897251	0.103468
4809	SNX19	Trm2	-1.49	3.22	23.8	9.29e-05	0.00291	0.00291	NML-Pso	0.0980594	0.0604159
2647	HIST1H1C	Trm2	-1.59	6.69	23.8	9.28e-05	0.00291	0.00291	NML-Pso	0.141639	0.156767
366	GBP1	Trm2	-0.967	4.81	23.8	9.23e-05	0.00291	0.00291	NML-Pso	0.0688349	0.0519067
7406	CEP250	Trm2	-1.04	4.53	23.8	9.12e-05	0.00289	0.00289	NML-Pso	0.0719739	0.046037
7654	CD320	Trm2	0.955	5.68	23.9	9.06e-05	0.00288	0.00288	NML-Pso	0.0706604	0.0792898
5050	ARL3	Trm2	-0.982	6.7	24	8.84e-05	0.00282	0.00282	NML-Pso	0.0908777	0.074591
1672	CEP97	Trm2	-1.46	4.01	24	8.78e-05	0.00282	0.00282	NML-Pso	0.0592379	0.129367
1922	TNIP2	Trm2	0.672	6.6	24.1	8.68e-05	0.00279	0.00279	NML-Pso	0.052847	0.0737294
4564	RASGRP2	Trm2	1.52	4.84	24.1	8.68e-05	0.00279	0.00279	NML-Pso	0.13082	0.133454
631	ATP1B1	Trm2	2.14	6.04	24.1	8.66e-05	0.00279	0.00279	NML-Pso	0.339248	0.121454
6907	NT5C3B	Trm2	1.01	5.14	24.1	8.6e-05	0.00279	0.00279	NML-Pso	0.0743356	0.0795972
1495	GLB1	Trm2	1.13	5.2	24.1	8.54e-05	0.00279	0.00279	NML-Pso	0.107014	0.0667491
2063	GPAT3	Trm2	1.26	4.99	24.2	8.5e-05	0.00279	0.00279	NML-Pso	0.110129	0.0944899
7324	MRPS26	Trm2	0.709	6.22	24.2	8.45e-05	0.00278	0.00278	NML-Pso	0.058195	0.0616456
5689	DLEU2	Trm2	-1.23	5.19	24.2	8.41e-05	0.00278	0.00278	NML-Pso	0.0744587	0.110651
6748	EIF4A1	Trm2	0.99	6.39	24.2	8.4e-05	0.00278	0.00278	NML-Pso	0.0696345	0.0980899
6903	SMARCE1	Trm2	-0.991	5.57	24.2	8.37e-05	0.00278	0.00278	NML-Pso	0.0789241	0.0607999
4136	CARD19	Trm2	0.947	7.2	24.2	8.37e-05	0.00278	0.00278	NML-Pso	0.0830957	0.0843073
598	CD84	Trm2	-1.25	7.28	24.2	8.33e-05	0.00278	0.00278	NML-Pso	0.124667	0.0917462
5250	ZCRB1	Trm2	-1.12	6.47	24.2	8.31e-05	0.00278	0.00278	NML-Pso	0.0892384	0.0989436
6553	TK2	Trm2	-2.15	3.34	24.4	8.05e-05	0.00273	0.00273	NML-Pso	0.0910439	0.173943
775	TMEM63A	Trm2	1.33	4.07	24.4	8.05e-05	0.00273	0.00273	NML-Pso	0.11735	0.0770863
2620	ADTRP	Trm2	2.21	4.76	24.4	8.02e-05	0.00273	0.00273	NML-Pso	0.351937	0.125894
1579	IFRD2	Trm2	0.972	4.72	24.4	7.95e-05	0.00272	0.00272	NML-Pso	0.0734765	0.0624923
5410	GLIPR1	Trm2	0.968	8.08	24.5	7.91e-05	0.00272	0.00272	NML-Pso	0.0843745	0.0933311
6570	ACD	Trm2	1.48	4.91	24.5	7.89e-05	0.00272	0.00272	NML-Pso	0.0881857	0.165825
2888	NDUFAF4	Trm2	1.17	4.74	24.6	7.72e-05	0.00268	0.00268	NML-Pso	0.104623	0.0670504
267	PLK3	Trm2	1.11	5.07	24.6	7.58e-05	0.00264	0.00264	NML-Pso	0.0610508	0.112859
4493	SLC43A3	Trm2	1.47	3.74	24.8	7.38e-05	0.00258	0.00258	NML-Pso	0.0707129	0.162804
4033	RPS6	Trm2	1.14	11.7	24.8	7.37e-05	0.00258	0.00258	NML-Pso	0.114229	0.0816107
6034	TUBGCP5	Trm2	-1.6	3.41	24.8	7.36e-05	0.00258	0.00258	NML-Pso	0.0886245	0.0909784
358	SELENOF	Trm2	0.785	7.44	24.9	7.2e-05	0.00255	0.00255	NML-Pso	0.0646355	0.0808338
1684	ZBED2	Trm2	-2.84	4.28	24.9	7.19e-05	0.00255	0.00255	NML-Pso	0.247598	0.22216
6701	NCBP3	Trm2	-0.832	5.93	24.9	7.16e-05	0.00255	0.00255	NML-Pso	0.0566459	0.0737846
8412	C21orf58	Trm2	-1.57	3.26	24.9	7.1e-05	0.00255	0.00255	NML-Pso	0.103056	0.0646893
5391	MDM1	Trm2	-1.16	4.71	25	6.91e-05	0.00249	0.00249	NML-Pso	0.0571246	0.0958199
4169	SLC44A1	Trm2	2.03	3.35	25.3	6.5e-05	0.00235	0.00235	NML-Pso	0.278561	0.0501379
816	LYST	Trm2	-1.4	5.72	25.4	6.43e-05	0.00234	0.00234	NML-Pso	0.127352	0.0790536
3466	CD99	Trm2	1.19	9.33	25.5	6.2e-05	0.00226	0.00226	NML-Pso	0.0985267	0.120166
737	G0S2	Trm2	2.69	4.21	25.5	6.2e-05	0.00226	0.00226	NML-Pso	0.391799	0.266186
1773	TFDP2	Trm2	-1.14	4.76	25.6	6.12e-05	0.00225	0.00225	NML-Pso	0.054594	0.0969931
5007	ENTPD1	Trm2	-4.22	6.53	25.6	6.1e-05	0.00225	0.00225	NML-Pso	0.627722	0.580369
2849	B3GAT2	Trm2	1.93	4.13	25.7	5.98e-05	0.00222	0.00222	NML-Pso	0.0953642	0.252259
4676	GDPD5	Trm2	1.69	3.86	25.7	5.97e-05	0.00222	0.00222	NML-Pso	0.174934	0.0951441
3098	HDAC9	Trm2	1.86	4.3	25.8	5.81e-05	0.00218	0.00218	NML-Pso	0.223234	0.111492
6348	TNFRSF12A	Trm2	1.57	4.92	25.9	5.68e-05	0.00214	0.00214	NML-Pso	0.151935	0.106052
4465	HSD17B12	Trm2	1.5	4.3	26	5.62e-05	0.00212	0.00212	NML-Pso	0.0941244	0.145476
252	YBX1	Trm2	0.849	9.8	26	5.6e-05	0.00212	0.00212	NML-Pso	0.0778324	0.0751189
1988	RHOH	Trm2	0.914	6.62	26	5.58e-05	0.00212	0.00212	NML-Pso	0.0771144	0.0751498
6446	GTF3C1	Trm2	-1.04	5.13	26	5.55e-05	0.00212	0.00212	NML-Pso	0.0759482	0.0557384
7580	SPPL2B	Trm2	-1.17	3.76	26	5.54e-05	0.00212	0.00212	NML-Pso	0.0523164	0.0549284
2649	HIST1H2BC	Trm2	-1.49	3.66	26.2	5.34e-05	0.00207	0.00207	NML-Pso	0.079964	0.0835335
4098	ZFAND5	Trm2	-0.969	7.04	26.3	5.23e-05	0.00203	0.00203	NML-Pso	0.0964085	0.0600562
326	AK4	Trm2	2.61	3.67	26.3	5.23e-05	0.00203	0.00203	NML-Pso	0.460153	0.128197
1259	AC009948.1	Trm2	-1.67	4.34	26.3	5.18e-05	0.00203	0.00203	NML-Pso	0.117531	0.0928311
4406	SWAP70	Trm2	1.11	3.56	26.4	5.05e-05	0.00199	0.00199	NML-Pso	0.0810381	0.0457094
7588	GNA15	Trm2	1.4	5.98	26.6	4.89e-05	0.00194	0.00194	NML-Pso	0.0833727	0.145347
7245	GALNT1	Trm2	-1.3	6.29	26.6	4.88e-05	0.00194	0.00194	NML-Pso	0.0660438	0.154678
2198	ANKRD37	Trm2	1.46	4.44	26.7	4.79e-05	0.00191	0.00191	NML-Pso	0.130462	0.0974153
951	ZFP36L2	Trm2	1.54	10.5	26.7	4.79e-05	0.00191	0.00191	NML-Pso	0.170612	0.104569
5544	CAMKK2	Trm2	-1.11	3.86	26.7	4.77e-05	0.00191	0.00191	NML-Pso	0.0532835	0.0513456
3770	PTK2B	Trm2	1.55	5.49	26.8	4.68e-05	0.00189	0.00189	NML-Pso	0.165546	0.0858988
3546	PLP2	Trm2	1.2	8.34	26.8	4.65e-05	0.00189	0.00189	NML-Pso	0.119885	0.0882713
4076	GLIPR2	Trm2	1.44	4.69	26.9	4.59e-05	0.00188	0.00188	NML-Pso	0.0996651	0.122007
3333	DNAJB9	Trm2	1.41	6.45	26.9	4.56e-05	0.00188	0.00188	NML-Pso	0.0633187	0.173795
7395	AHCY	Trm2	1	4.56	26.9	4.53e-05	0.00187	0.00187	NML-Pso	0.0641862	0.0691176
2458	CYSTM1	Trm2	1.26	6.25	27	4.47e-05	0.00186	0.00186	NML-Pso	0.115189	0.0860302
6505	C16orf87	Trm2	-0.991	4.82	27	4.45e-05	0.00186	0.00186	NML-Pso	0.0638454	0.0479872
4155	NANS	Trm2	1.09	6.15	27	4.43e-05	0.00186	0.00186	NML-Pso	0.0811515	0.0881289
2173	NEK1	Trm2	-1.26	5.28	27.1	4.39e-05	0.00185	0.00185	NML-Pso	0.103437	0.0543097
2359	GLRX	Trm2	0.968	7.16	27.1	4.35e-05	0.00184	0.00184	NML-Pso	0.0814274	0.0803052
1941	LINC002481	Trm2	-1.5	4.34	27.1	4.33e-05	0.00184	0.00184	NML-Pso	0.0954647	0.0776843
2402	CSNK1G3	Trm2	-1.12	5.56	27.2	4.25e-05	0.00182	0.00182	NML-Pso	0.0582751	0.104002
8130	HDHD5	Trm2	0.967	4.63	27.4	4.11e-05	0.00177	0.00177	NML-Pso	0.0525197	0.0753627
2547	NOP16	Trm2	1.25	4.39	27.4	4.09e-05	0.00177	0.00177	NML-Pso	0.09819	0.0736197
1860	EIF4A2	Trm2	0.927	8.52	27.4	4.05e-05	0.00176	0.00176	NML-Pso	0.0794495	0.083906
1373	SP140L	Trm2	-1.07	5.55	27.4	4.04e-05	0.00176	0.00176	NML-Pso	0.0611868	0.0888562
2567	NHP2	Trm2	1.09	6.62	27.4	4.04e-05	0.00176	0.00176	NML-Pso	0.0753012	0.0984997
5967	TC2N	Trm2	1.87	6.21	27.5	4.04e-05	0.00176	0.00176	NML-Pso	0.165507	0.171657
4005	ZNF250	Trm2	1.23	3.6	27.7	3.86e-05	0.00171	0.00171	NML-Pso	0.09405	0.0490208
7966	PLAUR	Trm2	2.44	3.55	27.7	3.86e-05	0.00171	0.00171	NML-Pso	0.211851	0.246566
995	UGP2	Trm2	1.43	7.39	27.8	3.78e-05	0.0017	0.0017	NML-Pso	0.105295	0.13993
2976	FUCA2	Trm2	-1.59	3.72	27.8	3.76e-05	0.0017	0.0017	NML-Pso	0.0533199	0.155097
2750	WDR46	Trm2	0.865	5.84	28	3.6e-05	0.00163	0.00163	NML-Pso	0.0615107	0.0644293
8311	GRAMD4	Trm2	1.64	3.86	28	3.59e-05	0.00163	0.00163	NML-Pso	0.165393	0.0797402
7138	CBX4	Trm2	-1.15	4.67	28.1	3.55e-05	0.00162	0.00162	NML-Pso	0.0475605	0.09987
4323	C9orf139	Trm2	-1.91	3.31	28.1	3.49e-05	0.00161	0.00161	NML-Pso	0.103992	0.0940245
5898	FUT8	Trm2	-1.39	4.99	28.2	3.45e-05	0.0016	0.0016	NML-Pso	0.106249	0.0564758
3616	BEX5	Trm2	1.94	3.86	28.2	3.43e-05	0.0016	0.0016	NML-Pso	0.152504	0.164359
3939	TBC1D31	Trm2	-1.71	3.52	28.4	3.32e-05	0.00156	0.00156	NML-Pso	0.107021	0.0647064
2291	CENPK	Trm2	-1.46	4.75	28.5	3.21e-05	0.00151	0.00151	NML-Pso	0.093451	0.0870835
3861	MSC	Trm2	-1.72	5.06	28.6	3.19e-05	0.00151	0.00151	NML-Pso	0.126344	0.114001
2273	SNX18	Trm2	-1.11	4.21	28.7	3.09e-05	0.00147	0.00147	NML-Pso	0.0581529	0.047938
1662	CMSS1	Trm2	1.75	5.45	28.8	3.02e-05	0.00145	0.00145	NML-Pso	0.144829	0.14136
7682	PDE4A	Trm2	2.54	4.29	29	2.92e-05	0.00141	0.00141	NML-Pso	0.199138	0.294114
4671	POLD3	Trm2	-1.38	5.09	29	2.91e-05	0.00141	0.00141	NML-Pso	0.0716729	0.119563
5010	PIK3AP1	Trm2	3.1	3.78	29.1	2.83e-05	0.00138	0.00138	NML-Pso	0.194841	0.44174
5938	FLVCR2	Trm2	-1.52	4	29.2	2.81e-05	0.00138	0.00138	NML-Pso	0.081111	0.0805507
2693	FLOT1	Trm2	1.56	5.24	29.3	2.74e-05	0.00135	0.00135	NML-Pso	0.111728	0.123377
841	SH3YL1	Trm2	1.33	4.92	29.4	2.66e-05	0.00132	0.00132	NML-Pso	0.0641463	0.125751
3860	MSC-AS1	Trm2	-2.16	3.33	29.5	2.64e-05	0.00132	0.00132	NML-Pso	0.0908262	0.145983
5042	NOLC1	Trm2	0.9	5.13	29.7	2.51e-05	0.00126	0.00126	NML-Pso	0.0598563	0.0610369
7600	MATK	Trm2	2.77	4.22	29.7	2.51e-05	0.00126	0.00126	NML-Pso	0.339637	0.254027
2831	MUT	Trm2	-1.23	3.79	29.8	2.49e-05	0.00126	0.00126	NML-Pso	0.0551992	0.0536762
367	GBP2	Trm2	-1.12	6.99	29.8	2.48e-05	0.00126	0.00126	NML-Pso	0.0841431	0.0895164
7384	NOL4L	Trm2	1.32	4.06	29.8	2.47e-05	0.00126	0.00126	NML-Pso	0.0883991	0.0780568
1068	TMEM150A	Trm2	1.59	3.39	29.9	2.43e-05	0.00126	0.00126	NML-Pso	0.117449	0.0818173
1683	CD96	Trm2	-1.07	8.4	30	2.37e-05	0.00124	0.00124	NML-Pso	0.0927012	0.0822601
6483	ITGAL	Trm2	-1.51	5.6	30.1	2.32e-05	0.00121	0.00121	NML-Pso	0.104541	0.0993964
1618	SELENOK	Trm2	1.01	8.2	30.2	2.26e-05	0.00119	0.00119	NML-Pso	0.0811593	0.0856653
2250	PTGER4	Trm2	1.5	7.15	30.3	2.24e-05	0.00119	0.00119	NML-Pso	0.160953	0.076344
5389	IFNG	Trm2	-3.15	4.53	30.3	2.22e-05	0.00118	0.00118	NML-Pso	0.158508	0.52864
2811	DNPH1	Trm2	-1.4	6.32	30.4	2.19e-05	0.00118	0.00118	NML-Pso	0.116357	0.0860678
2740	HLA-DMA	Trm2	-1.51	4.82	30.4	2.18e-05	0.00118	0.00118	NML-Pso	0.105847	0.0686643
6103	SORD	Trm2	-1.96	3.23	30.4	2.18e-05	0.00118	0.00118	NML-Pso	0.108991	0.0780515
4376	NAP1L4	Trm2	-1.25	8.59	30.4	2.17e-05	0.00118	0.00118	NML-Pso	0.0923637	0.11155
781	ITPKB	Trm2	1.24	4.61	30.5	2.12e-05	0.00117	0.00117	NML-Pso	0.0567233	0.108615
4948	DDIT4	Trm2	1.33	8.66	30.5	2.11e-05	0.00117	0.00117	NML-Pso	0.132982	0.0827836
2694	IER3	Trm2	2.5	4.4	30.7	2.06e-05	0.00115	0.00115	NML-Pso	0.376384	0.108147
8416	MT-ND1	Trm2	1.61	11.9	30.7	2.04e-05	0.00115	0.00115	NML-Pso	0.103297	0.16101
7176	SLC16A3	Trm2	1.48	6.36	30.8	2.01e-05	0.00114	0.00114	NML-Pso	0.10844	0.120431
5339	MYL6B	Trm2	-1.85	4.85	30.9	1.95e-05	0.00111	0.00111	NML-Pso	0.155102	0.0542072
4503	FAM111A	Trm2	-1.31	5.4	31	1.93e-05	0.00111	0.00111	NML-Pso	0.0659439	0.107739
5564	MPHOSPH9	Trm2	-1.37	4.66	31.1	1.88e-05	0.00109	0.00109	NML-Pso	0.0895452	0.0525637
6817	RPL23A	Trm2	1.17	11.5	31.3	1.81e-05	0.00105	0.00105	NML-Pso	0.102052	0.0762833
5175	EMG1	Trm2	0.913	4.97	31.5	1.76e-05	0.00103	0.00103	NML-Pso	0.0536944	0.0629131
7719	JUNB	Trm2	1.74	8.66	31.8	1.63e-05	0.000962	0.000962	NML-Pso	0.15775	0.133571
4540	WDR74	Trm2	1.34	5.57	32	1.57e-05	0.000933	0.000933	NML-Pso	0.0857333	0.0987197
6276	LRRC28	Trm2	-1.83	4.15	32	1.57e-05	0.000933	0.000933	NML-Pso	0.121789	0.0560915
4659	ATG16L2	Trm2	1.18	3.77	32.2	1.52e-05	0.000916	0.000916	NML-Pso	0.0638397	0.0623749
4346	IFITM3	Trm2	3.2	4.09	32.2	1.52e-05	0.000916	0.000916	NML-Pso	0.138372	0.48588
4025	ZDHHC21	Trm2	-1.62	3.63	32.2	1.51e-05	0.000916	0.000916	NML-Pso	0.0652001	0.0968075
5832	MIS18BP1	Trm2	-1.43	7.27	32.5	1.45e-05	0.000892	0.000892	NML-Pso	0.0845654	0.134669
1356	TUBA4A	Trm2	1.53	8.23	32.4	1.45e-05	0.000892	0.000892	NML-Pso	0.147871	0.0945444
738	TRAF3IP3	Trm2	-0.914	6.69	32.5	1.42e-05	0.00089	0.00089	NML-Pso	0.0653302	0.0725263
4407	SBF2	Trm2	1.94	3.29	32.5	1.42e-05	0.00089	0.00089	NML-Pso	0.187791	0.0609885
3894	INTS8	Trm2	-1.24	4.67	32.7	1.37e-05	0.000871	0.000871	NML-Pso	0.0720678	0.0531592
7532	PLPP2	Trm2	2.63	3.22	32.7	1.37e-05	0.000871	0.000871	NML-Pso	0.296468	0.1181
5000	KIF11	Trm2	-3.13	3.79	32.9	1.34e-05	0.000861	0.000861	NML-Pso	0.157837	0.207248
3955	MYC	Trm2	2.05	4.59	32.9	1.34e-05	0.000861	0.000861	NML-Pso	0.209491	0.126045
5659	RGCC	Trm2	1.54	6.79	32.9	1.32e-05	0.000861	0.000861	NML-Pso	0.129743	0.100938
1933	NSG1	Trm2	2.06	3.5	33.1	1.29e-05	0.000848	0.000848	NML-Pso	0.119616	0.179675
4345	IFITM1	Trm2	3.1	7.4	33.1	1.26e-05	0.00084	0.00084	NML-Pso	0.169712	0.452997
4839	CAMK1D	Trm2	1.79	4.51	33.3	1.23e-05	0.000825	0.000825	NML-Pso	0.174189	0.0884882
368	GBP4	Trm2	-1.93	4.38	33.5	1.19e-05	0.000805	0.000805	NML-Pso	0.0834377	0.165053
3512	GPR82	Trm2	1.33	4.35	33.4	1.19e-05	0.000805	0.000805	NML-Pso	0.109145	0.0519706
1606	GNL3	Trm2	0.895	5.79	33.6	1.17e-05	0.000801	0.000801	NML-Pso	0.0603347	0.058823
2542	SFXN1	Trm2	0.853	6.77	33.6	1.16e-05	0.000801	0.000801	NML-Pso	0.0616189	0.0700541
8408	COL6A2	Trm2	2.23	3.69	33.7	1.14e-05	0.000794	0.000794	NML-Pso	0.106551	0.233555
2957	AHI1	Trm2	-1.46	7.82	33.7	1.13e-05	0.000793	0.000793	NML-Pso	0.115028	0.105531
1149	FBLN7	Trm2	2.58	3.63	33.7	1.13e-05	0.000793	0.000793	NML-Pso	0.262016	0.153423
5265	VDR	Trm2	-2.14	3.92	33.8	1.11e-05	0.000792	0.000792	NML-Pso	0.127626	0.0963526
2780	CDKN1A	Trm2	2.28	5.59	33.9	1.1e-05	0.000791	0.000791	NML-Pso	0.16594	0.211795
3068	FSCN1	Trm2	2.99	3.84	33.9	1.09e-05	0.000789	0.000789	NML-Pso	0.289388	0.253454
7928	FBL	Trm2	1	6.55	34.1	1.06e-05	0.000778	0.000778	NML-Pso	0.0615492	0.0826391
5179	SLC2A3	Trm2	1.29	7.16	34.1	1.06e-05	0.000778	0.000778	NML-Pso	0.111628	0.0759505
1418	ITPR1	Trm2	-1.38	5.18	34.3	1.02e-05	0.000763	0.000763	NML-Pso	0.0787675	0.0785744
585	PYHIN1	Trm2	-1.34	5.86	34.4	9.96e-06	0.00075	0.00075	NML-Pso	0.0899904	0.079786
5944	GSTZ1	Trm2	-2.24	3.58	34.4	9.95e-06	0.00075	0.00075	NML-Pso	0.0895631	0.139902
3942	ATAD2	Trm2	-1.34	5.28	34.5	9.86e-06	0.00075	0.00075	NML-Pso	0.0533051	0.119574
2602	FAM50B	Trm2	-1.66	4.45	34.5	9.86e-06	0.00075	0.00075	NML-Pso	0.0692398	0.128076
4405	WEE1	Trm2	-1.45	4.37	34.6	9.66e-06	0.00075	0.00075	NML-Pso	0.0611065	0.0915577
1142	SOWAHC	Trm2	1.93	3.21	34.8	9.17e-06	0.000722	0.000722	NML-Pso	0.140404	0.0882733
2095	CENPE	Trm2	-2.59	4.46	34.9	9.06e-06	0.000721	0.000721	NML-Pso	0.207513	0.0763127
2954	SGK1	Trm2	2.32	3.47	35	8.86e-06	0.000712	0.000712	NML-Pso	0.218977	0.106551
5004	HELLS	Trm2	-2.15	4.01	35.1	8.77e-06	0.000711	0.000711	NML-Pso	0.1232	0.0955642
2794	CCND3	Trm2	1.39	6.63	35.1	8.69e-06	0.000711	0.000711	NML-Pso	0.108261	0.0881883
4202	GSN	Trm2	2.11	3.42	35.2	8.57e-06	0.000708	0.000708	NML-Pso	0.131638	0.158146
5163	PTMS	Trm2	-1.6	7.26	35.2	8.56e-06	0.000708	0.000708	NML-Pso	0.0772781	0.161723
6006	TRAF3	Trm2	-1.65	5.1	35.3	8.47e-06	0.000708	0.000708	NML-Pso	0.059811	0.154038
6116	SLC27A2	Trm2	-2.21	5.82	35.3	8.43e-06	0.000708	0.000708	NML-Pso	0.189442	0.0978216
7336	PRNP	Trm2	1.17	7.25	35.3	8.42e-06	0.000708	0.000708	NML-Pso	0.0679938	0.10303
6930	BRCA1	Trm2	-2.66	3.43	35.3	8.36e-06	0.000708	0.000708	NML-Pso	0.123275	0.125707
685	RGS2	Trm2	2.16	6.76	35.5	8.18e-06	0.000708	0.000708	NML-Pso	0.0682134	0.279004
1883	PIGX	Trm2	-1.2	5.65	35.6	8.05e-06	0.000708	0.000708	NML-Pso	0.0724256	0.0655448
2033	CXCL3	Trm2	3.84	4.98	35.6	7.98e-06	0.000708	0.000708	NML-Pso	0.403045	0.441067
7674	PPAN	Trm2	1.2	4.49	35.8	7.72e-06	0.000699	0.000699	NML-Pso	0.0625743	0.0772896
5097	WDR11	Trm2	-1.15	4.32	36	7.43e-06	0.000681	0.000681	NML-Pso	0.050895	0.0457193
4099	ANXA1	Trm2	1.46	9.52	36.1	7.27e-06	0.000673	0.000673	NML-Pso	0.145274	0.0707257
7025	YPEL2	Trm2	-1.54	6.75	36.6	6.64e-06	0.000622	0.000622	NML-Pso	0.0890625	0.129856
1650	GBE1	Trm2	1.68	3.23	37.1	6.08e-06	0.000576	0.000576	NML-Pso	0.0948494	0.0817873
5698	CKAP2	Trm2	-1.67	5.66	37.2	6.02e-06	0.000576	0.000576	NML-Pso	0.115744	0.0827411
8149	RANBP1	Trm2	0.933	7.27	37.2	5.97e-06	0.000576	0.000576	NML-Pso	0.0728655	0.0678705
8074	ZNF677	Trm2	2.24	2.96	37.2	5.93e-06	0.000576	0.000576	NML-Pso	0.13829	0.129911
5468	C12orf75	Trm2	-1.87	6.26	37.4	5.72e-06	0.000567	0.000567	NML-Pso	0.1644	0.0705677
6391	SOCS1	Trm2	1.85	6.89	37.5	5.62e-06	0.000564	0.000564	NML-Pso	0.184045	0.0800549
3735	PPP1R3B	Trm2	2.03	4.68	38.1	5.11e-06	0.000519	0.000519	NML-Pso	0.169769	0.12479
8354	EVA1C	Trm2	1.15	3.95	38.2	5e-06	0.000514	0.000514	NML-Pso	0.056063	0.0569812
4919	RTKN2	Trm2	1.86	5.93	38.2	5e-06	0.000514	0.000514	NML-Pso	0.153253	0.108028
4414	MICAL2	Trm2	-1.98	5.05	38.3	4.92e-06	0.000514	0.000514	NML-Pso	0.0904987	0.175561
5068	DUSP5	Trm2	2.19	4.56	38.4	4.81e-06	0.000514	0.000514	NML-Pso	0.196694	0.124633
1918	MXD4	Trm2	-1.48	6.76	38.9	4.46e-06	0.000482	0.000482	NML-Pso	0.069579	0.134816
4788	ARHGEF12	Trm2	-3.13	6.26	39	4.35e-06	0.000476	0.000476	NML-Pso	0.303281	0.142639
5396	CPM	Trm2	-4.24	5.88	39.3	4.12e-06	0.000457	0.000457	NML-Pso	0.415602	0.240611
6010	CKB	Trm2	2.1	4.55	39.5	3.99e-06	0.000449	0.000449	NML-Pso	0.195426	0.105772
6612	ZFHX3	Trm2	-2.42	3.68	39.6	3.93e-06	0.000447	0.000447	NML-Pso	0.123388	0.0859009
2987	ZC3H12D	Trm2	-1.41	5.23	39.6	3.92e-06	0.000447	0.000447	NML-Pso	0.0668411	0.0867745
754	CENPF	Trm2	-3.65	5.59	39.6	3.91e-06	0.000447	0.000447	NML-Pso	0.355839	0.13246
6060	BUB1B	Trm2	-3.62	3.05	39.7	3.83e-06	0.000447	0.000447	NML-Pso	0.154906	0.11508
3087	GLCCI1	Trm2	-1.55	5.67	40	3.7e-06	0.000445	0.000445	NML-Pso	0.0888202	0.091747
7378	TPX2	Trm2	-4.38	4.06	40	3.69e-06	0.000445	0.000445	NML-Pso	0.292053	0.11048
5037	NPM3	Trm2	2.02	4.51	40.6	3.34e-06	0.000414	0.000414	NML-Pso	0.0980776	0.173122
4739	RDX	Trm2	-0.947	6.22	40.7	3.29e-06	0.000414	0.000414	NML-Pso	0.0569695	0.0647492
369	GBP5	Trm2	-2.55	5.99	40.7	3.27e-06	0.000414	0.000414	NML-Pso	0.109129	0.309871
7864	LSR	Trm2	2.53	6.03	40.7	3.23e-06	0.000414	0.000414	NML-Pso	0.230996	0.157722
3973	TOP1MT	Trm2	1.75	3.78	41	3.12e-06	0.000412	0.000412	NML-Pso	0.101323	0.0973747
8185	XBP1	Trm2	1.55	7.02	41.1	3.05e-06	0.000409	0.000409	NML-Pso	0.0871399	0.120903
4055	AQP3	Trm2	1.62	6.14	41.1	3.03e-06	0.000409	0.000409	NML-Pso	0.110595	0.101043
5747	RASA3	Trm2	2.61	4.15	41.4	2.92e-06	0.000403	0.000403	NML-Pso	0.280402	0.104421
2030	CXCL8	Trm2	3.43	6.98	42.1	2.57e-06	0.000362	0.000362	NML-Pso	0.269824	0.330181
2195	SLC25A4	Trm2	1.71	4.87	42.2	2.55e-06	0.000362	0.000362	NML-Pso	0.0948147	0.118352
7901	SPINT2	Trm2	3.11	4.71	42.2	2.53e-06	0.000362	0.000362	NML-Pso	0.43019	0.130946
691	ASPM	Trm2	-5.82	4.91	42.3	2.49e-06	0.000362	0.000362	NML-Pso	0.426023	0.122685
5108	FAM53B	Trm2	-1.66	4.66	42.4	2.48e-06	0.000362	0.000362	NML-Pso	0.0807413	0.0737098
7366	NXT1	Trm2	1.32	5.89	42.8	2.31e-06	0.000354	0.000354	NML-Pso	0.0903829	0.065669
6178	MAP2K1	Trm2	1.56	6.12	42.8	2.3e-06	0.000354	0.000354	NML-Pso	0.0728306	0.12484
2639	SOX4	Trm2	-2.76	6.13	42.9	2.26e-06	0.000354	0.000354	NML-Pso	0.195503	0.18778
4789	SC5D	Trm2	1.51	5.15	43.2	2.15e-06	0.000348	0.000348	NML-Pso	0.0564585	0.121455
4185	CDC26	Trm2	0.883	6.98	43.3	2.11e-06	0.000348	0.000348	NML-Pso	0.0606621	0.0644073
563	SYT11	Trm2	-1.44	5.22	43.5	2.06e-06	0.000348	0.000348	NML-Pso	0.0728242	0.0657828
6351	MMP25	Trm2	3.23	4.59	43.5	2.06e-06	0.000348	0.000348	NML-Pso	0.278629	0.249525
5118	MKI67	Trm2	-5.33	5.23	43.7	1.99e-06	0.000348	0.000348	NML-Pso	0.358445	0.311551
7862	FXYD7	Trm2	2.52	5.23	44	1.89e-06	0.00034	0.00034	NML-Pso	0.140069	0.220014
3805	IDO1	Trm2	3.54	4.53	44	1.89e-06	0.00034	0.00034	NML-Pso	0.428872	0.218051
4491	PTPRJ	Trm2	-1.83	5.47	44.3	1.82e-06	0.00034	0.00034	NML-Pso	0.120407	0.0560851
7920	ZFP36	Trm2	3	8.89	44.4	1.79e-06	0.00034	0.00034	NML-Pso	0.227163	0.247702
3413	EZH2	Trm2	-1.54	5.03	44.6	1.72e-06	0.000338	0.000338	NML-Pso	0.0906734	0.0417736
4325	NPDC1	Trm2	-3.22	4.07	44.7	1.7e-06	0.000338	0.000338	NML-Pso	0.162941	0.121373
2031	CXCL1	Trm2	4.43	4.75	45.5	1.5e-06	0.000309	0.000309	NML-Pso	0.505321	0.375072
2918	SLC16A10	Trm2	2.39	3.45	45.8	1.44e-06	0.000304	0.000304	NML-Pso	0.189024	0.0825653
5262	PCED1B	Trm2	-1.38	4.43	45.9	1.41e-06	0.000304	0.000304	NML-Pso	0.0486003	0.0619554
4451	CD59	Trm2	1.85	5.99	46.1	1.38e-06	0.000304	0.000304	NML-Pso	0.109319	0.117319
6901	TOP2A	Trm2	-4.24	5.19	46.5	1.28e-06	0.000292	0.000292	NML-Pso	0.276137	0.256062
421	CD53	Trm2	1.35	8.36	47.3	1.14e-06	0.000267	0.000267	NML-Pso	0.0912587	0.0842855
2046	CD53	Trm2	-5.82	8.77	47.5	1.11e-06	0.000267	0.000267	NML-Pso	0.324505	1.25503
7132	SOCS3	Trm2	2.65	5.22	49.7	7.95e-07	0.000197	0.000197	NML-Pso	0.173369	0.185252
4641	LRP5	Trm2	-3.19	2.71	50.6	7.05e-07	0.00018	0.00018	NML-Pso	0.0867008	0.0993731
8380	ETS2	Trm2	1.74	4.9	50.8	6.85e-07	0.00018	0.00018	NML-Pso	0.097472	0.0923668
679	IVNS1ABP	Trm2	1.18	6.13	50.9	6.73e-07	0.00018	0.00018	NML-Pso	0.0716298	0.0613067
2103	LEF1	Trm2	1.73	4.84	52.5	5.37e-07	0.000151	0.000151	NML-Pso	0.101075	0.080912
1200	ZEB2	Trm2	-2.52	6.2	53.1	4.95e-07	0.000144	0.000144	NML-Pso	0.0980546	0.232643
2899	CRYBG1	Trm2	1.81	6.04	53.4	4.75e-07	0.000143	0.000143	NML-Pso	0.0897625	0.117869
1512	CSRNP1	Trm2	2.41	4.96	53.7	4.56e-07	0.000142	0.000142	NML-Pso	0.110899	0.17674
3321	SYPL1	Trm2	1.5	6.6	53.9	4.43e-07	0.000142	0.000142	NML-Pso	0.0974348	0.0705361
4769	CD3G	Trm2	-1.61	8.79	55.7	3.49e-07	0.000118	0.000118	NML-Pso	0.0895918	0.100166
1224	GCA	Trm2	1.72	3.93	55.7	3.45e-07	0.000118	0.000118	NML-Pso	0.0899029	0.0665753
1101	ARID5A	Trm2	2.33	6.78	56.2	3.25e-07	0.000118	0.000118	NML-Pso	0.115752	0.162061
6267	BLM	Trm2	-1.78	6.01	57.3	2.81e-07	0.000108	0.000108	NML-Pso	0.0920737	0.0804399
6158	DAPK2	Trm2	-2.03	5.83	57.4	2.79e-07	0.000108	0.000108	NML-Pso	0.120775	0.0618073
1250	CHN1	Trm2	-2.32	5.27	57.4	2.76e-07	0.000108	0.000108	NML-Pso	0.0692428	0.200705
916	PPP1CB	Trm2	1.57	7.98	59.2	2.18e-07	9.68e-05	9.68e-05	NML-Pso	0.0835141	0.0986108
6105	C15orf48	Trm2	4.14	5.54	59.3	2.17e-07	9.68e-05	9.68e-05	NML-Pso	0.30598	0.305409
4506	STX3	Trm2	2.03	3.73	67.6	7.91e-08	3.92e-05	3.92e-05	NML-Pso	0.0935772	0.0771763
5945	TMED8	Trm2	-2.1	5.22	70.6	5.63e-08	2.97e-05	2.97e-05	NML-Pso	0.0823558	0.0779453
4741	LAYN	Trm2	-3.26	6.15	71.2	5.31e-08	2.97e-05	2.97e-05	NML-Pso	0.122554	0.278704
6539	CCL22	Trm2	4.26	5.66	71.6	5.05e-08	2.97e-05	2.97e-05	NML-Pso	0.359049	0.213018
7024	SKA2	Trm2	-1.46	5.49	73.9	3.94e-08	2.56e-05	2.56e-05	NML-Pso	0.0616152	0.0448109
3930	TRPS1	Trm2	-2.74	5.36	74.1	3.87e-08	2.56e-05	2.56e-05	NML-Pso	0.100139	0.142428
6071	NUSAP1	Trm2	-2.62	5.8	76	3.17e-08	2.43e-05	2.43e-05	NML-Pso	0.121257	0.0881973
8417	MT-ND2	Trm2	2.15	11.8	78.2	2.51e-08	2.12e-05	2.12e-05	NML-Pso	0.101593	0.103507
3110	MPP6	Trm2	1.97	4.48	78.9	2.34e-08	2.12e-05	2.12e-05	NML-Pso	0.093354	0.0665581
3334	LRRN3	Trm2	-3.8	5.57	79.6	2.17e-08	2.12e-05	2.12e-05	NML-Pso	0.136873	0.238771
1489	CMTM8	Trm2	2.66	4.9	80	2.09e-08	2.12e-05	2.12e-05	NML-Pso	0.161253	0.0923415
5390	IL26	Trm2	-3.04	5.54	87.6	9.99e-09	1.4e-05	1.4e-05	NML-Pso	0.0864829	0.195985
5186	CD69	Trm2	2.04	7.3	88.5	9.23e-09	1.4e-05	1.4e-05	NML-Pso	0.0808082	0.0985034
118	ID3	Trm2	3.65	5.42	96.7	4.41e-09	9.29e-06	9.29e-06	NML-Pso	0.273106	0.0854896
2581	RNF130	Trm2	2.59	4.63	98.9	3.66e-09	9.29e-06	9.29e-06	NML-Pso	0.123627	0.0846425
5447	ANKS1B	Trm2	-3.8	4.48	103	2.55e-09	9.29e-06	9.29e-06	NML-Pso	0.0953227	0.110766
1000	SLC1A4	Trm2	-2.5	7.81	107	1.86e-09	9.29e-06	9.29e-06	NML-Pso	0.112095	0.0799128
