# Supplementary material for: Defining Patient-Level Molecular Heterogeneity in Psoriasis Vulgaris Based on Single-Cell Transcriptomics
Source: Front Immunol. 2022 Jul 26;13:842651. doi: 10.3389/fimmu.2022.842651 (PMC9360479; doi:10.3389/fimmu.2022.842651)
Supplement: Supplementary Table 4 — Deduced Cell Number Expression for each Gene. [file Table_4.xlsx]

## Sheet: Integration
	NML1	NML2	NML3	NML4	NML5	NML6	NML7	Pso1	Pso2	Pso3	Pso4	Pso5	Pso6	Pso7	Pso8
CCR5	182.959	771.99	782.31	315.161	308.129	280.754	290.277	1036.77	516.021	1532.09	1212.44	1506.36	730.122	1364.84	387.026
CD109	172.196	629.029	377.667	216.287	382.079	522.514	509.465	785.435	228.557	1160.68	634.417	912.946	289.357	920.726	1021.49
CD2	20297.6	33410	46399.1	7131.29	7456.71	15769	13791.1	10313.9	4564.08	15129.4	18947.9	23344	9293.07	7289.98	6795.16
CD200R1	1269.95	1415.32	2023.21	500.55	511.493	873.457	497.617	1615.75	928.367	1096.84	1395.72	1442.45	1376.13	1462.33	881.911
CD3G	4434.06	11422.6	11896.5	4301.02	4301.48	8251.05	7967.8	9649.63	4147.02	13162.1	15345.9	14114.1	7244.02	5600.18	5538.91
CD82	2852	4846.38	4181.31	871.328	819.622	959.243	1238.12	3262.92	1814.32	4306.11	5026	2976.2	1406.41	2372.22	1636.93
CD84	2389.22	5804.22	7121.72	1748.84	1331.12	3657.6	3714.36	6032.14	2353.9	7120.75	6097.46	4391.27	3250.22	4766.11	3407.1
CD96	7512.06	14281.8	12139.3	3967.32	4375.43	9046.52	8542.43	7522.22	3833.64	10504.1	11581.6	13785.5	7758.81	5383.54	4866.37
CXCL13	64.5736	486.068	80.9286	49.437	30.8129	7.79872	11.848	1588.82	344.014	4242.27	1367.52	365.178	810.873	1787.29	1167.42
IFNG	1517.48	471.772	377.667	333.7	49.3006	70.1885	88.8602	574.489	186.145	1009.79	408.847	757.745	588.808	487.443	437.783
IL12RB1	645.736	800.583	890.214	210.107	117.089	163.773	177.72	1045.75	249.764	1079.43	951.626	931.205	397.025	368.29	367.992
IKZF4	172.196	214.442	377.667	111.233	110.926	249.559	189.568	745.041	214.42	1474.06	768.35	374.308	195.148	444.115	437.783
IL17F	0	57.1845	0	6.17963	0	0	0	489.214	1241.75	313.383	796.546	73.0357	43.74	97.4886	88.8256
IL26	53.8113	428.884	161.857	67.9759	12.3251	77.9872	29.6201	1274.65	1022.62	1282.55	1318.18	410.826	588.808	747.413	596.401
TRAF3	1086.99	1443.91	1321.83	438.754	591.607	889.054	935.994	2149.85	1194.62	3023.56	3242.58	2556.25	1342.48	1169.86	1065.91
TRAF3IP1	376.679	514.66	836.262	352.239	388.242	873.457	888.602	825.828	457.115	922.737	1332.28	876.428	763.768	736.581	520.264
A1BG	3938.99	9749.95	10251	1439.85	2033.65	3743.39	3086.41	3478.35	1946.27	5809.18	6626.14	7358.34	2907.03	1094.04	1782.86
A1BG-AS1	538.113	1100.8	1052.07	253.365	351.267	421.131	420.605	570.001	346.37	800.866	733.105	629.933	174.96	119.153	203.03
AAAS	882.506	2201.6	1726.48	284.263	228.015	296.351	450.225	628.348	268.614	1044.61	733.105	593.415	450.859	324.962	469.507
AACS	828.695	1343.84	1348.81	370.778	320.454	709.684	853.058	377.009	252.12	771.85	719.006	602.544	346.555	541.603	551.988
AAED1	4272.62	7748.5	7634.26	1989.84	2119.92	3782.38	3963.17	2490.95	1828.46	4062.37	4067.32	3733.95	1769.79	1018.21	2214.3
AAGAB	1226.9	2287.38	2212.05	494.37	566.957	772.073	888.602	1341.97	739.866	1752.62	2030.14	1497.23	884.894	790.741	774.052
AAK1	7425.97	15125.3	17426.6	2453.31	4184.39	7705.14	8056.66	7297.81	4102.25	9871.55	13111.3	13475.1	5517.97	6033.46	4752.17
AAMDC	1366.81	2730.56	3210.17	469.652	542.306	928.048	781.97	1261.18	511.309	1775.83	1205.39	1524.62	730.122	324.962	647.158
AAMP	4735.4	9764.25	7202.64	1328.62	1109.26	2019.87	1866.06	2230.63	1140.43	3609.7	3848.8	2656.67	1359.31	769.077	1446.59
AAR2	613.449	1258.06	1186.95	210.107	129.414	335.345	408.757	695.671	204.995	754.439	852.939	602.544	302.815	205.809	329.924
AARS	1786.54	4346.02	2670.64	599.424	684.045	834.463	1013.01	1095.12	570.215	1601.73	1607.19	1588.53	487.869	519.939	469.507
AASDH	624.212	1243.76	1429.74	315.161	468.355	904.652	853.058	888.663	544.296	1375.4	1628.34	1378.55	921.905	541.603	640.813
AASDHPPT	1797.3	3016.48	4235.26	840.43	1552.97	2238.23	2174.11	3096.86	1446.74	3760.59	4955.51	3441.81	2351.87	1202.36	1573.48
AATF	2378.46	5804.22	5098.5	1415.14	1571.46	2815.34	2434.77	3940.64	1637.6	5698.92	5089.44	3825.24	2129.8	1364.84	2119.13
ABAT	290.581	471.772	593.476	210.107	215.69	436.728	438.377	700.159	299.245	1265.14	704.908	292.143	440.765	704.084	399.715
ABCA2	226.008	357.403	404.643	148.311	92.4386	194.968	242.885	453.308	174.363	928.541	599.172	319.531	309.545	509.107	234.753
ABCA5	376.679	986.432	1402.76	346.059	486.843	881.255	764.198	982.915	546.653	1201.3	1875.06	1506.36	713.299	649.924	571.022
ABCA7	538.113	1100.8	971.143	352.239	228.015	327.546	622.022	673.23	233.27	760.243	1000.97	739.486	440.765	541.603	475.852
ABCB1	161.434	214.442	242.786	154.491	43.138	202.767	361.365	197.481	303.958	678.995	1029.17	940.334	881.53	314.13	171.307
ABCB7	591.925	1258.06	782.31	278.083	388.242	701.885	799.742	1157.96	402.921	1537.9	1304.08	1132.05	676.288	509.107	431.439
ABCB8	613.449	1686.94	1052.07	321.341	437.543	623.898	556.857	1270.16	445.333	1276.74	1318.18	839.91	413.848	584.932	374.337
ABCC1	828.695	1958.57	1834.38	896.046	647.07	1762.51	1481	987.404	457.115	1595.93	1233.59	1214.22	820.966	1267.35	1072.25
ABCC5	387.442	1100.8	701.381	241.006	264.991	538.112	639.794	619.371	221.489	829.883	761.301	520.379	437.4	725.748	393.371
ABCD3	688.785	972.136	1456.71	364.598	437.543	748.677	935.994	879.687	457.115	1189.69	1332.28	967.723	740.216	541.603	609.09
ABCD4	2905.81	6133.04	5772.91	1081.44	1072.29	1832.7	2505.86	2275.52	867.104	3244.09	3736.01	2254.98	1187.71	1581.48	1833.61
ABCE1	2378.46	4589.05	5017.57	1273	2273.99	3275.46	3767.67	3262.92	1745.99	4224.86	6118.6	4455.18	2627.77	1354.01	1985.89
ABCF1	4477.1	9635.58	9306.79	1983.66	2865.6	4172.32	4756.98	3877.8	2822.8	6227.03	9290.69	7741.78	4037.54	2437.22	2766.28
ABCF2.1	1786.54	3616.92	2940.41	451.113	585.444	1068.42	1042.63	1104.1	593.778	1601.73	2016.04	1068.15	652.736	389.954	685.226
ABCF3	2399.99	4388.91	4289.21	593.244	684.045	1021.63	1332.9	1095.12	619.697	1665.57	2079.48	1460.71	894.988	509.107	900.946
ABCG1	3852.89	3273.81	4801.76	723.017	345.104	818.866	1356.6	736.065	424.127	1166.48	1008.02	1396.81	1053.12	1148.2	850.188
ABHD12	1571.29	2401.75	2454.83	395.496	462.193	803.268	864.906	1054.73	485.39	1491.47	1141.95	1040.76	501.328	454.947	431.439
ABHD13	1797.3	3002.19	3102.26	574.706	844.272	1045.03	1403.99	1754.89	688.028	2060.2	3207.33	1971.96	1211.26	758.245	799.431
ABHD14A	1054.7	1157.99	917.191	265.724	579.282	460.124	456.149	1175.91	473.608	1433.43	1684.73	976.852	652.736	335.794	425.094
ABHD14B	2173.98	5532.6	4262.24	741.556	764.159	1076.22	1279.59	2481.97	702.166	2588.31	3313.07	3861.76	1086.77	422.451	888.256
ABHD15	957.842	1343.84	1672.52	543.807	449.868	623.898	977.462	1122.05	546.653	1775.83	1853.91	995.111	669.559	747.413	793.086
ABHD17A	4272.62	5461.12	9549.57	4060.02	3611.27	6457.34	7653.83	6669.46	2667.29	10167.5	11772	11977.8	4380.73	1884.78	3908.33
ABHD17B	1086.99	2744.85	2023.21	537.628	517.656	889.054	888.602	987.404	362.864	1404.42	1022.12	931.205	615.725	541.603	672.537
ABHD18	753.359	1729.83	2077.17	383.137	338.941	740.878	959.69	713.624	261.545	1241.92	1282.93	1004.24	652.736	953.222	742.328
ABHD2	1248.42	1915.68	2589.71	815.711	690.208	1622.13	1504.7	1050.24	440.621	1421.83	1416.87	922.075	979.103	888.229	1021.49
ABHD3	2260.08	4031.51	4747.81	840.43	665.558	1668.93	1889.76	2490.95	1218.19	3075.79	2403.74	1369.42	1244.91	1289.02	1560.79
ABHD4	667.261	1229.47	1348.81	259.544	301.966	561.508	420.605	350.079	237.982	557.124	578.025	675.58	309.545	324.962	526.609
ABHD5	1560.53	3616.92	5017.57	1075.26	936.711	1770.31	1907.53	1328.51	709.235	2704.38	2777.34	1122.92	810.873	855.733	1173.77
ABHD6	634.974	1100.8	863.238	253.365	203.365	335.345	349.517	435.355	221.489	1050.41	803.595	328.661	289.357	368.29	380.681
ABHD8	505.827	786.287	647.429	234.826	178.715	304.15	491.693	780.946	365.22	1247.73	1184.25	666.45	360.014	205.809	215.719
ABI1	3314.78	6876.43	7823.1	1606.7	1651.57	3252.07	3258.21	3083.39	1390.19	4532.44	5018.95	3551.36	3102.18	2480.54	2398.29
ABI2	2916.58	3502.55	3857.6	1032	1226.35	2121.25	2547.33	2118.43	768.141	2884.28	3616.18	2693.19	1591.46	1343.18	1370.45
ABI3	1140.8	2773.45	2886.45	587.065	382.079	1091.82	770.122	2396.7	963.711	4056.56	2453.08	1268.99	1083.41	844.901	1173.77
ABL1	430.491	1200.87	1618.57	463.472	375.917	678.489	704.958	632.836	315.739	1102.64	916.381	821.651	504.692	584.932	380.681
ABL2	1635.87	2945	2212.05	519.089	375.917	865.658	1078.17	821.34	308.67	818.277	923.43	839.91	528.245	530.771	628.124
ABLIM1	4886.07	1901.38	2778.55	692.118	610.095	1395.97	1558.02	3604.02	1672.95	5344.91	5935.33	5642.01	4024.08	2718.85	1827.27
ABR	1732.73	2444.64	4073.41	815.711	764.159	1208.8	1344.75	1162.44	593.778	1712	1571.95	985.982	746.945	985.718	767.707
ABRACL	7415.2	17055.3	19099.1	2669.6	3512.67	5934.83	6403.86	7113.79	3086.7	9256.39	12850.5	10078.9	4848.41	1559.82	3362.68
ABRAXAS1	904.031	2015.75	1645.55	648.861	967.524	1575.34	2002.32	1534.96	716.303	1857.08	2826.68	2063.26	1302.11	574.1	856.533
ABRAXAS2	699.548	1529.68	1888.33	438.754	751.834	1029.43	1095.94	1534.96	680.959	1810.65	2100.63	1424.2	999.291	639.092	843.843
ABT1	4638.54	7262.43	10520.7	1439.85	1713.19	3174.08	3169.35	2782.68	1467.95	4944.48	4673.54	3971.31	1877.46	1029.05	2017.61
ABTB1	3583.84	5646.97	5745.93	1452.21	1121.59	1692.32	2067.48	3518.75	1314.79	4509.23	4025.03	3560.49	1655.39	974.886	1408.52
AC003681.1	968.604	629.029	944.167	259.544	338.941	655.092	776.046	767.482	197.926	632.568	1036.22	885.557	444.129	1072.37	380.681
AC004687.1	7824.17	10421.9	15214.6	2348.26	2631.42	4406.28	4561.49	4690.17	2198.39	6453.36	9770.03	9019.91	2708.52	2404.72	2144.5
AC004951.1	2464.56	3960.03	3668.76	241.006	154.064	179.371	432.453	906.616	332.233	986.575	641.467	666.45	232.159	1007.38	348.958
AC005224.3	344.393	886.359	2319.95	284.263	443.705	943.645	858.982	475.749	155.513	911.131	634.417	328.661	363.379	769.077	678.882
AC005261.1	1345.28	2101.53	2805.52	723.017	764.159	1645.53	1783.13	1368.9	475.965	1648.16	2086.53	1488.1	1086.77	1700.63	1015.15
AC005332.5	828.695	1844.2	1348.81	432.574	480.681	974.84	1540.24	1324.02	464.183	1764.23	1818.66	1497.23	612.36	704.084	970.737
AC005332.7	193.721	271.626	728.357	234.826	246.503	584.904	894.526	565.513	327.52	806.67	979.823	1004.24	346.555	574.1	431.439
AC005921.2	1000.89	1901.38	1186.95	160.67	277.316	397.735	681.262	879.687	523.09	1154.87	986.872	1049.89	225.429	509.107	266.477
AC006504.5	602.687	2287.38	3183.19	284.263	363.592	428.93	853.058	614.883	353.439	934.344	1113.76	876.428	329.732	563.267	653.503
AC007114.2	667.261	1115.1	1079.05	222.467	258.828	577.105	473.921	484.725	96.6067	510.697	726.056	721.227	195.148	487.443	247.443
AC007384.1	548.876	557.549	323.714	302.802	234.178	740.878	657.566	412.914	110.744	1096.84	662.614	949.464	417.212	249.138	336.268
AC007952.4	204.483	900.656	458.595	735.376	252.665	577.105	402.833	143.622	216.776	673.192	373.601	3286.61	450.859	194.977	285.511
AC008105.3	5327.32	4403.2	6447.31	2107.25	1596.11	2901.12	4105.34	3756.62	1338.36	3934.69	7824.48	5340.73	2018.77	1960.6	1738.44
AC008124.1	968.604	2244.49	2346.93	420.215	258.828	951.444	1101.87	870.71	344.014	1108.45	1776.37	1488.1	672.923	747.413	831.154
AC008549.2	279.819	1486.8	917.191	247.185	141.739	163.773	296.201	785.435	306.314	864.704	1170.15	675.58	410.483	747.413	310.89
AC008741.2	516.589	1015.02	1564.62	352.239	382.079	717.482	1238.12	938.033	275.683	1079.43	1508.5	1241.61	397.025	758.245	475.852
AC009403.1	312.106	743.398	917.191	210.107	234.178	499.118	829.362	807.876	292.176	1062.02	1487.36	1059.02	370.108	314.13	380.681
AC009948.1	344.393	800.583	1186.95	166.85	209.527	366.54	379.137	1032.29	287.464	1416.02	817.694	356.049	531.609	942.39	634.469
AC010642.2	1721.96	3230.92	4208.29	512.909	517.656	904.652	781.97	1620.24	688.028	2466.44	2164.07	2537.99	989.197	639.092	678.882
AC012360.3	656.498	1358.13	1402.76	203.928	246.503	382.137	444.301	570.001	263.901	1009.79	838.841	739.486	370.108	303.298	279.166
AC012615.1	774.883	2258.79	1240.9	451.113	277.316	608.3	977.462	601.419	235.626	928.541	993.921	1086.41	464.317	281.634	647.158
AC013394.1	774.883	914.952	1267.88	605.604	375.917	733.08	1018.93	1063.7	603.203	1561.11	1092.61	985.982	420.577	541.603	355.302
AC016831.1	613.449	1629.76	1537.64	1402.78	949.036	2370.81	2713.2	1934.41	501.884	1868.69	2565.87	2592.77	1281.92	2101.42	1268.94
AC016831.5	10095	22287.6	24062.8	2848.81	2082.95	4827.41	7375.4	5210.8	1048.54	6029.71	7070.23	5797.21	2086.06	2729.68	3673.57
AC016831.7	2356.94	5118.01	3830.62	2762.29	2126.09	5482.5	5396.78	5448.67	2155.98	5054.74	4751.08	5760.69	3001.24	4116.19	2588.63
AC017002.3	269.057	557.549	350.691	55.6167	61.6257	93.5846	112.556	592.442	341.658	864.704	1346.37	876.428	228.794	259.97	310.89
AC020571.1	1011.65	1887.09	1915.31	432.574	375.917	686.287	604.249	534.096	718.66	1027.2	930.479	547.768	679.653	628.26	1154.73
AC020915.3	1097.75	1672.65	1726.48	278.083	499.168	608.3	764.198	731.576	464.183	1166.48	1430.96	1342.03	491.234	270.802	545.643
AC020916.1	2572.18	6032.96	4262.24	1124.69	437.543	1029.43	2286.67	1234.25	445.333	2147.25	2044.23	1342.03	484.505	530.771	939.014
AC022706.1	2270.84	3188.03	3803.64	611.783	338.941	1021.63	971.538	1867.09	662.109	1949.94	1043.26	1378.55	878.165	281.634	786.741
AC023157.3	279.819	1129.39	1186.95	154.491	197.202	397.735	450.225	394.961	141.376	458.467	740.154	584.285	181.689	205.809	298.2
AC025159.1	1108.51	3316.7	2508.79	580.885	505.331	1255.59	1617.26	1054.73	570.215	1561.11	1586.04	1451.58	649.371	281.634	666.192
AC025164.1	1431.38	3188.03	3183.19	1062.9	893.573	2651.56	2944.24	1427.25	902.448	1996.36	2262.76	3204.44	1016.11	974.886	1294.32
AC025171.3	1377.57	3116.55	2562.74	216.287	264.991	343.144	598.325	659.765	421.771	609.355	620.319	976.852	121.126	205.809	152.272
AC026979.2	2507.61	7648.42	8632.38	852.789	782.647	1575.34	1492.85	964.963	1001.41	2170.46	1677.68	3460.06	1009.38	465.779	888.256
AC027097.1	408.966	829.175	1079.05	210.107	203.365	444.527	491.693	951.498	320.451	951.754	867.037	429.085	366.743	389.954	367.992
AC036176.1	172.196	343.107	188.833	135.952	221.853	171.572	361.365	623.86	285.108	812.473	824.743	803.392	218.7	108.321	367.992
AC044849.1	3508.5	6519.03	7256.6	3398.8	3013.5	4031.94	3264.13	3770.09	1510.36	5623.48	3031.11	5057.72	2308.13	1083.21	1294.32
AC058791.1	7608.92	16340.5	26247.8	3065.1	2736.18	7564.76	8980.81	6539.3	1654.1	6058.73	7958.41	10197.6	2435.98	2913.83	3819.5
AC060780.1	333.63	1429.61	1186.95	253.365	308.129	475.722	693.11	1005.36	303.958	1485.67	1445.06	1040.76	521.516	877.397	488.541
AC073111.5	796.408	1572.57	1321.83	302.802	320.454	475.722	539.085	991.892	355.795	1108.45	1508.5	1506.36	528.245	324.962	437.783
AC073332.1	634.974	1729.83	1483.69	197.748	314.291	678.489	456.149	870.71	428.84	1021.39	965.724	821.651	420.577	184.145	355.302
AC074032.1	1086.99	1615.46	2050.19	358.418	511.493	701.885	787.894	969.451	353.439	1149.07	1226.54	849.04	635.913	476.611	469.507
AC078883.3	430.491	1215.17	1483.69	327.52	246.503	280.754	740.502	435.355	190.857	777.653	521.632	575.156	417.212	119.153	183.996
AC084033.3	473.54	1372.43	566.5	228.646	425.217	413.332	539.085	848.269	384.071	1456.65	1452.11	2318.88	612.36	184.145	298.2
AC087239.1	279.819	1200.87	1106.02	327.52	295.803	639.495	817.514	260.315	374.646	603.552	782.448	2181.94	339.826	216.641	342.613
AC087741.1	215.245	657.621	647.429	222.467	419.055	405.533	835.286	767.482	487.746	1021.39	1240.64	1141.18	376.837	574.1	558.332
AC090152.1	656.498	2115.83	1915.31	723.017	375.917	1091.82	1338.83	1270.16	786.991	2495.45	1071.46	675.58	524.88	335.794	951.703
AC091271.1	247.532	872.063	404.643	166.85	338.941	413.332	622.022	525.119	407.633	748.636	782.448	1195.96	215.335	173.313	190.341
AC092683.1	505.827	2158.71	566.5	642.681	776.484	1146.41	1415.84	2670.48	1036.75	2936.51	3129.79	785.133	975.739	736.581	761.362
AC093010.2	904.031	2273.08	2994.36	315.161	456.03	1551.95	1001.16	888.663	162.582	1096.84	507.534	611.674	282.628	270.802	856.533
AC093323.1	1097.75	3788.47	3237.14	809.531	733.346	1653.33	1664.65	1732.44	989.63	2454.83	2974.71	2318.88	1174.25	779.909	1548.1
AC093673.1	2356.94	4674.83	3345.05	889.867	961.361	1895.09	1937.15	1288.11	1116.87	2251.71	2446.03	3259.22	1063.22	476.611	774.052
AC097376.2	2378.46	5375.34	6878.93	982.561	942.873	1785.91	2328.14	1543.94	848.254	2205.28	3136.84	2510.6	1241.54	1310.68	1103.98
AC097534.2	2001.78	3674.1	5368.26	587.065	548.469	2129.05	1871.99	561.025	214.42	1555.31	972.773	1844.15	810.873	487.443	1345.07
AC100810.1	1076.23	1486.8	1240.9	438.754	807.297	1255.59	1226.27	978.427	374.646	1926.72	2530.62	1497.23	824.331	140.817	761.362
AC108863.1	226.008	185.85	377.667	352.239	338.941	467.923	746.426	619.371	369.933	957.558	993.921	1597.66	1207.9	530.771	710.605
AC114760.2	1592.82	17484.2	23172.6	512.909	831.947	2207.04	1771.28	1772.84	560.79	2890.08	2248.66	1798.5	1648.66	2058.09	1459.28
AC118549.1	839.457	1672.65	1780.43	568.526	708.696	1466.16	1522.47	1669.61	761.072	2205.28	2424.88	2090.65	1386.22	1722.3	805.775
AC124319.2	182.959	228.738	269.762	197.748	289.641	678.489	456.149	484.725	136.663	464.27	429.994	776.004	185.054	628.26	196.685
AC133644.2	1151.56	3345.29	1834.38	327.52	437.543	1598.74	633.87	1961.34	131.951	3899.87	2086.53	1990.22	1080.04	595.764	939.014
AC136475.3	107.623	400.291	512.548	1062.9	1201.7	4180.11	4099.42	570.001	315.739	1700.39	1318.18	1981.09	1140.6	1375.67	1186.46
AC137767.1	139.91	528.956	458.595	117.413	203.365	155.974	272.505	363.544	268.614	655.782	493.436	556.897	292.722	151.649	164.962
AC137932.3	452.015	1801.31	1321.83	420.215	400.567	725.281	823.438	973.939	195.57	1003.98	909.332	1086.41	434.036	574.1	291.856
AC139887.2	161.434	1057.91	1564.62	253.365	332.779	428.93	817.514	664.253	287.464	1027.2	1184.25	1122.92	339.826	942.39	361.647
AC147067.1	602.687	900.656	1564.62	308.981	382.079	662.891	770.122	381.497	223.845	412.04	1360.47	894.687	407.119	140.817	577.367
AC147651.4	538.113	900.656	674.405	55.6167	86.276	179.371	82.9362	327.638	172.007	812.473	634.417	520.379	178.325	259.97	279.166
AC239800.3	979.367	1358.13	944.167	426.394	363.592	538.112	764.198	920.081	256.832	1009.79	909.332	849.04	578.714	454.947	387.026
AC243960.1	678.023	1529.68	1672.52	655.041	819.622	1629.93	1451.38	2329.37	1060.32	2216.89	2657.5	3094.89	1604.92	1039.88	850.188
AC245060.5	387.442	729.102	512.548	494.37	486.843	982.639	906.374	1081.66	400.564	1932.53	2135.87	1780.24	548.432	1126.53	824.809
AC245297.3	6091.44	9421.14	13865.8	2725.22	3327.79	3868.17	6166.9	4218.91	2200.75	6325.68	9043.97	6509.3	3761.64	3487.93	3692.61
AC246785.3	785.646	1729.83	1079.05	135.952	258.828	896.853	1131.49	273.78	287.464	580.338	1769.32	3679.17	743.58	476.611	1497.35
ACAA1	2690.57	5589.78	5179.43	970.202	1177.05	1637.73	2014.16	2787.17	984.917	3516.85	4433.87	3880.02	1530.9	866.565	1675
ACAA2	904.031	2373.16	890.214	451.113	825.785	772.073	906.374	2867.96	1359.56	3267.3	4433.87	2620.15	1389.59	660.756	919.98
ACAD8	1183.85	1958.57	1375.79	376.957	406.73	694.086	924.146	1077.17	379.358	1352.19	1395.72	794.263	666.194	476.611	494.886
ACAD9	387.442	657.621	647.429	117.413	221.853	280.754	260.657	484.725	183.788	789.26	627.368	629.933	349.92	227.473	196.685
ACADM	1668.15	3445.36	3587.83	803.352	1078.45	1856.1	1812.75	2755.75	1300.66	3238.29	3503.39	2300.62	2028.86	758.245	1072.25
ACADS	581.163	1343.84	1133	241.006	468.355	405.533	426.529	1135.51	447.69	1236.12	1381.62	967.723	491.234	227.473	374.337
ACADSB	387.442	1072.21	1106.02	241.006	345.104	475.722	616.097	552.048	315.739	1160.68	1022.12	766.875	679.653	693.252	387.026
ACADVL	11612.5	18971	16131.8	3645.98	3179.89	5318.73	5586.35	6296.94	2422.24	8757.3	9382.33	6335.84	3307.42	2567.2	2899.52
ACAP1	14227.7	26018.9	29161.3	6012.78	4936.22	8968.53	11705.9	8146.08	2954.75	11357.2	12166.7	12470.8	5003.18	4397.82	5031.34
ACAP2	2744.38	6133.04	6501.26	2162.87	1953.54	3899.36	4223.82	4371.51	1802.54	5652.49	5371.4	3962.19	3317.51	2621.36	2594.98
ACAP3	1431.38	2673.37	3345.05	444.933	332.779	686.287	876.754	789.923	327.52	1265.14	1127.85	757.745	393.66	639.092	406.06
ACAT1	4025.09	8720.63	10466.8	451.113	801.134	1317.98	1629.1	1669.61	1116.87	2176.27	2551.77	1497.23	1022.84	953.222	824.809
ACAT2	2582.94	4975.05	4397.12	1149.41	1220.19	2160.25	2156.34	2827.56	1340.71	3569.08	4948.46	3615.27	1487.16	606.596	1275.28
ACBD3	1334.52	2387.45	4289.21	1514.01	1817.96	2838.73	2985.7	3330.24	1569.27	5391.34	4948.46	3953.06	2711.88	1711.47	1979.54
ACBD5	559.638	1157.99	1429.74	519.089	727.183	1450.56	1658.72	1696.54	1076.81	2779.82	2897.17	2127.16	1544.36	1505.66	1611.55
ACBD6	925.555	2487.52	1645.55	760.094	1460.53	2027.67	2132.65	2773.71	1458.53	3505.24	3820.6	2738.84	1705.86	1613.98	1573.48
ACD	4756.92	7677.02	7823.1	1056.72	942.873	1473.96	1297.36	1054.73	607.915	2089.22	2220.46	1752.86	810.873	314.13	907.29
ACER3	1011.65	1186.58	1159.98	358.418	363.592	608.3	722.73	776.458	424.127	1247.73	881.135	356.049	464.317	498.275	463.162
ACIN1	2593.71	6290.29	6231.5	1835.35	1737.85	3618.61	3625.5	3792.53	2014.6	5031.53	6224.34	3916.54	4212.5	3563.75	2988.35
ACLY	1388.33	3502.55	3560.86	828.07	856.597	1778.11	1516.55	1651.66	824.691	2141.45	2643.41	1898.93	1305.47	1245.69	1148.39
ACO1	710.31	1215.17	1294.86	321.341	425.217	834.463	900.45	816.852	362.864	1102.64	1466.21	985.982	783.956	476.611	412.405
ACO2	3379.35	6061.55	6393.36	926.944	825.785	1372.57	1338.83	1903	857.679	2576.7	3150.94	2045	938.728	682.42	1072.25
ACOT13	1086.99	2330.27	1888.33	593.244	1146.24	1559.74	1753.51	2692.92	980.205	3464.62	3038.15	2437.57	1207.9	1180.7	1002.46
ACOT8	710.31	1586.87	1348.81	259.544	320.454	421.131	402.833	794.411	348.727	1230.32	1367.52	958.593	467.682	249.138	482.196
ACOT9	1851.11	4288.84	3318.07	914.585	782.647	1622.13	2079.33	1885.04	841.185	3302.12	2255.71	2629.28	1090.14	1083.21	1199.15
ACOX1	1356.05	2015.75	1942.29	426.394	449.868	647.294	876.754	1000.87	461.827	1305.76	1593.09	830.781	656.1	509.107	647.158
ACOX3	785.646	1386.72	917.191	296.622	228.015	389.936	432.453	641.812	197.926	1189.69	1015.07	766.875	333.097	476.611	374.337
ACP1	5994.58	9106.63	10655.6	2076.36	2699.21	4258.1	4656.28	4860.72	2358.62	6383.72	7951.37	6810.58	3563.13	1462.33	2785.32
ACP5	408.966	1615.46	1564.62	142.131	104.764	257.358	201.416	1032.29	212.063	1114.25	1113.76	620.803	386.931	519.939	406.06
ACP6	462.778	2344.56	917.191	210.107	301.966	522.514	675.338	614.883	459.471	800.866	993.921	1004.24	413.848	509.107	501.23
ACSF3	1194.61	2015.75	1915.31	488.191	480.681	701.885	1095.94	1898.51	716.303	2234.3	1994.89	1615.91	1170.89	1678.97	640.813
ACSL1	538.113	1072.21	1213.93	315.161	203.365	452.326	302.125	493.702	193.213	702.209	500.485	383.437	309.545	281.634	342.613
ACSL3	1259.19	2330.27	2562.74	611.783	776.484	1458.36	1688.34	1521.5	824.691	2158.86	2720.95	1780.24	1440.06	1213.19	1199.15
ACSL4	721.072	1672.65	1267.88	506.73	647.07	1395.97	1344.75	1521.5	638.547	2164.66	2051.28	1597.66	1419.87	920.726	907.29
ACSL5	1140.8	1315.24	1052.07	179.209	264.991	475.722	485.769	991.892	384.071	1131.66	1149	1086.41	413.848	639.092	418.749
ACSS1	1431.38	2959.3	2751.57	438.754	271.153	616.099	734.578	1144.49	483.034	1595.93	1607.19	949.464	706.569	823.237	926.324
ACTA2	290.581	3459.66	1861.36	352.239	338.941	1091.82	918.222	1373.39	360.508	1276.74	775.399	849.04	551.797	314.13	716.95
ACTB	30220.5	47548.9	79822.6	9355.96	9151.42	17250.8	15929.7	12064.3	4806.77	15466	21055.6	22248.5	10003	3682.9	6680.96
ACTG1	17424.1	33610.2	43728.4	7909.93	8060.64	15215.3	14584.9	11032	4189.43	14282.1	20040.5	22422	8882.59	2632.19	5824.42
ACTL6A	2098.64	2601.89	2967.38	500.55	1121.59	1333.58	1433.61	2127.41	928.367	2843.66	2911.27	1917.19	1463.61	660.756	996.116
ACTN4	7113.86	15311.1	17831.3	4004.4	3907.07	6683.5	7067.35	7194.58	3195.09	9012.65	9903.96	7778.3	3933.24	3563.75	4580.86
ACTR10	4649.3	6561.92	7283.57	1402.78	1984.35	3205.27	3080.49	3684.81	1877.94	4909.66	5455.99	4071.74	2123.07	1126.53	2093.75
ACTR1A	3454.69	8491.89	8389.6	1291.54	1355.77	2074.46	2393.3	2311.42	1029.69	3203.47	3482.25	2921.43	1342.48	801.573	1307.01
ACTR1B	2701.33	6418.96	4316.19	970.202	949.036	1278.99	2097.1	1894.02	921.298	3104.81	2770.29	2346.27	1217.99	682.42	1192.8
ACTR2	7382.92	14339	17669.4	4356.64	5065.63	9163.5	10248.5	8141.59	3944.38	11392	14640.9	13566.4	7011.86	4235.34	5329.54
ACTR3	10396.4	15925.9	17642.4	4140.35	4967.03	9163.5	8980.81	8496.16	3831.28	10631.8	12596.7	10361.9	5925.09	2946.32	4663.34
ACTR6	1786.54	3488.25	3183.19	976.381	1454.37	2214.84	2600.64	3002.6	1555.13	4108.79	4250.6	4263.46	2459.53	1094.04	1522.72
ACTR8	807.17	2473.23	1159.98	556.167	523.819	1068.42	947.842	1193.86	501.884	1903.51	1522.6	1615.91	1127.15	953.222	742.328
ACVR1	419.729	1086.51	917.191	216.287	240.34	374.339	373.213	475.749	214.42	789.26	655.565	502.12	312.909	303.298	241.098
ACVR2A	796.408	2358.86	2508.79	531.448	936.711	1848.3	1593.56	749.529	200.282	417.843	683.761	803.392	602.266	433.283	742.328
ACVR2B	258.294	557.549	296.738	401.676	320.454	655.092	770.122	556.537	278.039	725.423	1078.51	1031.63	420.577	465.779	456.817
ACYP1	1140.8	2173.01	1834.38	543.807	640.907	1060.63	1232.19	1566.38	600.847	2327.16	2516.52	2163.68	824.331	346.626	831.154
ACYP2	860.982	2115.83	1267.88	259.544	314.291	421.131	539.085	803.387	539.584	1265.14	817.694	958.593	582.079	346.626	469.507
ADA	505.827	1801.31	809.286	370.778	228.015	343.144	385.061	1350.95	426.483	1944.13	1896.2	1734.6	649.371	270.802	602.745
ADA2	322.868	843.471	1645.55	185.389	375.917	389.936	308.049	915.592	245.051	899.524	606.221	693.839	787.32	736.581	551.988
ADAL	710.31	1858.5	1240.9	228.646	264.991	436.728	622.022	430.867	278.039	1253.53	937.528	821.651	568.62	249.138	348.958
ADAM10	2292.36	3545.44	4720.83	1384.24	1047.64	3103.89	3246.36	2576.23	1192.27	4056.56	4666.49	3651.78	2816.18	3097.97	2112.78
ADAM12	247.532	1801.31	1213.93	519.089	80.1134	483.521	610.173	1521.5	1072.1	731.226	1452.11	876.428	746.945	1083.21	735.984
ADAM15	839.457	2072.94	1429.74	482.011	363.592	608.3	657.566	394.961	273.326	620.962	1304.08	620.803	222.065	173.313	412.405
ADAM17	1818.82	3902.84	3479.93	679.759	659.395	1302.39	1753.51	2064.57	893.023	2100.82	2622.26	2273.24	1046.4	1267.35	1154.73
ADAM19	1173.09	6476.14	4963.62	834.25	825.785	3735.59	2245.2	2746.78	890.667	1990.56	1832.76	1159.44	1083.41	1841.45	2430.02
ADAM8	5391.9	6833.54	7121.72	1408.96	986.011	1278.99	1978.62	1341.97	546.653	2025.38	2995.86	2227.59	1009.38	530.771	1192.8
ADAR	7167.67	11822.9	19153.1	2972.4	3038.15	4827.41	5456.02	4883.16	2132.42	7201.99	9614.95	7203.14	4929.16	3596.25	3591.09
ADARB1	1356.05	2030.05	2266	994.92	702.533	1442.76	1635.03	713.624	485.39	1392.81	1198.34	1643.3	1012.75	693.252	748.673
ADAT1	452.015	1215.17	1456.71	308.981	326.616	304.15	675.338	902.128	334.589	1102.64	1015.07	1059.02	565.256	931.558	361.647
ADAT2	129.147	385.995	296.738	49.437	154.064	124.78	213.265	691.183	306.314	945.951	1078.51	1004.24	319.639	519.939	241.098
ADCK2	581.163	2001.46	1753.45	469.652	529.981	639.495	829.362	964.963	492.459	1578.52	1677.68	1387.68	413.848	249.138	716.95
ADCK5	764.121	1586.87	1510.67	290.443	308.129	382.137	574.629	794.411	256.832	876.31	965.724	639.062	312.909	292.466	387.026
ADCY3	355.155	757.694	890.214	352.239	332.779	514.716	710.882	641.812	190.857	1299.96	535.73	392.567	376.837	606.596	418.749
ADCY7	764.121	1772.72	1753.45	667.4	505.331	951.444	1137.41	1597.8	417.058	1572.72	1741.12	1734.6	938.728	1180.7	869.222
ADD1	2808.95	6133.04	6123.6	1989.84	1978.19	3447.03	4069.8	3909.22	1689.44	5153.4	6294.83	4528.21	3391.53	2502.21	2220.64
ADD3	2195.5	4660.53	3614.81	1433.67	1214.03	1973.08	2713.2	2957.72	1105.09	4410.57	5575.82	4080.87	2725.34	1375.67	2220.64
ADGRE5	4573.96	6676.29	7823.1	1897.15	1331.12	2058.86	2191.89	2055.59	1213.47	4230.66	4017.98	3797.85	1480.43	1646.47	1624.24
ADGRG1	1194.61	1143.69	1510.67	1205.03	264.991	857.859	509.465	1171.42	440.621	3719.97	2079.48	365.178	376.837	2123.09	2087.4
ADGRG5	139.91	114.369	80.9286	123.593	43.138	148.176	17.772	188.504	122.526	876.31	338.356	109.554	144.679	454.947	222.064
ADH5	2486.08	6433.25	5368.26	1526.37	2261.66	3033.7	3187.12	4241.35	1762.48	6244.44	6323.03	4719.93	2698.42	1224.02	2588.63
ADI1	2787.43	6476.14	6582.19	692.118	1207.86	1731.32	1759.43	2176.78	1477.38	3621.31	5498.28	4163.03	1460.24	1018.21	1522.72
ADIPOR1	4434.06	7834.27	7445.43	1050.54	998.337	1637.73	2097.1	2073.55	958.998	3093.2	3884.04	2099.78	1043.03	747.413	1421.21
ADIPOR2	1280.71	2873.52	2940.41	877.507	764.159	1310.18	1516.55	1292.6	730.441	2449.03	2608.16	1761.99	1265.1	1451.5	1034.18
ADK	5295.04	6590.51	6312.43	1223.57	2150.74	3431.44	2636.19	2674.97	1498.58	3046.77	3616.18	6144.13	2409.07	1299.85	945.358
ADNP	1840.35	2444.64	3156.21	1087.61	1072.29	2129.05	2494.01	2571.74	1010.84	3122.22	4039.12	2930.56	2853.19	1884.78	1998.58
ADNP2	527.351	900.656	890.214	420.215	406.73	818.866	894.526	709.135	424.127	1021.39	1698.83	876.428	676.288	444.115	678.882
ADO	1226.9	1472.5	1645.55	444.933	369.754	912.45	1249.97	632.836	424.127	870.507	1289.98	830.781	508.057	368.29	659.847
ADPGK	3691.46	6661.99	7931	1242.11	1195.54	1879.49	2470.31	2719.85	1178.13	3795.41	4835.67	2912.3	1901.01	2047.26	1954.16
ADPRHL2	2572.18	5546.89	5152.45	1075.26	1417.39	2051.06	2464.39	2122.92	1088.59	3336.94	3975.68	3806.98	1221.36	487.443	1503.69
ADPRM	505.827	2201.6	1672.52	432.574	425.217	850.06	1078.17	816.852	367.577	1445.04	1501.45	1396.81	561.891	584.932	526.609
ADRB2	1173.09	1115.1	593.476	407.856	154.064	226.163	669.414	228.898	153.157	481.681	719.006	702.968	430.671	173.313	247.443
ADRM1	8373.05	16912.3	19261	3102.17	2736.18	4546.65	4543.72	5520.48	2700.28	8049.29	8395.46	6564.08	2695.06	1137.37	3337.31
ADSL	1808.06	4160.17	3291.1	414.035	1133.91	1286.79	1238.12	803.387	438.265	1253.53	2065.38	2145.42	1369.4	498.275	900.946
ADSS	5779.34	7519.76	7499.38	1779.73	2914.9	4788.41	4354.15	4533.08	2690.85	5490	7634.16	7367.47	4777.76	1830.62	3318.27
ADTRP	1506.72	2516.12	2266	549.987	283.478	795.469	1297.36	130.158	341.658	377.22	415.896	1040.76	121.126	173.313	571.022
AEBP2	1237.66	2430.34	2023.21	834.25	856.597	1544.15	1789.05	2095.99	949.573	2565.09	2946.52	1643.3	1490.53	1527.32	1243.56
AEN	1033.18	5175.2	3264.12	673.58	591.607	1138.61	1267.74	700.159	334.589	1114.25	1409.82	1150.31	471.046	411.619	1065.91
AES	10514.7	22945.3	30159.4	6544.23	5700.38	10972.8	11344.5	9640.65	4062.19	13690.2	15663.1	16241.3	7284.39	3141.3	5392.98
AFAP1	538.113	643.325	917.191	222.467	240.34	483.521	473.921	803.387	247.407	731.226	521.632	593.415	319.639	639.092	361.647
AFDN	1000.89	1758.42	2319.95	2317.36	1528.32	1598.74	1854.22	1422.76	1251.17	1201.3	2587.01	3240.96	1695.77	1310.68	1040.53
AFF1	979.367	3116.55	2751.57	1606.7	1799.47	4180.11	4016.48	1777.33	999.055	2965.53	3334.22	3104.02	2446.08	2361.39	1846.3
AFF4	2787.43	6133.04	6366.38	1544.91	1306.47	2425.4	2736.89	2742.29	1258.24	3841.84	3728.96	2948.82	1766.42	2393.89	1446.59
AFG3L2	1485.19	3359.59	3560.86	543.807	1072.29	1809.3	1735.74	1772.84	1423.18	2669.55	3313.07	2519.73	1638.57	1473.16	1383.14
AFTPH	2173.98	3574.03	4073.41	1223.57	1281.81	2214.84	2511.78	2181.26	1166.35	3128.02	4342.24	3250.09	2930.58	1711.47	2144.5
AGA	570.4	1615.46	836.262	333.7	406.73	506.917	473.921	1431.74	398.208	1265.14	1353.42	1488.1	709.934	314.13	526.609
AGAP2	828.695	1715.53	2535.76	469.652	332.779	990.437	1066.32	978.427	414.702	1387.01	1360.47	812.522	911.811	671.588	590.056
AGAP3	613.449	1586.87	1133	506.73	271.153	647.294	799.742	664.253	395.852	876.31	923.43	639.062	410.483	519.939	469.507
AGFG1	1033.18	1929.98	2805.52	1353.34	1226.35	2441	2695.43	2459.53	1397.26	3737.38	4285.84	2948.82	2314.86	2123.09	1808.24
AGFG2	807.17	1315.24	1537.64	247.185	215.69	413.332	479.845	834.805	341.658	1183.89	1134.9	529.509	558.526	660.756	596.401
AGGF1	355.155	872.063	1321.83	234.826	320.454	608.3	639.794	709.135	393.496	887.917	1149	684.709	1016.11	844.901	704.26
AGL	516.589	1143.69	1429.74	574.706	665.558	1123.02	1119.64	1350.95	605.559	1752.62	2065.38	1533.75	1154.06	812.405	1015.15
AGO1	742.597	1887.09	2185.07	685.939	542.306	1091.82	1095.94	1270.16	405.277	1828.06	2149.97	1424.2	894.988	1289.02	723.294
AGO2	3680.7	8320.34	9954.22	3312.28	2810.13	5186.15	6705.98	3684.81	2219.6	5965.87	6400.57	5642.01	3748.18	3379.6	3635.51
AGO3	1883.4	3259.52	4505.02	1180.31	1275.65	1770.31	2511.78	2657.01	895.379	3040.97	3940.44	2592.77	1692.4	1938.94	1364.11
AGO4	505.827	786.287	809.286	352.239	431.38	873.457	847.134	1440.71	669.178	1671.37	1571.95	1351.16	1312.2	1159.03	742.328
AGPAT1	710.31	1372.43	1618.57	549.987	369.754	592.703	533.161	942.522	325.164	1288.35	1360.47	1068.15	417.212	433.283	571.022
AGPAT2	3863.65	6175.92	6096.62	1378.06	1442.04	1910.69	2600.64	3222.53	1333.64	3516.85	4060.27	2903.17	1184.34	801.573	1427.55
AGPAT3	1022.42	1858.5	1861.36	803.352	850.435	1520.75	1640.95	1889.53	923.654	2332.96	2305.05	2181.94	1117.05	996.55	977.082
AGPAT4	387.442	1658.35	1294.86	358.418	178.715	374.339	515.389	435.355	256.832	841.49	796.546	520.379	457.588	476.611	342.613
AGPAT5	591.925	1529.68	1294.86	661.22	671.72	1208.8	1984.54	1319.53	690.384	3307.93	2248.66	2108.9	1867.36	1451.5	1275.28
AGPS	634.974	1315.24	1294.86	407.856	585.444	1013.83	847.134	1512.52	737.51	1851.28	1684.73	1177.7	1086.77	801.573	888.256
AGTPBP1	634.974	1200.87	1213.93	469.652	776.484	1637.73	1747.58	1216.3	777.566	1578.52	1593.09	2108.9	1655.39	1213.19	869.222
AGTRAP	688.785	1286.65	917.191	259.544	363.592	475.722	462.073	942.522	202.638	864.704	986.872	757.745	487.869	140.817	406.06
AHCTF1	936.317	2030.05	1942.29	1371.88	1146.24	2542.38	2807.98	2342.84	1109.8	2605.72	3834.7	2519.73	2197.09	2101.42	1675
AHCY	1861.87	5546.89	3372.02	840.43	579.282	1372.57	1723.89	1166.93	414.702	2060.2	1839.81	1798.5	743.58	368.29	755.018
AHCYL1	1388.33	3759.88	5017.57	1507.83	1287.98	2277.23	2683.58	2665.99	1237.04	3876.66	4892.06	3514.84	1951.48	1343.18	1884.37
AHCYL2	269.057	786.287	431.619	191.569	209.527	491.319	485.769	350.079	181.432	649.979	451.141	547.768	349.92	259.97	291.856
AHDC1	1043.94	1858.5	2454.83	760.094	369.754	818.866	953.766	650.789	249.764	1085.23	1085.56	730.357	467.682	693.252	558.332
AHI1	8017.89	6704.88	9306.79	2929.14	3253.84	2838.73	5995.1	5610.25	3103.2	7480.56	7542.52	4628.64	4323.53	4939.42	3330.96
AHNAK	5079.79	9435.44	13569	4986.96	5158.07	8734.57	8886.02	6664.97	3065.5	8217.59	10221.2	10252.4	5417.03	3856.22	4720.45
AHR	2464.56	3874.25	4208.29	1909.51	1361.93	3018.1	2796.13	2369.77	2212.53	3545.87	3052.25	2647.54	1244.91	1928.11	1865.34
AHRR	731.834	528.956	863.238	265.724	289.641	436.728	580.553	1027.8	579.64	609.355	972.773	538.638	487.869	1159.03	298.2
AHSA1	5973.06	10093.1	9387.72	2064	2575.95	4359.48	3957.24	4039.38	2071.15	6006.5	5477.14	5085.11	2304.76	1419	2817.04
AIDA	2636.76	4674.83	5287.33	1297.72	1577.62	2862.13	3471.47	2719.85	1559.84	4044.96	4504.36	3989.57	2149.99	1548.99	2226.99
AIFM1	484.302	2001.46	1780.43	432.574	443.705	1006.03	740.502	1463.15	596.134	1949.94	2664.55	1506.36	1123.78	801.573	824.809
AIM2	699.548	3116.55	2373.91	599.424	905.898	2503.39	1611.33	1445.2	1088.59	2158.86	3009.96	2994.46	807.508	259.97	1224.52
AIMP1	2927.34	5890	6123.6	1007.28	1885.75	2674.96	2180.04	3752.13	1953.34	5275.27	5836.64	6271.94	2883.48	1191.53	1878.03
AIMP2	548.876	2030.05	1294.86	339.88	388.242	436.728	349.517	655.277	332.233	1236.12	1177.2	648.192	312.909	184.145	298.2
AIP	4401.77	10965.1	12786.7	2440.95	2810.13	4460.87	5023.56	5574.34	2188.97	7939.02	7951.37	7778.3	3408.36	1234.86	2810.7
AK1	322.868	929.248	1213.93	80.3352	73.9509	93.5846	236.961	659.765	162.582	429.45	521.632	410.826	450.859	660.756	399.715
AK2	2841.24	6104.44	4936.64	803.352	1096.94	1544.15	1273.66	1310.55	544.296	2060.2	2382.59	2264.11	1133.88	704.084	996.116
AK3	2496.85	3459.66	4316.19	599.424	788.809	1177.61	1623.18	1943.39	664.466	2594.11	2890.12	1707.21	1362.67	1321.51	1142.04
AK4	2066.36	2001.46	1888.33	438.754	616.257	1029.43	1184.8	71.8112	176.72	104.461	359.503	447.343	373.472	54.1603	171.307
AK6	5370.37	7619.83	7013.81	1266.82	1688.54	2846.53	3015.32	2782.68	1373.7	3899.87	3813.55	2921.43	1366.03	660.756	1567.14
AK9	484.302	800.583	1133	278.083	511.493	678.489	1107.79	1319.53	671.534	1549.5	1529.65	949.464	817.602	769.077	634.469
AKAP1	925.555	2001.46	2292.98	630.322	776.484	1216.6	1202.57	929.057	506.596	1305.76	1649.49	1013.37	656.1	985.718	919.98
AKAP10	1183.85	3459.66	3048.31	432.574	412.892	756.476	1042.63	1337.48	506.596	1810.65	1832.76	1031.63	962.28	1299.85	755.018
AKAP11	1851.11	2987.89	3695.74	1062.9	1300.3	2105.65	2600.64	2082.52	1182.84	2640.54	3623.23	3350.51	2032.23	2242.24	1598.86
AKAP13	11009.8	24303.4	33153.7	8107.67	7506.01	15987.4	14845.6	9654.11	4300.18	14404	15134.4	16862.1	8576.41	6163.45	6490.61
AKAP17A	3723.75	10865.1	12948.6	2323.54	2816.3	3844.77	5995.1	4322.13	2252.59	6755.13	7521.37	6701.02	3132.46	3011.31	2252.36
AKAP5	3056.48	1386.72	4235.26	1056.72	690.208	1590.94	2049.71	1000.87	280.395	1833.87	1571.95	1168.57	1281.92	1278.18	399.715
AKAP8	1614.34	2701.97	3102.26	908.406	733.346	1099.62	1688.34	1786.3	876.529	2298.14	2826.68	1579.4	1056.49	1180.7	1021.49
AKAP8L	2561.42	6018.67	6366.38	1711.76	1497.5	2768.55	2861.3	3312.29	1368.99	4253.88	4673.54	3633.52	1749.6	1538.15	1966.85
AKAP9	8093.23	18785.1	21715.8	4640.9	5232.02	10122.7	9780.55	7270.88	3793.58	10469.3	13696.4	12288.3	6685.49	5719.33	5329.54
AKIP1	1291.47	3788.47	4127.36	370.778	505.331	1068.42	989.31	1436.22	579.64	2321.35	2262.76	2373.66	871.436	465.779	1021.49
AKIRIN1	5445.71	9964.4	8821.22	2552.19	2421.89	5108.16	5882.55	4353.55	2137.13	6227.03	7542.52	7148.37	3859.22	2220.57	3108.9
AKIRIN2	4509.39	9492.62	8821.22	1699.4	1435.88	2940.12	3601.8	3788.04	1840.24	5344.91	4271.74	4080.87	2651.32	1505.66	2423.67
AKNA	8889.63	16254.7	18937.3	4498.77	3833.12	6769.29	8743.85	5857.1	2304.42	10353.2	9473.97	8645.6	4559.06	4592.8	4396.87
AKR1A1	3734.51	8477.6	9630.5	1297.72	1719.36	1988.67	2411.07	3231.5	1305.37	4677.52	5159.93	4090	1709.23	1029.05	1833.61
AKR1B1	6478.89	8491.89	8011.93	1353.34	1189.38	1824.9	1877.91	2203.71	845.898	3226.68	3545.69	2711.45	1352.58	574.1	1059.56
AKR7A2	1431.38	3945.73	3830.62	593.244	1090.78	1466.16	1723.89	2760.24	1027.33	4398.96	4715.84	4199.55	1625.11	389.954	1097.63
AKT1	1216.14	2487.52	3479.93	1656.14	1220.19	2012.07	2665.81	3280.87	1496.23	4114.6	3397.66	2035.87	1184.34	1050.71	1814.58
AKT1S1	764.121	1601.17	1645.55	210.107	215.69	249.559	266.581	381.497	245.051	644.175	549.828	684.709	255.711	346.626	266.477
AKT2	2034.07	3516.85	3102.26	926.944	1022.99	1551.95	2233.35	1916.46	739.866	2739.2	3249.63	2757.1	1029.57	1104.87	1326.04
AKT3	1721.96	2930.7	4289.21	1600.52	1935.05	3626.4	4028.33	2612.13	1274.74	4068.17	4180.11	5231.18	2950.77	2372.22	2093.75
AKTIP	3831.37	3574.03	3210.17	803.352	905.898	1364.78	1605.41	1485.59	508.952	2216.89	1994.89	2647.54	1046.4	736.581	939.014
AL031280.1	484.302	872.063	1348.81	166.85	221.853	499.118	633.87	745.041	58.9065	412.04	437.043	812.522	329.732	509.107	234.753
AL031777.3	774.883	729.102	1321.83	148.311	301.966	389.936	361.365	359.056	275.683	493.287	951.626	3021.85	450.859	346.626	323.579
AL031846.2	355.155	900.656	836.262	228.646	258.828	1006.03	853.058	695.671	155.513	771.85	1113.76	1926.32	430.671	704.084	291.856
AL049840.1	495.064	1115.1	1186.95	747.735	610.095	1809.3	2701.35	839.293	322.808	1195.5	1635.39	1652.43	531.609	530.771	951.703
AL096865.1	107.623	686.214	1645.55	265.724	314.291	530.313	562.781	659.765	235.626	1839.67	986.872	529.509	683.017	660.756	970.737
AL117339.5	753.359	2916.41	3749.69	346.059	382.079	647.294	1421.76	435.355	466.54	1404.42	1543.75	949.464	736.851	487.443	1205.49
AL118516.1	1818.82	3817.06	3291.1	710.657	684.045	1395.97	1291.44	875.199	508.952	1044.61	1177.2	1579.4	790.685	227.473	406.06
AL133342.1	204.483	171.553	188.833	234.826	203.365	374.339	319.897	758.506	450.046	969.164	845.89	766.875	370.108	108.321	215.719
AL133453.1	990.129	2287.38	1672.52	1124.69	1448.2	3462.63	3489.24	2989.14	1599.9	4271.29	3587.98	4491.69	2133.17	2155.58	919.98
AL135925.1	613.449	2087.23	1159.98	179.209	468.355	1045.03	1137.41	920.081	454.758	1259.33	1734.07	1232.48	427.306	476.611	475.852
AL136454.1	785.646	285.922	620.452	278.083	696.371	7221.61	2150.42	475.749	108.388	516.501	1205.39	1296.38	269.169	314.13	126.894
AL138724.1	355.155	843.471	377.667	160.67	203.365	272.955	373.213	426.379	179.076	649.979	683.761	566.026	168.231	108.321	114.204
AL139246.5	850.219	1558.28	1321.83	531.448	382.079	670.69	847.134	700.159	391.139	1015.59	1036.22	1077.28	393.66	270.802	387.026
AL139393.2	129.147	428.884	404.643	420.215	147.902	358.741	438.377	403.938	480.677	655.782	1113.76	410.826	208.606	281.634	507.575
AL355472.1	344.393	829.175	863.238	191.569	110.926	296.351	308.049	377.009	235.626	696.406	549.828	1268.99	285.992	205.809	190.341
AL357060.1	2260.08	9821.43	15862	2224.67	1780.98	5537.09	5461.94	2953.23	742.222	6029.71	3566.84	2218.46	2863.29	2838	3476.89
AL359220.1	731.834	1729.83	1699.5	407.856	548.469	1146.41	1350.68	924.569	478.321	1468.26	2720.95	1259.87	783.956	1007.38	869.222
AL365361.1	645.736	1401.02	2077.17	735.376	788.809	1294.59	1658.72	762.994	372.289	1149.07	1459.16	1214.22	881.53	801.573	939.014
AL390728.6	516.589	657.621	998.119	420.215	283.478	795.469	752.35	565.513	204.995	1015.59	782.448	283.013	306.18	335.794	774.052
AL441992.1	204.483	900.656	1025.1	222.467	154.064	249.559	313.973	1050.24	369.933	1404.42	972.773	985.982	491.234	227.473	253.787
AL445472.1	226.008	528.956	836.262	67.9759	215.69	374.339	402.833	368.032	346.37	644.175	570.976	812.522	211.971	194.977	291.856
AL450998.2	731.834	1529.68	1375.79	278.083	591.607	701.885	1125.56	655.277	516.021	1317.37	1466.21	1898.93	548.432	465.779	742.328
AL662844.4	1700.44	1229.47	917.191	723.017	209.527	1575.34	527.237	2073.55	172.007	1746.82	2516.52	1031.63	427.306	704.084	507.575
ALAD	473.54	1000.73	620.452	148.311	172.552	265.156	296.201	412.914	197.926	597.748	754.252	419.955	454.223	368.29	209.375
ALAS1	968.604	1758.42	1672.52	376.957	382.079	530.313	657.566	803.387	405.277	1207.1	1607.19	976.852	689.746	454.947	456.817
ALCAM	269.057	1086.51	971.143	321.341	437.543	725.281	811.59	184.016	98.963	406.237	373.601	675.58	400.389	270.802	380.681
ALDH16A1	667.261	1415.32	1106.02	302.802	314.291	491.319	438.377	740.553	332.233	992.378	874.086	894.687	423.942	249.138	323.579
ALDH18A1	979.367	1372.43	1618.57	185.389	289.641	561.508	515.389	547.56	268.614	702.209	733.105	556.897	397.025	238.305	418.749
ALDH3A2	613.449	800.583	944.167	185.389	258.828	421.131	610.173	552.048	209.707	812.473	831.792	474.732	508.057	422.451	380.681
ALDH6A1	473.54	1243.76	1483.69	179.209	400.567	343.144	450.225	511.655	237.982	777.653	726.056	520.379	575.349	216.641	425.094
ALDH9A1	1765.01	3502.55	3399	766.274	813.459	1544.15	1777.2	2001.74	904.804	3307.93	3425.85	2757.1	1369.4	769.077	1072.25
ALDOA	10805.3	10765	3911.55	414.035	585.444	998.236	1569.86	1059.21	808.198	1688.78	1480.31	2766.23	578.714	205.809	602.745
ALDOC	2023.31	3602.62	2724.6	438.754	505.331	686.287	781.97	691.183	412.346	1143.27	1705.88	1926.32	370.108	173.313	539.298
ALG1	452.015	1129.39	1456.71	197.748	172.552	304.15	302.125	605.907	280.395	847.293	817.694	566.026	312.909	454.947	291.856
ALG12	538.113	1272.35	1780.43	166.85	166.389	280.754	385.061	655.277	245.051	1363.79	838.841	502.12	316.274	584.932	399.715
ALG13	1635.87	3045.07	1861.36	803.352	831.947	1606.54	1575.79	2185.75	966.067	2721.79	2629.31	2209.33	1954.84	1743.96	1059.56
ALG2	1528.24	4203.06	4558.98	580.885	825.785	1162.01	1439.54	1521.5	669.178	2158.86	2453.08	2081.52	1043.03	736.581	989.771
ALG3	1797.3	2959.3	2562.74	488.191	671.72	795.469	805.666	1288.11	497.171	2344.57	2206.36	1652.43	693.111	335.794	691.571
ALG5	2217.03	5189.49	6798	834.25	1472.85	1887.29	2162.27	3173.16	1484.44	4184.24	4447.97	2967.07	1944.75	1462.33	1357.76
ALG6	538.113	829.175	782.31	179.209	271.153	499.118	521.313	902.128	294.533	1073.63	1008.02	803.392	679.653	552.435	298.2
ALG8	452.015	1157.99	1402.76	241.006	456.03	553.709	568.705	973.939	365.22	1033	1205.39	976.852	612.36	444.115	501.23
ALKBH3	398.204	943.544	755.333	179.209	252.665	304.15	444.301	780.946	289.82	1125.86	902.283	1022.5	450.859	194.977	285.511
ALKBH4	1108.51	2358.86	2508.79	346.059	363.592	561.508	651.642	1207.33	348.727	1404.42	1480.31	1168.57	561.891	476.611	539.298
ALKBH5	7070.81	11165.3	10304.9	1649.96	1429.72	2986.91	3566.26	2881.42	1354.85	4033.35	5026	3898.28	1726.05	1299.85	1992.23
ALKBH6	850.219	1572.57	1780.43	216.287	184.877	460.124	462.073	601.419	202.638	800.866	852.939	702.968	349.92	238.305	317.234
ALKBH7	4617.01	10207.4	8632.38	2292.64	2902.57	4414.08	4448.93	5906.47	2330.34	8322.05	10538.4	9896.33	4104.83	1094.04	2639.39
ALMS1	473.54	843.471	1483.69	401.676	456.03	803.268	1131.49	610.395	306.314	806.67	768.35	1232.48	709.934	714.916	526.609
ALOX12-AS1	936.317	1415.32	1591.6	216.287	301.966	413.332	432.453	745.041	216.776	858.9	733.105	776.004	282.628	335.794	317.234
ALOX5AP	20060.9	35168.5	50580.4	6476.25	6630.93	14996.9	10562.5	8442.3	3458.99	10689.8	12420.5	15136.6	5672.74	3845.38	5456.43
ALYREF	688.785	1043.62	2697.62	939.304	912.061	1450.56	1652.8	2544.81	1359.56	3064.18	2883.07	912.946	817.602	639.092	1560.79
AMD1	7027.76	12366.1	14270.4	3028.02	3093.61	6176.59	6593.43	4259.3	2869.93	6807.36	7845.63	7906.11	3485.74	1906.44	3324.62
AMDHD2	1000.89	2687.67	2185.07	506.73	505.331	873.457	1036.7	1288.11	384.071	2193.68	2051.28	2145.42	545.068	324.962	786.741
AMFR	1485.19	3230.92	3803.64	685.939	523.819	982.639	1362.52	1382.37	723.372	1770.03	1677.68	885.557	689.746	671.588	812.12
AMIGO2	731.834	328.811	674.405	203.928	98.6011	280.754	361.365	480.237	240.339	818.277	719.006	529.509	316.274	411.619	196.685
AMMECR1	408.966	986.432	1348.81	444.933	468.355	592.703	758.274	964.963	414.702	1468.26	1769.32	1223.35	686.382	487.443	678.882
AMMECR1L	290.581	1172.28	944.167	302.802	277.316	436.728	562.781	561.025	280.395	713.816	775.399	547.768	319.639	541.603	425.094
AMPD2	1140.8	3002.19	1834.38	543.807	357.429	467.923	924.146	453.308	237.982	899.524	1487.36	1561.14	316.274	216.641	374.337
AMZ2	3217.92	6133.04	5503.14	828.07	801.134	1388.17	1255.89	1660.63	871.817	2344.57	2417.84	2054.13	898.353	714.916	1072.25
ANAPC1	1183.85	2516.12	1996.24	512.909	566.957	889.054	1036.7	1050.24	546.653	1729.41	1445.06	1223.35	807.508	1018.21	551.988
ANAPC10	1388.33	2630.49	2292.98	482.011	560.794	1037.23	977.462	1126.54	631.478	2124.04	1811.61	1369.42	642.642	357.458	793.086
ANAPC11	9018.78	11794.3	12786.7	1724.12	2662.23	4156.72	4004.63	4721.58	2231.38	6662.28	9262.49	7559.19	3404.99	1083.21	2360.22
ANAPC13	2529.13	4160.17	4343.17	488.191	727.183	1317.98	1451.38	1328.51	850.61	1537.9	3157.99	1990.22	911.811	649.924	761.362
ANAPC15	957.842	1758.42	2023.21	333.7	628.582	756.476	627.946	1638.19	716.303	1793.24	1903.25	1478.97	948.822	173.313	558.332
ANAPC16	14808.9	27034	30779.8	4480.23	6236.52	9163.5	10361.1	8783.4	3880.76	12407.6	13555.4	17108.6	6678.76	2307.23	5063.06
ANAPC4	925.555	1358.13	1402.76	321.341	517.656	904.652	1048.55	1162.44	558.434	1636.55	1910.3	1360.29	1026.21	823.237	672.537
ANAPC5	4584.73	9506.92	9360.74	1829.17	2409.57	3556.22	3886.15	4645.29	1797.83	6070.34	7063.18	4692.54	3499.2	2740.51	2728.22
ANAPC7	817.933	1958.57	1645.55	451.113	585.444	1107.42	1095.94	1638.19	652.684	1804.85	1945.55	1497.23	1170.89	920.726	951.703
ANGEL2	688.785	1186.58	1052.07	562.346	523.819	756.476	971.538	1665.12	751.647	1857.08	1931.45	1387.68	1436.69	1343.18	818.465
ANGPT2	441.253	1129.39	836.262	191.569	326.616	382.137	687.186	614.883	141.376	771.85	740.154	675.58	346.555	606.596	304.545
ANK3	1119.28	3373.88	4262.24	1934.22	2015.16	5622.88	4916.93	1449.69	157.869	2251.71	2798.49	6984.04	1712.59	1419	1700.38
ANKAR	204.483	743.398	809.286	135.952	271.153	538.112	521.313	570.001	414.702	864.704	1057.36	584.285	494.599	519.939	380.681
ANKFY1	957.842	2058.64	2427.86	655.041	523.819	1130.81	1297.36	1319.53	525.446	2002.17	1910.3	1296.38	1127.15	1050.71	748.673
ANKH	3282.49	5332.45	6609.17	1242.11	1158.56	2386.41	2695.43	2827.56	1222.9	2745	3298.97	3487.45	1611.65	2502.21	1516.38
ANKHD1	1323.76	3145.15	2400.88	556.167	505.331	834.463	1030.78	1184.88	501.884	2031.18	1621.29	1369.42	878.165	1180.7	932.669
ANKIB1	1119.28	2516.12	2562.74	957.843	1214.03	2308.42	2345.91	2320.4	1098.02	3011.95	3397.66	2693.19	2287.94	1982.27	1719.41
ANKLE2	3777.56	7977.23	6258.48	2292.64	2273.99	4195.71	5118.35	3936.15	1885.01	5124.38	6555.65	5715.04	3381.44	3856.22	2842.42
ANKMY2	398.204	743.398	620.452	203.928	215.69	343.144	497.617	695.671	329.877	969.164	993.921	611.674	555.162	444.115	323.579
ANKRA2	1140.8	2787.74	3992.48	494.37	597.769	1130.81	1403.99	1157.96	786.991	2338.76	1853.91	2026.74	1443.42	1159.03	1110.32
ANKRD10	3088.77	4017.21	4451.07	1118.51	924.386	2222.64	2523.63	2069.06	782.279	3615.51	3855.85	3030.98	1796.71	1245.69	1922.44
ANKRD11	4541.68	13324	13946.7	5697.62	5342.95	8438.21	10313.7	8918.05	3963.23	11955	15493.9	12516.5	7173.36	5903.48	5266.09
ANKRD12	14378.4	32781	30051.5	9152.03	9662.91	18272.4	17167.8	11099.3	4889.24	14833.4	21041.5	21865.1	9185.4	6726.71	6649.23
ANKRD13A	2023.31	5246.68	5476.17	1563.45	1485.18	3252.07	3299.68	3446.94	1222.9	3586.49	5026	4519.08	1948.11	1678.97	1782.86
ANKRD13C	688.785	886.359	1106.02	519.089	394.405	881.255	1113.71	1561.89	657.397	1787.44	1748.17	1168.57	1234.81	931.558	875.567
ANKRD13D	5058.27	6547.62	11141.2	3868.45	3112.1	5326.53	6267.61	5260.17	1861.45	7817.15	8945.29	8097.83	2967.59	2848.83	3388.06
ANKRD17	1452.91	3087.96	3587.83	1297.72	1368.09	2472.19	2908.69	3056.46	1288.87	4015.94	4983.7	3651.78	2271.12	2296.4	1973.2
ANKRD26	721.072	3574.03	2104.14	828.07	1084.61	1598.74	2055.63	2104.96	695.097	2692.77	1959.65	1652.43	1567.91	1451.5	1636.93
ANKRD27	1119.28	1644.05	1510.67	469.652	332.779	748.677	870.83	830.317	386.427	1044.61	1106.71	785.133	551.797	498.275	551.988
ANKRD28	8803.54	22116.1	33477.5	6519.51	6070.13	10848	9419.18	4474.73	3444.85	8832.74	7175.97	6637.12	3704.44	4354.49	4542.8
ANKRD36	1259.19	3331	2185.07	636.502	961.361	1965.28	2233.35	2746.78	1057.96	2385.19	2995.86	1816.76	1907.74	1603.15	1376.8
ANKRD36B	602.687	1515.39	1025.1	500.55	640.907	1614.34	1155.18	1548.43	742.222	1416.02	2051.28	1478.97	1281.92	1700.63	1021.49
ANKRD36C	1269.95	2458.93	2077.17	840.43	1497.5	2207.04	2831.68	2899.38	1661.16	3464.62	4581.9	3313.99	2849.83	3260.45	2658.42
ANKRD37	2927.34	5160.9	3318.07	840.43	1022.99	1778.11	2103.03	534.096	355.795	1247.73	1578.99	3049.24	901.717	216.641	786.741
ANKRD39	1732.73	2616.19	2454.83	710.657	782.647	1598.74	1575.79	1903	895.379	2756.61	2897.17	2565.38	1073.31	1148.2	932.669
ANKRD40	1054.7	1844.2	1780.43	383.137	388.242	756.476	900.45	1009.84	523.09	1485.67	1663.58	867.299	757.039	649.924	767.707
ANKRD44	3777.56	10393.3	11087.2	2280.28	2397.24	4640.24	4721.44	4524.1	1696.51	5315.9	4807.47	3962.19	3085.35	3325.44	3026.42
ANKRD46	925.555	1558.28	2239.02	315.161	511.493	881.255	1024.85	754.017	327.52	1253.53	1550.8	1141.18	538.339	368.29	824.809
ANKRD49	2227.79	7505.46	5799.88	976.381	1454.37	3400.24	2890.92	2674.97	1974.55	4161.02	4955.51	4491.69	2449.44	1548.99	1903.41
ANKRD52	452.015	1029.32	1133	222.467	246.503	405.533	509.465	561.025	261.545	789.26	895.234	657.321	312.909	530.771	469.507
ANKRD54	990.129	2173.01	1753.45	327.52	431.38	608.3	746.426	650.789	400.564	1009.79	1233.59	1168.57	420.577	346.626	456.817
ANKRD9	1022.42	3688.4	3803.64	716.837	973.686	1380.37	1398.07	852.758	299.245	1630.75	1642.44	1296.38	555.162	270.802	913.635
ANKS1B	96.8604	285.922	215.81	30.8981	43.138	62.3898	77.0122	902.128	379.358	1456.65	1022.12	337.79	380.202	649.924	444.128
ANKS3	925.555	2087.23	2266	432.574	388.242	787.671	888.602	982.915	344.014	1265.14	1811.61	1004.24	619.089	530.771	577.367
ANKZF1	3271.73	6204.52	5422.22	1656.14	1571.46	2799.74	3412.23	2863.47	1017.9	3760.59	3813.55	4345.62	2052.42	1224.02	1751.13
ANO10	774.883	586.141	755.333	197.748	215.69	358.741	462.073	323.15	393.496	638.372	458.19	374.308	598.902	465.779	355.302
ANO6	613.449	1415.32	1861.36	661.22	585.444	1707.92	1658.72	1301.58	855.323	2031.18	1938.5	1880.67	1689.04	1949.77	1256.25
ANP32A	4843.02	9449.73	8578.43	2712.86	3007.33	5357.72	5171.66	6041.11	2688.49	8432.31	9311.84	9348.57	4158.67	1852.28	3280.2
ANP32B	9739.85	24389.2	22579.1	5197.07	6667.9	12189.4	11427.4	9748.37	4245.98	13179.5	17108.1	20203.5	8054.89	2913.83	5373.95
ANP32E	5650.19	11894.4	10655.6	3133.07	3679.06	6847.28	7262.84	5861.59	3152.68	7474.75	10150.7	8718.63	4996.46	2415.55	3743.37
ANTXR2	3411.64	6604.81	7121.72	1816.81	2015.16	4328.29	4395.62	1988.27	1960.41	3458.81	4800.43	3615.27	1466.97	2090.59	2982
ANXA1	26561.3	39714.6	67332.6	8515.53	9250.02	18319.2	16498.4	8922.54	4665.4	10904.6	15867.5	17720.3	7462.72	2534.7	5900.56
ANXA11	9556.9	13466.9	15052.7	3256.66	2871.76	4390.68	5236.83	5843.63	2137.13	7422.52	8522.34	7084.46	3122.36	1819.79	2867.8
ANXA2	19221.4	33152.7	39682	6124.01	6446.05	11082	10538.8	8900.1	4116.39	11537.1	14168.7	12671.7	5528.06	2762.18	5323.19
ANXA2R	1958.73	3960.03	4424.1	1013.46	1164.73	1941.88	2511.78	1759.37	850.61	2489.65	3122.74	3697.43	1668.85	346.626	1275.28
ANXA4	1474.43	2659.08	2967.38	599.424	807.297	1411.57	1143.33	2069.06	692.741	2640.54	2283.9	1634.17	656.1	584.932	1383.14
ANXA5	9653.76	24332	21230.3	4356.64	5404.58	11308.1	8791.24	7778.05	3428.36	9459.51	9100.37	10973.6	6052.95	3054.64	4720.45
ANXA6	7243.01	12980.9	14405.3	2601.62	2446.54	3525.02	3151.58	4259.3	1745.99	6209.62	5639.27	4354.75	2308.13	1581.48	2271.4
ANXA7	8007.13	13352.6	12058.4	2830.27	3284.65	5092.56	5059.11	5982.77	2761.54	8293.03	8811.35	6701.02	3862.58	1733.13	3273.86
AOAH	2044.83	2030.05	2158.1	790.993	2002.84	1598.74	2600.64	1216.3	190.857	2472.24	1057.36	1771.11	2119.71	649.924	1053.22
AP001157.1	430.491	857.767	620.452	302.802	314.291	428.93	734.578	659.765	195.57	806.67	1170.15	821.651	447.494	541.603	367.992
AP002387.2	2669.04	6418.96	6555.22	1143.23	1528.32	2324.02	2120.8	2257.56	1420.83	2971.33	4842.72	3040.11	2449.44	324.962	780.397
AP002884.1	452.015	1215.17	593.476	173.03	480.681	561.508	740.502	296.221	334.589	383.023	1163.1	712.098	225.429	97.4886	190.341
AP006621.3	441.253	1329.54	1537.64	339.88	289.641	358.741	710.882	700.159	282.751	1003.98	1099.66	776.004	319.639	476.611	539.298
AP1AR	408.966	1501.09	1672.52	543.807	825.785	1606.54	1789.05	2033.15	838.829	2135.64	3609.13	1981.09	1726.05	1039.88	1459.28
AP1B1	990.129	2501.82	2724.6	444.933	406.73	811.067	651.642	664.253	464.183	1050.41	979.823	757.745	561.891	660.756	399.715
AP1G1	925.555	1644.05	2616.69	902.226	942.873	1559.74	1937.15	1965.83	862.392	2118.23	2770.29	2455.82	1958.21	1722.3	1300.66
AP1G2	2722.85	5389.64	4855.71	574.706	930.548	1247.8	1362.52	1445.2	692.741	1729.41	1741.12	1652.43	955.551	942.39	983.426
AP1M1	2744.38	4074.39	5044.55	636.502	770.321	1130.81	1226.27	1741.42	732.797	2286.53	2833.73	2236.72	1315.57	953.222	1103.98
AP1S1	1754.25	2916.41	1942.29	624.143	702.533	1169.81	1161.11	2450.56	794.06	2977.13	2833.73	2172.81	1012.75	292.466	1103.98
AP1S2	4552.44	5718.45	7580.31	1384.24	2015.16	2955.71	3773.6	3756.62	1559.84	3992.73	4955.51	4272.59	2698.42	964.054	1814.58
AP2A1	2625.99	5203.79	3479.93	871.328	801.134	1341.38	1717.96	1831.18	761.072	2657.95	2389.64	2254.98	1248.27	1386.5	1249.9
AP2A2	1452.91	3202.33	4127.36	772.454	696.371	1201	1332.9	1198.35	836.473	2019.58	2051.28	2108.9	1150.7	1104.87	894.601
AP2B1	6199.07	10321.8	14513.2	1977.48	2902.57	5599.48	4881.39	3227.01	3107.91	6569.43	6668.43	8052.18	3394.9	2448.05	3248.48
AP2M1	9373.94	18999.5	18235.9	3040.38	3118.26	4468.67	5556.73	6754.74	2895.84	8583.2	10503.1	7020.55	4013.99	2285.57	3533.99
AP2S1	7834.93	13524.1	12463	2385.34	3210.7	4421.87	4982.1	6884.9	2639.01	9099.7	10749.9	8170.87	3674.16	1354.01	3070.83
AP3B1	979.367	2201.6	1888.33	1056.72	1287.98	2316.22	2511.78	2948.75	1319.51	3267.3	2720.95	2638.41	2200.46	2328.89	1421.21
AP3D1	1721.96	6118.74	6663.12	1044.36	1078.45	1473.96	1925.3	2630.08	1029.69	3661.93	3651.42	2300.62	1456.88	1657.31	1624.24
AP3M1	1334.52	1686.94	2400.88	395.496	628.582	1006.03	965.614	1665.12	737.51	1845.47	2227.51	1342.03	1046.4	758.245	932.669
AP3M2	2163.22	6561.92	4316.19	1452.21	1928.88	2581.38	3589.95	2710.87	918.942	3174.45	4976.65	5349.86	1466.97	1354.01	1446.59
AP3S1	6489.65	12637.8	16131.8	1909.51	1916.56	3103.89	3536.64	4277.25	1555.13	5252.06	6005.82	4582.99	1985.12	1126.53	2195.26
AP4B1	516.589	1443.91	1186.95	173.03	277.316	514.716	521.313	704.647	306.314	725.423	1297.03	675.58	383.566	238.305	272.822
AP4E1	452.015	643.325	647.429	173.03	215.69	491.319	539.085	408.426	424.127	800.866	719.006	684.709	538.339	628.26	431.439
AP4M1	1463.67	3116.55	3506.91	444.933	671.72	1045.03	1249.97	906.616	520.734	1038.81	1628.34	1597.66	602.266	563.267	609.09
AP5M1	1700.44	3230.92	3722.71	642.681	1035.31	1349.18	1640.95	1759.37	704.522	2373.58	2876.03	1835.02	1453.51	1299.85	1142.04
AP5Z1	1216.14	2315.97	2185.07	383.137	400.567	740.878	811.59	857.246	549.009	1427.63	1416.87	1186.83	518.151	574.1	704.26
APAF1	602.687	1429.61	998.119	673.58	517.656	1060.63	1244.04	1153.47	574.928	2019.58	1903.25	1360.29	1224.72	1343.18	1091.29
APBA3	1721.96	3173.74	2535.76	321.341	289.641	569.307	633.87	821.34	445.333	1305.76	1621.29	1351.16	423.942	476.611	558.332
APBB1	957.842	1701.24	1888.33	370.778	320.454	460.124	533.161	511.655	318.095	911.131	733.105	684.709	427.306	314.13	437.783
APBB1IP	2227.79	7462.57	5233.38	2181.41	3444.88	5318.73	5224.98	7033.01	3524.97	9476.92	11772	10535.4	5467.5	3520.42	3756.05
APC	559.638	1401.02	1294.86	772.454	776.484	1497.35	2085.25	1826.7	893.023	2489.65	3327.17	1506.36	1732.78	2058.09	1230.87
APEH	1237.66	2730.56	2454.83	432.574	616.257	811.067	870.83	1077.17	358.152	1868.69	2037.18	1524.62	656.1	238.305	583.711
APEX1	4767.69	12766.4	11680.7	2070.18	2921.06	4694.83	4810.3	4232.37	2172.47	6546.21	8557.59	7577.45	3431.91	1321.51	2753.59
APEX2	1022.42	2072.94	1996.24	284.263	326.616	467.923	473.921	605.907	247.407	1062.02	817.694	876.428	339.826	324.962	393.371
APH1A	5273.51	10636.3	10979.3	1767.37	1805.63	2838.73	3110.11	3505.28	1651.74	4776.18	5174.03	4820.35	1894.28	909.894	1846.3
APH1B	634.974	1543.98	1699.5	463.472	585.444	818.866	947.842	1359.92	577.284	1891.9	2354.39	1342.03	723.393	552.435	558.332
API5	2625.99	3130.85	4774.79	1069.08	1442.04	2565.78	2902.77	2535.83	1418.47	3075.79	4285.84	2948.82	2382.15	1202.36	1516.38
APIP	2378.46	3488.25	3264.12	809.531	801.134	1473.96	1966.77	1840.16	1046.18	2408.4	3066.35	1141.18	1275.19	834.069	1294.32
APLP2	4713.87	7962.94	9198.88	1934.22	2612.93	4554.45	4851.77	3604.02	1986.33	4323.52	6865.81	4564.73	2355.23	2437.22	3026.42
APMAP	9072.59	9649.88	8497.5	1996.02	1682.38	2791.94	2962.01	3078.9	1371.34	5124.38	4158.96	4080.87	2234.11	1603.15	1916.1
APOBEC3C	2981.15	4217.36	4370.14	914.585	862.76	998.236	1522.47	2531.34	1093.31	3812.82	3884.04	3030.98	1345.85	1213.19	1592.52
APOBEC3G	9438.51	5904.3	7445.43	2805.55	2089.11	2846.53	3655.12	4075.28	1267.67	7149.76	5561.73	4993.81	2466.26	1863.12	2201.61
APOBR	516.589	1086.51	2158.1	111.233	215.69	475.722	456.149	184.016	139.019	551.321	415.896	219.107	380.202	509.107	310.89
APOL2	1700.44	2559.01	3156.21	549.987	603.932	756.476	888.602	1988.27	749.291	1770.03	2777.34	2318.88	693.111	292.466	862.877
APOL3	968.604	2001.46	1753.45	346.059	326.616	631.696	580.553	1400.32	631.478	1996.36	3073.4	2318.88	999.291	747.413	539.298
APOL6	1345.28	3888.54	5557.1	1384.24	1300.3	3002.51	2689.5	2383.23	1397.26	3719.97	3693.72	3040.11	2062.51	2556.37	2506.15
APOLD1	3271.73	7605.54	18586.6	821.891	1084.61	1606.54	2458.47	973.939	1161.64	1613.34	3214.38	8736.89	1514.08	877.397	1408.52
APOOL	182.959	414.587	377.667	80.3352	246.503	288.553	266.581	565.513	200.282	562.928	895.234	492.991	400.389	259.97	336.268
APOPT1	2755.14	6004.37	6204.52	1229.75	1300.3	2113.45	3015.32	2513.39	1189.91	4033.35	4151.91	4190.42	1766.42	801.573	1687.69
APP	785.646	3030.78	1025.1	562.346	838.11	1918.49	1196.65	2136.38	805.841	1067.82	1748.17	1625.04	868.071	1299.85	939.014
APPBP2	1237.66	2816.34	2805.52	766.274	727.183	1325.78	1646.88	1710	676.247	2576.7	2488.33	1807.63	1292.01	1224.02	1065.91
APPL1	3067.25	6290.29	6663.12	1853.89	2840.95	4726.02	5112.42	3541.19	1953.34	5199.83	6633.19	6125.87	3643.88	1895.61	2430.02
APPL2	419.729	1000.73	1025.1	364.598	301.966	701.885	793.818	1059.21	645.616	1619.14	1402.77	1342.03	1140.6	1169.86	602.745
APRT	10826.8	22416.3	22633	4820.11	6711.04	11167.8	9816.09	9362.38	3965.59	12465.7	17383	15401.4	7183.46	2155.58	4625.28
APTX	990.129	2130.12	1888.33	395.496	579.282	959.243	959.69	1261.18	591.422	1677.18	1882.11	1944.57	861.342	487.443	767.707
AQP3	1861.87	6175.92	8848.19	1464.57	1220.19	2955.71	2796.13	1683.07	1119.22	2495.45	3298.97	2510.6	1372.76	725.748	1681.34
AQR	1356.05	2458.93	3533.88	902.226	1010.66	1778.11	2334.06	2109.45	918.942	2576.7	3496.35	2045	1991.85	1863.12	1294.32
ARAF	1947.97	2916.41	2697.62	451.113	456.03	709.684	592.401	1036.77	516.021	1305.76	1430.96	985.982	696.476	530.771	571.022
ARAP1	1000.89	1415.32	1483.69	370.778	289.641	545.91	758.274	780.946	339.302	1183.89	1085.56	858.169	545.068	584.932	406.06
ARAP2	2669.04	3616.92	3749.69	1606.7	1688.54	3166.28	3820.99	3267.41	1368.99	4172.63	4941.41	6554.95	3337.7	3292.95	2487.12
ARCN1	1754.25	5046.53	5853.83	1810.63	2064.46	3696.59	3690.66	3729.69	1849.66	4375.75	6485.16	5559.84	3707.81	2231.41	2633.05
AREG	1904.92	12509.1	25303.7	914.585	1479.02	4055.33	2002.32	736.065	91.8942	1369.6	902.283	2191.07	2207.19	119.153	983.426
ARF1	14270.8	28606.5	31912.8	4912.81	4985.52	8492.81	9365.87	7392.06	3437.78	11154.1	12399.3	12781.2	5881.35	2783.84	4904.44
ARF3	2378.46	4846.38	4855.71	1038.18	955.199	1590.94	1901.61	2158.82	1076.81	2930.71	3524.54	2172.81	1217.99	899.062	1230.87
ARF4	6554.22	12266.1	16131.8	2206.13	2107.6	3743.39	4241.59	3545.68	1844.95	5281.08	5984.67	6892.74	2580.66	1094.04	2074.71
ARF5	6188.31	11923	7931	704.478	2113.76	2550.18	3726.21	4371.51	2203.1	5188.22	5491.24	4573.86	1557.82	1267.35	1808.24
ARF6	18188.2	24818.1	32695.1	4844.83	4979.36	8976.33	8921.57	5664.11	3119.69	8008.66	10185.9	9914.59	4505.22	2188.08	4682.38
ARFGAP1	731.834	1872.79	2023.21	451.113	499.168	865.658	1113.71	884.175	447.69	1572.72	1466.21	1022.5	659.465	617.428	843.843
ARFGAP2	4530.92	10364.7	8335.64	1174.13	1392.74	2651.56	2926.46	3402.05	1359.56	4137.81	4447.97	3934.8	1658.76	1884.78	1865.34
ARFGAP3	3271.73	9850.03	8389.6	2125.79	2693.04	4265.9	4928.78	3518.75	1892.08	5170.81	7232.36	6080.22	3357.89	1765.63	2150.85
ARFGEF1	1463.67	2987.89	3021.33	1785.91	1768.66	3579.61	3714.36	3491.82	1760.13	4416.37	5131.73	4318.23	3590.05	2881.33	2360.22
ARFGEF2	355.155	700.51	1106.02	395.496	493.006	818.866	983.386	776.458	480.677	1288.35	1219.49	1022.5	810.873	844.901	609.09
ARFIP1	785.646	1415.32	1321.83	401.676	456.03	826.664	959.69	1063.7	452.402	1212.91	1628.34	1150.31	945.457	519.939	463.162
ARFIP2	2055.59	4288.84	3399	673.58	831.947	1372.57	1469.16	1324.02	838.829	1938.33	2234.56	1953.7	831.06	368.29	761.362
ARFRP1	1635.87	3130.85	2940.41	679.759	708.696	1162.01	1208.5	1723.47	831.76	2129.84	2333.25	2163.68	982.468	563.267	919.98
ARGLU1	8383.81	17169.6	21149.3	5623.46	5965.37	13562	12754.4	8734.03	3911.39	13295.5	16974.2	15949.2	8236.58	6055.13	5545.26
ARHGAP1	1248.42	2616.19	2670.64	574.706	585.444	842.262	1060.4	1247.72	598.49	1682.98	1550.8	1113.79	619.089	563.267	799.431
ARHGAP10	473.54	1200.87	836.262	327.52	542.306	779.872	539.085	951.498	539.584	916.934	1141.95	803.392	434.036	379.122	520.264
ARHGAP11A	161.434	514.66	431.619	210.107	172.552	397.735	545.009	650.789	249.764	945.951	697.859	748.616	491.234	931.558	494.886
ARHGAP12	785.646	1186.58	1159.98	506.73	899.735	1294.59	1297.36	1225.28	442.977	1143.27	1402.77	2282.36	1029.57	671.588	697.916
ARHGAP15	4261.86	12480.5	10871.4	1742.66	2089.11	3166.28	4739.21	3720.72	1809.61	3464.62	3503.39	5057.72	3014.7	2404.72	2023.96
ARHGAP17	1162.33	1958.57	2131.12	500.55	585.444	943.645	959.69	848.269	445.333	1433.43	1282.93	922.075	820.966	888.229	786.741
ARHGAP18	505.827	900.656	971.143	296.622	449.868	1232.2	912.298	1023.31	645.616	1862.88	965.724	666.45	716.663	790.741	1034.18
ARHGAP21	1065.46	1715.53	2589.71	1124.69	1053.8	2682.76	2671.73	2306.93	1196.98	2808.84	1825.71	2273.24	1379.49	2068.92	1852.65
ARHGAP25	904.031	2744.85	2400.88	482.011	585.444	1029.43	1267.74	2244.1	1065.03	2837.85	2770.29	2446.69	1645.3	1451.5	1053.22
ARHGAP26	2184.74	2130.12	2104.14	939.304	831.947	1622.13	1931.23	1831.18	808.198	2199.48	1938.5	2747.97	1413.14	1819.79	1040.53
ARHGAP27	731.834	1443.91	1753.45	234.826	240.34	608.3	752.35	776.458	289.82	1212.91	1078.51	675.58	413.848	682.42	678.882
ARHGAP30	5273.51	9664.18	12031.4	2212.31	2452.7	4390.68	4650.35	5314.03	2509.42	7289.05	7704.65	7029.68	3865.94	3433.77	3546.68
ARHGAP35	1485.19	2401.75	3614.81	1384.24	868.923	1817.1	2085.25	2486.46	1081.52	2715.98	2664.55	1807.63	2166.81	2978.82	2157.19
ARHGAP4	817.933	1057.91	1267.88	278.083	468.355	506.917	610.173	1301.58	372.289	1294.15	1578.99	1497.23	582.079	411.619	602.745
ARHGAP45	4982.93	9192.4	9765.38	2546.01	1879.58	3057.1	3696.58	4766.47	2026.38	6273.45	5998.77	4263.46	3058.44	2318.06	2829.73
ARHGAP5	1678.91	2344.56	2886.45	735.376	1287.98	2129.05	2280.75	879.687	511.309	1282.55	3249.63	2355.4	1621.75	693.252	862.877
ARHGAP9	5854.67	12652.1	11330	2873.53	1916.56	3501.63	3726.21	3613	1036.75	5014.12	3820.6	4053.48	2806.09	2296.4	1941.47
ARHGDIA	12129.1	22173.3	23523.2	4004.4	4153.57	7478.97	7724.91	6642.53	3037.22	8948.81	10305.8	10699.7	3781.83	2090.59	3756.05
ARHGDIB	21782.8	39943.4	59239.7	6754.33	7006.84	13959.7	11433.3	10363.2	4104.61	13313	16903.7	20103.1	8811.93	3032.98	5989.38
ARHGEF1	3777.56	8563.38	8686.33	1860.07	1571.46	2612.57	3578.1	3680.32	1847.31	6569.43	5286.81	3998.7	3092.08	3195.46	2798.01
ARHGEF12	904.031	929.248	1537.64	395.496	197.202	280.754	799.742	1952.37	761.072	2750.8	1466.21	748.616	1110.32	2491.38	1643.27
ARHGEF2	2410.75	4546.17	4019.45	988.741	813.459	1466.16	1640.95	1786.3	692.741	2083.41	2826.68	1835.02	871.436	931.558	1027.84
ARHGEF3	1603.58	3674.1	5260.36	1143.23	831.947	2183.64	2298.52	1521.5	666.822	2199.48	2030.14	1661.56	1503.98	953.222	1839.96
ARHGEF6	1140.8	2287.38	3533.88	883.687	850.435	2394.21	2162.27	2351.82	895.379	2390.99	2516.52	2145.42	2735.43	1765.63	2036.64
ARHGEF7	914.793	3516.85	3102.26	1192.67	1201.7	1731.32	2612.49	1696.54	728.085	3226.68	2650.46	1871.54	2291.3	1830.62	1471.97
ARHGEF9	312.106	1100.8	998.119	376.957	585.444	857.859	947.842	897.64	412.346	1172.28	1430.96	1643.3	787.32	682.42	551.988
ARID1A	2281.6	4646.24	5449.19	1656.14	1830.28	2745.15	3382.61	3473.87	1656.45	4161.02	6125.65	4281.72	2483.09	2047.26	2747.25
ARID1B	4606.25	8306.05	11410.9	3225.77	3524.99	5888.03	7197.68	6530.33	2509.42	8246.6	9854.62	7477.03	3815.48	4018.7	3933.71
ARID2	1474.43	2473.23	2454.83	1038.18	1133.91	1879.49	2488.09	2908.35	1321.86	3099	3891.09	3359.64	2375.42	2144.75	1636.93
ARID3A	1022.42	3431.07	2077.17	488.191	406.73	733.08	858.982	1234.25	398.208	1584.32	1557.85	1077.28	420.577	498.275	780.397
ARID3B	656.498	1543.98	1294.86	358.418	345.104	694.086	574.629	695.671	320.451	1096.84	1233.59	1195.96	558.526	530.771	564.677
ARID4A	3508.5	11065.2	8740.29	2620.16	2421.89	4655.84	5615.97	5493.55	2335.05	7445.74	9290.69	6618.86	3553.03	3412.1	3356.34
ARID4B	8738.96	19271.2	17588.5	5079.66	5158.07	9288.28	10260.4	8056.32	3480.2	11032.2	13921.9	12936.4	6022.66	4473.64	5094.78
ARID5A	12774.8	20929.5	35500.7	3948.78	2877.92	6901.87	6155.05	3846.39	1166.35	4607.88	4751.08	6783.19	2668.14	899.062	2759.94
ARID5B	16283.3	32380.7	36121.1	7712.18	7789.49	16548.9	15663.1	8065.29	3103.2	11531.3	12202	16725.2	6995.04	5047.74	6097.24
ARIH1	3390.12	5618.37	7256.6	2187.59	2015.16	3447.03	4235.67	3016.07	1496.23	4410.57	5329.11	4929.91	2826.28	2318.06	2252.36
ARIH2	3282.49	6333.18	5961.74	1853.89	1935.05	3291.06	3370.76	3222.53	1922.71	5083.76	5667.46	4902.52	3004.6	2415.55	2455.39
ARL1	2281.6	2902.11	3722.71	692.118	1257.16	2035.47	1960.85	2544.81	1062.67	3911.48	3778.31	3405.29	1517.44	714.916	1129.35
ARL10	441.253	900.656	1456.71	296.622	252.665	545.91	699.034	439.843	197.926	586.141	733.105	602.544	282.628	541.603	260.132
ARL13B	817.933	1772.72	1564.62	457.293	443.705	850.06	924.146	1014.33	518.377	1357.99	1734.07	1424.2	693.111	519.939	685.226
ARL14EP	2281.6	3602.62	2292.98	1112.33	1324.95	2417.6	1919.38	2414.65	1616.4	4161.02	6901.05	5861.11	2836.37	1094.04	1427.55
ARL16	1926.45	4746.31	3237.14	1025.82	1010.66	1489.56	2174.11	2576.23	834.116	3302.12	3587.98	2830.13	1255	1083.21	1123.01
ARL17A	634.974	586.141	2427.86	395.496	850.435	951.444	1652.8	1198.35	417.058	696.406	1501.45	1342.03	740.216	758.245	367.992
ARL17B	559.638	343.107	944.167	228.646	400.567	288.553	704.958	399.45	254.476	203.118	500.485	949.464	625.819	519.939	145.928
ARL2	4789.21	8491.89	8659.36	1439.85	1780.98	2940.12	3631.42	3078.9	1684.73	4178.43	5463.04	5705.91	1941.38	736.581	1592.52
ARL2BP	4175.76	6433.25	7823.1	871.328	1257.16	1661.13	2061.56	2603.15	1303.01	3348.55	4476.17	2510.6	1641.93	834.069	1414.87
ARL3	2755.14	5361.04	3614.81	1316.26	1380.42	2292.82	2908.69	4093.24	2351.55	5849.81	7098.43	5623.75	2261.02	1364.84	1694.03
ARL4A	3110.3	7248.13	4693.86	1909.51	1429.72	1723.52	2114.87	2571.74	1399.62	3603.9	4638.3	4035.22	1880.82	411.619	1237.21
ARL4C	11827.7	20157.5	30645	7668.92	8824.8	14903.4	15580.2	10848	4712.52	13191.1	19645.8	21335.5	9733.84	6347.59	6934.74
ARL5A	2690.57	2616.19	2697.62	346.059	770.321	1255.59	1540.24	920.081	478.321	1369.6	2974.71	3067.5	1658.76	899.062	1199.15
ARL5B	516.589	1272.35	1510.67	451.113	554.631	881.255	1078.17	664.253	280.395	1062.02	1438.01	1433.33	905.082	758.245	590.056
ARL6IP1	10633.1	15883	19341.9	2681.96	3303.14	4265.9	4638.5	4708.12	2664.93	7735.91	9854.62	9668.1	4683.55	2469.71	3787.78
ARL6IP4	13485.1	24074.7	25600.4	5153.81	5990.02	11160	10923.9	8711.59	3814.79	12158.1	15042.7	15118.4	6705.68	2902.99	5202.64
ARL6IP5	11569.4	18013.1	21473.1	4912.81	5232.02	9732.8	9620.6	9613.72	4222.42	12076.8	14725.5	15775.7	7442.53	5026.08	5653.12
ARL6IP6	4111.19	5875.71	7445.43	1081.44	1121.59	1723.52	2174.11	2621.11	1555.13	3748.98	3327.17	1935.45	1440.06	1137.37	1897.06
ARL8A	1539	2458.93	2805.52	1044.36	1066.12	1887.29	1960.85	2230.63	1194.62	3296.32	3630.28	3250.09	1318.93	1050.71	1497.35
ARL8B	2453.8	4960.75	5314.31	1217.39	1177.05	2534.58	2280.75	2356.3	1112.16	2965.53	3679.62	2994.46	1773.15	1592.31	1313.35
ARMC1	1248.42	2115.83	3183.19	624.143	1103.1	1380.37	1830.52	1965.83	1057.96	2646.34	3439.95	2437.57	1621.75	725.748	1186.46
ARMC10	2733.62	4460.39	4639.91	883.687	1244.84	1902.89	2114.87	2217.17	1222.9	3894.07	4144.86	3030.98	1342.48	595.764	1370.45
ARMC7	807.17	1901.38	1753.45	234.826	197.202	304.15	479.845	596.93	259.189	922.737	789.497	629.933	356.649	281.634	431.439
ARMC8	1668.15	4460.39	4127.36	1007.28	973.686	1692.32	2280.75	1710	834.116	2774.02	2805.53	1898.93	1187.71	1148.2	1218.18
ARMCX3	2938.1	7719.9	9468.64	1557.27	2058.3	3743.39	4040.18	3087.88	1312.44	4805.2	5998.77	5824.59	2439.35	2166.41	2436.36
ARMCX6	1420.62	4774.9	3884.57	865.148	1103.1	2019.87	2067.48	2356.3	933.079	2994.54	3926.34	3752.21	1255	736.581	1313.35
ARMH3	581.163	1157.99	1052.07	308.981	308.129	553.709	669.414	646.301	263.901	1009.79	881.135	629.933	366.743	368.29	355.302
ARMT1	925.555	1401.02	1537.64	426.394	480.681	873.457	864.906	1642.68	655.041	1810.65	2178.17	1415.07	921.905	465.779	818.465
ARNT	1173.09	1286.65	1537.64	407.856	456.03	779.872	770.122	1068.19	424.127	1009.79	1318.18	1259.87	713.299	704.084	659.847
ARNTL	1452.91	3659.81	2805.52	1075.26	998.337	1879.49	2499.93	3361.66	1887.37	4410.57	5441.89	3587.88	2886.84	2653.86	1522.72
ARPC1A	1517.48	3616.92	2832.5	463.472	721.021	1201	1214.42	1813.23	706.878	2332.96	2403.74	1944.57	726.757	281.634	875.567
ARPC1B	11386.5	24203.3	25654.4	3751.03	5663.4	9795.19	10390.7	6875.92	3925.53	11241.1	14528.2	14022.8	6076.5	2361.39	5285.12
ARPC2	22277.9	36455.1	45158.1	8107.67	8683.06	15722.2	16291	11795	4872.75	15524	20808.9	22778	9404.1	3964.54	6630.2
ARPC3	18532.6	34696.7	43755.4	7947	8824.8	17149.4	15645.3	11413.5	4747.87	15361.5	19434.3	20386.1	8865.76	3152.13	6097.24
ARPC4	5886.96	13324	12678.8	1909.51	2237.01	3883.76	3933.55	6494.42	2521.2	7294.85	7803.33	6235.42	3115.63	1397.34	3280.2
ARPC5	11558.7	18913.8	22848.8	4770.67	6926.73	11043	12233.1	8594.9	4062.19	12535.3	16304.5	15702.7	8095.27	3022.15	5361.26
ARPC5L	7781.12	14081.7	13703.9	3244.31	3488.02	5560.49	7008.11	5305.05	2643.72	8385.88	9220.2	9631.58	3993.8	1657.31	3717.99
ARPP19	6489.65	8749.22	10790.5	2267.92	2736.18	4905.39	4644.43	3936.15	2478.79	6279.26	7422.68	7833.08	3532.85	2296.4	3058.14
ARRB2	5122.84	11465.5	9549.57	2181.41	1651.57	3618.61	3791.37	3770.09	1505.65	6656.48	4659.44	4811.22	2728.7	1960.6	2614.01
ARRDC1	3293.25	6461.85	6501.26	1149.41	998.337	2058.86	2375.53	1988.27	897.735	3000.35	3327.17	2574.51	1143.97	877.397	1655.96
ARRDC2	2787.43	4932.16	4558.98	920.765	893.573	1590.94	1789.05	2836.54	1109.8	3748.98	4137.81	3733.95	1406.41	1473.16	1719.41
ARRDC3	3766.79	3688.4	3911.55	1112.33	1331.12	2565.78	2304.44	2069.06	1625.82	2942.31	3009.96	4153.9	1184.34	747.413	1078.6
ARSA	1237.66	2287.38	1348.81	420.215	425.217	733.08	722.73	1122.05	278.039	1160.68	1043.26	1214.22	397.025	335.794	501.23
ARSG	1140.8	2473.23	1429.74	451.113	486.843	670.69	722.73	1485.59	367.577	1967.35	1388.67	1424.2	551.797	877.397	678.882
ARSK	688.785	1601.17	1726.48	327.52	431.38	631.696	924.146	632.836	303.958	1085.23	1339.33	766.875	504.692	487.443	640.813
ARV1	333.63	357.403	242.786	117.413	184.877	202.767	159.948	668.742	360.508	969.164	704.908	566.026	346.555	281.634	222.064
ASAH1	2658.28	4560.46	3129.24	1013.46	992.174	2207.04	2061.56	2589.69	956.642	3453.01	3757.16	2702.32	1678.94	1516.49	1408.52
ASAP1	1162.33	2902.11	2940.41	1167.95	992.174	2074.46	2197.81	2042.13	1114.51	2692.77	2636.36	2821	1662.12	1364.84	1675
ASB1	1011.65	1772.72	1159.98	308.981	320.454	467.923	604.249	825.828	296.889	1439.24	1078.51	976.852	531.609	606.596	361.647
ASB6	968.604	1772.72	1969.26	395.496	369.754	725.281	811.59	700.159	301.601	1230.32	1085.56	912.946	390.296	422.451	577.367
ASB7	484.302	986.432	971.143	370.778	363.592	452.326	622.022	798.899	332.233	1015.59	1191.29	675.58	602.266	563.267	539.298
ASB8	1528.24	3702.69	3857.6	883.687	998.337	1583.14	2185.96	2446.07	1057.96	3000.35	3961.58	2930.56	1655.39	964.054	1287.97
ASCC1	1022.42	1772.72	1861.36	519.089	462.193	842.262	930.07	1023.31	426.483	1601.73	1416.87	1177.7	629.183	444.115	716.95
ASCC2	2130.93	4760.61	4262.24	519.089	616.257	779.872	1072.25	1799.77	713.947	2472.24	1508.5	1378.55	575.349	606.596	704.26
ASCC3	667.261	2144.42	1942.29	587.065	1109.26	1895.09	2138.57	2248.59	1265.31	2698.57	3207.33	3213.57	2240.83	2058.09	2081.06
ASF1A	3174.87	7962.94	8389.6	1637.6	1756.33	3540.62	3589.95	3994.5	2250.23	5629.28	6153.85	4637.76	2143.26	1115.7	2696.49
ASH1L	4789.21	9707.06	9981.19	2978.58	3290.81	5771.05	7274.69	6198.2	2935.9	7358.69	10312.8	7221.4	5531.43	5080.24	4105.01
ASH2L	817.933	1515.39	1240.9	308.981	474.518	608.3	835.286	1144.49	381.714	1613.34	1677.68	1059.02	831.06	769.077	577.367
ASL	1560.53	2487.52	2319.95	519.089	529.981	600.501	746.426	942.522	381.714	1479.86	986.872	849.04	646.006	314.13	678.882
ASMTL	2712.09	7062.28	4558.98	926.944	998.337	1263.39	1960.85	2015.2	1017.9	2280.73	3214.38	2008.48	918.54	433.283	723.294
ASNA1	3465.45	5975.78	5638.02	920.765	1109.26	1278.99	1291.44	3258.43	1368.99	4660.11	4772.23	3067.5	1399.68	671.588	1294.32
ASNS	624.212	1501.09	1456.71	296.622	400.567	350.942	550.933	534.096	233.27	754.439	733.105	894.687	420.577	205.809	209.375
ASNSD1	3551.55	4803.5	5691.98	1062.9	1996.67	2659.36	3163.42	2338.35	1656.45	3940.5	4208.3	2948.82	2351.87	1483.99	1922.44
ASPH	570.4	1458.2	1834.38	352.239	449.868	1162.01	776.046	296.221	127.238	365.613	592.123	538.638	457.588	314.13	342.613
ASPM	21.5245	71.4806	0	67.9759	6.16257	46.7923	47.3921	394.961	51.8377	568.731	204.423	54.7768	228.794	303.298	253.787
ASPSCR1	1043.94	2859.22	2400.88	463.472	412.892	678.489	598.325	1274.65	534.871	2147.25	1621.29	1634.17	605.631	465.779	564.677
ASTE1	721.072	2144.42	2616.69	420.215	733.346	1021.63	1267.74	1126.54	721.016	1770.03	2389.64	1971.96	894.988	552.435	666.192
ASXL1	3013.44	6261.7	5718.95	1965.12	1935.05	3579.61	4514.1	4165.05	1960.41	4979.3	5477.14	5477.68	3378.07	3195.46	2360.22
ASXL2	2443.04	4774.9	5233.38	1378.06	1707.03	3345.65	3145.65	2670.48	1119.22	3725.77	4039.12	4090	2422.52	2870.5	2182.57
ATAD1	1937.21	3188.03	3803.64	964.022	1152.4	1863.89	2168.19	2118.43	1180.49	2924.9	3200.28	3076.63	1843.81	1462.33	1491
ATAD2	753.359	1300.95	1321.83	562.346	757.996	1520.75	1392.14	2042.13	1053.25	2785.62	3024.06	3030.98	1426.6	1440.66	1440.24
ATAD2B	678.023	1343.84	971.143	611.783	788.809	1107.42	1889.76	1692.05	786.991	1833.87	2446.03	1670.69	1453.51	1635.64	1015.15
ATAD3A	753.359	2501.82	2077.17	512.909	560.794	686.287	918.222	1018.82	424.127	1590.13	1268.83	912.946	555.162	346.626	583.711
ATAD3B	1054.7	2087.23	1537.64	556.167	591.607	733.08	894.526	911.104	402.921	1096.84	1106.71	693.839	407.119	270.802	329.924
ATAD5	129.147	500.364	431.619	259.544	351.267	460.124	657.566	857.246	374.646	1056.22	1297.03	511.25	743.58	801.573	367.992
ATE1	828.695	1601.17	1996.24	735.376	1041.47	1411.57	1943.08	2203.71	933.079	2460.63	2876.03	1880.67	1816.89	1917.28	1256.25
ATF1	3250.21	4646.24	4019.45	821.891	967.524	1216.6	1652.8	1974.81	937.792	2332.96	2974.71	2309.75	1695.77	736.581	1091.29
ATF2	1582.05	2773.45	2670.64	871.328	955.199	1762.51	2055.63	2024.18	902.448	2953.92	2897.17	2382.79	1887.55	1657.31	1497.35
ATF4	12269	23502.8	25303.7	5536.95	5509.34	9522.24	10064.9	5444.18	2775.68	9761.29	10002.6	13475.1	4945.99	2935.49	4733.14
ATF5	742.597	2072.94	1672.52	296.622	215.69	592.703	574.629	385.985	221.489	667.389	1015.07	666.45	272.534	151.649	291.856
ATF6	1539	2930.7	1969.26	698.298	899.735	1590.94	1747.58	1175.91	716.303	2153.05	2135.87	1597.66	1217.99	1224.02	1059.56
ATF6B	6145.26	9678.47	11384	1439.85	1435.88	2019.87	3009.4	3280.87	1149.86	4457	4624.2	2757.1	1685.67	1765.63	2023.96
ATF7	1086.99	2744.85	2050.19	494.37	554.631	1240	1060.4	1288.11	593.778	1653.96	1409.82	1068.15	716.663	682.42	793.086
ATF7IP	1689.68	4674.83	4397.12	1965.12	2292.48	4211.31	4152.73	4595.92	2271.44	5292.68	6936.3	5313.34	4720.56	4040.36	2874.14
ATF7IP2	807.17	2530.41	2400.88	828.07	653.233	1427.17	1806.82	2383.23	1126.29	2512.86	2988.81	2300.62	1938.02	1104.87	1307.01
ATG10	721.072	1958.57	1780.43	173.03	369.754	350.942	515.389	628.348	287.464	824.08	465.239	867.299	410.483	270.802	272.822
ATG101	4326.43	7562.65	7175.67	1334.8	1608.43	2768.55	2879.07	2499.93	1189.91	3928.89	4603.05	3587.88	1191.07	509.107	1503.69
ATG12	5133.6	11265.3	10412.8	2051.64	2693.04	4343.89	4549.64	4120.17	2198.39	6604.25	7598.91	8490.4	3364.62	2708.02	3140.62
ATG13	1108.51	3302.4	2913.43	630.322	468.355	928.048	912.298	1292.6	680.959	1897.71	1642.44	1378.55	847.883	779.909	723.294
ATG14	495.064	914.952	512.548	271.904	289.641	787.671	592.401	920.081	728.085	1253.53	1635.39	1314.64	834.425	1029.05	710.605
ATG16L1	1313	2945	2670.64	760.094	665.558	1481.76	1753.51	1166.93	574.928	1787.44	1578.99	1488.1	952.186	1180.7	1065.91
ATG16L2	1280.71	2401.75	1834.38	488.191	573.119	686.287	817.514	780.946	360.508	847.293	1212.44	1159.44	447.494	379.122	450.473
ATG2A	2690.57	5990.07	4990.6	1439.85	1115.43	2012.07	2245.2	2131.89	751.647	4132.01	3630.28	3313.99	1137.24	1375.67	1725.75
ATG2B	495.064	972.136	1052.07	444.933	406.73	857.859	864.906	803.387	435.908	1416.02	1423.91	922.075	921.905	1094.04	831.154
ATG3	4875.31	9992.99	8065.88	1637.6	2082.95	3369.05	3281.9	3774.57	1573.98	4996.71	6619.09	4884.26	3071.89	1505.66	2195.26
ATG4A	581.163	1415.32	1591.6	308.981	283.478	834.463	793.818	861.734	435.908	1125.86	1184.25	1086.41	588.808	368.29	494.886
ATG4B	3110.3	6862.14	7067.76	1359.52	844.272	1723.52	2268.9	2015.2	890.667	3006.15	2981.76	3213.57	1177.62	1126.53	1662.31
ATG4C	430.491	900.656	998.119	179.209	160.227	327.546	361.365	426.379	131.951	742.833	620.319	465.602	390.296	238.305	209.375
ATG4D	1872.63	3216.63	3129.24	556.167	382.079	701.885	787.894	1068.19	438.265	1601.73	1860.96	1278.12	528.245	368.29	761.362
ATG5	2722.85	4703.42	4046.43	1211.21	1355.77	2994.71	2813.91	3078.9	1409.04	3934.69	4109.62	3250.09	1954.84	1148.2	1757.48
ATG7	322.868	957.84	755.333	111.233	240.34	389.936	355.441	534.096	285.108	708.012	599.172	456.473	373.472	552.435	310.89
ATIC	1237.66	2616.19	2050.19	506.73	862.76	1060.63	1119.64	1485.59	614.984	1990.56	1889.15	1561.14	1016.11	303.298	735.984
ATL2	1086.99	1958.57	1969.26	716.837	542.306	1411.57	1332.9	964.963	435.908	1584.32	1691.78	1132.05	985.833	736.581	685.226
ATL3	1646.63	4088.69	5368.26	1235.93	1232.51	2441	2547.33	2585.2	1331.29	3273.11	3425.85	2875.78	1857.27	1635.64	1598.86
ATM	4843.02	8449.01	8362.62	2861.17	3642.08	5794.45	7760.46	6014.19	2478.79	7834.56	9459.87	10060.7	6130.33	5199.39	3819.5
ATMIN	742.597	1958.57	2616.69	692.118	893.573	1466.16	1587.64	1992.76	1032.04	2779.82	3482.25	2291.49	1830.35	1018.21	1078.6
ATN1	753.359	1958.57	1537.64	506.73	338.941	631.696	793.818	498.19	636.19	1073.63	1029.17	648.192	349.92	747.413	526.609
ATOX1	4294.15	9063.74	9117.95	988.741	1719.36	3166.28	2268.9	2832.05	1863.8	4213.25	6111.55	4172.16	2224.01	704.084	1763.82
ATP10D	333.63	486.068	377.667	222.467	209.527	374.339	408.757	1018.82	497.171	916.934	641.467	292.143	447.494	1039.88	437.783
ATP11A	505.827	929.248	890.214	543.807	474.518	670.69	1137.41	1216.3	386.427	1741.01	1149	830.781	804.143	1083.21	977.082
ATP11B	1915.68	3531.14	4262.24	1810.63	1368.09	3080.49	3376.69	2450.56	1333.64	3638.72	3827.65	2939.69	2637.86	2870.5	2169.88
ATP11C	527.351	1072.21	1079.05	407.856	264.991	514.716	841.21	709.135	336.945	1033	979.823	757.745	699.84	812.405	666.192
ATP13A1	1173.09	2501.82	3237.14	451.113	357.429	577.105	669.414	955.986	282.751	1456.65	1261.79	876.428	484.505	498.275	621.779
ATP13A2	1517.48	3331	3695.74	556.167	677.883	974.84	1249.97	1081.66	466.54	1346.38	1480.31	1250.74	561.891	736.581	786.741
ATP13A3	1356.05	2130.12	2778.55	964.022	1016.82	1676.72	1617.26	1620.24	652.684	2176.27	2509.47	1734.6	1214.63	1375.67	1230.87
ATP1A1	8975.73	18470.6	22120.5	3627.44	3370.93	7525.76	7120.67	4268.28	2549.47	6563.62	8324.97	6408.88	3728	3379.6	3597.44
ATP1B1	6069.92	4474.69	7337.52	1810.63	1596.11	2947.92	2683.58	332.127	657.397	1201.3	1445.06	2273.24	1423.23	465.779	1865.34
ATP1B3	13108.4	20057.5	21176.3	5351.56	4874.59	8555.2	8495.04	6516.86	2778.03	9047.47	12350	10699.7	3546.31	3563.75	4130.39
ATP23	505.827	1015.02	917.191	197.748	382.079	366.54	533.161	480.237	228.557	1154.87	1092.61	1004.24	447.494	119.153	260.132
ATP2A2	979.367	3016.48	4019.45	1075.26	801.134	1403.77	1534.32	1597.8	836.473	2634.73	2847.83	2072.39	1322.29	1603.15	1135.7
ATP2A3	774.883	2130.12	2131.12	902.226	702.533	1247.8	1421.76	1920.95	777.566	2431.62	2438.98	2035.87	1103.59	1397.34	1186.46
ATP2B1	3949.75	7591.24	8632.38	2379.16	2187.71	3992.94	4739.21	3770.09	1950.98	5965.87	6196.14	6244.55	3748.18	3238.79	3476.89
ATP2B1-AS1	1571.29	5432.53	4882.69	1402.78	1836.45	1380.37	2499.93	2769.22	1515.08	4567.26	3320.12	5167.27	1244.91	682.42	1313.35
ATP2B4	3691.46	5618.37	8767.26	2243.21	2403.4	5334.32	4946.55	5242.22	2139.49	4474.41	6012.87	6436.27	3236.76	3206.29	2563.25
ATP2C1	731.834	1658.35	1348.81	407.856	573.119	818.866	930.07	1081.66	523.09	1503.08	1712.93	1141.18	1016.11	942.39	678.882
ATP5F1A	9190.98	18870.9	18397.8	2793.19	3118.26	5178.35	5538.95	6086	2415.17	8548.38	10559.5	8718.63	5346.38	2155.58	3451.51
ATP5F1B	12150.6	24718	24278.6	4239.23	4036.48	6894.07	6646.74	6575.21	2832.23	9888.96	11652.1	9823.3	4111.56	1917.28	3673.57
ATP5F1C	7092.34	12709.2	13946.7	2904.43	3315.46	4983.38	5799.61	6175.76	2945.33	9511.74	9868.72	7887.85	4821.5	1765.63	3502.27
ATP5F1D	14195.4	23917.4	25303.7	5017.86	5909.91	8859.35	9952.34	9541.91	3960.87	13109.8	17404.2	18523.7	7385.33	2361.39	4758.52
ATP5F1E	26991.8	45147.1	77313.8	8144.75	9034.33	19762	16291	11916.2	4964.64	16017.3	21781.7	25507.7	10450.5	3563.75	6782.47
ATP5IF1	9610.71	18642.1	21634.9	3893.17	5219.7	9935.57	7950.03	7217.02	3496.69	11061.2	12328.8	15821.4	5645.83	2166.41	4149.43
ATP5MC1	5478	8835	9225.86	1514.01	2569.79	4078.73	3661.04	3568.12	2024.03	5635.08	7239.41	5249.44	2833.01	877.397	2347.53
ATP5MC2	10912.9	21858.8	22093.5	2719.04	5281.32	8485.01	7067.35	9573.33	3991.51	12639.8	15564.4	18076.3	6752.79	1971.44	4923.48
ATP5MC3	10783.8	21730.1	24899	4239.23	5170.4	8773.56	8364.71	8814.82	3562.67	11885.3	14062.9	13639.4	5952.01	2058.09	4676.03
ATP5MD	14593.6	30808.1	32587.2	3806.65	5195.05	10037	7813.77	7432.46	4172.94	10840.7	13407.4	14817.1	5941.91	1754.79	4637.97
ATP5ME	13635.8	28120.5	40949.9	2292.64	3937.88	7284	5734.45	5839.15	4019.78	9761.29	10862.6	13812.9	5171.42	1971.44	3882.95
ATP5MF	14335.3	23274.1	26787.4	2731.4	3611.27	6847.28	5977.33	6377.73	3649.85	9552.36	11475.9	10928	4834.95	1906.44	3959.08
ATP5MG	23526.3	40329.4	55975.6	7057.14	7783.33	15979.6	14111	11184.6	4721.95	15222.3	19779.7	23535.7	9710.28	2751.34	6154.35
ATP5MPL	14012.5	22788	26301.8	2737.58	4116.6	7728.53	6160.97	6440.56	3454.28	10173.3	11757.9	13420.3	5396.84	1808.96	3648.2
ATP5PB	6048.4	12123.1	11761.6	2218.49	3105.94	4070.93	3980.94	4604.89	2141.84	6464.97	8191.03	6920.13	3916.41	1743.96	2449.05
ATP5PD	7716.55	19714.3	20609.8	3139.25	4227.52	7572.56	6563.81	6323.87	3303.48	10440.3	12166.7	11822.6	4925.8	1668.14	3749.71
ATP5PF	10912.9	20543.5	21473.1	3633.62	5225.86	8921.74	8672.76	8684.66	3819.5	11647.4	13900.8	12607.8	5773.68	1938.94	4079.63
ATP5PO	10999	20886.6	22390.2	3182.51	4153.57	6090.8	6315	6763.71	2679.07	9407.28	10742.8	11795.3	4458.12	1029.05	3032.76
ATP5S	764.121	2187.31	1726.48	549.987	640.907	990.437	1149.26	1508.03	706.878	1381.2	1783.42	1396.81	1083.41	855.733	577.367
ATP6AP1	3228.68	6333.18	6042.67	1217.39	912.061	1746.91	1652.8	2122.92	815.266	3278.91	3792.41	2967.07	1167.52	1213.19	1123.01
ATP6AP2	9255.55	16683.6	20097.3	3992.04	4757.51	8921.74	8015.19	6382.22	2954.75	9262.19	12096.2	10608.4	4575.88	2653.86	4206.53
ATP6V0A2	947.08	2444.64	2697.62	679.759	647.07	998.236	1522.47	1225.28	591.422	1729.41	2121.77	1515.49	1019.48	1289.02	862.877
ATP6V0B	12247.5	22030.3	22660	4418.43	4270.66	7822.12	8056.66	7531.2	3444.85	11247	13921.9	12507.4	4538.87	3076.31	4428.59
ATP6V0D1	4477.1	10379	8740.29	1217.39	1368.09	1832.7	2458.47	3285.36	1265.31	4311.91	4476.17	3469.19	1382.86	877.397	1668.65
ATP6V0E1	17973	29964.7	32776.1	5802.67	6803.48	13429.4	12558.9	10026.6	4389.71	13359.4	17820.1	18879.7	6830.17	3195.46	5380.29
ATP6V0E2	2034.07	4231.65	4181.31	865.148	807.297	1707.92	2363.68	1651.66	688.028	2628.93	2565.87	2811.87	1147.33	649.924	1135.7
ATP6V1A	570.4	1715.53	1429.74	389.317	394.405	452.326	728.654	1543.94	499.527	1955.74	1917.35	1625.04	979.103	725.748	1046.87
ATP6V1B2	2066.36	4074.39	3264.12	488.191	610.095	1115.22	1018.93	1552.92	614.984	2617.32	2234.56	1570.27	767.133	866.565	1326.04
ATP6V1C1	1237.66	2187.31	1915.31	308.981	400.567	904.652	989.31	1386.85	506.596	1758.42	1727.03	1132.05	878.165	985.718	621.779
ATP6V1D	2184.74	4674.83	4612.93	920.765	1374.25	1996.47	2114.87	3945.13	1460.88	4654.31	5322.06	3423.55	1763.06	1169.86	1744.79
ATP6V1E1	4466.34	11436.9	11491.9	1458.39	1663.89	3400.24	2890.92	2989.14	1953.34	5072.15	5984.67	5203.79	2584.03	1830.62	2303.12
ATP6V1F	13033.1	23274.1	25168.8	3571.83	4375.43	8173.06	7825.62	7576.08	3242.22	10039.8	13541.3	12708.2	4787.85	1386.5	4105.01
ATP6V1G1	17273.4	31179.8	39601.1	5808.85	6797.32	12345.4	12878.8	10219.6	4479.25	13696	18193.7	17674.6	7604.03	3000.48	5792.7
ATP6V1H	2324.65	4717.72	4855.71	797.172	794.972	1372.57	1753.51	2064.57	791.704	3040.97	3214.38	1926.32	1261.73	1137.37	1230.87
ATP7A	947.08	1057.91	2023.21	642.681	665.558	1240	1344.75	1014.33	435.908	1276.74	1522.6	1332.9	1520.81	1148.2	697.916
ATP8A1	1280.71	1672.65	2697.62	556.167	560.794	3610.81	6160.97	2481.97	1081.52	2634.73	1663.58	1186.83	2294.67	1765.63	1027.84
ATP8B2	505.827	1472.5	1915.31	710.657	486.843	1130.81	1380.3	1243.23	600.847	1735.21	1452.11	1615.91	1046.4	1354.01	1015.15
ATP9B	990.129	2130.12	2077.17	457.293	622.42	1575.34	1569.86	1261.18	819.979	1566.91	1945.55	2118.03	1944.75	2339.73	1046.87
ATPAF1	774.883	1658.35	1591.6	308.981	345.104	514.716	722.73	1265.67	409.989	1305.76	1529.65	1241.61	716.663	324.962	634.469
ATR	226.008	957.84	836.262	296.622	449.868	733.08	764.198	897.64	428.84	1149.07	1282.93	1022.5	911.811	920.726	602.745
ATRAID	5004.46	11008	10412.8	1643.78	2434.22	3673.2	3969.09	4501.66	2146.55	6679.69	6238.44	6271.94	2520.1	1364.84	2334.84
ATRN	333.63	486.068	404.643	179.209	166.389	389.936	580.553	444.332	202.638	446.86	408.847	292.143	460.952	563.267	266.477
ATRX	6392.79	11608.4	12112.3	4554.39	4474.03	8001.49	9294.78	7908.21	3468.42	9575.58	12843.4	9823.3	6944.57	5307.71	4853.69
ATXN1	3777.56	8320.34	6798	2725.22	1824.12	6005.01	5746.29	4667.73	1663.52	5774.36	4814.52	6198.9	2728.7	3672.07	3445.17
ATXN10	1259.19	4260.24	2724.6	593.244	1170.89	1247.8	1563.94	2827.56	1350.14	3441.4	3355.36	2437.57	1524.17	877.397	1103.98
ATXN1L	1345.28	3059.37	2940.41	630.322	585.444	1294.59	1238.12	794.411	494.815	1427.63	1614.24	1387.68	649.371	704.084	824.809
ATXN2	2518.37	4946.46	4612.93	1174.13	1670.06	2285.02	3246.36	3437.96	1456.17	3801.21	5054.19	3925.67	2372.05	2426.38	2106.44
ATXN2L	2410.75	4889.27	5017.57	1093.79	1053.8	2409.8	2328.14	1938.9	1145.14	2977.13	2579.96	1789.37	1214.63	1993.1	1814.58
ATXN3	3928.23	8320.34	9954.22	1983.66	1910.4	3603.01	4715.52	3904.73	1642.31	5356.52	5300.91	4163.03	2318.22	2318.06	2474.43
ATXN7L1	473.54	2187.31	2400.88	568.526	493.006	1013.83	1321.06	1494.57	421.771	2141.45	1163.1	2108.9	1244.91	1354.01	1433.9
ATXN7L3	882.506	1887.09	2158.1	815.711	770.321	1395.97	1475.08	1404.81	869.46	2118.23	2460.13	2072.39	1228.09	1169.86	1097.63
ATXN7L3B	1043.94	2444.64	1483.69	1050.54	1509.83	2877.73	3080.49	2688.43	1303.01	3464.62	5730.9	4674.28	3156.01	2058.09	1668.65
AUH	807.17	2101.53	2158.1	531.448	517.656	639.495	841.21	776.458	480.677	1775.83	979.823	702.968	646.006	660.756	710.605
AUP1	9180.22	15268.3	16671.3	2131.97	2144.57	2986.91	3293.75	3599.54	1781.33	5228.85	5935.33	4327.36	1978.39	1180.7	2430.02
AURKA	279.819	614.733	458.595	86.5148	86.276	241.76	284.353	475.749	141.376	876.31	585.074	429.085	323.003	227.473	310.89
AURKAIP1	10138.1	17183.9	19503.8	3757.21	4252.17	7502.37	7535.35	7450.41	3216.3	10051.5	12801.1	10982.7	4727.29	1603.15	3629.16
AUTS2	2744.38	3302.4	4208.29	1273	1935.05	2768.55	3050.87	1885.04	1107.44	3377.57	3848.8	2364.53	3341.06	2794.67	1478.31
AVEN	312.106	314.515	1079.05	370.778	437.543	834.463	758.274	673.23	584.353	1166.48	669.663	730.357	561.891	368.29	456.817
AVIL	516.589	1057.91	1159.98	247.185	264.991	452.326	426.529	695.671	141.376	783.456	845.89	794.263	245.617	400.786	577.367
AVL9	839.457	2001.46	1618.57	444.933	560.794	959.243	1090.02	1243.23	351.083	1253.53	1614.24	1268.99	709.934	1289.02	520.264
AXIN1	785.646	1115.1	1267.88	574.706	468.355	896.853	1024.85	884.175	464.183	1154.87	1318.18	1342.03	686.382	704.084	513.92
AZI2	2034.07	3116.55	4019.45	821.891	912.061	1466.16	1747.58	2051.11	947.217	2721.79	3150.94	2337.14	1450.15	1029.05	1142.04
AZIN1	2539.9	5046.53	5341.29	1081.44	1220.19	2199.24	2790.21	1920.95	914.229	2774.02	3150.94	4090	1874.09	1148.2	1529.07
B2M	33546	50594	109901	11642.4	11400.8	25244.5	20704.4	12540	5032.97	16707.9	22867.2	27854	11537.3	7885.74	7353.49
B3GALNT2	914.793	1172.28	1267.88	247.185	215.69	405.533	728.654	646.301	315.739	1183.89	1156.05	502.12	390.296	433.283	317.234
B3GALT2	258.294	957.84	674.405	308.981	240.34	725.281	1297.36	866.222	1453.81	1392.81	2389.64	1780.24	1036.3	1278.18	551.988
B3GALT4	1108.51	2673.37	2158.1	685.939	794.972	1505.15	1593.56	1490.08	751.647	2518.67	2911.27	2747.97	894.988	779.909	862.877
B3GALT6	796.408	2130.12	2292.98	636.502	825.785	1302.39	1190.73	1265.67	685.672	1920.92	2305.05	1889.8	844.519	476.611	513.92
B3GAT2	3002.67	5260.97	8200.76	407.856	443.705	857.859	752.35	498.19	219.132	893.721	881.135	1387.68	649.371	422.451	272.822
B3GAT3	3013.44	5546.89	5638.02	1019.64	1287.98	2066.66	2245.2	2850.01	1131.01	4102.99	4144.86	2802.74	1480.43	942.39	1586.17
B3GNT2	2044.83	2187.31	2967.38	574.706	603.932	834.463	1226.27	1270.16	798.772	2240.1	2030.14	1615.91	1769.79	1451.5	1040.53
B3GNTL1	624.212	1458.2	1564.62	191.569	215.69	389.936	568.705	700.159	379.358	719.619	1099.66	876.428	205.242	281.634	425.094
B4GALT1	3002.67	3502.55	2454.83	1075.26	1090.78	1598.74	1794.98	2764.73	843.541	3400.78	4123.71	3295.73	2183.64	1516.49	1630.58
B4GALT3	1991.02	4031.51	3506.91	500.55	665.558	1021.63	1238.12	1292.6	617.34	2019.58	2326.2	2108.9	709.934	769.077	818.465
B4GALT4	678.023	1829.9	1753.45	463.472	443.705	709.684	1303.28	1095.12	497.171	1387.01	1008.02	1323.77	602.266	628.26	520.264
B4GALT5	882.506	1901.38	3372.02	1032	449.868	1216.6	1095.94	1606.77	855.323	2048.59	2312.1	1150.31	844.519	1126.53	1072.25
B4GALT7	925.555	1315.24	1213.93	296.622	517.656	608.3	515.389	789.923	358.152	742.833	1000.97	1250.74	383.566	108.321	342.613
B9D2	742.597	1686.94	2427.86	247.185	419.055	428.93	521.313	897.64	440.621	1369.6	1205.39	867.299	595.537	292.466	406.06
BABAM1	3142.58	5546.89	6878.93	908.406	893.573	1388.17	1712.04	2589.69	1060.32	3290.52	3524.54	2510.6	1349.21	769.077	1402.18
BABAM2	1291.47	3431.07	2940.41	488.191	696.371	990.437	1125.56	1458.66	619.697	1973.15	1106.71	1807.63	908.446	563.267	793.086
BACH1	871.744	2158.71	2131.12	1007.28	1337.28	2355.21	2730.97	2836.54	1427.89	3644.52	3306.02	3113.15	2843.1	3119.64	1770.17
BAD	2873.53	4789.2	3318.07	1081.44	819.622	1193.2	1427.69	2751.27	1095.66	3888.26	4462.07	3861.76	1312.2	487.443	1034.18
BAG1	7522.83	13238.2	14675	3522.39	3716.03	6098.6	7221.37	5089.62	2542.41	7863.58	8853.65	8472.14	3798.65	2025.6	3013.73
BAG2	742.597	943.544	1267.88	216.287	320.454	647.294	420.605	623.86	157.869	737.029	768.35	273.884	558.526	292.466	310.89
BAG3	1861.87	3759.88	3614.81	809.531	955.199	2019.87	1220.35	951.498	296.889	1468.26	2037.18	1926.32	508.057	357.458	793.086
BAG4	516.589	2158.71	1699.5	537.628	511.493	1123.02	1273.66	1140	603.203	1700.39	2171.12	1232.48	686.382	714.916	977.082
BAG5	1872.63	4160.17	4073.41	1792.09	2101.44	3743.39	4312.68	2984.65	1444.39	4259.68	5455.99	4811.22	3132.46	1873.95	2119.13
BAG6	3465.45	6461.85	5368.26	1038.18	1053.8	1926.28	1629.1	1799.77	836.473	2599.91	3052.25	2191.07	1022.84	823.237	1262.59
BAK1	1237.66	3059.37	2319.95	525.268	523.819	795.469	1078.17	1813.23	895.379	2739.2	2403.74	2172.81	592.172	433.283	1027.84
BANF1	6672.61	12237.5	13299.3	2064	2027.49	3127.29	3477.4	4560.01	1875.58	5118.58	6823.51	4774.71	2476.36	964.054	1979.54
BANP	1635.87	3688.4	3452.95	803.352	739.509	1130.81	1569.86	1763.86	704.522	2948.12	2551.77	2410.18	999.291	1094.04	1078.6
BAP1	1442.14	2844.93	3102.26	482.011	443.705	709.684	817.514	776.458	367.577	1218.71	1120.8	967.723	487.869	606.596	513.92
BARD1	678.023	1401.02	1807.41	661.22	585.444	1271.19	1362.52	1548.43	539.584	2211.09	1924.4	1396.81	1032.94	584.932	1129.35
BASP1	376.679	2301.68	1402.76	321.341	246.503	1731.32	616.097	363.544	56.5503	336.596	338.356	346.919	356.649	119.153	266.477
BATF	11042.1	26562.2	42676.3	5932.44	4560.3	12587.1	11101.6	7679.31	3852.49	10115.3	10827.4	11201.8	4562.42	2924.66	5418.36
BATF3	893.268	743.398	1645.55	519.089	462.193	787.671	752.35	664.253	313.383	945.951	1304.08	912.946	440.765	314.13	285.511
BAX	9729.09	18470.6	19449.8	2916.79	3870.1	6238.98	6326.85	7540.17	3256.35	9238.98	10566.6	9339.44	3677.53	2383.05	4181.15
BAZ1A	8695.91	23574.3	19153.1	4436.97	4628.09	9007.52	9472.5	6723.32	2806.31	9233.18	11412.5	12251.7	5322.82	3823.72	4479.35
BAZ1B	3282.49	7920.05	7202.64	2280.28	2304.8	4016.34	4887.31	5004.34	2393.96	6128.37	8310.87	5030.33	3970.25	3065.47	3426.13
BAZ2A	3304.02	6418.96	7661.24	1996.02	1633.08	2799.74	3441.85	3267.41	1526.86	5159.2	5618.12	3989.57	2452.81	2599.7	2296.78
BAZ2B	1431.38	1729.83	1753.45	519.089	573.119	873.457	971.538	1027.8	402.921	1381.2	1311.13	876.428	999.291	498.275	482.196
BBC3	1732.73	3445.36	2805.52	803.352	702.533	764.275	900.45	1256.7	754.004	1944.13	1705.88	3049.24	568.62	519.939	1230.87
BBIP1	1022.42	1958.57	1618.57	395.496	640.907	1286.79	1255.89	1718.98	723.372	1915.12	2706.85	2099.78	945.457	964.054	697.916
BBS4	247.532	943.544	647.429	197.748	258.828	413.332	438.377	812.364	294.533	1125.86	874.086	639.062	491.234	411.619	323.579
BBS7	656.498	1015.02	944.167	290.443	412.892	764.275	716.806	852.758	407.633	1241.92	1177.2	1150.31	726.757	552.435	621.779
BBX	5822.39	11365.4	12382.1	3071.28	3457.2	5622.88	6006.95	5331.98	2262.01	6546.21	7986.61	8006.54	3976.98	2827.17	3362.68
BCAP29	2120.17	2887.82	2832.5	920.765	1386.58	2511.19	2393.3	3195.6	1696.51	3656.13	4032.08	2647.54	1655.39	1494.83	1617.9
BCAP31	9976.62	17098.2	15592.2	2694.32	2840.95	4570.05	5059.11	5331.98	2443.44	7109.14	8677.42	6573.21	3576.59	2166.41	3153.31
BCAS2	5402.66	10207.4	9171.91	2101.07	2366.43	4788.41	4703.67	4272.76	2214.89	6058.73	7380.39	6819.71	3277.14	1137.37	2169.88
BCAS3	290.581	729.102	593.476	166.85	277.316	335.345	402.833	596.93	355.795	911.131	549.828	776.004	460.952	736.581	329.924
BCAS4	2270.84	2416.04	4370.14	556.167	690.208	1434.96	1220.35	1135.51	690.384	1996.36	1480.31	1707.21	827.696	639.092	640.813
BCAT1	193.721	657.621	161.857	105.054	36.9754	140.377	82.9362	493.702	120.169	1561.11	472.289	54.7768	333.097	422.451	304.545
BCAT2	1162.33	1944.27	1969.26	247.185	308.129	522.514	349.517	668.742	320.451	835.687	1029.17	785.133	312.909	194.977	380.681
BCCIP	2443.04	4303.13	4154.33	729.196	1189.38	1723.52	1581.71	1745.91	1088.59	2553.49	2615.21	1761.99	1641.93	1029.05	977.082
BCDIN3D	527.351	1015.02	782.31	203.928	388.242	616.099	728.654	812.364	405.277	1015.59	1106.71	1177.7	487.869	530.771	551.988
BCKDK	2518.37	4488.98	4343.17	673.58	591.607	904.652	930.07	1108.58	379.358	1677.18	1564.9	1688.95	582.079	227.473	615.435
BCL10	1603.58	2773.45	2400.88	772.454	1201.7	2090.06	2470.31	2006.22	1211.12	2611.52	3538.64	2638.41	1773.15	953.222	1427.55
BCL11B	4304.91	11179.6	12651.8	3324.64	3543.48	6628.91	7286.54	6270.01	2712.06	7352.88	11116.4	8499.53	4663.36	3466.26	4054.25
BCL2	1054.7	2473.23	1888.33	1143.23	1281.81	2940.12	1759.43	776.458	421.771	1595.93	2389.64	2957.94	1066.58	1267.35	748.673
BCL2L1	893.268	1958.57	1672.52	346.059	271.153	499.118	462.073	565.513	275.683	841.49	1106.71	702.968	302.815	357.458	475.852
BCL2L11	1721.96	4517.57	4208.29	2008.38	1201.7	3181.88	2085.25	2607.64	1258.24	3807.02	3066.35	3040.11	2082.7	2090.59	3698.95
BCL2L12	1000.89	1901.38	1510.67	364.598	394.405	623.898	562.781	978.427	395.852	1503.08	1677.68	1031.63	467.682	259.97	425.094
BCL2L13	710.31	1229.47	1834.38	247.185	462.193	655.092	746.426	834.805	405.277	1067.82	859.988	830.781	605.631	498.275	482.196
BCL3	3260.97	3888.54	6555.22	772.454	905.898	1403.77	1558.02	1445.2	756.36	1357.99	2551.77	2611.03	894.988	519.939	919.98
BCL6	2625.99	2773.45	3210.17	902.226	788.809	1980.87	2310.37	1081.66	504.24	1044.61	1564.9	2145.42	905.082	389.954	1268.94
BCL7B	4121.95	6890.73	6393.36	1155.59	1183.21	1809.3	2185.96	2329.37	1241.75	3406.58	3644.38	2054.13	1261.73	844.901	1300.66
BCL7C	3723.75	5861.41	7661.24	1952.76	2058.3	3267.66	3501.09	4093.24	1807.25	6035.52	9135.61	6052.83	2526.83	855.733	2449.05
BCL9L	678.023	1586.87	2131.12	896.046	684.045	1458.36	1670.57	1669.61	817.623	2321.35	3108.65	1871.54	1228.09	1278.18	1408.52
BCLAF1	7372.15	15311.1	13434.1	4134.17	4005.67	6800.48	7570.89	6359.78	2902.91	9024.26	11158.7	8426.49	6480.25	4441.15	3844.88
BCLAF3	258.294	343.107	377.667	389.317	412.892	694.086	924.146	969.451	603.203	1288.35	1430.96	575.156	659.465	877.397	919.98
BCOR	1872.63	2902.11	3452.95	1254.46	1127.75	1988.67	2227.43	1315.04	581.996	1526.29	2636.36	1981.09	1117.05	996.55	1326.04
BCR	828.695	1401.02	1510.67	574.706	548.469	545.91	770.122	686.694	311.026	1120.05	1367.52	1351.16	814.237	574.1	571.022
BDH1	731.834	1887.09	1213.93	228.646	388.242	522.514	568.705	713.624	268.614	1015.59	881.135	730.357	511.422	357.458	399.715
BDH2	774.883	2644.78	2077.17	543.807	622.42	1302.39	983.386	1400.32	584.353	2408.4	1875.06	1524.62	1164.16	519.939	774.052
BDP1	2991.91	8806.41	6366.38	3108.35	3389.41	5895.83	6427.56	5403.79	3145.61	7573.41	9741.83	6947.52	4804.67	4701.12	4085.98
BECN1	2249.31	5361.04	5125.48	1297.72	1466.69	2402.01	2665.81	3056.46	1404.33	3743.18	4673.54	3323.12	1904.37	1159.03	1871.68
BET1	914.793	4646.24	4181.31	494.37	739.509	1255.59	1356.6	1337.48	671.534	2025.38	1966.69	2483.21	1016.11	541.603	666.192
BET1L	1711.2	3359.59	3749.69	549.987	825.785	1536.35	1599.48	1095.12	539.584	1886.1	2262.76	2537.99	824.331	454.947	964.392
BEX2	1377.57	3774.18	3075.29	735.376	1059.96	2027.67	1789.05	996.38	358.152	1723.6	4758.13	3313.99	1574.64	140.817	1008.81
BEX4	1011.65	3045.07	2158.1	834.25	1281.81	1902.89	1919.38	1530.48	440.621	2147.25	2812.58	2738.84	1436.69	270.802	551.988
BEX5	1248.42	2158.71	4774.79	321.341	813.459	1317.98	1066.32	403.938	233.27	1154.87	1353.42	1095.54	548.432	54.1603	431.439
BFAR	2830.48	7362.5	5584.07	1588.16	1694.71	3439.24	3441.85	3200.09	1373.7	4805.2	5040.09	6071.09	2338.41	1364.84	2131.81
BHLHE40	4057.38	5389.64	5934.76	2292.64	1429.72	2253.83	1700.19	1543.94	735.153	1886.1	3538.64	3752.21	1675.58	1126.53	1611.55
BICD1	322.868	528.956	701.381	265.724	301.966	584.904	752.35	1270.16	388.783	1352.19	902.283	830.781	820.966	888.229	577.367
BICD2	850.219	1958.57	1807.41	809.531	838.11	1512.95	1688.34	1337.48	664.466	1961.54	2185.22	1296.38	1006.02	1072.37	1091.29
BICDL1	1678.91	2273.08	1456.71	1112.33	819.622	1060.63	1315.13	3060.95	1512.72	4381.55	6633.19	5888.5	1705.86	2404.72	799.431
BICRAL	774.883	1315.24	2212.05	574.706	671.72	881.255	1131.49	1265.67	629.122	1555.31	1247.69	1113.79	915.176	1018.21	983.426
BID	4272.62	6905.03	5691.98	1674.68	2095.27	3072.7	3287.83	2809.61	1293.59	4073.97	4074.37	3770.47	1742.87	812.405	1770.17
BIN1	2593.71	7033.69	6231.5	1649.96	1577.62	2581.38	2630.26	4174.02	1500.94	7445.74	4109.62	6052.83	2456.17	1137.37	2404.64
BIN2	3949.75	7133.76	6824.98	1476.93	1633.08	2573.58	3329.3	3873.32	1569.27	5321.7	4504.36	3250.09	2755.62	1668.14	2055.68
BIN3	1399.1	3059.37	3722.71	482.011	690.208	787.671	912.298	1382.37	513.665	1677.18	1987.84	1387.68	760.403	639.092	672.537
BIRC2	4939.88	4674.83	6959.86	1724.12	1380.42	2986.91	3110.11	3366.15	1152.21	3876.66	4870.92	5002.94	3731.36	1624.81	1535.41
BIRC3	18661.8	25847.4	39493.1	5920.08	3740.68	9678.21	9614.68	5358.91	2443.44	7138.16	12787	12543.9	4764.3	3520.42	4181.15
BIRC6	2787.43	5947.19	7148.69	2187.59	2039.81	3439.24	4330.45	4649.77	1922.71	6116.76	5660.41	4993.81	4949.35	3791.22	3032.76
BISPR	828.695	1143.69	2859.48	290.443	228.015	413.332	426.529	920.081	254.476	1230.32	740.154	611.674	477.776	660.756	425.094
BIVM	312.106	571.845	566.5	179.209	129.414	218.364	248.809	457.796	164.938	777.653	563.927	264.754	195.148	433.283	304.545
BLCAP	2120.17	4817.79	3533.88	611.783	579.282	1240	1374.37	1566.38	579.64	2112.43	2347.34	1661.56	874.8	899.062	1161.08
BLM	774.883	714.806	917.191	247.185	511.493	561.508	450.225	2486.46	926.011	3679.34	2474.23	1342.03	1399.68	1115.7	1237.21
BLMH	860.982	2501.82	2077.17	729.196	591.607	1169.81	1072.25	1548.43	655.041	2594.11	2001.94	1287.25	1403.05	823.237	926.324
BLOC1S1	7307.58	11165.3	9738.41	2107.25	2976.52	4804.01	4211.97	6409.15	2905.27	8298.83	10080.2	8097.83	4229.32	1765.63	2823.39
BLOC1S2	5198.18	9478.33	9576.55	1699.4	1861.1	3790.18	4182.35	3662.37	1988.68	5426.16	6048.11	4418.66	2355.23	888.229	2512.5
BLOC1S4	4638.54	9349.66	6798	1810.63	2261.66	3649.8	4200.13	4093.24	1995.75	5077.96	6160.9	6226.29	2634.49	909.894	2004.92
BLOC1S5	1097.75	2416.04	2292.98	537.628	961.361	1356.98	1629.1	1490.08	808.198	2007.97	2932.42	1953.7	1238.18	834.069	1008.81
BLOC1S6	2217.03	4203.06	4639.91	1581.99	2212.36	4172.32	3986.86	3743.16	1896.79	4735.56	6245.49	5413.77	2964.23	1830.62	2309.47
BLVRA	1474.43	3445.36	2212.05	642.681	819.622	1185.41	1178.88	1575.36	504.24	2164.66	2474.23	2337.14	746.945	335.794	672.537
BLVRB	1205.37	2673.37	2400.88	599.424	1140.08	1473.96	1350.68	2042.13	848.254	2843.66	3115.69	2738.84	901.717	249.138	996.116
BLZF1	947.08	1815.61	1753.45	543.807	566.957	1099.62	953.766	1328.51	647.972	1775.83	1875.06	1561.14	1039.67	758.245	932.669
BMF	570.4	686.214	755.333	259.544	166.389	241.76	260.657	408.426	219.132	481.681	366.552	392.567	158.137	303.298	380.681
BMI1	3476.21	4045.8	3722.71	982.561	1275.65	1980.87	2405.15	1009.84	579.64	1729.41	3214.38	3460.06	1409.77	844.901	1129.35
BMP2K	365.917	743.398	1079.05	420.215	449.868	1123.02	1042.63	646.301	315.739	928.541	979.823	922.075	703.205	660.756	704.26
BMPR2	1399.1	1672.65	2751.57	809.531	622.42	1325.78	1338.83	1647.17	739.866	1996.36	1564.9	1232.48	1026.21	1310.68	1129.35
BMS1	1947.97	3945.73	2616.69	1303.9	1528.32	2604.77	2902.77	2580.71	1390.19	3482.03	4151.91	3021.85	2160.08	1678.97	1827.27
BMT2	667.261	814.879	1267.88	327.52	320.454	584.904	556.857	453.308	329.877	853.097	923.43	739.486	693.111	411.619	425.094
BNIP2	4746.16	7248.13	10224	2070.18	1873.42	3953.95	4134.96	3864.34	2144.2	4712.34	5737.95	4637.76	3468.92	2123.09	2315.81
BNIP3	5434.95	7433.98	4855.71	1408.96	1682.38	3049.3	4022.41	1539.45	980.205	2698.57	3989.78	5988.92	2311.49	671.588	1186.46
BNIP3L	8545.24	16640.7	13623	3608.9	3820.79	6457.34	7944.1	5493.55	2485.86	7370.29	9347.08	10453.2	4565.78	1852.28	3533.99
BOD1	1775.77	4346.02	3210.17	679.759	1090.78	1762.51	1931.23	1593.31	819.979	2692.77	2763.24	2693.19	1224.72	509.107	1116.66
BOD1L1	1463.67	4474.69	4639.91	4387.54	4794.48	8508.4	9573.21	7755.61	3451.92	10951	13802.1	10882.3	6009.21	4776.94	4828.31
BOLA1	796.408	2387.45	1996.24	370.778	573.119	740.878	977.462	1261.18	598.49	1810.65	2199.31	1835.02	743.58	216.641	564.677
BOLA3	1560.53	3902.84	3399	407.856	979.849	1434.96	1107.79	1485.59	1057.96	2124.04	2643.41	1981.09	945.457	454.947	850.188
BORCS5	1474.43	2416.04	2697.62	815.711	1035.31	2191.44	2351.83	1588.82	749.291	1328.97	3454.05	3870.89	1335.75	1083.21	1021.49
BORCS6	2066.36	3545.44	3668.76	920.765	776.484	1349.18	1652.8	1970.32	744.578	2890.08	2685.7	2994.46	1053.12	563.267	1167.42
BORCS7	2841.24	3988.62	5341.29	1526.37	1096.94	2285.02	2890.92	3729.69	1538.64	4816.81	4969.6	3277.48	2123.07	1700.63	1706.72
BORCS8	1151.56	1729.83	2131.12	432.574	542.306	935.846	876.754	1171.42	523.09	1590.13	1226.54	1232.48	427.306	379.122	482.196
BPGM	1732.73	2902.11	3533.88	926.944	813.459	1481.76	1830.52	2176.78	737.51	2832.05	2382.59	2008.48	1170.89	606.596	1370.45
BPNT1	441.253	1229.47	1564.62	339.88	264.991	428.93	473.921	727.088	353.439	1096.84	888.184	702.968	501.328	292.466	342.613
BPTF	2873.53	7362.5	7634.26	4016.76	4048.81	6862.87	7807.85	7993.48	3477.84	10446.1	11666.2	9330.31	6921.02	5676	4777.55
BRAF	3347.07	6032.96	5287.33	1575.81	1423.55	2862.13	3406.31	2818.59	1079.17	3650.33	4729.93	3569.62	2049.05	2220.57	1700.38
BRAP	979.367	1829.9	2131.12	463.472	523.819	795.469	888.602	1023.31	506.596	1601.73	1508.5	1195.96	985.833	725.748	767.707
BRAT1	904.031	1543.98	1537.64	475.831	369.754	647.294	657.566	982.915	409.989	1497.27	1522.6	949.464	457.588	433.283	545.643
BRCA1	107.623	214.442	107.905	61.7963	92.4386	132.578	171.796	592.442	139.019	620.962	451.141	292.143	346.555	324.962	145.928
BRCA2	161.434	500.364	512.548	327.52	240.34	366.54	491.693	736.065	341.658	1160.68	874.086	529.509	659.465	844.901	501.23
BRCC3	1076.23	2144.42	1564.62	500.55	548.469	889.054	1018.93	1359.92	563.146	1607.54	2079.48	985.982	878.165	574.1	869.222
BRD1	1313	2101.53	1942.29	2057.82	2545.14	4070.93	4751.06	3653.39	2146.55	5553.83	7161.87	5103.37	4734.02	4062.03	3521.3
BRD2	8588.29	16440.5	23010.7	4177.43	3660.57	7167.02	7179.91	5457.65	3058.43	7822.96	9593.8	7504.41	4444.66	3357.94	4447.63
BRD3	3099.53	5675.56	6177.55	1198.85	1522.16	1887.29	2701.35	2580.71	1166.35	3569.08	3806.5	2939.69	1796.71	1592.31	1694.03
BRD3OS	871.744	900.656	1106.02	142.131	228.015	335.345	473.921	565.513	256.832	435.254	895.234	511.25	282.628	227.473	203.03
BRD4	4078.9	8363.23	11491.9	3009.48	2606.77	4055.33	5130.2	5242.22	2537.69	7248.42	8233.33	6408.88	4538.87	3271.28	3597.44
BRD7	3422.4	5375.34	7337.52	2539.83	3056.64	5404.51	5456.02	5937.89	2924.12	7869.38	11193.9	11137.9	5787.14	3227.96	3489.58
BRD8	1000.89	2987.89	2535.76	605.604	844.272	1356.98	1356.6	2051.11	1338.36	2855.26	3172.09	2346.27	2022.13	1863.12	1465.62
BRD9	3616.12	7877.16	7121.72	1606.7	3506.5	4359.48	4851.77	2733.31	2737.98	5739.54	8071.2	8809.93	3044.98	3845.38	2931.25
BRF1	828.695	1343.84	1348.81	278.083	320.454	545.91	752.35	754.017	280.395	1189.69	1036.22	1387.68	524.88	736.581	583.711
BRF2	710.31	1458.2	1133	327.52	314.291	327.546	349.517	897.64	360.508	1195.5	965.724	748.616	420.577	151.649	507.575
BRI3	2507.61	5303.86	6042.67	2261.74	2785.48	5225.14	5236.83	6489.93	2782.74	8635.43	10834.4	8901.22	3243.49	1527.32	3235.79
BRI3BP	925.555	1987.16	1618.57	395.496	480.681	881.255	835.286	942.522	438.265	1566.91	1705.88	967.723	669.559	714.916	716.95
BRIX1	2787.43	5689.86	5961.74	1415.14	1731.68	2635.97	2576.95	2338.35	1312.44	3319.53	3933.39	3359.64	1837.08	1050.71	1491
BRK1	12570.3	22287.6	25276.7	3874.63	4172.06	7338.6	7428.71	8226.87	3294.05	11200.5	13971.3	11329.7	5581.9	1668.14	4371.49
BRMS1	4573.96	7505.46	7175.67	1396.6	1577.62	2557.98	2499.93	3725.2	1618.75	5118.58	5075.34	4172.16	1874.09	1050.71	2055.68
BRMS1L	667.261	1215.17	1240.9	383.137	295.803	639.495	941.918	516.143	318.095	882.114	958.675	620.803	454.223	465.779	539.298
BROX	2550.66	5075.12	4478.05	1359.52	1263.33	2596.97	3086.41	3357.17	1713	4352.54	4786.33	3989.57	2668.14	1830.62	1973.2
BRPF1	796.408	1515.39	1564.62	500.55	419.055	616.099	853.058	695.671	424.127	1044.61	1163.1	785.133	709.934	660.756	564.677
BRWD1	2970.39	5947.19	5530.12	2298.82	2045.97	3345.65	4253.44	4591.43	1764.84	5896.23	6421.71	4656.02	3573.22	3823.72	2645.73
BRWD3	602.687	786.287	1240.9	574.706	486.843	982.639	1403.99	1288.11	480.677	1677.18	1875.06	1405.94	1123.78	1364.84	653.503
BSDC1	3917.47	11236.7	11195.1	1674.68	1522.16	2581.38	3892.08	3240.48	1437.32	4735.56	5047.14	3167.92	1615.02	2718.85	2487.12
BSG	10256.4	18828	19530.8	2688.14	2070.62	3408.04	3477.4	5879.54	2422.24	7225.21	8994.63	7321.83	2923.85	2393.89	2969.31
BST2	7221.48	8091.6	14486.2	2768.47	2958.03	4125.52	5082.8	5771.82	2179.54	8594.81	8085.3	8043.05	3404.99	2123.09	2594.98
BTAF1	1065.46	2101.53	1591.6	784.813	1133.91	2019.87	1990.47	1651.66	989.63	2135.64	2728	2528.86	1803.43	1938.94	1307.01
BTBD1	1065.46	1343.84	1699.5	568.526	554.631	1286.79	1629.1	1288.11	728.085	2031.18	1938.5	1232.48	1366.03	931.558	1040.53
BTBD10	882.506	1744.13	1753.45	383.137	517.656	1138.61	1060.4	1126.54	688.028	1613.34	1691.78	995.111	1076.68	769.077	742.328
BTBD6	516.589	1429.61	2077.17	1205.03	1392.74	2557.98	3163.42	2459.53	1194.62	4039.15	3524.54	3332.25	1244.91	671.588	1700.38
BTBD7	1495.96	2716.26	3452.95	1025.82	1275.65	1895.09	2298.52	2158.82	1159.28	3006.15	3461.1	2346.27	1917.83	1819.79	1655.96
BTBD9	505.827	771.99	512.548	203.928	320.454	608.3	361.365	421.891	252.12	470.074	486.387	538.638	339.826	314.13	279.166
BTD	860.982	2258.79	1834.38	395.496	345.104	717.482	592.401	592.442	282.751	1038.81	993.921	940.334	302.815	346.626	431.439
BTF3	26055.5	43045.6	60777.4	9071.7	10026.5	18904.1	17849.1	12095.7	4858.61	16232.1	22042.5	25297.7	10601.9	3097.97	6598.47
BTF3L4	3960.52	6418.96	8227.74	1378.06	2076.79	3423.64	3430	2607.64	1401.98	3946.3	5589.92	5249.44	2116.34	736.581	1713.07
BTG1	32986.4	49593.2	102698	11450.9	11222	24815.5	20538.6	12409.9	5021.19	16615.1	22416.1	27525.3	11429.6	7192.49	7296.39
BTG2	13463.6	14968	19881.5	4844.83	4578.79	7993.69	8376.56	3954.1	2615.45	5582.85	9748.88	8125.22	4081.28	2253.07	3679.92
BTG3	3314.78	6619.1	5233.38	1359.52	1361.93	2557.98	2730.97	3146.23	1524.5	5165.01	4969.6	5797.21	1924.56	1213.19	2246.02
BTN2A1	1216.14	2573.3	3183.19	834.25	634.745	1380.37	1433.61	1692.05	782.279	2280.73	2565.87	2163.68	1322.29	1473.16	1313.35
BTN2A2	408.966	829.175	809.286	315.161	184.877	538.112	485.769	843.781	261.545	1334.78	1099.66	849.04	568.62	649.924	475.852
BTN3A1	1323.76	3288.11	3506.91	716.837	727.183	1575.34	1374.37	2100.48	652.684	2745	2023.09	3460.06	1847.17	1754.79	1414.87
BTN3A2	4563.2	10865.1	7256.6	2910.61	2520.49	5326.53	5207.21	4030.4	1899.15	5640.89	6908.1	9083.81	4582.61	3661.24	4327.08
BTN3A3	1183.85	2001.46	1780.43	420.215	431.38	1037.23	900.45	1575.36	549.009	2002.17	1170.15	1825.89	1487.16	1711.47	958.048
BTRC	505.827	900.656	647.429	321.341	369.754	616.099	758.274	601.419	388.783	1143.27	1078.51	903.816	524.88	552.435	526.609
BUB1B	21.5245	14.2961	26.9762	37.0778	0	31.1949	17.772	471.261	89.5379	406.237	197.374	155.201	225.429	270.802	95.1703
BUB3	8868.11	16497.7	17696.4	3497.67	3013.5	5271.93	6350.54	6463.01	2584.82	9297.01	9805.27	8271.29	5090.66	2805.51	4073.29
BUD13	925.555	1987.16	1537.64	383.137	536.144	756.476	704.958	749.529	589.065	1178.09	1374.57	1049.89	753.674	552.435	609.09
BUD23	6489.65	9178.11	9064	1983.66	1904.23	3922.76	2950.16	3559.14	1465.59	5286.88	5893.03	4090	1796.71	823.237	2284.09
BUD31	5671.72	11322.5	10790.5	2261.74	2619.09	4242.5	4561.49	5677.57	2660.22	7869.38	8599.88	8289.55	3388.17	1354.01	2905.87
BX890604.1	1162.33	2644.78	1348.81	543.807	597.769	811.067	1267.74	933.545	303.958	673.192	1050.31	730.357	602.266	855.733	596.401
BZW1	13926.4	18484.9	21338.2	5203.25	6168.73	9982.36	10420.3	8020.41	4066.91	10834.9	13950.1	12169.6	7593.94	2686.35	4650.66
BZW2	968.604	2887.82	2427.86	531.448	831.947	1434.96	1338.83	1440.71	855.323	2478.04	2460.13	1561.14	1248.27	541.603	1046.87
C10orf88	161.434	657.621	404.643	92.6944	203.365	233.962	254.733	381.497	287.464	748.636	592.123	492.991	447.494	324.962	234.753
C11orf1	731.834	1215.17	1294.86	321.341	437.543	756.476	758.274	929.057	402.921	1149.07	1564.9	1807.63	844.519	129.985	425.094
C11orf49	742.597	1186.58	1159.98	173.03	320.454	389.936	390.985	982.915	318.095	841.49	535.73	776.004	420.577	281.634	310.89
C11orf54	462.778	957.84	944.167	271.904	449.868	701.885	882.678	1377.88	704.522	1578.52	1621.29	985.982	1076.68	801.573	716.95
C11orf58	11547.9	21644.3	25195.8	4189.79	5607.94	10021.4	9614.68	8388.44	4231.84	12134.9	16318.6	14442.8	6571.1	3412.1	5107.47
C11orf68	1022.42	872.063	2050.19	512.909	536.144	951.444	918.222	1171.42	560.79	1439.24	1868.01	1981.09	669.559	314.13	691.571
C12orf10	2335.41	5961.48	5125.48	1198.85	1682.38	2230.43	2618.41	2719.85	1178.13	4677.52	5611.07	5605.49	1823.62	628.26	1529.07
C12orf29	1377.57	2744.85	2967.38	605.604	844.272	1785.91	2026.01	1148.98	918.942	1915.12	2763.24	2035.87	1217.99	888.229	1027.84
C12orf4	193.721	557.549	593.476	179.209	221.853	421.131	432.453	754.017	299.245	760.243	937.528	693.839	551.797	314.13	285.511
C12orf43	624.212	1343.84	1969.26	370.778	505.331	725.281	639.794	1153.47	530.159	1503.08	1741.12	1250.74	709.934	400.786	513.92
C12orf45	1377.57	3002.19	2886.45	1050.54	1331.12	2316.22	1972.7	1476.62	723.372	2948.12	3482.25	2611.03	1224.72	639.092	1091.29
C12orf49	1646.63	3745.58	4370.14	834.25	819.622	1520.75	2061.56	1970.32	1010.84	2750.8	2819.63	2081.52	1231.45	1018.21	1281.63
C12orf57	9083.36	16512	17372.7	3540.93	4165.9	7143.63	6972.56	7024.03	2992.45	10457.7	14436.5	15666.2	5581.9	1505.66	4047.91
C12orf65	2647.52	6376.07	6905.91	1483.11	2397.24	3790.18	3927.62	3092.37	1753.06	4834.22	6365.32	7047.94	2796	1234.86	2309.47
C12orf73	290.581	1458.2	836.262	160.67	338.941	522.514	390.985	762.994	377.002	1143.27	1304.08	1177.7	477.776	249.138	342.613
C12orf75	1958.73	3445.36	5206.41	617.963	807.297	756.476	1670.57	3509.77	744.578	5571.24	4934.36	4792.97	2523.46	1603.15	1281.63
C12orf76	1269.95	4274.54	3749.69	840.43	1164.73	2581.38	2345.91	1534.96	742.222	2872.67	3017.01	3560.49	1520.81	584.932	1491
C14orf119	7038.52	12180.3	11006.3	1977.48	2606.77	3938.35	4028.33	4972.92	2059.37	6093.55	7140.72	5450.29	2493.18	1148.2	2614.01
C14orf28	495.064	1601.17	2212.05	179.209	308.129	428.93	533.161	484.725	263.901	528.108	859.988	629.933	373.472	205.809	279.166
C15orf40	2313.89	4145.87	4424.1	809.531	1454.37	2363.01	2908.69	3011.58	1371.34	4369.95	4504.36	3715.69	1853.9	1440.66	1560.79
C15orf48	11709.3	20043.2	9090.98	1334.8	850.435	4219.11	2191.89	439.843	120.169	330.793	747.203	803.392	437.4	129.985	945.358
C15orf53	850.219	1829.9	3372.02	376.957	665.558	717.482	1060.4	1337.48	744.578	858.9	824.743	1688.95	746.945	1072.37	507.575
C15orf61	2690.57	6561.92	4801.76	926.944	1318.79	1965.28	2505.86	2306.93	1208.76	3499.44	3799.46	4044.35	1564.55	574.1	1357.76
C16orf45	1259.19	972.136	512.548	166.85	320.454	382.137	260.657	403.938	313.383	812.473	726.056	584.285	255.711	194.977	266.477
C16orf54	1614.34	3802.77	3399	556.167	659.395	1029.43	1208.5	1638.19	732.797	2158.86	2544.72	1853.28	1110.32	487.443	843.843
C16orf72	2087.88	4017.21	6528.24	1378.06	1355.77	2667.16	2991.63	2163.31	1020.26	3052.58	3898.14	2875.78	1786.61	1906.44	1617.9
C16orf87	893.268	1558.28	1321.83	488.191	523.819	740.878	864.906	1665.12	801.129	2437.42	2579.96	2254.98	844.519	639.092	1072.25
C16orf91	2109.4	3688.4	3506.91	821.891	967.524	1871.69	1664.65	1306.07	822.335	2402.6	2164.07	2081.52	898.353	509.107	983.426
C17orf67	979.367	1358.13	2400.88	865.148	1047.64	2378.61	2298.52	1481.11	855.323	1915.12	2262.76	2930.56	878.165	1083.21	812.12
C17orf75	355.155	528.956	701.381	129.772	314.291	374.339	367.289	736.065	464.183	998.181	1120.8	721.227	683.017	249.138	380.681
C17orf80	193.721	500.364	890.214	278.083	289.641	584.904	681.262	762.994	362.864	1282.55	874.086	757.745	985.833	1191.53	653.503
C18orf21	731.834	2215.9	2239.02	463.472	696.371	1380.37	1492.85	1409.29	770.497	2338.76	2509.47	2099.78	1049.76	552.435	869.222
C18orf25	710.31	1415.32	1942.29	661.22	560.794	1232.2	1581.71	1198.35	534.871	1990.56	2058.33	1771.11	868.071	1115.7	881.911
C18orf32	1732.73	2072.94	2508.79	346.059	548.469	857.859	965.614	825.828	789.347	1085.23	1931.45	2218.46	1069.95	779.909	977.082
C18orf54	96.8604	285.922	269.762	105.054	104.764	187.169	242.885	318.662	179.076	406.237	345.405	219.107	171.595	249.138	183.996
C19orf12	1108.51	2201.6	2562.74	673.58	825.785	1466.16	1966.77	1701.03	989.63	2768.21	2431.93	2108.9	901.717	790.741	1173.77
C19orf24	5488.76	9178.11	8983.07	1934.22	2391.08	3470.43	3826.91	4120.17	1524.5	6604.25	7916.12	5349.86	2954.13	1256.52	2506.15
C19orf25	4832.26	9649.88	11923.5	2138.15	2230.85	4203.51	5106.5	4106.7	1717.71	5884.63	8191.03	6180.64	2456.17	2296.4	2328.5
C19orf48	979.367	2930.7	1645.55	494.37	622.42	943.645	947.842	866.222	327.52	1497.27	1593.09	2045	578.714	249.138	590.056
C19orf53	14679.7	24089	28945.5	4943.7	5688.05	10060.3	9596.9	8473.72	3708.75	12018.8	16572.4	17665.5	6507.17	1841.45	4663.34
C19orf66	6403.55	10607.7	13676.9	2342.08	1922.72	3805.78	4472.63	3617.49	1590.48	5431.96	5801.4	5112.5	2075.97	2003.93	2150.85
C19orf70	6586.51	13080.9	14836.9	2162.87	3506.5	5217.34	4425.24	5210.8	2540.05	6923.43	8550.54	8636.47	3468.92	1104.87	2309.47
C1D	3002.67	5118.01	6258.48	778.633	1491.34	2635.97	2707.27	3990.01	1908.57	5182.42	5498.28	4391.27	2651.32	834.069	1586.17
C1GALT1	1452.91	2473.23	3021.33	914.585	1096.94	1715.72	2020.09	2392.21	1234.68	3238.29	3461.1	2903.17	1826.99	1733.13	1516.38
C1GALT1C1	1248.42	1872.79	1996.24	488.191	616.257	1021.63	882.678	1274.65	650.328	2013.77	1473.26	940.334	686.382	682.42	678.882
C1orf109	667.261	2115.83	2023.21	370.778	554.631	1169.81	1398.07	1135.51	537.228	1619.14	2185.22	1561.14	686.382	704.084	729.639
C1orf122	2324.65	4832.09	6177.55	1674.68	1805.63	3025.9	3430	3428.98	1649.38	4555.65	5730.9	4856.87	1961.57	942.39	1865.34
C1orf123	1183.85	3159.44	3237.14	593.244	875.085	1247.8	1368.45	1750.4	850.61	2501.26	2298	2391.92	1140.6	498.275	869.222
C1orf131	1269.95	4203.06	5098.5	543.807	1386.58	1910.69	1664.65	2365.28	1423.18	4050.76	3778.31	3569.62	1941.38	1278.18	1630.58
C1orf162	3465.45	4860.68	4505.02	698.298	1626.92	2347.41	1949	1445.2	603.203	737.029	2749.14	2967.07	1032.94	216.641	774.052
C1orf174	1689.68	2315.97	3668.76	500.55	702.533	1138.61	1463.23	1494.57	801.129	2002.17	2840.78	1752.86	1012.75	584.932	958.048
C1orf216	1216.14	1772.72	1429.74	376.957	388.242	982.639	1066.32	1364.41	577.284	1166.48	1501.45	812.522	353.285	314.13	805.775
C1orf35	4229.57	8549.08	11168.1	2169.05	2452.7	3509.42	4608.88	2953.23	1343.07	4665.92	5427.79	5194.66	2254.29	953.222	2360.22
C1orf43	4520.15	12509.1	5826.86	1711.76	1879.58	3595.21	3649.19	4115.68	1901.5	6523	7042.03	6244.55	2358.6	1592.31	2652.08
C1orf52	2335.41	4703.42	5368.26	1149.41	1275.65	2776.34	2357.76	1786.3	1154.57	3064.18	3630.28	3323.12	1514.08	931.558	1408.52
C1orf56	4455.58	6347.48	8659.36	815.711	1016.82	2230.43	3554.41	2441.58	1015.55	2924.9	3630.28	4190.42	1564.55	866.565	2004.92
C1QBP	6973.95	15768.6	15942.9	2360.62	4233.69	6808.28	6634.9	5704.5	2775.68	7544.39	10355.1	7842.2	3771.74	1191.53	3108.9
C1RL-AS1	322.868	486.068	512.548	105.054	80.1134	249.559	414.681	332.127	228.557	591.945	613.27	246.495	467.682	649.924	348.958
C20orf194	807.17	1300.95	1052.07	364.598	301.966	623.898	716.806	700.159	341.658	795.063	606.221	602.544	269.169	476.611	425.094
C20orf27	1625.1	2673.37	2212.05	444.933	566.957	733.08	693.11	1225.28	487.746	1659.77	2128.82	1488.1	713.299	259.97	469.507
C21orf2	1582.05	3259.52	3210.17	698.298	702.533	1169.81	1291.44	1032.29	614.984	1949.94	1945.55	2090.65	646.006	357.458	526.609
C21orf58	107.623	400.291	323.714	98.8741	141.739	257.358	231.037	475.749	174.363	806.67	740.154	657.321	312.909	444.115	444.128
C21orf91	1700.44	3531.14	3291.1	1087.61	973.686	2378.61	2008.24	1768.35	984.917	2483.85	3679.62	2976.2	1904.37	1364.84	1281.63
C22orf39	2120.17	3473.96	3560.86	630.322	770.321	1138.61	1279.59	1763.86	1076.81	2727.59	2537.67	2419.31	1345.85	801.573	1008.81
C22orf46	559.638	1701.24	1591.6	197.748	456.03	764.275	568.705	848.269	412.346	1201.3	1473.26	1195.96	518.151	552.435	374.337
C2CD2L	538.113	1157.99	1618.57	339.88	215.69	467.923	545.009	520.631	134.307	870.507	867.037	648.192	282.628	411.619	336.268
C2CD3	495.064	914.952	836.262	142.131	209.527	491.319	473.921	641.812	252.12	754.439	690.81	748.616	343.191	400.786	266.477
C2CD5	258.294	428.884	755.333	278.083	209.527	577.105	550.933	525.119	214.42	824.08	895.234	611.674	588.808	747.413	399.715
C2orf49	1528.24	4017.21	3830.62	951.663	1374.25	2651.56	2719.12	2109.45	1614.04	4015.94	4567.81	3989.57	2409.07	1787.29	1916.1
C2orf68	2195.5	3945.73	4424.1	531.448	665.558	1130.81	1682.42	1620.24	617.34	1978.95	2403.74	2254.98	777.226	1061.54	919.98
C2orf69	1431.38	3188.03	3857.6	525.268	684.045	1364.78	1605.41	1180.4	614.984	2193.68	2636.36	2045	1026.21	779.909	1091.29
C2orf74	785.646	1343.84	1996.24	197.748	412.892	1013.83	562.781	1552.92	636.19	2327.16	930.479	1597.66	1345.85	389.954	716.95
C3orf14	161.434	629.029	593.476	80.3352	283.478	389.936	260.657	1018.82	157.869	1114.25	881.135	483.861	316.274	151.649	406.06
C3orf38	1786.54	2601.89	2346.93	716.837	1004.5	1614.34	1860.14	2226.15	999.055	2994.54	3545.69	2547.12	1766.42	1386.5	1186.46
C3orf58	699.548	1057.91	1537.64	438.754	443.705	857.859	1060.4	911.104	431.196	1369.6	1219.49	1031.63	911.811	519.939	659.847
C3orf62	731.834	957.84	1429.74	370.778	301.966	514.716	574.629	938.033	480.677	1247.73	1275.88	812.522	501.328	649.924	615.435
C4orf3	12527.3	19457	19072.2	3231.95	4511	9654.82	8797.16	7418.99	3244.57	9511.74	12850.5	15008.8	5336.28	1548.99	3629.16
C4orf48	13226.8	18413.4	24359.5	2527.47	3746.84	7260.61	5165.74	5704.5	3324.68	7172.98	9889.86	8691.24	4424.47	1700.63	3508.61
C5orf15	1323.76	3130.85	2212.05	451.113	388.242	920.249	853.058	749.529	450.046	1352.19	1311.13	931.205	561.891	714.916	666.192
C5orf22	290.581	686.214	431.619	191.569	215.69	421.131	426.529	619.371	240.339	661.585	838.841	693.839	666.194	335.794	336.268
C5orf24	2044.83	5075.12	6366.38	1254.46	1411.23	2573.58	3424.08	2903.86	1555.13	4648.51	5103.54	4181.29	2069.24	2513.04	2525.19
C5orf51	538.113	1000.73	1079.05	346.059	357.429	873.457	870.83	947.01	497.171	1218.71	1289.98	839.91	935.363	844.901	691.571
C6orf106	1689.68	3359.59	2913.43	1001.1	912.061	2331.82	2393.3	1745.91	914.229	2803.03	3284.87	2747.97	2022.13	1668.14	1573.48
C6orf120	398.204	800.583	755.333	284.263	536.144	959.243	1113.71	839.293	440.621	1050.41	1853.91	1652.43	646.006	574.1	596.401
C6orf203	678.023	1872.79	1294.86	352.239	517.656	756.476	787.894	1701.03	657.397	1996.36	2178.17	1561.14	871.436	433.283	647.158
C6orf226	1011.65	2401.75	1564.62	346.059	690.208	733.08	989.31	1108.58	532.515	1694.59	1416.87	1871.54	787.32	249.138	437.783
C6orf47	2841.24	5060.83	4397.12	760.094	905.898	2012.07	2185.96	1763.86	848.254	2292.34	2974.71	2300.62	1063.22	682.42	1059.56
C6orf48	10654.6	25718.7	25357.6	3757.21	5460.04	8414.82	9040.05	5448.67	2499.99	10243	10341	16779.9	6110.14	1776.46	4162.11
C6orf62	4972.17	8506.19	10763.5	2193.77	2187.71	3969.55	4348.23	4856.23	1896.79	5797.58	6647.29	5486.8	3098.81	2556.37	2829.73
C6orf89	1926.45	4488.98	4774.79	1161.77	1491.34	2729.55	2926.46	2818.59	1262.96	4021.74	5089.44	3450.94	2106.25	1863.12	1935.13
C7orf26	1033.18	1958.57	1969.26	420.215	357.429	460.124	622.022	924.569	388.783	1259.33	1381.62	967.723	497.963	433.283	659.847
C7orf50	1851.11	2930.7	2751.57	574.706	1177.05	1325.78	1279.59	2154.34	1215.83	3220.88	2375.54	3405.29	864.706	368.29	729.639
C8orf33	2163.22	5332.45	6744.05	846.609	2138.41	2495.59	1978.62	1660.63	1486.8	3075.79	3418.81	3816.11	1907.74	1180.7	1402.18
C8orf44	258.294	1000.73	1106.02	191.569	135.577	257.358	503.541	628.348	195.57	771.85	768.35	438.214	259.075	357.458	425.094
C8orf59	2399.99	9921.51	3803.64	1489.29	2754.67	4616.84	3903.93	4676.7	2634.3	7364.49	9234.3	8901.22	3896.23	1180.7	2683.8
C8orf76	957.842	2244.49	1780.43	624.143	751.834	1224.4	1374.37	2163.31	987.273	3151.24	2671.6	2163.68	935.363	671.588	1053.22
C8orf82	1065.46	1829.9	1456.71	556.167	856.597	1045.03	1184.8	1427.25	692.741	2100.82	2107.68	1606.78	730.122	389.954	831.154
C9orf139	150.672	257.33	242.786	92.6944	36.9754	77.9872	189.568	439.843	141.376	417.843	422.945	200.848	262.44	259.97	190.341
C9orf16	6608.03	15983.1	15727.1	3151.61	3722.19	6348.16	6783	7625.45	2846.36	11270.2	14359	13319.9	5666.01	1538.15	4092.32
C9orf3	376.679	471.772	404.643	123.593	141.739	187.169	284.353	314.174	200.282	690.602	422.945	209.978	198.512	346.626	374.337
C9orf40	193.721	400.291	593.476	278.083	493.006	530.313	734.578	780.946	520.734	1421.83	1339.33	1022.5	444.129	216.641	425.094
C9orf64	452.015	500.364	539.524	173.03	98.6011	179.371	260.657	453.308	212.063	667.389	599.172	273.884	272.534	184.145	222.064
C9orf72	979.367	2416.04	1240.9	500.55	505.331	1411.57	1107.79	776.458	336.945	1079.43	993.921	1670.69	864.706	498.275	558.332
C9orf78	11569.4	18656.4	22687	3979.68	3783.82	8360.23	7884.86	6642.53	3652.2	8739.89	12984.4	11567	6850.36	3043.81	4492.04
C9orf85	365.917	1486.8	1402.76	339.88	523.819	873.457	983.386	1023.31	506.596	1886.1	1557.85	1533.75	851.248	465.779	628.124
CA11	527.351	2087.23	1240.9	265.724	332.779	506.917	669.414	390.473	315.739	864.704	1022.12	858.169	430.671	444.115	437.783
CA5B	559.638	1386.72	782.31	648.861	548.469	990.437	1409.92	812.364	261.545	1236.12	1050.31	885.557	898.353	660.756	793.086
CAAP1	860.982	1443.91	1726.48	444.933	653.233	1177.61	1161.11	1440.71	765.785	1897.71	2178.17	1396.81	1285.28	823.237	1008.81
CAB39	3002.67	4674.83	5718.95	2224.67	2132.25	4187.91	4354.15	3420.01	1868.51	4694.93	5505.33	4345.62	2732.07	2361.39	2575.94
CABIN1	957.842	2244.49	3210.17	587.065	573.119	998.236	1232.19	1404.81	709.235	1700.39	1889.15	1752.86	1255	1202.36	1243.56
CACTIN	419.729	814.879	674.405	278.083	264.991	444.527	651.642	614.883	263.901	934.344	1127.85	566.026	323.003	357.458	367.992
CACUL1	2399.99	4303.13	3938.52	821.891	1164.73	1559.74	2334.06	2019.69	881.242	3064.18	3235.53	2373.66	1352.58	1234.86	1383.14
CACYBP	7415.2	12938	13083.5	2638.7	3438.71	5778.85	5912.17	7611.98	3491.98	9825.12	12152.6	10042.4	5268.99	2383.05	3572.06
CALCOCO1	2227.79	4960.75	4558.98	1501.65	1251	2768.55	2956.08	2867.96	1220.54	4108.79	4158.96	3597.01	2257.66	2404.72	1827.27
CALCOCO2	3895.94	7534.05	7499.38	1958.94	2409.57	5030.17	5076.88	3958.59	2038.17	6052.93	7810.38	7120.98	4141.84	2675.52	3299.24
CALHM2	2787.43	3345.29	3291.1	797.172	468.355	1068.42	1326.98	1256.7	786.991	2240.1	1889.15	1342.03	817.602	855.733	1084.94
CALM1	21632.2	38528	57000.7	10190.2	10772.2	21805.2	19027.9	12059.8	4976.42	16272.7	22261	25945.9	10935	4495.31	7023.57
CALM2	26259.9	36555.2	58403.5	6606.02	7727.86	14716.2	13157.2	9470.1	4450.98	12767.4	17615.7	17793.3	8408.18	3076.31	5964.01
CALM3	6812.52	9907.21	8740.29	1853.89	2175.39	4219.11	3738.05	5116.55	1896.79	6853.79	8381.36	8609.08	2937.31	1224.02	2772.63
CALR	7770.36	26576.5	32803.1	3979.68	3987.18	7042.24	7055.5	8410.88	3784.16	11026.4	10926.1	11366.2	5097.39	3845.38	3952.74
CALU	2098.64	5075.12	5907.79	1229.75	1146.24	2004.27	2334.06	1889.53	907.16	3110.61	3235.53	2930.56	1429.96	1505.66	1351.42
CAMK1	936.317	457.476	431.619	259.544	154.064	467.923	213.265	610.395	386.427	644.175	366.552	246.495	124.491	216.641	323.579
CAMK1D	2034.07	5575.49	4801.76	1470.75	1429.72	2557.98	3157.5	1009.84	426.483	1241.92	838.841	2008.48	1248.27	509.107	1275.28
CAMK2D	591.925	1215.17	1375.79	617.963	505.331	1138.61	1510.62	718.112	386.427	1810.65	1261.79	1305.51	689.746	671.588	875.567
CAMK2G	1409.86	3631.21	4073.41	630.322	474.518	998.236	1386.22	1373.39	567.859	1845.47	2262.76	1679.82	857.977	574.1	964.392
CAMK2N1	882.506	1972.86	2994.36	1822.99	2526.65	4281.5	4697.74	1840.16	1720.07	3528.46	4913.21	4309.1	1598.19	509.107	2334.84
CAMK4	5682.48	12552	15592.2	1847.71	3537.32	7237.21	6729.68	7086.87	3136.18	8031.88	8557.59	10508	5931.82	4419.48	3616.47
CAMKK2	290.581	557.549	890.214	296.622	369.754	475.722	527.237	713.624	358.152	1230.32	1022.12	730.357	434.036	498.275	450.473
CAMLG	9115.64	17169.6	20151.2	4097.09	4732.86	8243.25	8607.59	5650.64	2919.41	10034	12526.2	13694.2	5265.62	2003.93	4003.5
CAMSAP1	936.317	1458.2	1753.45	574.706	505.331	818.866	1018.93	1202.84	572.571	1450.85	2001.94	1268.99	1019.48	704.084	989.771
CAMSAP2	678.023	1057.91	1510.67	661.22	499.168	896.853	1267.74	857.246	400.564	887.917	1134.9	584.285	538.339	704.084	590.056
CAMTA1	5693.24	12108.8	12112.3	1897.15	2280.15	4031.94	4608.88	3680.32	1936.85	5234.65	5752.05	5678.52	2489.82	899.062	1820.93
CAMTA2	882.506	1472.5	1645.55	364.598	468.355	709.684	645.718	812.364	560.79	1131.66	1522.6	1323.77	632.548	617.428	640.813
CAND1	3831.37	6304.59	8470.52	1767.37	2224.69	4406.28	4715.52	3536.7	1821.39	5246.26	6534.5	5934.15	4067.82	3022.15	2753.59
CANT1	1151.56	2144.42	2751.57	420.215	468.355	678.489	829.362	1059.21	426.483	1503.08	1571.95	1396.81	602.266	693.252	729.639
CANX	5101.32	15068.1	21311.2	2892.07	3771.49	5888.03	6214.29	6404.66	2893.49	8728.28	9918.06	9357.7	5612.18	4278.67	3679.92
CAP1	11999.9	20557.8	23091.6	4733.6	4344.61	8235.45	7707.14	8173.01	3565.02	10533.1	12942.1	9732	5844.34	2859.67	4910.79
CAPG	6059.16	12695	17022	2070.18	2834.78	3041.5	1824.6	2437.09	1331.29	2321.35	4010.93	1926.32	861.342	324.962	837.499
CAPN1	4175.76	7705.61	7445.43	1458.39	1380.42	1848.3	2262.97	2984.65	1182.84	4085.58	3947.49	2428.44	1137.24	877.397	1713.07
CAPN10	785.646	1386.72	782.31	327.52	388.242	577.105	758.274	1148.98	527.802	1404.42	1628.34	1232.48	474.411	357.458	647.158
CAPN12	904.031	1215.17	701.381	414.035	511.493	631.696	924.146	879.687	303.958	1247.73	1727.03	849.04	1113.69	530.771	755.018
CAPN15	602.687	1558.28	1564.62	655.041	425.217	756.476	947.842	1108.58	426.483	1653.96	1684.73	894.687	508.057	530.771	659.847
CAPN2	4638.54	6447.55	6798	1569.63	1910.4	2643.77	2689.5	3617.49	1722.43	4776.18	5378.45	3660.91	2668.14	2014.76	2740.9
CAPN7	1517.48	3931.43	3048.31	1235.93	1626.92	3025.9	3530.71	2149.85	1573.98	3685.15	4264.7	4582.99	3034.88	3542.09	2220.64
CAPNS1	2905.81	5890	9900.26	1699.4	1935.05	2674.96	2855.37	4479.22	2186.61	5194.03	6139.75	4610.38	2234.11	1180.7	2239.67
CAPRIN1	2324.65	4317.43	4720.83	1316.26	1861.1	3478.23	3246.36	3137.25	1644.67	4224.86	5646.32	5130.76	3465.55	2545.54	2531.53
CAPRIN2	419.729	657.621	1025.1	339.88	338.941	647.294	924.146	929.057	388.783	1027.2	1543.75	995.111	871.436	964.054	577.367
CAPZA1	8179.33	13953	17723.4	3089.81	3321.63	6699.1	6480.87	6157.81	3077.28	8182.77	9762.98	9102.07	4831.59	2610.53	3832.19
CAPZA2	8060.94	15582.8	20906.6	2496.57	2995.01	6387.15	7102.89	4497.17	2045.23	6285.06	5935.33	4929.91	4273.06	1917.28	3280.2
CAPZB	9460.04	26562.2	25141.8	4653.26	4036.48	7494.57	7807.85	7737.65	2938.26	10823.3	10390.3	11028.4	5279.08	2599.7	4384.18
CARD11	860.982	1386.72	1348.81	605.604	542.306	655.092	1007.08	1050.24	473.608	1137.46	1691.78	1506.36	676.288	682.42	653.503
CARD16	4068.14	6661.99	7823.1	790.993	671.72	2994.71	1670.57	3213.55	1434.96	5873.02	4870.92	5002.94	1810.16	920.726	2119.13
CARD19	12774.8	17041	25114.8	4331.92	3278.49	5856.84	7067.35	4070.8	2040.52	6830.58	5780.25	7495.29	3193.02	1830.62	3419.79
CARD8	2948.86	5461.12	5368.26	1476.93	1349.6	3010.31	2796.13	2894.89	1387.84	4311.91	4003.88	5742.43	3092.08	2816.34	2157.19
CARD8-AS1	484.302	414.587	323.714	259.544	425.217	413.332	675.338	987.404	586.709	1352.19	2023.09	885.557	608.996	357.458	628.124
CARF	290.581	814.879	755.333	129.772	191.04	327.546	503.541	771.97	292.176	980.771	789.497	429.085	471.046	422.451	247.443
CARHSP1	5478	11365.4	11357	2076.36	2156.9	3330.05	4413.39	5089.62	1918	7196.19	6865.81	6144.13	3024.79	1863.12	2855.11
CARM1	570.4	1129.39	1321.83	376.957	289.641	499.118	539.085	964.963	405.277	1149.07	1163.1	876.428	531.609	379.122	596.401
CARMIL2	301.344	557.549	728.357	185.389	252.665	343.144	408.757	399.45	235.626	754.439	592.123	492.991	326.368	324.962	374.337
CARNMT1	667.261	1129.39	1106.02	414.035	419.055	561.508	776.046	902.128	438.265	870.507	1480.31	1159.44	1069.95	552.435	539.298
CARS	2367.7	5175.2	4100.38	1032	1022.99	1700.12	1735.74	3195.6	1708.29	5135.99	3468.15	2857.52	1783.25	1169.86	1725.75
CARS2	774.883	1315.24	1537.64	463.472	659.395	1240	1350.68	1745.91	645.616	2385.19	2467.18	1415.07	723.393	639.092	818.465
CASC3	2389.22	4674.83	3992.48	1044.36	1214.03	2058.86	2381.45	1799.77	1312.44	3087.4	3806.5	3514.84	1998.58	1884.78	1833.61
CASC4	2195.5	2930.7	3372.02	1075.26	1405.07	2425.4	2523.63	2378.75	1215.83	3354.35	3869.95	3113.15	2318.22	2014.76	1744.79
CASD1	387.442	614.733	728.357	469.652	560.794	1084.02	1285.51	1328.51	751.647	2025.38	1677.68	1077.28	1308.84	1354.01	856.533
CASK	860.982	1358.13	1996.24	1427.49	1146.24	2433.2	2677.65	2235.12	928.367	2611.52	2248.66	2720.58	1729.41	1397.34	1491
CASP1	1377.57	1944.27	2319.95	296.622	203.365	998.236	598.325	1597.8	586.709	2617.32	2615.21	1597.66	706.569	704.084	1154.73
CASP2	1377.57	2244.49	2778.55	784.813	727.183	1255.59	1516.55	1593.31	779.922	2222.69	2333.25	2017.61	1342.48	1137.37	1307.01
CASP3	1539	2587.6	3560.86	747.735	764.159	1778.11	2345.91	2661.5	1114.51	3754.79	2967.66	2181.94	2203.82	1711.47	1878.03
CASP4	2529.13	5103.71	4316.19	1211.21	1158.56	2472.19	2582.87	4883.16	1748.35	6528.8	5575.82	7285.31	2923.85	1624.81	2004.92
CASP6	1377.57	2744.85	2562.74	543.807	696.371	1232.2	1676.5	1525.99	525.446	1682.98	2565.87	1515.49	713.299	541.603	945.358
CASP7	656.498	1115.1	1456.71	284.263	301.966	538.112	633.87	655.277	358.152	992.378	1416.87	1287.25	393.66	281.634	444.128
CASP8	3433.16	10135.9	11195.1	3590.36	3192.21	8820.35	7499.8	4883.16	2250.23	6464.97	6724.82	6071.09	4619.62	3856.22	3940.05
CASP8AP2	570.4	2244.49	1888.33	797.172	1127.75	1887.29	1700.19	2333.86	1220.54	3232.48	3806.5	2766.23	1988.49	1852.28	1376.8
CASS4	1022.42	1772.72	2697.62	519.089	369.754	1021.63	1054.47	372.52	209.707	1230.32	634.417	447.343	494.599	465.779	697.916
CAST	9169.45	15168.2	20744.7	4745.96	5694.22	9413.05	11066.1	7589.54	3920.82	10272	14429.5	12890.8	7748.71	3628.74	5063.06
CAT	1528.24	3259.52	2427.86	463.472	659.395	1107.42	847.134	1804.26	417.058	2095.02	2615.21	1597.66	1046.4	498.275	907.29
CBFA2T2	2356.94	3616.92	3587.83	667.4	776.484	1099.62	1486.93	1539.45	721.016	2164.66	1917.35	2200.2	1053.12	1126.53	1281.63
CBFB	3293.25	5289.56	6636.14	1137.05	936.711	1520.75	1759.43	1997.25	805.841	2222.69	2431.93	1825.89	1080.04	823.237	1218.18
CBL	1323.76	3688.4	3668.76	1810.63	1479.02	2986.91	3388.54	3002.6	1675.3	4137.81	5526.48	3870.89	2917.12	3184.63	2550.56
CBLB	7156.91	7133.76	9846.31	3139.25	3179.89	5849.04	6184.67	3909.22	1908.57	8142.14	6315.98	6372.36	4431.2	4083.69	4060.6
CBLL1	1399.1	2844.93	2940.41	834.25	918.223	1372.57	1629.1	1521.5	1008.48	2890.08	2890.12	1990.22	1857.27	1169.86	1294.32
CBR1	4703.11	4303.13	6663.12	395.496	1115.43	1629.93	1593.56	1508.03	758.716	1973.15	3940.44	2209.33	1036.3	563.267	996.116
CBR3	785.646	657.621	1133	228.646	289.641	413.332	296.201	605.907	207.351	1334.78	1177.2	1451.58	235.523	184.145	260.132
CBR4	1054.7	2473.23	2778.55	296.622	338.941	600.501	1078.17	1386.85	452.402	1595.93	1494.41	1223.35	662.829	584.932	755.018
CBWD1	3034.96	6018.67	4154.33	760.094	1275.65	2612.57	2701.35	1485.59	1145.14	2686.96	3912.24	2684.06	1217.99	964.054	1510.04
CBWD2	2044.83	3145.15	1807.41	370.778	819.622	1201	1824.6	552.048	393.496	969.164	2135.87	1898.93	1029.57	779.909	850.188
CBWD3	893.268	2173.01	2077.17	346.059	443.705	779.872	1190.73	839.293	362.864	1265.14	1346.37	1013.37	370.108	444.115	482.196
CBWD5	2001.78	5046.53	4963.62	803.352	1626.92	2784.14	3104.18	1382.37	951.929	2530.27	3510.44	2428.44	1608.29	1570.65	1142.04
CBX1	2023.31	5418.23	4478.05	1001.1	1787.15	2721.75	2665.81	2953.23	1727.14	3812.82	6301.88	4692.54	2745.53	1191.53	1751.13
CBX3	10159.6	16326.2	23577.2	3837.55	4412.4	7502.37	7967.8	7163.16	3692.26	10759.5	12751.8	13265.1	6964.76	3487.93	4910.79
CBX4	462.778	1086.51	1618.57	735.376	566.957	1224.4	1433.61	1543.94	680.959	2594.11	2777.34	1990.22	1261.73	1029.05	1364.11
CBX5	1861.87	4074.39	4532	926.944	1552.97	2760.75	3086.41	2612.13	1486.8	3667.74	4412.73	3724.82	2510	1895.61	1617.9
CBX6	6543.46	9921.51	9171.91	1860.07	2249.34	2635.97	3886.15	4061.82	2026.38	4607.88	6788.27	5240.31	2012.04	1971.44	2455.39
CBX7	2852	6118.74	5584.07	889.867	949.036	1918.49	2067.48	1911.97	801.129	2390.99	3559.79	3423.55	1325.66	1148.2	1307.01
CC2D1A	2001.78	3416.77	3210.17	661.22	462.193	662.891	1036.7	1355.44	431.196	1648.16	1910.3	894.687	534.974	974.886	647.158
CC2D1B	538.113	1129.39	1294.86	469.652	640.907	678.489	776.046	727.088	431.196	1044.61	1113.76	995.111	447.494	595.764	450.473
CCAR1	2765.9	5518.3	5988.72	1483.11	1645.41	2659.36	3133.8	3666.86	1508.01	4752.97	5258.62	3286.61	2624.4	2621.36	2055.68
CCAR2	1259.19	2673.37	2292.98	500.55	394.405	592.703	793.818	1054.73	393.496	1607.54	1141.95	1013.37	464.317	660.756	558.332
CCDC102A	1097.75	1043.62	1213.93	327.52	203.365	475.722	373.213	704.647	339.302	1276.74	796.546	383.437	329.732	184.145	513.92
CCDC107	9675.28	16898	19341.9	4134.17	4720.53	9038.72	9395.49	6014.19	2980.67	9494.33	12956.2	13283.4	4673.45	2220.57	3940.05
CCDC112	495.064	1129.39	917.191	278.083	449.868	506.917	574.629	475.749	240.339	731.226	1205.39	702.968	450.859	140.817	260.132
CCDC115	3443.93	5804.22	6555.22	1124.69	1158.56	1684.52	2203.73	2876.94	1067.39	3783.8	5611.07	2903.17	1530.9	660.756	1395.83
CCDC117	1033.18	1172.28	1699.5	482.011	585.444	1107.42	1451.38	1144.49	704.522	1851.28	1959.65	1771.11	1285.28	1180.7	1123.01
CCDC12	7695.02	13567	14756	2379.16	2705.37	4125.52	4934.7	4770.95	2591.89	7312.26	7204.16	7257.92	3105.54	2090.59	2430.02
CCDC124	4165	6905.03	7067.76	1013.46	1331.12	1785.91	1996.39	2746.78	1248.82	3679.34	4814.52	3861.76	1574.64	769.077	1535.41
CCDC126	1334.52	2501.82	2077.17	506.73	640.907	1021.63	1374.37	1081.66	584.353	1746.82	1564.9	1040.76	972.374	769.077	609.09
CCDC127	1226.9	2744.85	2805.52	611.783	955.199	1115.22	1516.55	1853.63	1013.19	2582.5	2685.7	2446.69	1221.36	985.718	1135.7
CCDC130	2001.78	3173.74	3722.71	970.202	1331.12	2129.05	1990.47	2665.99	1241.75	3615.51	3912.24	3660.91	2210.55	1354.01	1681.34
CCDC136	333.63	543.253	404.643	179.209	135.577	233.962	438.377	556.537	282.751	603.552	641.467	273.884	430.671	779.909	348.958
CCDC137	1259.19	3688.4	3776.67	692.118	1244.84	2152.45	1706.12	2109.45	1105.09	3104.81	3242.58	2455.82	1796.71	1169.86	1503.69
CCDC14	904.031	1358.13	1888.33	395.496	554.631	772.073	894.526	1741.42	647.972	2193.68	2149.97	1497.23	1100.23	779.909	977.082
CCDC142	936.317	1915.68	1591.6	123.593	264.991	405.533	728.654	623.86	221.489	783.456	1085.56	620.803	296.086	639.092	412.405
CCDC159	731.834	1100.8	1079.05	135.952	295.803	522.514	462.073	754.017	287.464	998.181	1064.41	666.45	390.296	400.786	247.443
CCDC167	4035.85	8777.82	11761.6	1099.97	1460.53	2745.15	4034.25	4335.6	2674.36	7904.2	6280.73	5012.07	3926.51	801.573	2924.9
CCDC174	2593.71	6962.21	8065.88	1099.97	1417.39	2643.77	2713.2	2832.05	1649.38	4509.23	5244.52	4245.2	2230.74	1668.14	1744.79
CCDC18	957.842	3473.96	2050.19	228.646	308.129	327.546	894.526	1036.77	388.783	980.771	867.037	739.486	397.025	509.107	444.128
CCDC186	2324.65	7105.17	5745.93	2527.47	2372.59	4882	5260.52	3981.03	2207.82	5443.57	7584.81	5851.98	4067.82	2621.36	2988.35
CCDC22	1011.65	2616.19	1591.6	352.239	684.045	943.645	941.918	1175.91	593.778	1770.03	2008.99	1561.14	592.172	259.97	501.23
CCDC25	1668.15	4617.65	5368.26	1217.39	1589.94	2417.6	2488.09	2832.05	1470.31	3917.28	4899.11	4108.26	2472.99	899.062	1878.03
CCDC28A	2077.12	3945.73	4720.83	735.376	881.248	1622.13	1652.8	2490.95	1312.44	4451.19	3566.84	3368.77	1810.16	1083.21	1643.27
CCDC32	2184.74	3702.69	2967.38	865.148	1090.78	1809.3	2108.95	2612.13	989.63	3371.76	3115.69	2839.26	1372.76	1245.69	1243.56
CCDC34	398.204	857.767	1052.07	210.107	252.665	358.741	438.377	731.576	318.095	1468.26	1198.34	730.357	588.808	303.298	272.822
CCDC43	667.261	1801.31	1834.38	500.55	566.957	1138.61	1018.93	1306.07	678.603	1955.74	1931.45	1342.03	948.822	660.756	697.916
CCDC47	2292.36	4917.87	4100.38	1446.03	1682.38	3275.46	2778.36	3464.89	1870.87	4288.7	5491.24	4245.2	2405.7	2188.08	1916.1
CCDC50	408.966	829.175	323.714	253.365	135.577	725.281	545.009	870.71	228.557	1183.89	923.43	1059.02	992.562	953.222	444.128
CCDC51	226.008	886.359	863.238	80.3352	203.365	210.565	284.353	471.261	167.295	882.114	528.681	502.12	218.7	129.985	133.238
CCDC57	1797.3	4403.2	3264.12	685.939	813.459	1622.13	1676.5	1557.4	749.291	2599.91	2897.17	3724.82	1675.58	714.916	900.946
CCDC58	1248.42	614.733	1699.5	173.03	382.079	428.93	313.973	552.048	431.196	1062.02	620.319	465.602	380.202	259.97	336.268
CCDC59	3680.7	10050.2	9630.5	2138.15	2489.68	4897.6	4253.44	3464.89	2028.74	6192.21	6879.9	7257.92	2994.51	1473.16	2449.05
CCDC6	699.548	1429.61	1537.64	642.681	708.696	1349.18	1463.23	1279.14	629.122	2478.04	2530.62	1661.56	1742.87	1299.85	1516.38
CCDC66	2948.86	7791.38	5718.95	1977.48	2693.04	4655.84	5882.55	5188.36	2325.63	6517.2	6344.17	7814.82	4003.89	2675.52	2836.08
CCDC69	2787.43	4145.87	4693.86	809.531	597.769	1364.78	2120.8	2262.05	1013.19	2698.57	3580.93	2273.24	2062.51	1743.96	1237.21
CCDC7	172.196	528.956	566.5	247.185	240.34	405.533	533.161	583.466	299.245	969.164	655.565	1132.05	716.663	877.397	507.575
CCDC71L	1259.19	1000.73	1402.76	1001.1	751.834	1848.3	1735.74	1463.15	841.185	1607.54	2178.17	1588.53	726.757	249.138	1002.46
CCDC77	516.589	614.733	809.286	142.131	147.902	319.748	473.921	462.284	209.707	754.439	592.123	502.12	400.389	314.13	342.613
CCDC82	2776.67	5232.38	5071.52	1903.33	2255.5	4242.5	4674.05	4218.91	2049.95	6174.8	7859.73	4829.48	3442	2513.04	2747.25
CCDC84	1302.23	2516.12	2805.52	828.07	1115.43	2027.67	2067.48	1916.46	784.635	2361.98	3348.31	2684.06	1140.6	1548.99	850.188
CCDC85B	6823.28	11780	13784.8	2997.12	3352.44	6122	5621.89	5421.74	2071.15	8339.46	10094.3	9357.7	3926.51	1375.67	3204.07
CCDC88A	1151.56	1672.65	1456.71	729.196	548.469	1045.03	1244.04	870.71	520.734	1833.87	1825.71	648.192	699.84	823.237	989.771
CCDC88B	2582.94	4903.57	4289.21	1075.26	930.548	1512.95	2274.82	2410.16	666.822	3238.29	2692.75	1752.86	1154.06	1884.78	1510.04
CCDC88C	4251.1	8220.27	9306.79	2101.07	1996.67	3540.62	4579.26	4160.56	1927.42	6064.53	4856.82	4546.47	2950.77	2588.86	3146.96
CCDC9	860.982	1443.91	1429.74	253.365	240.34	553.709	610.173	825.828	374.646	824.08	838.841	858.169	504.692	476.611	488.541
CCDC90B	3325.54	7076.58	6771.02	1297.72	1904.23	3337.85	3074.56	3554.65	1639.96	4532.44	5611.07	4719.93	2146.63	1094.04	2112.78
CCDC91	2722.85	6190.22	5125.48	1680.86	2101.44	3345.65	3797.29	3545.68	1906.22	4683.33	3841.75	4564.73	2398.97	1451.5	2214.3
CCDC92	721.072	1358.13	1402.76	494.37	628.582	772.073	1125.56	1310.55	730.441	1682.98	2135.87	1743.73	1137.24	736.581	723.294
CCDC93	1302.23	3917.14	2481.81	1186.49	1207.86	2168.04	2725.05	2109.45	1102.73	2924.9	3721.92	3724.82	1699.13	2014.76	1554.45
CCDC97	1377.57	2544.71	2832.5	549.987	548.469	1013.83	1013.01	1332.99	657.397	1561.11	2354.39	1342.03	777.226	628.26	818.465
CCHCR1	301.344	1229.47	755.333	241.006	234.178	366.54	385.061	848.269	247.407	963.361	803.595	666.45	393.66	270.802	387.026
CCL20	312.106	5246.68	4289.21	704.478	104.764	1255.59	1060.4	1023.31	1493.87	510.697	2664.55	2291.49	881.53	487.443	729.639
CCL22	5176.65	26376.3	17750.3	1878.61	1491.34	5521.49	2973.86	197.481	87.1817	214.725	317.209	301.272	733.486	509.107	875.567
CCL28	312.106	771.99	647.429	166.85	375.917	850.06	704.958	637.324	400.564	847.293	1036.22	876.428	733.486	303.298	482.196
CCL3	3497.74	8277.45	5691.98	519.089	178.715	701.885	545.009	426.379	75.4004	423.647	84.589	447.343	144.679	444.115	380.681
CCL4	2120.17	5747.04	3965.5	1025.82	665.558	951.444	1143.33	1499.06	254.476	2588.31	859.988	2099.78	1130.51	779.909	1116.66
CCL5	12365.8	7047.99	11006.3	2088.71	1534.48	1692.32	2411.07	3020.56	600.847	5623.48	3306.02	7467.9	4162.03	2263.9	1529.07
CCM2	5370.37	7920.05	7364.5	2428.59	1959.7	2791.94	3655.12	5870.56	1995.75	6621.66	8113.49	6956.65	3199.75	2231.41	2626.7
CCNB1IP1	1269.95	1815.61	2023.21	957.843	1207.86	1489.56	2185.96	1306.07	520.734	2257.51	2199.31	3222.7	1167.52	303.298	875.567
CCNC	2432.27	4474.69	4963.62	1137.05	1331.12	2628.17	2932.39	2993.63	1213.47	3563.28	4645.35	4016.96	1991.85	844.901	1465.62
CCND2	3928.23	5890	7634.26	2199.95	3130.59	4640.24	4869.54	2665.99	1126.29	3203.47	5237.47	6317.59	2409.07	1505.66	1827.27
CCND3	5144.37	16969.5	22147.5	3781.93	3290.81	5997.22	6208.37	3164.18	1034.4	7561.8	3975.68	4610.38	3273.77	1397.34	3445.17
CCNDBP1	7845.69	15539.9	15700.1	2978.58	2853.27	4710.43	5817.38	5991.74	2443.44	8629.63	8888.89	8517.78	4040.9	2155.58	3667.23
CCNF	236.77	300.219	296.738	173.03	129.414	155.974	219.189	489.214	96.6067	632.568	578.025	319.531	148.043	238.305	228.409
CCNG1	7264.53	12309	5880.81	1427.49	1442.04	3103.89	3536.64	2508.9	1159.28	2982.94	5568.78	5413.77	2146.63	855.733	1510.04
CCNG2	1399.1	4560.46	3803.64	1291.54	671.72	1317.98	1321.06	1656.15	1934.49	3748.98	2030.14	1415.07	1514.08	1949.77	2055.68
CCNH	3799.08	10236	7094.74	2033.1	1448.2	4601.24	4348.23	3379.61	1665.88	4822.61	4624.2	4646.89	2664.78	2502.21	2296.78
CCNI	20071.6	33481.5	40949.9	8163.29	8504.35	15878.2	16267.3	11067.9	4724.3	14903.1	20886.4	23700.1	9171.94	3130.47	5938.63
CCNK	1872.63	4703.42	4612.93	1501.65	1324.95	3135.09	3281.9	2625.6	1359.56	3836.03	4173.06	4254.33	2385.51	2112.25	2214.3
CCNL1	9707.57	21229.7	24629.3	5963.34	5398.41	9678.21	10130.1	7086.87	3020.73	10254.6	11567.5	12781.2	6328.84	4744.45	4802.93
CCNL2	3088.77	5961.48	5691.98	1699.4	1633.08	2940.12	3175.27	3343.71	1413.76	4114.6	4687.64	3396.16	2910.39	2859.67	1973.2
CCNQ	1818.82	4917.87	5044.55	939.304	1047.64	1832.7	2031.94	2253.08	1062.67	3569.08	3862.9	2994.46	1120.42	574.1	1364.11
CCNT1	1323.76	3259.52	3372.02	1013.46	973.686	2051.06	1966.77	1548.43	772.854	2420.01	2925.37	2382.79	1527.54	1213.19	1414.87
CCNT2	1054.7	2559.01	2589.71	951.663	973.686	2090.06	2298.52	1799.77	841.185	2588.31	2995.86	2592.77	1722.68	1700.63	1510.04
CCNY	678.023	2015.75	2131.12	1019.64	973.686	1840.5	1954.92	1817.72	1013.19	2866.87	2269.8	2245.85	1251.64	812.405	1471.97
CCP110	645.736	1443.91	2158.1	549.987	585.444	904.652	1060.4	1445.2	577.284	1653.96	2495.38	1278.12	1120.42	1245.69	958.048
CCPG1	2625.99	4517.57	4693.86	1167.95	1774.82	3564.02	3430	4393.95	2033.45	5449.37	5695.66	5103.37	2923.85	2913.83	2474.43
CCR4	408.966	4131.58	2643.67	2230.85	3346.28	8032.68	5858.85	2607.64	949.573	2704.38	4194.2	4619.51	2311.49	1570.65	1510.04
CCR6	1571.29	8506.19	5017.57	1106.15	868.923	2729.55	3275.98	2755.75	2309.14	3371.76	6901.05	4592.12	2069.24	1678.97	1465.62
CCR7	3368.59	12880.8	8416.57	1415.14	1263.33	3088.29	2274.82	3222.53	541.94	4741.36	7443.83	6691.89	2385.51	1180.7	1497.35
CCS	1765.01	3273.81	3695.74	834.25	1318.79	1957.48	1575.79	2306.93	1128.65	3307.93	3496.35	3049.24	1298.74	693.252	1135.7
CCSAP	279.819	900.656	971.143	364.598	406.73	818.866	835.286	1032.29	393.496	1526.29	1994.89	1259.87	800.779	519.939	634.469
CCSER2	5338.09	10379	13623	4084.73	4018	8500.6	8874.17	7131.75	3357.67	8681.86	10503.1	11731.4	7089.25	4668.62	4815.62
CCT2	6242.12	12552	11923.5	2990.94	3863.93	5373.32	6445.33	5363.4	2719.13	7370.29	9382.33	6418.01	4148.57	1776.46	3083.52
CCT3	7382.92	15282.6	14486.2	3522.39	4215.2	7307.4	7452.41	7360.65	3322.33	10121.1	10778	10005.9	4777.76	2025.6	3794.12
CCT4	7027.76	11193.9	11087.2	2422.41	3142.91	5420.11	5396.78	5251.19	2799.24	7323.87	8769.06	7513.54	4013.99	1711.47	3134.28
CCT5	4670.83	10307.5	9198.88	2737.58	3802.31	5466.9	5171.66	5246.7	2617.81	7416.72	8910.04	5733.3	3956.79	1635.64	3001.04
CCT6A	6995.48	14410.5	12597.9	3201.05	4178.22	6972.06	7713.07	6606.63	3477.84	9320.23	11447.7	8819.06	5541.52	2220.57	4384.18
CCT7	6823.28	14324.7	14836.9	3194.87	3642.08	5856.84	6297.23	5260.17	2639.01	8356.87	9530.36	8472.14	3610.23	1527.32	3337.31
CCT8	7243.01	14367.6	14756	3219.59	4085.79	7650.54	8186.99	6974.66	3263.42	9958.6	11490	12416.1	5803.96	1906.44	3705.3
CCZ1	4767.69	5418.23	6204.52	1433.67	1041.47	1629.93	2565.1	2522.37	1446.74	4439.59	4292.89	2017.61	1211.26	1440.66	2112.78
CCZ1B	279.819	3874.25	2805.52	432.574	677.883	959.243	260.657	722.6	270.97	1207.1	1156.05	1506.36	773.862	400.786	444.128
CD101	1162.33	171.553	2292.98	302.802	49.3006	210.565	195.492	372.52	888.31	1120.05	239.669	191.719	80.7508	1245.69	564.677
CD151	4778.45	7877.16	7526.36	2113.43	1331.12	3072.7	3110.11	3294.34	1630.53	2657.95	3439.95	2766.23	1312.2	769.077	1421.21
CD164	10331.8	13738.6	21688.9	3188.69	3321.63	4983.38	6848.16	5830.17	2587.17	7811.35	9396.43	7924.37	4959.44	3119.64	3756.05
CD226	1076.23	2744.85	3452.95	1303.9	1257.16	2823.14	2446.62	2383.23	1131.01	3249.89	3404.71	2318.88	1672.21	1483.99	1719.41
CD247	6747.94	16454.8	14270.4	3732.5	3685.22	7385.39	7280.61	7796	2874.64	10933.6	11736.7	11402.7	4925.8	4376.16	4879.06
CD27	5628.67	4002.91	4532	1378.06	1300.3	2105.65	2695.43	2365.28	414.702	4718.15	4426.82	4144.77	1722.68	1343.18	1313.35
CD274	624.212	1572.57	593.476	135.952	67.7883	350.942	219.189	390.473	98.963	406.237	500.485	246.495	225.429	281.634	247.443
CD28	1657.39	7905.75	4127.36	1816.81	1491.34	3712.19	3643.27	3402.05	1472.66	4358.34	6774.17	6819.71	1867.36	2924.66	1916.1
CD2AP	957.842	1515.39	1915.31	920.765	1164.73	1622.13	2387.38	1561.89	933.079	2211.09	3454.05	2355.4	1894.28	1169.86	1427.55
CD2BP2	3443.93	6862.14	6851.95	1458.39	1485.18	3540.62	2565.1	3276.38	1604.61	5077.96	5441.89	4829.48	1958.21	1191.53	2081.06
CD320	3390.12	7791.38	7445.43	1242.11	1639.24	2113.45	2446.62	2284.49	1135.72	3023.56	3320.12	2611.03	1537.63	909.894	1757.48
CD37	10999	22716.5	22309.3	4511.13	5589.45	9077.71	9537.66	9304.04	3720.54	11676.4	13590.6	19810.9	6880.64	2881.33	5044.03
CD3D	25054.6	28649.4	44483.7	7582.41	6932.89	14560.2	12955.8	10753.7	4507.53	15100.4	18257.1	21025.1	9111.38	5957.64	6122.62
CD3E	14098.6	24975.3	28999.4	4968.42	4886.92	8734.57	8595.74	9523.96	4132.88	13005.4	14944.1	15538.3	7274.3	4971.92	5126.51
CD4	570.4	3202.33	1213.93	661.22	1029.15	1201	1238.12	1822.21	596.134	1543.7	4053.22	4208.68	992.562	1007.38	1916.1
CD40LG	1108.51	8763.52	6528.24	1001.1	1275.65	2862.13	3175.27	1355.44	914.229	1056.22	2777.34	3186.18	884.894	357.458	1795.55
CD44	27551.4	39571.7	58133.7	9504.27	9114.44	18724.7	16996	10906.3	4458.05	14955.3	19984.1	25964.2	9222.41	5513.52	6433.51
CD46	4025.09	6218.81	8389.6	2589.26	3130.59	5942.62	6261.68	5013.32	2756.83	7312.26	8508.24	7467.9	5322.82	4549.47	3781.43
CD47	6478.89	11136.7	12894.6	2416.24	2964.2	5591.68	5136.12	5879.54	2657.86	8803.73	9184.95	8198.25	4461.48	2913.83	3629.16
CD48	7060.05	13052.4	12382.1	4016.76	4930.06	6675.7	9365.87	5906.47	3409.51	8397.49	12342.9	15355.7	5198.33	1917.28	3356.34
CD5	3906.7	9092.33	5611.05	1643.78	1349.6	3002.51	2825.75	3657.88	1161.64	5896.23	5942.38	6618.86	2008.68	2036.43	1979.54
CD52	16595.4	24003.2	31373.3	4294.84	6088.62	9569.03	8228.46	8496.16	4295.46	11084.5	15338.8	18021.6	7654.5	2545.54	4593.55
CD53	21320.1	34868.2	46614.9	7495.89	7419.74	14599.2	13494.9	7028.52	3426	11125.1	13195.9	14506.7	5635.73	3108.8	5545.26
CD55	4660.06	9621.29	8335.64	2088.71	2465.03	4570.05	4756.98	2778.19	1201.69	5501.6	7443.83	7102.72	4407.65	1993.1	2290.43
CD58	4401.77	7691.31	6582.19	1606.7	1522.16	2628.17	2369.61	2710.87	1401.98	4329.32	3531.59	4071.74	2415.79	2762.18	2055.68
CD59	8674.39	11494.1	9954.22	1853.89	1737.85	4109.93	3175.27	2118.43	1093.31	2745	4455.02	3450.94	1268.46	769.077	1782.86
CD6	7458.25	15911.6	13892.7	3615.08	2384.92	5615.08	6990.34	6566.23	2895.84	9970.21	10242.3	9001.65	3717.9	3997.03	3971.77
CD63	27142.4	33195.6	48530.2	8367.22	8374.93	15847	14756.7	9546.4	4224.78	12221.9	15916.8	16423.9	7011.86	4711.95	5247.06
CD69	14432.2	27434.3	31508.2	5561.67	4209.04	9857.58	8886.02	3617.49	1856.73	5460.98	5406.65	9439.86	4411.01	1852.28	3108.9
CD7	19103	34553.7	60939.2	5994.24	8214.71	15488.3	12008	8060.8	2704.99	12541.1	15261.3	15072.7	8939.79	4841.93	4193.84
CD70	473.54	629.029	998.119	117.413	92.4386	85.7859	82.9362	372.52	25.9189	771.85	429.994	447.343	174.96	389.954	342.613
CD74	24462.6	48535.3	47613	3757.21	2908.73	6613.31	4567.42	5448.67	1760.13	7323.87	7782.19	8928.61	4051	3314.61	3540.34
CD79B	387.442	1887.09	1834.38	271.904	375.917	662.891	710.882	964.963	296.889	2002.17	1113.76	958.593	390.296	335.794	729.639
CD81	1237.66	3488.25	4397.12	4443.15	4486.35	8212.05	8104.05	8231.36	3289.34	11252.8	13703.4	13447.7	4818.13	3303.78	4384.18
CD83	2184.74	8777.82	2778.55	469.652	517.656	951.444	888.602	278.268	131.951	638.372	719.006	867.299	413.848	129.985	329.924
CD8A	9395.46	10936.5	30968.7	2669.6	2045.97	8095.07	4816.22	3532.21	1566.91	8356.87	3841.75	4153.9	4007.26	3487.93	2093.75
CD8B	6855.57	11022.3	28001.3	1674.68	2058.3	5997.22	3708.43	3123.79	1456.17	6180.6	2833.73	3688.3	2917.12	2513.04	1744.79
CD9	9524.61	8063.01	12624.9	2107.25	1670.06	4219.11	3714.36	1140	1062.67	1607.54	2417.84	520.379	612.36	595.764	1643.27
CD99	21858.2	36097.7	62395.9	7359.94	6630.93	16798.4	14502	9573.33	4432.13	13069.2	15113.2	18432.4	8347.61	4018.7	5932.28
CDADC1	581.163	1129.39	971.143	241.006	326.616	850.06	704.958	754.017	336.945	1207.1	1078.51	1342.03	534.974	454.947	628.124
CDC123	5574.86	8677.74	8065.88	1761.19	2403.4	3259.86	3489.24	4869.7	2247.87	6279.26	6527.45	5012.07	2748.89	1310.68	2709.18
CDC14A	753.359	3145.15	3237.14	1656.14	1509.83	4507.66	3121.96	1566.38	895.379	2942.31	3524.54	3615.27	2005.31	2047.26	1630.58
CDC16	1043.94	2830.63	1807.41	364.598	388.242	600.501	977.462	1122.05	617.34	1392.81	1423.91	894.687	995.926	1050.71	596.401
CDC23	634.974	1000.73	1186.95	241.006	357.429	834.463	681.262	664.253	450.046	911.131	1367.52	830.781	696.476	660.756	425.094
CDC25B	1711.2	2559.01	2185.07	766.274	412.892	670.69	953.766	1727.96	664.466	1915.12	2650.46	1488.1	938.728	996.55	755.018
CDC26	7813.41	15568.5	17399.6	3065.1	3112.1	6901.87	7179.91	5085.13	2485.86	7590.82	8303.82	5833.72	3411.72	1267.35	3153.31
CDC27	1840.35	2530.41	2751.57	1019.64	1041.47	1622.13	1883.84	2293.47	1142.79	3174.45	3947.49	2592.77	1682.31	1061.54	1230.87
CDC34	1151.56	1944.27	2346.93	939.304	856.597	1473.96	1670.57	1822.21	749.291	2704.38	2995.86	3030.98	1039.67	519.939	1040.53
CDC37	10557.8	18241.8	17156.9	3670.7	4030.32	6979.85	6326.85	6063.56	2839.29	8507.76	10799.2	10772.8	5544.89	2946.32	3946.4
CDC37L1	2453.8	3245.22	4855.71	858.968	1220.19	2628.17	2825.75	2185.75	1213.47	3859.25	4102.57	3989.57	2217.28	1668.14	1979.54
CDC40	2765.9	6661.99	5718.95	1841.53	2384.92	4039.74	4573.34	4766.47	2146.55	6464.97	7993.66	5824.59	3640.52	2404.72	2943.93
CDC42	14593.6	20715.1	31751	6056.04	6889.76	11581.1	11990.2	9200.81	4293.11	14119.6	17432.4	16104.4	7893.39	3433.77	5894.21
CDC42BPB	1119.28	1486.8	1052.07	432.574	622.42	1021.63	1285.51	1009.84	716.303	1189.69	1184.25	830.781	699.84	1018.21	761.362
CDC42EP3	6123.73	11036.6	11815.6	2632.52	2557.47	4780.62	5497.49	3505.28	2947.68	4909.66	7161.87	6701.02	3600.14	2209.74	3153.31
CDC42SE1	5811.63	10278.9	11842.5	2224.67	2372.59	4874.2	5207.21	4043.87	2511.77	6302.47	6499.25	6445.4	3734.72	2188.08	3267.51
CDC42SE2	17983.8	21186.8	28325	5901.55	5743.52	12415.6	12570.8	9308.52	4116.39	11479.1	15451.6	17145.1	6480.25	3986.2	5196.3
CDC5L	2034.07	6090.15	4343.17	2039.28	2150.74	4031.94	4478.55	4012.45	2158.34	5960.07	7951.37	5066.85	3310.78	2101.42	2620.36
CDC73	2852	4560.46	5476.17	1353.34	1633.08	2760.75	3228.59	3509.77	2054.66	3957.91	5343.2	3898.28	2745.53	1743.96	2036.64
CDCA4	3207.16	4245.95	4612.93	939.304	751.834	1255.59	1433.61	1858.11	1020.26	2501.26	2347.34	2565.38	982.468	552.435	1053.22
CDCA7	279.819	1258.06	917.191	284.263	123.251	187.169	296.201	2423.63	834.116	1503.08	1931.45	922.075	975.739	606.596	691.571
CDIP1	1571.29	1829.9	2077.17	376.957	400.567	397.735	592.401	677.718	358.152	893.721	1205.39	611.674	407.119	400.786	551.988
CDIPT	2615.23	5646.97	4208.29	951.663	912.061	1770.31	1605.41	2881.42	1270.02	4085.58	4003.88	2729.71	1305.47	1115.7	1459.28
CDK10	1614.34	2644.78	2616.69	426.394	542.306	311.949	870.83	1086.14	473.608	1323.17	1438.01	995.111	608.996	595.764	691.571
CDK11A	2582.94	7934.35	5691.98	1606.7	2434.22	4757.22	5550.8	3680.32	2330.34	5106.97	6696.63	6463.66	3411.72	4137.85	3572.06
CDK11B	2679.81	7248.13	5853.83	1439.85	1589.94	3252.07	3714.36	2504.41	1958.05	4729.75	5794.35	4573.86	3206.48	2567.2	3121.59
CDK12	2313.89	5203.79	5718.95	2033.1	2736.18	4655.84	4922.86	3675.83	1995.75	5716.33	7598.91	5970.67	3475.65	3672.07	3185.03
CDK13	4606.25	6090.15	8848.19	2138.15	2397.24	3657.6	5177.59	5305.05	1969.83	6917.63	7620.06	5614.62	4172.12	4018.7	3381.72
CDK16	2087.88	3359.59	2805.52	760.094	529.981	1084.02	995.234	812.364	268.614	1178.09	1156.05	1387.68	494.599	498.275	799.431
CDK17	2443.04	2601.89	3399	964.022	1103.1	1941.88	2079.33	2113.94	984.917	2594.11	2636.36	2793.61	2398.97	2448.05	1478.31
CDK19	893.268	1729.83	1807.41	420.215	462.193	694.086	918.222	1153.47	464.183	1799.05	1289.98	1168.57	746.945	736.581	786.741
CDK2	1377.57	2787.74	1294.86	389.317	295.803	561.508	693.11	475.749	204.995	893.721	951.626	721.227	400.389	259.97	425.094
CDK2AP2	8674.39	26676.6	39223.4	3133.07	3457.2	4913.19	5764.07	6059.07	3025.44	8913.99	12350	11548.8	3280.5	1635.64	3254.82
CDK4	2399.99	4245.95	4585.95	760.094	936.711	1185.41	1326.98	1525.99	723.372	2135.64	2918.32	1661.56	622.454	433.283	786.741
CDK5	602.687	1315.24	1375.79	216.287	160.227	241.76	308.049	695.671	266.257	1340.58	1198.34	666.45	339.826	259.97	304.545
CDK5RAP1	1539	2902.11	2589.71	772.454	924.386	1325.78	1498.78	1467.64	664.466	2449.03	2551.77	1844.15	1080.04	877.397	1116.66
CDK5RAP2	1216.14	2144.42	1969.26	852.789	733.346	1590.94	1943.08	2060.08	1109.8	2652.14	2460.13	2108.9	1736.14	2469.71	1503.69
CDK5RAP3	2195.5	6075.85	5152.45	512.909	757.996	1006.03	1042.63	1988.27	881.242	2048.59	2227.51	1652.43	1069.95	693.252	945.358
CDK6	667.261	1543.98	1052.07	741.556	862.76	1037.23	1178.88	2113.94	388.783	2089.22	2438.98	2337.14	720.028	1050.71	850.188
CDK7	807.17	1143.69	1267.88	271.904	271.153	647.294	622.022	780.946	424.127	1207.1	1205.39	785.133	484.505	411.619	583.711
CDK9	2217.03	4203.06	3075.29	970.202	875.085	1302.39	1830.52	1723.47	838.829	2321.35	2403.74	1597.66	931.999	909.894	970.737
CDKAL1	408.966	629.029	593.476	173.03	203.365	506.917	450.225	583.466	235.626	632.568	444.092	739.486	642.642	552.435	342.613
CDKN1A	8502.19	18713.6	14108.5	1860.07	1349.6	3181.88	2505.86	1023.31	487.746	1288.35	1508.5	3231.83	602.266	498.275	1211.84
CDKN1B	7232.25	12980.9	15214.6	3868.45	4997.85	10122.7	10349.3	6570.72	3190.38	7085.93	12723.6	15803.1	6921.02	3173.8	4929.82
CDKN1C	591.925	1215.17	1618.57	821.891	517.656	1091.82	1001.16	462.284	221.489	824.08	1022.12	639.062	302.815	129.985	482.196
CDKN2A	269.057	571.845	1186.95	173.03	178.715	280.754	130.328	1104.1	176.72	609.355	563.927	538.638	289.357	238.305	469.507
CDKN2AIP	2356.94	4145.87	4208.29	970.202	1405.07	2464.4	2902.77	2464.02	1310.08	3592.29	4518.46	3405.29	2388.88	1094.04	1947.82
CDKN2AIPNL	1248.42	2730.56	2185.07	395.496	505.331	920.249	1208.5	1566.38	690.384	2158.86	1804.57	1433.33	709.934	324.962	704.26
CDKN2C	742.597	1586.87	1267.88	451.113	468.355	772.073	550.933	843.781	322.808	1624.95	1381.62	1880.67	467.682	173.313	767.707
CDKN2D	3174.87	3045.07	4720.83	1421.31	1448.2	1567.54	2653.96	1961.34	914.229	2617.32	4511.41	5559.84	1571.28	368.29	1199.15
CDKN3	236.77	328.811	188.833	98.8741	86.276	109.182	142.176	511.655	124.882	777.653	437.043	374.308	218.7	129.985	209.375
CDR2	796.408	2287.38	2805.52	821.891	1121.59	2277.23	2387.38	1799.77	1008.48	2820.44	3115.69	2985.33	2486.45	1548.99	1567.14
CDS2	4046.61	6790.66	7121.72	1526.37	1251	2643.77	2884.99	2661.5	1079.17	3731.57	3778.31	3158.79	1433.33	1299.85	1433.9
CDV3	4907.6	9078.04	15079.7	4424.61	5262.84	10887	10112.3	8002.46	4182.36	11856.3	14225	14817.1	7321.41	3596.25	5126.51
CDYL	753.359	1615.46	1915.31	753.915	1115.43	1762.51	1599.48	1687.56	1095.66	2756.61	3073.4	2702.32	1372.76	1126.53	1142.04
CDYL2	215.245	586.141	566.5	278.083	295.803	530.313	432.453	453.308	355.795	1096.84	704.908	858.169	423.942	628.26	545.643
CEACAM21	301.344	857.767	485.571	160.67	197.202	23.3962	373.213	596.93	311.026	922.737	613.27	1040.76	218.7	422.451	513.92
CEBPA	699.548	743.398	647.429	253.365	246.503	210.565	290.277	493.702	214.42	1195.5	458.19	328.661	121.126	216.641	336.268
CEBPB	9664.52	21858.8	22660	3683.06	4523.33	7073.44	7973.72	5242.22	2351.55	8972.03	6569.75	7951.76	3748.18	1451.5	4631.62
CEBPD	1592.82	5318.16	3857.6	1044.36	677.883	1310.18	1427.69	1382.37	1267.67	4515.03	2883.07	2903.17	2180.27	1289.02	2379.26
CEBPG	2830.48	4903.57	5017.57	1044.36	1226.35	2082.26	1877.91	2037.64	1133.36	3162.84	3404.71	3250.09	1329.02	1104.87	1357.76
CEBPZ	5015.22	10993.7	10736.5	2434.77	3395.58	6823.88	5444.17	3792.53	3046.65	6139.98	8726.76	7805.69	4673.45	2794.67	3730.68
CEBPZOS	2443.04	4374.61	5557.1	858.968	1133.91	2737.35	2381.45	2944.26	1373.7	3928.89	4617.15	3642.65	2220.65	1386.5	1598.86
CELF1	5714.77	14410.5	15322.5	2181.41	2169.23	3673.2	5023.56	4156.07	1807.25	5501.6	7084.33	4226.94	2634.49	3152.13	3210.41
CELF2	3616.12	12523.4	12436	2681.96	2440.38	7900.1	6528.26	5385.84	2384.54	8937.21	8183.99	6500.17	4633.08	3823.72	4821.96
CEMIP2	3530.02	10650.6	8470.52	4331.92	4116.6	10309.9	9170.37	4910.09	1347.78	8107.32	6019.92	7367.47	4905.61	4441.15	4289.01
CENPB	904.031	1644.05	2346.93	1310.08	1177.05	2019.87	2156.34	2513.39	1208.76	2890.08	3996.83	2318.88	1483.8	1224.02	900.946
CENPC	2443.04	5203.79	4478.05	2280.28	2575.95	5529.29	5544.88	4483.71	2372.75	5664.1	7133.67	5358.99	3808.75	3975.37	3457.85
CENPE	86.0982	428.884	188.833	98.8741	98.6011	226.163	177.72	789.923	245.051	969.164	514.583	502.12	329.732	574.1	431.439
CENPF	215.245	571.845	242.786	191.569	166.389	233.962	165.872	1162.44	209.707	1613.34	824.743	529.509	551.797	974.886	564.677
CENPH	258.294	829.175	917.191	111.233	203.365	319.748	361.365	650.789	379.358	887.917	1120.8	712.098	501.328	238.305	291.856
CENPJ	365.917	586.141	566.5	284.263	314.291	350.942	568.705	489.214	228.557	719.619	817.694	255.625	595.537	617.428	323.579
CENPK	817.933	729.102	998.119	173.03	357.429	545.91	876.754	1750.4	1060.32	2269.12	2474.23	410.826	555.162	1029.05	678.882
CENPL	688.785	1987.16	2427.86	482.011	375.917	1130.81	1415.84	1243.23	435.908	1671.37	1860.96	1141.18	706.569	942.39	919.98
CENPM	441.253	1858.5	1159.98	290.443	548.469	382.137	687.186	1090.63	501.884	1369.6	620.319	2264.11	561.891	379.122	558.332
CENPQ	204.483	528.956	350.691	129.772	184.877	343.144	213.265	385.985	254.476	800.866	542.779	383.437	336.462	108.321	279.166
CENPT	1969.5	3331	3614.81	729.196	603.932	920.249	1273.66	1310.55	520.734	1572.72	2107.68	1250.74	740.216	725.748	704.26
CENPU	107.623	371.699	242.786	67.9759	43.138	23.3962	100.708	336.615	240.339	475.877	437.043	264.754	296.086	259.97	234.753
CENPX	3691.46	5118.01	6123.6	1507.83	1676.22	3275.46	2778.36	3604.02	1333.64	4886.45	5815.49	4719.93	2065.87	801.573	2017.61
CEP104	1173.09	3602.62	2832.5	673.58	727.183	990.437	1427.69	1876.07	895.379	2327.16	2587.01	1451.58	1234.81	1386.5	1059.56
CEP112	387.442	757.694	863.238	308.981	215.69	296.351	669.414	525.119	365.22	504.894	415.896	392.567	353.285	400.786	279.166
CEP120	634.974	1215.17	1429.74	568.526	597.769	1037.23	1048.55	1153.47	490.102	1932.53	1846.86	1259.87	1056.49	996.55	977.082
CEP128	96.8604	700.51	539.524	259.544	258.828	343.144	485.769	614.883	219.132	603.552	394.749	648.192	464.317	606.596	329.924
CEP135	925.555	1615.46	1106.02	432.574	375.917	795.469	906.374	1997.25	803.485	1735.21	2403.74	1478.97	1322.29	1711.47	856.533
CEP152	1151.56	1858.5	2589.71	1260.64	585.444	1505.15	1403.99	1593.31	803.485	3099	2685.7	1771.11	2607.58	2545.54	1770.17
CEP162	430.491	1015.02	701.381	358.418	351.267	483.521	728.654	1140	513.665	1305.76	1480.31	748.616	881.53	704.084	494.886
CEP164	957.842	2115.83	2346.93	556.167	918.223	1434.96	1534.32	1499.06	954.286	2495.45	2833.73	2273.24	1120.42	1148.2	1383.14
CEP170	624.212	1401.02	1106.02	735.376	677.883	1349.18	1392.14	1166.93	381.714	1758.42	1727.03	1405.94	1312.2	1169.86	723.294
CEP19	796.408	700.51	971.143	265.724	400.567	327.546	687.186	1081.66	518.377	1044.61	1536.7	940.334	619.089	584.932	393.371
CEP192	333.63	886.359	728.357	451.113	462.193	1021.63	1226.27	1503.55	586.709	1636.55	1755.22	1561.14	1490.53	1570.65	1002.46
CEP250	473.54	1172.28	971.143	315.161	308.129	717.482	847.134	1234.25	490.102	1717.8	2107.68	1268.99	901.717	1289.02	723.294
CEP290	667.261	1758.42	1348.81	611.783	875.085	1559.74	1593.56	2122.92	1062.67	2547.68	3284.87	2008.48	1436.69	1971.44	951.703
CEP295	312.106	1286.65	998.119	630.322	610.095	1091.82	1238.12	1211.81	581.996	1741.01	2044.23	1478.97	1019.48	1321.51	805.775
CEP350	3131.82	6476.14	7121.72	2675.78	3155.24	5591.68	5704.83	5210.8	2558.9	7062.71	8444.8	6043.7	5376.66	4159.51	3921.02
CEP44	344.393	829.175	998.119	321.341	425.217	803.268	953.766	1171.42	520.734	1561.11	1804.57	1296.38	1231.45	985.718	875.567
CEP57	2819.71	8091.6	6905.91	1847.71	2452.7	3992.94	4460.78	4223.39	1687.08	6018.11	7789.24	7221.4	3539.58	2231.41	2747.25
CEP57L1	322.868	643.325	620.452	185.389	234.178	428.93	355.441	709.135	273.326	922.737	711.957	620.803	467.682	509.107	317.234
CEP63	581.163	1629.76	809.286	420.215	831.947	1123.02	1066.32	1431.74	728.085	1868.69	2587.01	2072.39	1251.64	649.924	818.465
CEP68	1829.59	3559.73	4558.98	970.202	1238.68	2261.63	2351.83	2037.64	831.76	2745	3432.9	3058.37	1423.23	1408.17	1617.9
CEP76	365.917	829.175	620.452	166.85	240.34	421.131	420.605	475.749	311.026	731.226	993.921	693.839	420.577	400.786	399.715
CEP78	893.268	1386.72	1672.52	475.831	653.233	725.281	1024.85	2006.22	671.534	2425.81	2417.84	1040.76	1315.57	1343.18	862.877
CEP83	376.679	771.99	674.405	259.544	375.917	686.287	586.477	641.812	320.451	754.439	838.841	794.263	575.349	411.619	444.128
CEP85L	1818.82	4288.84	3857.6	1520.19	1429.72	2300.62	3281.9	2733.31	1163.99	3644.52	4299.94	3222.7	2190.37	2415.55	1922.44
CEP89	979.367	1801.31	1402.76	370.778	308.129	616.099	675.338	780.946	516.021	887.917	1092.61	849.04	534.974	790.741	482.196
CEP95	828.695	2058.64	1861.36	704.478	1084.61	1450.56	1854.22	2024.18	848.254	2756.61	3263.73	2738.84	1453.51	1657.31	1123.01
CEP97	258.294	771.99	647.429	327.52	314.291	545.91	633.87	1081.66	412.346	1532.09	1593.09	1104.66	713.299	985.718	596.401
CEPT1	1388.33	2144.42	2319.95	469.652	616.257	943.645	1285.51	1400.32	617.34	1973.15	1917.35	1296.38	918.54	801.573	786.741
CERK	2206.27	6790.66	6501.26	1822.99	1331.12	4024.14	5017.64	4806.86	2606.02	5350.72	6231.39	5742.43	3637.15	3108.8	2937.59
CERS2	3476.21	6004.37	6798	1557.27	1479.02	2979.11	3056.79	2634.57	1658.81	4764.58	3891.09	1460.71	1147.33	1386.5	2055.68
CERS4	2077.12	1529.68	1294.86	593.244	388.242	608.3	704.958	906.616	318.095	1392.81	1240.64	803.392	373.472	476.611	431.439
CERS5	2249.31	5203.79	4585.95	914.585	899.735	1824.9	1735.74	2486.46	958.998	2930.71	3193.23	2090.65	1106.96	996.55	1154.73
CES2	914.793	1858.5	2427.86	271.904	499.168	662.891	841.21	1023.31	447.69	1183.89	1804.57	1049.89	585.443	498.275	647.158
CETN2	1302.23	2087.23	2131.12	160.67	412.892	397.735	479.845	754.017	442.977	1195.5	1409.82	1415.07	474.411	205.809	285.511
CETN3	764.121	1787.01	2508.79	222.467	326.616	405.533	420.605	529.607	391.139	1050.41	867.037	995.111	605.631	324.962	342.613
CFAP20	1872.63	4560.46	3668.76	679.759	573.119	1107.42	1374.37	1624.73	718.66	2843.66	2460.13	1898.93	972.374	454.947	1097.63
CFAP298	3024.2	5689.86	5503.14	1167.95	1386.58	2331.82	2494.01	2450.56	1317.15	4184.24	4927.31	3350.51	1477.07	931.558	1345.07
CFAP36	3734.51	8091.6	6690.1	2057.82	2341.78	4741.62	5011.72	3621.98	1965.12	5530.62	7443.83	7595.71	2927.22	1289.02	2074.71
CFAP97	1915.68	5489.71	5449.19	1680.86	2970.36	3860.37	4271.21	4254.81	2316.2	5373.93	7415.64	6591.47	4007.26	2090.59	2715.53
CFDP1	4229.57	9878.62	9441.67	1853.89	2785.48	4679.23	4514.1	4236.86	2247.87	5844	7507.27	7504.41	3667.43	2762.18	2575.94
CFL1	28121.8	44446.6	76747.3	8898.67	8750.85	16088.8	15153.6	11615.5	4785.57	15332.5	20928.7	21773.8	9330.08	3282.12	6535.03
CFL2	957.842	1243.76	1429.74	346.059	345.104	662.891	841.21	933.545	539.584	1590.13	1508.5	1095.54	797.414	509.107	748.673
CFLAR	9061.83	15225.4	17939.2	5450.43	4246.01	9795.19	9970.12	8446.79	3421.29	11751.8	13210	11512.2	6423.05	5600.18	5228.02
CGAS	1226.9	2945	2859.48	723.017	684.045	1512.95	1368.45	2383.23	1039.11	2390.99	3009.96	2848.39	1184.34	1559.82	1706.72
CGGBP1	5219.7	8920.78	7850.07	2379.16	2206.2	4562.25	5100.58	4030.4	2306.78	5931.05	6308.93	7029.68	3765.01	2209.74	2988.35
CGRRF1	2356.94	3245.22	3857.6	716.837	856.597	1575.34	1836.44	1315.04	812.91	2211.09	2615.21	2391.92	1096.86	465.779	919.98
CHAC2	441.253	1000.73	1079.05	173.03	246.503	483.521	598.325	529.607	381.714	829.883	1050.31	739.486	289.357	184.145	215.719
CHAF1A	161.434	886.359	701.381	160.67	228.015	272.955	308.049	691.183	160.226	911.131	507.534	611.674	299.451	281.634	304.545
CHAMP1	871.744	1772.72	2104.14	364.598	431.38	873.457	882.678	785.435	409.989	1172.28	1381.62	1077.28	740.216	584.932	628.124
CHCHD1	3454.69	6804.95	8038.91	1779.73	2360.26	4585.65	4283.06	4901.11	2120.63	6673.89	6908.1	6646.25	2557.11	1267.35	2512.5
CHCHD10	3411.64	6905.03	7688.22	1180.31	2372.59	2784.14	2778.36	3258.43	1800.18	5002.51	7246.46	7842.2	2304.76	389.954	1878.03
CHCHD2	24387.3	40543.8	54384	7662.74	9471.87	17391.1	16231.8	11323.7	4764.36	15373.2	21097.9	23955.7	9545.42	2838	6160.69
CHCHD3	1571.29	3574.03	2967.38	797.172	733.346	1411.57	1569.86	1642.68	831.76	2820.44	1402.77	1825.89	1073.31	758.245	729.639
CHCHD4	430.491	1958.57	1753.45	179.209	320.454	413.332	568.705	704.647	315.739	1044.61	1226.54	1013.37	467.682	357.458	406.06
CHCHD5	979.367	3488.25	2212.05	376.957	930.548	912.45	781.97	2194.73	869.46	3354.35	3200.28	3523.97	1170.89	487.443	761.362
CHCHD7	2830.48	6318.88	5691.98	1106.15	1411.23	2986.91	2671.73	2365.28	1354.85	3644.52	3996.83	3250.09	2075.97	953.222	1579.83
CHD1	4929.12	8992.26	8389.6	2867.35	2717.69	5443.51	5983.25	5448.67	2532.98	6801.56	9163.81	8499.53	4797.94	3661.24	3800.47
CHD1L	914.793	1787.01	1591.6	395.496	505.331	756.476	823.438	951.498	379.358	1183.89	1367.52	885.557	683.017	574.1	526.609
CHD2	4746.16	8377.53	6474.29	3157.79	2366.43	5490.3	5799.61	3684.81	1731.85	5135.99	7366.29	7477.03	4071.19	3336.28	3445.17
CHD3	3142.58	5017.94	3776.67	2002.2	2101.44	3010.31	3909.85	3635.44	2664.93	4346.73	7338.1	6198.9	3001.24	3260.45	2474.43
CHD4	4606.25	8692.04	9495.62	3398.8	2730.02	4562.25	5396.78	4479.22	2422.24	6203.81	9770.03	6135	4252.88	3596.25	3045.45
CHD6	1700.44	5289.56	3776.67	1668.5	2052.14	3688.79	3886.15	2935.28	1430.25	3824.43	5082.39	4373.01	2853.19	2133.92	2030.3
CHD7	1808.06	3917.14	2832.5	1235.93	1251	2409.8	2973.86	1346.46	954.286	1706.19	3087.5	2702.32	2133.17	660.756	1294.32
CHD8	1732.73	3888.54	3911.55	1711.76	1688.54	2784.14	3619.57	3595.05	1536.28	4398.96	5942.38	4208.68	3095.45	2924.66	2391.95
CHD9	2808.95	5089.42	7256.6	1668.5	2107.6	3306.66	4217.9	2724.34	1418.47	4050.76	4074.37	4427.79	2688.33	1364.84	1662.31
CHDH	204.483	757.694	431.619	228.646	197.202	452.326	260.657	619.371	308.67	174.101	296.061	429.085	158.137	140.817	164.962
CHEK1	150.672	343.107	377.667	111.233	104.764	148.176	136.252	520.631	101.319	702.209	267.865	255.625	191.783	303.298	247.443
CHERP	2066.36	4245.95	4532	815.711	924.386	1388.17	1735.74	1377.88	563.146	2095.02	2594.06	1917.19	844.519	964.054	1110.32
CHFR	1431.38	2573.3	2778.55	673.58	554.631	1154.21	1599.48	1813.23	619.697	1926.72	1917.35	1296.38	881.53	1494.83	958.048
CHIC1	161.434	443.18	431.619	265.724	154.064	382.137	367.289	403.938	226.201	545.518	599.172	492.991	518.151	411.619	171.307
CHIC2	3325.54	4646.24	5449.19	1229.75	1540.64	2589.18	3388.54	4331.11	1927.42	5304.29	4786.33	4035.22	2459.53	1624.81	2188.92
CHID1	1151.56	2773.45	1780.43	333.7	696.371	1395.97	1208.5	1400.32	435.908	1804.85	1889.15	1917.19	656.1	433.283	488.541
CHKB	1119.28	1458.2	1429.74	135.952	326.616	444.527	497.617	287.245	301.601	812.473	986.872	1570.27	588.808	346.626	571.022
CHM	559.638	1000.73	1672.52	661.22	825.785	1590.94	1611.33	1965.83	822.335	1781.64	2065.38	2209.33	1520.81	1007.38	1135.7
CHML	247.532	643.325	728.357	432.574	382.079	772.073	918.222	704.647	393.496	1416.02	1261.79	803.392	790.685	812.405	704.26
CHMP1A	2561.42	5260.97	4532	1106.15	862.76	1746.91	1789.05	2297.96	1213.47	3702.56	3080.45	2802.74	1483.8	801.573	1357.76
CHMP1B	5876.2	9892.91	9468.64	1544.91	1281.81	2402.01	2736.89	2208.19	1055.6	3476.22	3721.92	3624.4	1911.1	790.741	1503.69
CHMP2A	5822.39	12537.7	10601.6	2274.1	2982.68	5232.94	4253.44	5605.76	2511.77	6935.04	9051.02	9394.21	3283.87	1321.51	2677.46
CHMP2B	3325.54	7019.39	6609.17	1829.17	1984.35	3603.01	3270.06	3150.72	1910.93	5083.76	6238.44	5012.07	2604.21	1440.66	2195.26
CHMP3	2733.62	5747.04	7796.12	858.968	1429.72	2277.23	2659.88	2181.26	1397.26	3673.54	3996.83	5139.89	2247.56	1061.54	1801.89
CHMP4A	8857.35	18785.1	17858.2	3102.17	4227.52	6316.96	7363.55	6884.9	2985.38	9407.28	11306.7	11001	4212.5	2263.9	3901.98
CHMP4B	5994.58	10278.9	11006.3	970.202	1454.37	2363.01	2529.55	3123.79	1882.65	4027.55	4772.23	3861.76	2785.9	1473.16	1535.41
CHMP5	4089.66	7591.24	11464.9	1396.6	1805.63	2916.72	3637.34	3958.59	2085.29	6232.83	5864.84	4619.51	2543.65	1419	2594.98
CHMP6	979.367	1772.72	1348.81	432.574	462.193	491.319	456.149	960.474	534.871	1305.76	1254.74	675.58	491.234	303.298	234.753
CHMP7	1420.62	3874.25	4019.45	512.909	585.444	1084.02	1084.09	1373.39	600.847	1949.94	1889.15	1497.23	952.186	704.084	704.26
CHN1	193.721	1686.94	1052.07	265.724	55.4631	374.339	361.365	1472.13	614.984	2994.54	1642.44	1771.11	928.634	920.726	812.12
CHORDC1	2625.99	5947.19	6177.55	1476.93	2132.25	3587.41	3548.48	3972.06	2167.76	5669.9	7366.29	5340.73	2913.76	2198.91	2563.25
CHP1	3895.94	5847.11	5853.83	846.609	819.622	1263.39	2008.24	1790.79	758.716	2158.86	2868.98	2200.2	1059.85	595.764	1154.73
CHPF	1130.04	2744.85	3318.07	463.472	486.843	639.495	533.161	668.742	254.476	1079.43	1275.88	1332.9	434.036	335.794	685.226
CHPF2	1808.06	3445.36	3399	667.4	597.769	1286.79	1184.8	1243.23	631.478	1741.01	1973.74	1132.05	541.703	487.443	615.435
CHPT1	9782.9	4474.69	8902.14	1359.52	1300.3	2760.75	2120.8	1508.03	829.404	3586.49	4187.16	1250.74	1298.74	292.466	900.946
CHRAC1	2970.39	5546.89	4639.91	1124.69	1460.53	2378.61	3187.12	1862.6	1661.16	3830.23	3926.34	2948.82	2372.05	1072.37	1402.18
CHRNB1	1173.09	2887.82	3129.24	475.831	634.745	1115.22	1249.97	964.963	504.24	1375.4	1797.52	1688.95	639.277	422.451	761.362
CHST11	2303.13	5632.67	5341.29	1581.99	1164.73	2947.92	2695.43	2154.34	1046.18	3836.03	1868.01	2346.27	1426.6	1733.13	2087.4
CHST12	8642.1	9149.52	12597.9	1699.4	1756.33	2300.62	2725.05	2751.27	1128.65	4683.33	3778.31	2802.74	1615.02	1938.94	1560.79
CHST7	678.023	1844.2	809.286	302.802	363.592	545.91	408.757	807.876	259.189	1897.71	1078.51	958.593	343.191	444.115	551.988
CHSY1	893.268	1129.39	1942.29	698.298	813.459	1286.79	1546.17	628.348	360.508	1085.23	1402.77	1104.66	726.757	725.748	716.95
CHTF8	2087.88	4017.21	4451.07	568.526	647.07	951.444	1184.8	1494.57	756.36	2205.28	2375.54	1588.53	871.436	411.619	970.737
CHTOP	4498.63	8005.83	8281.69	1371.88	1842.61	2846.53	2991.63	3164.18	1625.82	4567.26	4899.11	4418.66	2092.79	1354.01	1909.75
CHUK	624.212	1129.39	809.286	358.418	314.291	499.118	550.933	610.395	365.22	911.131	1120.8	776.004	767.133	693.252	482.196
CHURC1	5176.65	12237.5	13542	1748.84	3475.69	6862.87	7393.17	5780.8	2919.41	8600.61	12540.3	12799.5	5891.44	2653.86	4098.67
CIAO1	3357.83	5303.86	4046.43	1217.39	1435.88	3158.48	3204.89	3213.55	1303.01	4764.58	4955.51	4263.46	2119.71	1776.46	2119.13
CIAPIN1	1086.99	2687.67	1294.86	376.957	425.217	647.294	687.186	1445.2	683.316	2042.79	1797.52	1342.03	679.653	335.794	761.362
CIB1	8975.73	18956.7	20609.8	3503.85	5071.8	7642.75	8524.66	8146.08	3414.22	10556.3	13957.2	16003.9	5201.7	1451.5	3800.47
CIC	1065.46	2516.12	2454.83	939.304	714.858	1193.2	1368.45	1108.58	631.478	1381.2	2290.95	2081.52	804.143	736.581	875.567
CINP	1162.33	2072.94	2023.21	432.574	745.671	1091.82	995.234	1315.04	650.328	1741.01	2248.66	1798.5	921.905	476.611	640.813
CIR1	3659.17	7705.61	7661.24	2175.23	2502	4094.33	4123.11	4568.99	2269.08	6760.94	7556.62	7577.45	3778.46	1841.45	2664.77
CIRBP	15928.2	29078.3	34421.6	5975.7	6131.76	11238	11646.6	8621.83	3616.86	12111.7	13858.5	16533.4	6672.03	2632.19	5278.78
CISD1	2453.8	4060.1	4127.36	778.633	1035.31	2019.87	1504.7	1831.18	883.598	3458.81	3785.36	2492.34	1261.73	617.428	1097.63
CISD2	5424.18	9692.77	12058.4	1396.6	1873.42	2986.91	3210.82	3043	1517.43	4166.83	5773.2	4774.71	2075.97	1559.82	2131.81
CISD3	1786.54	2887.82	3479.93	457.293	819.622	1052.83	841.21	1539.45	711.591	2257.51	3221.43	2428.44	1150.7	476.611	742.328
CITED2	6059.16	18699.3	19099.1	2317.36	1774.82	2518.99	2855.37	4165.05	1894.43	5478.39	4899.11	5130.76	2600.85	1852.28	2284.09
CIZ1	1560.53	2873.52	3318.07	655.041	597.769	803.268	953.766	1543.94	596.134	1915.12	2093.58	1515.49	794.049	779.909	989.771
CKAP2	947.08	1901.38	2266	648.861	690.208	1224.4	1575.79	2580.71	1270.02	3545.87	3651.42	2218.46	2136.53	1559.82	1224.52
CKAP5	774.883	1329.54	1321.83	506.73	548.469	1232.2	1024.85	1225.28	610.272	1706.19	2269.8	1177.7	1399.68	1115.7	805.775
CKB	2625.99	3159.44	4855.71	1155.59	1029.15	2620.37	2345.91	718.112	400.564	835.687	1452.11	1369.42	571.985	75.8245	387.026
CKLF	10084.2	13138.1	19800.5	2749.94	3691.38	5053.57	5835.15	4560.01	2730.91	7869.38	8127.59	7677.87	3499.2	1559.82	3108.9
CKS1B	3938.99	9521.22	9037.03	1476.93	1244.84	1801.5	2648.03	1853.63	893.023	2803.03	3884.04	2684.06	1100.23	649.924	1192.8
CKS2	3605.36	5875.71	4882.69	821.891	449.868	1286.79	1161.11	2028.67	885.954	3238.29	2333.25	2026.74	804.143	736.581	1414.87
CLASP1	893.268	1858.5	2239.02	704.478	640.907	1123.02	1238.12	1395.83	640.903	1712	1445.06	1268.99	1019.48	1321.51	958.048
CLASP2	1721.96	2387.45	1564.62	488.191	474.518	1115.22	1184.8	1153.47	426.483	1549.5	1409.82	1241.61	888.259	1159.03	837.499
CLASRP	1840.35	3659.81	3399	716.837	456.03	779.872	1238.12	1166.93	513.665	1578.52	1628.34	1497.23	709.934	725.748	831.154
CLCC1	538.113	1186.58	863.238	302.802	382.079	772.073	764.198	821.34	402.921	882.114	1219.49	1031.63	514.786	574.1	545.643
CLCN3	1216.14	2287.38	2724.6	1118.51	1361.93	1980.87	2908.69	3590.56	2106.5	3975.32	4278.79	3030.98	2577.3	2762.18	1471.97
CLCN7	699.548	1944.27	1699.5	364.598	406.73	694.086	781.97	1045.75	405.277	1363.79	1571.95	958.593	511.422	909.894	761.362
CLDN15	904.031	2258.79	3452.95	271.904	308.129	327.546	776.046	911.104	249.764	1073.63	951.626	858.169	336.462	617.428	444.128
CLDND1	10686.9	17655.7	22120.5	4418.43	4646.58	10161.7	9596.9	9012.3	3967.94	11542.9	15063.9	13475.1	6204.35	5231.89	4473
CLEC16A	462.778	1186.58	971.143	284.263	277.316	631.696	669.414	659.765	296.889	777.653	690.81	894.687	366.743	368.29	355.302
CLEC2B	11278.9	11637	8956.1	3794.29	4270.66	6589.92	7867.09	6763.71	3084.35	8832.74	10305.8	15921.8	5329.55	3195.46	3191.38
CLEC2D	22633.1	26976.8	35150	6921.18	6748.02	12782.1	12997.3	9568.84	4215.35	12436.6	19258.1	21417.7	8048.16	6325.93	5932.28
CLECL1	1000.89	643.325	917.191	160.67	234.178	389.936	598.325	736.065	365.22	789.26	570.976	620.803	208.606	769.077	469.507
CLIC1	21137.1	31594.4	33882.1	7780.15	8183.9	15152.9	13844.4	10031.1	4262.48	14415.6	16530.1	19737.9	7607.4	3314.61	5951.32
CLIC3	764.121	743.398	593.476	105.054	67.7883	233.962	207.341	982.915	374.646	2530.27	1663.58	821.651	1073.31	368.29	222.064
CLINT1	1721.96	5361.04	4585.95	1625.24	2273.99	4289.3	4739.21	4429.85	2514.13	5785.97	6351.22	5012.07	4172.12	2469.71	3134.28
CLIP1	1894.16	3616.92	3614.81	1069.08	1565.29	2651.56	3234.51	4124.65	1941.56	5263.67	5582.87	3971.31	2456.17	2718.85	2518.84
CLIP4	914.793	1000.73	1186.95	451.113	443.705	1177.61	1137.41	1642.68	596.134	1746.82	1607.19	1615.91	1285.28	1061.54	685.226
CLK1	10805.3	20214.7	26571.6	3676.88	3882.42	9163.5	7718.99	4595.92	2422.24	6969.86	7803.33	12406.9	5070.48	2957.15	3343.65
CLK2	667.261	1086.51	1672.52	222.467	295.803	436.728	568.705	574.489	344.014	678.995	852.939	666.45	521.516	574.1	444.128
CLK3	3293.25	6804.95	6609.17	1205.03	930.548	1949.68	2055.63	2131.89	1024.97	3017.76	3785.36	3697.43	1271.83	1094.04	1433.9
CLK4	2529.13	5189.49	5853.83	1099.97	1670.06	3376.85	2956.08	2540.32	1208.76	3220.88	3961.58	3989.57	2284.57	1808.96	1751.13
CLN3	462.778	986.432	1106.02	166.85	228.015	311.949	467.997	471.261	207.351	655.782	867.037	721.227	272.534	693.252	209.375
CLN5	688.785	2087.23	2319.95	549.987	1066.12	2019.87	1800.9	1781.81	902.448	2025.38	2939.47	2318.88	1106.96	1234.86	850.188
CLN8	1678.91	4817.79	3425.98	970.202	640.907	1684.52	2245.2	1570.87	593.778	2599.91	2720.95	1597.66	844.519	790.741	1224.52
CLNS1A	4100.42	9392.55	9603.53	1804.45	2452.7	4437.47	4300.83	4775.44	1880.3	6337.29	6647.29	7586.58	2896.93	1050.71	2962.97
CLOCK	839.457	1429.61	2778.55	519.089	782.647	1317.98	2049.71	1481.11	817.623	2071.81	2424.88	1853.28	1133.88	1104.87	939.014
CLP1	968.604	2173.01	2131.12	432.574	505.331	1037.23	1226.27	1054.73	461.827	1404.42	1938.5	1004.24	588.808	422.451	767.707
CLPB	796.408	1372.43	1591.6	327.52	289.641	491.319	598.325	650.789	303.958	742.833	852.939	629.933	437.4	487.443	412.405
CLPP	5176.65	12323.3	12085.3	2620.16	2662.23	4593.45	4733.29	4533.08	1835.53	7573.41	7295.8	8170.87	3236.76	1213.19	3096.21
CLPTM1	3788.32	6590.51	5907.79	852.789	1004.5	1583.14	1682.42	1943.39	801.129	3000.35	2847.83	2136.29	995.926	1191.53	1262.59
CLPTM1L	936.317	1987.16	3560.86	1050.54	1405.07	1973.08	2245.2	2944.26	1314.79	3975.32	4370.43	2903.17	1678.94	1516.49	1586.17
CLPX	1442.14	2973.59	2292.98	803.352	727.183	1700.12	1717.96	2158.82	1020.26	2826.25	3009.96	2264.11	1594.83	1332.34	1484.66
CLSPN	193.721	886.359	566.5	241.006	191.04	272.955	272.505	475.749	164.938	766.046	690.81	228.236	222.065	368.29	336.268
CLSTN1	1926.45	3445.36	4397.12	1273	905.898	1746.91	1806.82	2324.89	864.748	2826.25	3024.06	2492.34	2089.43	2458.88	1757.48
CLSTN3	1711.2	2015.75	3372.02	642.681	431.38	959.243	1232.19	911.104	593.778	2153.05	1543.75	1460.71	1150.7	1169.86	1027.84
CLTA	5564.09	12594.9	11464.9	2552.19	3321.63	5966.02	6113.58	7190.09	2957.11	10266.2	12145.6	9987.63	4831.59	2123.09	4276.32
CLTB	4746.16	8134.49	10116.1	1340.98	1688.54	3275.46	3270.06	4286.23	1854.38	5548.03	6689.58	5331.6	2368.69	985.718	2277.74
CLTC	2335.41	4288.84	5934.76	1619.06	2033.65	2838.73	3518.86	3482.84	1757.77	4486.01	5702.71	3916.54	2900.3	2426.38	2195.26
CLU	7307.58	7219.54	14081.6	729.196	1096.94	2737.35	1267.74	807.876	374.646	713.816	916.381	1588.53	948.822	454.947	1287.97
CLUAP1	1151.56	1744.13	2346.93	432.574	554.631	982.639	1007.08	1324.02	490.102	1787.44	1980.79	1780.24	921.905	682.42	805.775
CMAS	1754.25	3388.18	4100.38	710.657	838.11	1528.55	1670.57	2755.75	1109.8	3412.39	2995.86	2419.31	1574.64	855.733	1243.56
CMC1	2313.89	4074.39	2508.79	463.472	942.873	1746.91	1972.7	3249.46	1123.94	4863.23	3242.58	2547.12	1382.86	812.405	1161.08
CMC2	3992.8	9049.44	8065.88	1958.94	1867.26	3649.8	3903.93	3976.54	1958.05	6406.93	6266.63	5788.08	2385.51	1440.66	2284.09
CMIP	3928.23	4817.79	7364.5	1464.57	1485.18	2784.14	2671.73	3563.63	1557.49	3917.28	4800.43	4939.04	3711.17	2578.03	2334.84
CMPK1	12086	16168.9	20313.1	2663.42	3420.23	6363.76	7416.87	5457.65	2997.16	7225.21	9036.92	7239.66	4552.33	2350.56	3495.92
CMSS1	2841.24	7777.09	7904.02	902.226	1460.53	2994.71	2168.19	1310.55	775.21	2425.81	1571.95	4418.66	999.291	476.611	926.324
CMTM3	5531.81	11279.6	10952.3	1736.48	1540.64	3213.07	3305.6	4425.36	2019.32	5339.11	5561.73	3962.19	2415.79	1603.15	2449.05
CMTM6	5467.23	11951.6	12004.4	2613.98	2600.61	5802.25	6303.15	5839.15	2723.84	7097.53	10679.4	6993.17	3812.11	2664.69	3438.82
CMTM7	4025.09	8963.67	7526.36	1118.51	1053.8	2175.84	1996.39	1808.74	598.49	2913.3	3905.19	3195.31	1184.34	487.443	1471.97
CMTM8	1818.82	4817.79	6231.5	1310.08	1546.81	3665.4	3548.48	1068.19	558.434	1920.92	3291.92	2008.48	1073.31	292.466	1173.77
CMTR1	322.868	829.175	1564.62	203.928	357.429	623.898	669.414	659.765	447.69	1120.05	923.43	931.205	804.143	996.55	647.158
CMTR2	699.548	1829.9	2319.95	352.239	511.493	982.639	1125.56	1485.59	556.078	2228.5	2650.46	1296.38	787.32	1050.71	862.877
CNBD2	699.548	2230.19	1861.36	414.035	357.429	577.105	752.35	727.088	452.402	1566.91	916.381	967.723	598.902	324.962	431.439
CNBP	17854.6	32909.7	32533.3	5580.21	6464.54	11573.3	11445.2	9084.11	3996.22	11542.9	15938	16643	7331.5	3076.31	5024.99
CNDP2	1937.21	5918.59	5584.07	951.663	967.524	1692.32	1860.14	2392.21	1185.2	3162.84	3172.09	2501.47	1349.21	1104.87	1427.55
CNEP1R1	828.695	1543.98	1969.26	426.394	468.355	904.652	864.906	727.088	478.321	1149.07	1254.74	757.745	467.682	628.26	767.707
CNIH1	7791.88	9335.37	11033.3	1384.24	1799.47	3259.86	3370.76	3101.35	1409.04	4625.29	7049.08	6381.49	2678.23	931.558	1858.99
CNIH4	3756.03	6890.73	7175.67	1619.06	1626.92	3532.82	3121.96	2867.96	1437.32	4578.87	4525.51	4619.51	1773.15	1148.2	1700.38
CNN2	4100.42	6519.03	6474.29	1359.52	1429.72	2378.61	2831.68	3020.56	850.61	3122.22	4102.57	5559.84	2267.75	1126.53	1655.96
CNNM3	344.393	814.879	1456.71	512.909	610.095	881.255	1261.82	920.081	442.977	1741.01	1409.82	1670.69	787.32	1245.69	875.567
CNOT1	2550.66	5604.08	4963.62	1767.37	1596.11	3205.27	2950.16	2589.69	1550.42	4102.99	4715.84	4336.49	2984.41	2989.65	1846.3
CNOT10	1183.85	2401.75	2158.1	494.37	597.769	1123.02	1113.71	1157.96	525.446	1450.85	1952.6	1497.23	1211.26	779.909	704.26
CNOT11	1054.7	1558.28	3749.69	389.317	462.193	764.275	888.602	1575.36	730.441	1868.69	2213.41	1570.27	874.8	758.245	755.018
CNOT2	2862.76	5375.34	5907.79	1656.14	1756.33	3267.66	3732.13	3608.51	1569.27	4677.52	4870.92	4911.65	2442.71	1873.95	1979.54
CNOT3	1420.62	3631.21	3372.02	679.759	647.07	1138.61	1273.66	1207.33	671.534	1973.15	2192.26	1698.08	1255	1202.36	951.703
CNOT4	3110.3	7734.2	7957.98	2119.61	2237.01	4109.93	4401.54	3581.58	1934.49	5310.09	6210.24	5276.83	3304.05	2502.21	2740.9
CNOT6	882.506	1272.35	1834.38	494.37	603.932	1006.03	1090.02	1337.48	723.372	1677.18	1762.27	1278.12	1278.55	1180.7	875.567
CNOT6L	8276.19	26462.1	35662.5	7217.81	7678.56	16993.4	15011.5	8680.18	3237.5	12674.6	12730.6	15483.6	8993.62	4289.5	6148
CNOT7	5897.72	9749.95	11410.9	1761.19	1910.4	3283.26	4022.41	3846.39	1753.06	4845.82	6421.71	4975.55	2732.07	1765.63	2385.6
CNOT8	2550.66	4388.91	4181.31	772.454	967.524	1473.96	1806.82	1579.85	897.735	2681.16	3059.3	2264.11	1557.82	953.222	1452.93
CNOT9	1969.5	3674.1	3048.31	580.885	517.656	889.054	1119.64	1359.92	603.203	1822.26	1952.6	1679.82	972.374	628.26	939.014
CNP	2109.4	3288.11	4828.74	704.478	493.006	1115.22	1427.69	1988.27	706.878	2205.28	2171.12	1552.01	787.32	628.26	1002.46
CNPPD1	2959.62	5975.78	6663.12	982.561	1343.44	1856.1	1901.61	2401.19	1093.31	3040.97	3602.08	2903.17	1217.99	812.405	1421.21
CNPY2	6995.48	14482	18640.6	2292.64	3093.61	4398.48	5604.12	4582.45	2344.48	7892.6	9340.03	7960.89	3721.27	2188.08	3464.2
CNPY3	5122.84	10336.1	10304.9	1495.47	1509.83	2674.96	2896.84	2589.69	1215.83	4149.42	4828.62	4208.68	1746.24	1180.7	1694.03
CNPY4	1732.73	3130.85	2751.57	469.652	1084.61	1505.15	1605.41	1647.17	893.023	1909.31	3108.65	2099.78	1066.58	628.26	913.635
CNST	893.268	2473.23	1321.83	871.328	1072.29	2019.87	2422.92	1790.79	987.273	2681.16	2981.76	3094.89	2483.09	2047.26	1706.72
CNTRL	1775.77	4245.95	3048.31	1452.21	1657.73	2979.11	3104.18	4066.31	1840.24	4909.66	5512.38	3825.24	2866.65	3065.47	2296.78
COA1	2055.59	4274.54	3749.69	568.526	813.459	1629.93	1966.77	2863.47	829.404	2890.08	2622.26	1971.96	1527.54	1754.79	1332.38
COA3	2873.53	4102.99	4532	772.454	1115.43	1614.34	1599.48	2719.85	1102.73	3174.45	3580.93	2510.6	1436.69	563.267	1307.01
COA4	2841.24	5646.97	4774.79	1192.67	1879.58	3361.25	3222.66	3559.14	1771.91	4503.42	5293.86	4564.73	2153.35	671.588	2087.4
COA5	1183.85	2644.78	2859.48	463.472	838.11	1489.56	1433.61	1804.26	812.91	2663.75	2904.22	3040.11	1083.41	476.611	989.771
COA6	1377.57	3945.73	3884.57	692.118	1232.51	1988.67	1510.62	3698.28	1583.41	4404.77	5159.93	3724.82	1345.85	660.756	1421.21
COA7	387.442	1000.73	728.357	185.389	160.227	194.968	385.061	480.237	134.307	557.124	888.184	520.379	279.263	324.962	291.856
COASY	1765.01	3731.29	3452.95	488.191	480.681	678.489	864.906	1171.42	544.296	1787.44	1966.69	1351.16	672.923	444.115	780.397
COG1	1366.81	2730.56	1888.33	364.598	412.892	647.294	823.438	969.451	388.783	1172.28	1536.7	1259.87	642.642	704.084	634.469
COG2	1000.89	1987.16	1915.31	642.681	634.745	1466.16	1800.9	1494.57	673.891	2135.64	2650.46	1725.47	1403.05	899.062	818.465
COG3	1226.9	2787.74	1834.38	512.909	443.705	912.45	829.362	821.34	466.54	1479.86	1268.83	1332.9	972.374	1039.88	577.367
COG4	581.163	2058.64	971.143	253.365	363.592	467.923	740.502	1853.63	622.053	2106.63	1233.59	1369.42	1016.11	877.397	881.911
COG5	968.604	2673.37	1483.69	537.628	684.045	1286.79	1326.98	973.939	768.141	1328.97	2446.03	1670.69	905.082	1083.21	723.294
COG6	473.54	757.694	1294.86	278.083	246.503	553.709	497.617	628.348	336.945	876.31	965.724	712.098	602.266	379.122	393.371
COG8	430.491	972.136	836.262	210.107	178.715	335.345	414.681	394.961	155.513	713.816	599.172	675.58	363.379	584.932	310.89
COIL	1420.62	4060.1	2805.52	951.663	1515.99	2456.6	2381.45	2082.52	1225.26	3528.46	4067.32	3295.73	1638.57	1029.05	1446.59
COL4A3BP	1818.82	4474.69	4100.38	1588.16	1861.1	3291.06	3939.47	3711.74	1790.76	4781.99	5702.71	4144.77	2476.36	2058.09	2550.56
COL5A1	96.8604	285.922	80.9286	92.6944	80.1134	179.371	231.037	125.67	233.27	394.63	415.896	191.719	168.231	357.458	234.753
COL6A2	5025.98	2802.04	2940.41	475.831	745.671	787.671	1398.07	430.867	292.176	800.866	719.006	538.638	420.577	227.473	310.89
COLGALT1	1226.9	2401.75	1618.57	475.831	388.242	717.482	835.286	709.135	421.771	1033	838.841	776.004	316.274	314.13	545.643
COMMD1	2776.67	4317.43	3102.26	741.556	1300.3	1856.1	1806.82	1934.41	968.423	2721.79	1727.03	2711.45	969.01	368.29	945.358
COMMD10	473.54	1000.73	809.286	216.287	419.055	460.124	456.149	816.852	384.071	731.226	599.172	903.816	514.786	216.641	285.511
COMMD2	3379.35	6318.88	5718.95	1687.04	1879.58	3517.22	3589.95	3231.5	1576.34	5257.86	5392.55	4893.39	2368.69	1386.5	2074.71
COMMD3	3271.73	7920.05	6528.24	1371.88	2187.71	2713.95	3092.34	4039.38	1585.76	6273.45	7006.79	6728.41	2149.99	1278.18	2525.19
COMMD4	1248.42	2444.64	2400.88	692.118	727.183	1006.03	1403.99	2329.37	711.591	2582.5	2847.83	1880.67	831.06	660.756	837.499
COMMD5	2669.04	6290.29	5098.5	1025.82	1405.07	1887.29	1558.02	2230.63	975.492	3360.16	2967.66	2775.36	1110.32	877.397	1211.84
COMMD6	14152.4	28034.7	27542.7	3856.09	5792.82	12010	10663.2	9227.74	4132.88	12430.8	16332.7	19108	7445.9	2058.09	4733.14
COMMD7	3325.54	6190.22	5584.07	1254.46	1756.33	2628.17	2790.21	3841.9	1595.19	5060.55	4955.51	4902.52	1789.98	801.573	1922.44
COMMD8	1894.16	3316.7	3587.83	636.502	1115.43	1341.38	1664.65	3514.26	1522.14	3661.93	4321.09	2401.05	1796.71	736.581	1408.52
COMMD9	1409.86	2673.37	2373.91	562.346	573.119	920.249	1048.55	1862.6	815.266	2338.76	2206.36	1515.49	942.093	595.764	716.95
COMT	2421.51	3602.62	3587.83	803.352	1435.88	1902.89	2334.06	2818.59	1425.54	4607.88	3284.87	1898.93	1133.88	985.718	1338.73
COMTD1	1549.77	4960.75	3722.71	957.843	1805.63	2230.43	2197.81	1660.63	954.286	2832.05	3031.11	2939.69	1096.86	454.947	1078.6
COP1	1797.3	2902.11	3021.33	407.856	690.208	1091.82	1451.38	1355.44	591.422	1741.01	1628.34	1579.4	1073.31	823.237	735.984
COPA	3314.78	7076.58	8254.72	2342.08	2015.16	3696.59	3619.57	3738.67	1467.95	4956.09	5533.53	4528.21	2796	2198.91	2068.37
COPB1	3174.87	7848.57	7931	2193.77	3056.64	4648.04	5023.56	5511.51	2935.9	7114.94	7345.14	6783.19	4528.77	2599.7	3533.99
COPB2	2292.36	5789.93	5665	1619.06	2101.44	2581.38	3589.95	4165.05	1986.33	5658.3	6104.51	4099.13	2876.75	1548.99	2271.4
COPE	10966.8	23988.9	29538.9	4375.18	5620.27	8391.42	7778.23	8101.2	3517.9	11136.7	14260.3	14415.4	5588.63	1830.62	4238.25
COPG1	1463.67	4717.72	3884.57	401.676	610.095	850.06	947.842	1382.37	553.721	1682.98	1825.71	1068.15	582.079	411.619	628.124
COPRS	1463.67	2887.82	3075.29	704.478	610.095	1107.42	1321.06	1768.35	655.041	2344.57	2629.31	1332.9	750.309	476.611	1053.22
COPS2	2895.05	5704.15	6069.64	1557.27	1879.58	3423.64	3471.47	3446.94	1781.33	5188.22	5540.58	5806.34	3825.57	2025.6	2518.84
COPS3	3045.72	7333.91	6690.1	1439.85	1620.76	2799.74	3501.09	2791.66	1413.76	4793.59	4617.15	4354.75	1853.9	693.252	1941.47
COPS4	2862.76	4932.16	4720.83	914.585	1343.44	2238.23	2174.11	2383.23	1234.68	3464.62	4236.5	2976.2	1517.44	530.771	1465.62
COPS5	3067.25	6847.84	5611.05	1822.99	2224.69	3540.62	3898	3729.69	1828.46	6076.14	5660.41	4665.15	2674.87	1527.32	2391.95
COPS6	7490.54	12623.5	12570.9	2391.52	2939.55	5209.54	4952.48	4932.53	2113.57	7376.1	7648.25	7413.12	3196.39	2231.41	2836.08
COPS7A	570.4	1372.43	1537.64	179.209	437.543	514.716	556.857	794.411	426.483	1369.6	1141.95	666.45	538.339	346.626	425.094
COPS7B	1592.82	3245.22	3291.1	469.652	523.819	1154.21	1285.51	1072.68	504.24	1526.29	1818.66	1460.71	743.58	779.909	869.222
COPS8	2991.91	5403.93	5395.24	685.939	875.085	1512.95	1481	1808.74	798.772	2785.62	3066.35	2181.94	1170.89	682.42	1154.73
COPS9	11225	22101.8	26625.5	2811.73	3814.63	7736.33	6800.77	6611.12	3909.04	10684	12406.4	12178.7	5629	1830.62	4428.59
COPZ1	3271.73	7348.21	6555.22	914.585	1546.81	2230.43	1972.7	4169.54	1694.15	5269.47	5329.11	5368.12	2065.87	985.718	1808.24
COQ10A	1614.34	2787.74	2266	574.706	542.306	1208.8	1267.74	929.057	339.302	1456.65	2100.63	1214.22	699.84	736.581	583.711
COQ10B	3142.58	6619.1	6798	1297.72	1509.83	2589.18	3204.89	3150.72	1901.5	4491.82	5152.88	4610.38	2405.7	1949.77	1928.78
COQ2	699.548	2044.35	944.167	271.904	382.079	709.684	604.249	646.301	256.832	882.114	1057.36	849.04	386.931	303.298	355.302
COQ4	1388.33	3974.32	3560.86	593.244	961.361	1247.8	1362.52	1759.37	984.917	2628.93	2347.34	2656.67	1086.77	725.748	786.741
COQ5	527.351	957.84	971.143	191.569	351.267	350.942	473.921	1261.18	464.183	1334.78	1141.95	1086.41	434.036	249.138	513.92
COQ6	721.072	1915.68	1753.45	444.933	597.769	553.709	770.122	879.687	334.589	1340.58	1381.62	776.004	538.339	379.122	431.439
COQ7	764.121	1829.9	1402.76	376.957	733.346	686.287	1001.16	812.364	466.54	1317.37	1297.03	2099.78	497.963	346.626	412.405
COQ8B	570.4	1572.57	971.143	185.389	203.365	382.137	438.377	866.222	306.314	1230.32	1113.76	730.357	370.108	324.962	463.162
COQ9	645.736	1386.72	1510.67	241.006	388.242	499.118	497.617	991.892	417.058	1485.67	1304.08	995.111	545.068	346.626	539.298
CORO1A	13334.5	20600.7	26544.6	4097.09	4098.11	6207.78	6581.58	8639.78	3249.28	10939.4	11708.5	12142.2	5561.71	1808.96	4289.01
CORO1B	3110.3	4874.98	4289.21	1328.62	1448.2	2292.82	2488.09	2634.57	763.429	3209.27	4299.94	6089.35	1443.42	1083.21	1878.03
CORO1C	1356.05	1329.54	1375.79	383.137	308.129	405.533	758.274	439.843	202.638	887.917	726.056	346.919	282.628	422.451	425.094
CORO2A	1345.28	2530.41	2805.52	815.711	764.159	1403.77	2067.48	1481.11	798.772	1793.24	2037.18	1579.4	827.696	834.069	1173.77
CORO7	2313.89	4503.28	4532	1415.14	1127.75	1817.1	2014.16	1822.21	926.011	2884.28	3143.89	2154.55	1019.48	1061.54	1471.97
COTL1	8599.05	23631.5	27057.1	4152.71	4036.48	8874.94	7564.97	9057.18	3567.38	11345.6	12342.9	8554.3	5174.78	2448.05	4568.17
COX10	279.819	900.656	593.476	234.826	277.316	616.099	545.009	480.237	275.683	783.456	775.399	629.933	629.183	563.267	406.06
COX11	1711.2	3531.14	2212.05	828.07	992.174	1692.32	2079.33	2109.45	954.286	3006.15	3454.05	2191.07	1376.13	823.237	1046.87
COX14	9309.36	20114.6	20771.7	3188.69	3395.58	7135.83	7126.59	6431.59	2745.04	8797.92	10778	12973	4734.02	1419	3584.75
COX15	355.155	943.544	566.5	173.03	332.779	358.741	515.389	812.364	367.577	1131.66	1043.26	967.723	622.454	389.954	412.405
COX16	1980.26	3631.21	3075.29	129.772	764.159	1224.4	1208.5	583.466	593.778	806.67	2361.44	2163.68	1187.71	660.756	888.256
COX17	7770.36	12552	15511.3	1408.96	2230.85	4531.06	3554.41	3213.55	2902.91	6198.01	6851.71	6344.97	3081.99	1364.84	2233.33
COX18	634.974	1644.05	1456.71	302.802	240.34	506.917	710.882	664.253	318.095	1125.86	1219.49	1004.24	578.714	541.603	387.026
COX19	2690.57	6733.47	5907.79	1476.93	1577.62	2542.38	2802.06	2935.28	1793.11	4729.75	4842.72	4683.41	2203.82	1581.48	1966.85
COX20	6672.61	9378.25	8605.41	2088.71	2754.67	5849.04	5319.76	3936.15	2563.61	4961.89	8162.84	6764.93	2735.43	1765.63	2353.88
COX4I1	24699.4	42916.9	55031.4	8429.01	9071.31	16470.9	16048.2	11862.3	4707.81	15924.5	21408.1	25535.1	10231.8	3184.63	6173.38
COX5A	9750.62	22244.8	21796.8	3800.47	4128.92	6387.15	6824.46	8244.82	3251.64	10852.3	12561.5	12388.7	4824.86	1559.82	4206.53
COX5B	18349.7	29049.7	34853.2	4566.75	6131.76	11097.6	9638.37	8909.07	3904.32	12581.7	15550.3	16816.5	6961.39	2198.91	4961.55
COX6A1	20028.6	35940.4	44564.7	5333.02	6279.66	11674.7	11617	9335.45	4319.03	13121.4	16748.6	17145.1	7025.32	3087.14	5589.67
COX6B1	17381.1	31165.5	41732.2	4369	6501.51	10247.5	9525.82	9371.36	4340.23	13231.7	16480.8	19865.7	7822.73	2177.25	5424.71
COX6C	15659.1	29450	35473.7	4177.43	5829.79	11705.9	9691.69	8675.69	4288.4	12750	15529.1	15474.4	7267.57	2415.55	5450.09
COX7A2	19135.3	35125.6	49986.9	5394.82	6834.29	12158.2	10989	9479.07	4512.24	13637.9	17242.1	20313	8027.97	2448.05	5513.53
COX7A2L	9729.09	13710	13650	2854.99	3500.34	5778.85	6972.56	6516.86	3188.02	9459.51	12124.4	12534.7	4666.72	1505.66	3610.13
COX7B	12742.5	28606.5	27542.7	4257.76	5207.37	9880.98	8003.34	8096.71	3960.87	11322.4	13731.6	15319.2	6392.77	2101.42	4682.38
COX7C	24408.8	42616.7	66685.2	7254.88	8565.97	18077.4	15550.5	11251.9	4835.05	15634.3	21048.6	25717.7	10151	2740.51	6471.58
COX8A	13463.6	23302.7	26733.4	4171.25	4856.11	8017.08	8003.34	7944.11	3894.9	11601	13914.9	14141.5	6305.29	2144.75	5063.06
CPD	2948.86	4317.43	6717.07	1903.33	1084.61	3361.25	2760.59	1252.21	643.259	2466.44	2417.84	2282.36	1298.74	1548.99	1484.66
CPEB4	678.023	1486.8	1942.29	605.604	486.843	1052.83	1095.94	1072.68	699.81	1601.73	1924.4	1725.47	1043.03	1202.36	900.946
CPLANE1	258.294	500.364	782.31	234.826	283.478	413.332	592.401	641.812	292.176	719.619	627.368	392.567	592.172	1126.53	329.924
CPM	204.483	371.699	161.857	111.233	30.8129	116.981	106.632	2809.61	499.527	2431.62	1141.95	337.79	87.48	909.894	945.358
CPNE1	5101.32	10464.8	11869.5	2904.43	3105.94	4796.21	5106.5	2037.64	2127.7	7834.56	9572.65	6189.77	3862.58	2209.74	3096.21
CPNE2	172.196	1229.47	1079.05	210.107	92.4386	1107.42	699.034	448.82	162.582	1102.64	190.325	228.236	319.639	129.985	215.719
CPNE3	3174.87	4145.87	6042.67	1952.76	2545.14	3907.16	4508.17	4542.06	2177.19	5965.87	5653.36	5769.82	4330.26	1743.96	2798.01
CPNE7	893.268	1386.72	1672.52	494.37	554.631	499.118	728.654	2060.08	805.841	2286.53	2368.49	666.45	1362.67	574.1	755.018
CPOX	1334.52	3831.36	3291.1	698.298	973.686	1863.89	1954.92	3051.97	1493.87	3615.51	3298.97	2072.39	1376.13	1982.27	1567.14
CPPED1	333.63	957.84	701.381	234.826	160.227	452.326	361.365	911.104	379.358	1497.27	810.645	547.768	423.942	628.26	526.609
CPQ	484.302	986.432	998.119	179.209	345.104	452.326	438.377	372.52	421.771	661.585	352.454	1141.18	467.682	400.786	247.443
CPSF1	828.695	2173.01	1942.29	537.628	431.38	740.878	722.73	628.348	275.683	1189.69	958.675	894.687	474.411	281.634	393.371
CPSF2	925.555	1701.24	2292.98	500.55	721.021	1115.22	1208.5	1723.47	930.723	2141.45	2227.51	1999.35	1399.68	1483.99	1110.32
CPSF3	656.498	1658.35	1375.79	339.88	493.006	1021.63	900.45	1324.02	525.446	1810.65	1621.29	1570.27	790.685	422.451	672.537
CPSF4	1280.71	2001.46	1591.6	420.215	388.242	631.696	699.034	982.915	417.058	1166.48	1254.74	1232.48	474.411	368.29	513.92
CPSF6	2798.19	3845.66	3479.93	1137.05	1022.99	2051.06	2375.53	2841.03	1227.61	3580.69	3771.26	2346.27	1991.85	1917.28	1725.75
CPSF7	1894.16	4245.95	3668.76	976.381	813.459	1466.16	1552.09	1328.51	622.053	2002.17	2417.84	2063.26	1026.21	1137.37	1097.63
CPT1A	1173.09	1100.8	674.405	667.4	548.469	717.482	918.222	1736.93	841.185	2193.68	2594.06	1205.09	1180.98	1375.67	1034.18
CPT2	247.532	686.214	458.595	129.772	172.552	257.358	361.365	511.655	174.363	644.175	683.761	401.696	292.722	140.817	234.753
CPTP	1506.72	2430.34	2508.79	549.987	301.966	584.904	776.046	942.522	468.896	1990.56	1607.19	976.852	514.786	270.802	494.886
CRACR2A	452.015	543.253	755.333	259.544	283.478	319.748	408.757	516.143	353.439	957.558	648.516	593.415	783.956	682.42	609.09
CRADD	344.393	1086.51	863.238	154.491	129.414	233.962	248.809	839.293	261.545	1015.59	1163.1	492.991	238.888	379.122	323.579
CRAT	1033.18	1129.39	1025.1	179.209	252.665	319.748	473.921	574.489	334.589	812.473	1071.46	666.45	275.899	194.977	298.2
CRBN	4261.86	9649.88	9252.83	2206.13	2668.39	4718.23	4970.25	4860.72	2047.59	6314.08	8360.21	9056.42	3728	1700.63	2937.59
CRCP	893.268	2959.3	2319.95	914.585	1164.73	2253.83	3098.26	2297.96	1234.68	3493.63	4243.55	3304.86	2173.54	1830.62	1636.93
CREB1	2292.36	4832.09	5341.29	1464.57	1355.77	2698.36	3240.44	3222.53	1326.57	4520.83	5209.27	4272.59	2472.99	1819.79	2169.88
CREB3	4617.01	7462.57	7283.57	1631.42	1546.81	2815.34	3252.28	2410.16	1083.88	3667.74	4877.97	4199.55	1591.46	1018.21	1433.9
CREB3L2	710.31	3631.21	3830.62	463.472	727.183	733.08	817.514	1009.84	468.896	1915.12	1860.96	1387.68	918.54	1256.52	939.014
CREBBP	2217.03	5461.12	5341.29	2008.38	1842.61	3353.45	3726.21	3442.45	1710.65	4219.06	5674.51	3606.14	3065.17	3043.81	2550.56
CREBL2	2539.9	3402.48	3183.19	716.837	757.996	1388.17	1617.26	1606.77	907.16	1717.8	3143.89	2592.77	1335.75	1115.7	1154.73
CREBRF	3056.48	8134.49	8713.31	3565.65	3346.28	6675.7	7351.7	5996.23	2938.26	8652.84	9819.37	8837.32	4797.94	4527.8	5005.96
CREBZF	4703.11	6133.04	6393.36	4158.89	3019.66	7861.11	8554.28	5282.61	2247.87	8728.28	8994.63	9430.73	4999.82	3802.06	3940.05
CREG1	1646.63	3259.52	2212.05	512.909	511.493	1193.2	959.69	592.442	308.67	1201.3	1170.15	1132.05	450.859	400.786	659.847
CRELD1	1022.42	2416.04	2266	216.287	400.567	483.521	657.566	933.545	329.877	1073.63	1008.02	1159.44	353.285	346.626	564.677
CRELD2	2023.31	8005.83	9684.45	1390.42	1300.3	1208.8	1966.77	2598.67	1635.25	4410.57	4490.27	2547.12	1890.91	1267.35	1725.75
CREM	20609.7	31480.1	35824.4	5209.43	5484.69	12088	9851.64	7378.6	2462.29	9360.85	15691.3	17802.4	5137.77	1657.31	4796.58
CRIM1	1302.23	1658.35	2427.86	729.196	456.03	1473.96	1664.65	296.221	353.439	539.714	733.105	566.026	420.577	444.115	602.745
CRIP1	16961.3	28006.1	41678.2	710.657	2409.57	2994.71	4999.87	3253.94	2372.75	4921.27	8656.27	10635.8	2742.16	1700.63	3096.21
CRIP2	6446.6	3588.33	7634.26	1260.64	542.306	2012.07	947.842	668.742	223.845	1033	1177.2	1250.74	168.231	119.153	1110.32
CRIPT	2206.27	2773.45	3156.21	877.507	1066.12	1887.29	1889.76	2737.8	1182.84	3128.02	3912.24	2948.82	1406.41	899.062	1116.66
CRK	2561.42	6876.43	6474.29	1273	1133.91	2012.07	2648.03	2118.43	1043.82	2884.28	3496.35	2209.33	1413.14	1483.99	2233.33
CRKL	1485.19	2816.34	3749.69	865.148	764.159	1473.96	1546.17	1243.23	560.79	1926.72	2410.79	1853.28	1100.23	985.718	1008.81
CRLF3	2464.56	5561.19	5017.57	1044.36	1090.78	2300.62	2618.41	2728.82	1147.5	3313.73	3827.65	3003.59	2055.78	1624.81	1541.76
CRLS1	1334.52	3759.88	3560.86	525.268	579.282	818.866	1030.78	1207.33	666.822	1619.14	1769.32	1168.57	790.685	574.1	748.673
CRNDE	355.155	128.665	539.524	55.6167	80.1134	46.7923	82.9362	561.025	94.2504	586.141	246.718	127.812	151.408	43.3283	260.132
CRNKL1	1463.67	3059.37	2994.36	778.633	961.361	1910.69	1949	1777.33	1451.46	2936.51	3707.82	2236.72	2163.45	1613.98	1376.8
CROT	365.917	586.141	701.381	241.006	234.178	483.521	361.365	628.348	320.451	963.361	1022.12	566.026	605.631	444.115	437.783
CRTAP	1205.37	4617.65	4747.81	642.681	844.272	1770.31	1800.9	1081.66	617.34	2332.96	2283.9	2026.74	1376.13	953.222	1180.11
CRTC2	1506.72	2773.45	3075.29	840.43	573.119	1427.17	1415.84	619.371	622.053	1862.88	916.381	474.732	474.411	812.405	1338.73
CRTC3	2152.45	4774.9	4612.93	1062.9	1361.93	2402.01	2499.93	2428.12	876.529	3441.4	4046.17	3523.97	1530.9	1581.48	2062.02
CRY1	2486.08	3731.29	4073.41	1025.82	875.085	1411.57	2008.24	1009.84	688.028	1804.85	2410.79	1917.19	787.32	714.916	1275.28
CRY2	839.457	1672.65	1780.43	383.137	283.478	553.709	627.946	430.867	204.995	609.355	859.988	629.933	323.003	400.786	507.575
CRYBG1	3497.74	10093.1	12328.1	3102.17	2995.01	9272.68	5924.01	2297.96	1072.1	3244.09	3982.73	4975.55	2550.38	974.886	2626.7
CRYBG3	322.868	528.956	836.262	444.933	653.233	1115.22	1054.47	215.434	355.795	644.175	1325.23	1150.31	646.006	498.275	444.128
CRYZ	1431.38	1258.06	1079.05	166.85	431.38	436.728	491.693	655.277	421.771	1230.32	754.252	702.968	642.642	303.298	444.128
CRYZL1	2410.75	5461.12	5260.36	512.909	591.607	959.243	1321.06	1862.6	709.235	2245.91	2431.93	1807.63	868.071	1299.85	1034.18
CS	1162.33	2673.37	2940.41	636.502	733.346	1076.22	1374.37	736.065	659.753	1317.37	1719.98	1825.89	817.602	1007.38	964.392
CSAD	570.4	1987.16	1699.5	308.981	437.543	584.904	787.894	1225.28	695.097	2002.17	1924.4	2200.2	619.089	476.611	755.018
CSDE1	9901.29	18084.6	19719.6	4529.67	4812.97	8921.74	9875.33	7553.64	3442.5	9999.22	12166.7	13310.8	6984.94	3108.8	4428.59
CSE1L	1657.39	3331	3776.67	636.502	579.282	1185.41	1415.84	1350.95	497.171	1561.11	2107.68	1798.5	1191.07	823.237	735.984
CSF2	581.163	629.029	404.643	61.7963	104.764	109.182	77.0122	166.063	139.019	255.349	232.62	36.5178	13.4585	97.4886	152.272
CSGALNACT1	1926.45	4732.02	7580.31	1371.88	2742.34	4141.12	3607.72	4317.65	692.741	3069.99	2453.08	3313.99	2419.16	1624.81	1985.89
CSGALNACT2	2077.12	3888.54	3749.69	1476.93	1633.08	3103.89	4075.72	2805.12	1522.14	4178.43	4497.31	5085.11	3744.82	3379.6	2588.63
CSK	2765.9	5075.12	6528.24	1446.03	1127.75	2019.87	2511.78	3990.01	1585.76	4381.55	4983.7	4400.4	1941.38	1083.21	1865.34
CSKMT	1495.96	8120.2	8578.43	741.556	554.631	1809.3	1919.38	745.041	657.397	1503.08	1903.25	2747.97	598.902	649.924	850.188
CSNK1A1	7189.2	15782.9	14756	3676.88	4406.24	7486.77	8720.15	7616.47	3506.12	9732.27	12237.2	12343	5729.94	3791.22	4599.9
CSNK1D	9406.22	16097.4	16023.9	3713.96	3253.84	6660.11	7434.64	4048.35	1658.81	6656.48	6745.97	6637.12	3462.19	2708.02	3540.34
CSNK1E	1915.68	3245.22	2724.6	1378.06	1029.15	1770.31	2239.28	1786.3	874.173	3006.15	3327.17	2419.31	1133.88	1473.16	2030.3
CSNK1G1	516.589	1701.24	2185.07	605.604	721.021	1193.2	1267.74	1445.2	506.596	1816.46	1741.12	1460.71	894.988	1072.37	1021.49
CSNK1G2	2001.78	3087.96	4612.93	2045.46	2218.53	3057.1	4638.5	5188.36	2134.77	6923.43	7951.37	6080.22	3300.69	2697.18	2861.45
CSNK1G3	979.367	1987.16	1969.26	828.07	1022.99	1629.93	1866.06	2553.78	1225.26	3963.71	4659.44	3998.7	2600.85	2058.09	1827.27
CSNK2A1	3422.4	6647.7	6474.29	1581.99	1626.92	2893.33	3216.74	3639.93	1661.16	4613.69	5723.86	4354.75	2328.31	2339.73	1979.54
CSNK2A2	1237.66	2530.41	2697.62	1662.32	1645.41	3369.05	4229.75	3339.22	1981.62	5797.58	5463.04	4820.35	2637.86	1863.12	2379.26
CSNK2B	9739.85	17913	16347.6	2966.22	3130.59	5030.17	5059.11	5551.9	2431.66	7776.53	8811.35	9321.18	3785.19	1722.3	3185.03
CSPP1	785.646	2787.74	2373.91	852.789	992.174	1583.14	1652.8	1534.96	1076.81	2361.98	2868.98	1752.86	1466.97	1635.64	1173.77
CSRNP1	7253.77	8992.26	10358.9	1730.3	1324.95	2565.78	2417	731.576	466.54	1416.02	2079.48	2419.31	757.039	368.29	970.737
CSRP1	1237.66	3116.55	2967.38	525.268	684.045	1091.82	1048.55	1494.57	671.534	2153.05	1797.52	1524.62	790.685	422.451	1091.29
CST7	21901.2	21372.7	27057.1	4313.38	4708.2	9171.29	6362.39	4910.09	2170.12	8403.29	8339.06	14050.2	5501.15	2708.02	3743.37
CSTB	15573	25061.1	36040.2	2669.6	6002.34	9990.16	11670.3	6938.75	4022.14	10707.2	15952.1	12954.7	6143.79	1722.3	5037.68
CSTF1	2087.88	4160.17	2778.55	698.298	813.459	1130.81	1463.23	1710	843.541	2971.33	2290.95	2072.39	1312.2	834.069	1173.77
CSTF2T	1840.35	3988.62	3102.26	784.813	628.582	1653.33	1356.6	1243.23	565.503	1514.68	1466.21	1460.71	1251.64	823.237	786.741
CSTF3	1140.8	3159.44	3479.93	370.778	499.168	959.243	983.386	1000.87	475.965	1566.91	1388.67	985.982	716.663	660.756	716.95
CTBP1	1743.49	3688.4	3857.6	809.531	751.834	1333.58	1676.5	1633.7	855.323	2472.24	2551.77	1889.8	1258.37	1375.67	1357.76
CTBP1-DT	452.015	1558.28	836.262	333.7	234.178	764.275	882.678	547.56	294.533	1096.84	1459.16	1250.74	578.714	639.092	399.715
CTBS	893.268	2173.01	2400.88	426.394	745.671	1505.15	1658.72	2432.6	1215.83	3296.32	2558.82	3186.18	1369.4	866.565	1199.15
CTC1	1097.75	1529.68	1294.86	432.574	314.291	670.69	983.386	704.647	362.864	1021.39	1092.61	1287.25	460.952	595.764	456.817
CTCF	2367.7	5232.38	5880.81	1600.52	1978.19	3088.29	3483.32	5004.34	2104.14	6099.35	6379.42	4701.67	2843.1	2448.05	2690.15
CTDNEP1	4391.01	5561.19	9846.31	2496.57	2237.01	3891.56	4739.21	4542.06	2047.59	5681.51	8374.31	6600.6	2476.36	1289.02	2690.15
CTDP1	2679.81	2773.45	3479.93	926.944	949.036	1622.13	1759.43	1274.65	497.171	1932.53	2030.14	1698.08	915.176	942.39	850.188
CTDSP1	3573.07	5646.97	6474.29	1235.93	1281.81	2604.77	2867.22	2459.53	1206.41	3360.16	4518.46	3825.24	1789.98	1213.19	1560.79
CTDSP2	2970.39	6447.55	4639.91	1501.65	1140.08	2441	2967.93	2858.98	1336	3545.87	4708.79	3405.29	1689.04	1408.17	1890.72
CTDSPL2	1323.76	2030.05	2185.07	1013.46	1491.34	2877.73	2896.84	2140.87	1378.41	2843.66	4222.4	3469.19	2836.37	2339.73	2004.92
CTLA4	269.057	2373.16	1213.93	308.981	184.877	670.69	491.693	2006.22	831.76	5751.15	2171.12	1926.32	857.977	1733.13	1801.89
CTNNA1	3379.35	5504.01	4478.05	1860.07	1287.98	2612.57	2766.51	2199.22	1135.72	2924.9	3714.87	2857.52	1473.7	1581.48	1611.55
CTNNAL1	2044.83	3059.37	2562.74	1001.1	1035.31	1216.6	2132.65	1153.47	1142.79	2193.68	2960.61	2565.38	1036.3	693.252	850.188
CTNNB1	3250.21	6719.18	5853.83	1198.85	1300.3	2113.45	3068.64	2549.3	1133.36	3458.81	4039.12	3076.63	1941.38	1678.97	1668.65
CTNNBIP1	656.498	1515.39	971.143	222.467	301.966	530.313	545.009	1023.31	365.22	1526.29	944.577	949.464	474.411	151.649	507.575
CTNNBL1	2561.42	6461.85	4397.12	1470.75	1725.52	2495.59	2411.07	2710.87	1543.35	4625.29	3136.84	3797.85	2116.34	1169.86	1808.24
CTPS1	430.491	1286.65	863.238	352.239	406.73	499.118	521.313	605.907	372.289	649.979	733.105	538.638	353.285	422.451	266.477
CTR9	2270.84	3759.88	3506.91	1334.8	1503.67	2737.35	2642.11	2971.19	1585.76	3847.64	5878.94	3122.27	3007.97	1776.46	1643.27
CTSA	3519.26	5689.86	6986.83	809.531	1053.8	1442.76	1735.74	3262.92	1442.03	4149.42	5399.6	2601.9	1483.8	1180.7	1237.21
CTSB	3486.98	11965.9	7634.26	1433.67	1281.81	1614.34	2239.28	3949.61	1644.67	4584.67	5406.65	3660.91	1507.35	2610.53	2848.76
CTSC	1829.59	5532.6	3506.91	988.741	1663.89	2526.79	2357.76	4456.78	1738.92	5025.73	5286.81	5669.39	2462.9	2318.06	2296.78
CTSD	4315.67	10550.5	10224	1958.94	1528.32	2503.39	3003.48	5421.74	1677.66	7567.61	4892.06	4363.88	2382.15	2794.67	2975.66
CTSF	710.31	829.175	890.214	154.491	141.739	296.351	266.581	807.876	308.67	655.782	761.301	465.602	302.815	205.809	183.996
CTSH	1377.57	4460.39	2481.81	976.381	517.656	1310.18	1415.84	3590.56	2158.34	5031.53	5935.33	2364.53	1833.72	1960.6	1732.1
CTSL	2432.27	8306.05	5044.55	685.939	419.055	1193.2	675.338	1229.77	190.857	719.619	1825.71	566.026	168.231	444.115	1173.77
CTSS	2593.71	3574.03	5260.36	797.172	1300.3	2199.24	1806.82	4030.4	1392.55	4335.12	4518.46	5468.55	3075.26	2307.23	1979.54
CTSW	10234.9	4203.06	11249.1	2156.69	1337.28	1653.33	1682.42	1072.68	933.079	3087.4	2213.41	209.978	1618.38	75.8245	774.052
CTSZ	2690.57	4074.39	4558.98	2057.82	2015.16	3509.42	3086.41	3267.41	1609.33	4393.16	4772.23	4318.23	1399.68	801.573	1909.75
CTTNBP2NL	452.015	1315.24	431.619	432.574	246.503	639.495	752.35	453.308	233.27	638.372	789.497	337.79	188.419	476.611	418.749
CTU1	602.687	1644.05	2319.95	716.837	1140.08	1325.78	1558.02	1593.31	638.547	2721.79	2826.68	2227.59	1043.03	227.473	977.082
CUEDC2	2712.09	4860.68	4990.6	1093.79	1411.23	1887.29	1646.88	2621.11	921.298	4033.35	3940.44	3195.31	1322.29	628.26	1376.8
CUL1	2324.65	4317.43	4154.33	1186.49	1448.2	2526.79	2896.84	2796.15	1460.88	3702.56	4158.96	2967.07	2059.15	1180.7	1757.48
CUL2	914.793	1987.16	2212.05	543.807	918.223	1590.94	1712.04	2073.55	1100.37	2681.16	2784.39	1725.47	1561.18	1570.65	1414.87
CUL3	2475.32	4846.38	5449.19	1884.79	2200.04	3595.21	4389.69	4577.96	2179.54	6488.18	6153.85	3980.44	4535.5	2935.49	2633.05
CUL4A	2034.07	3945.73	3938.52	865.148	905.898	1481.76	1593.56	1503.55	822.335	2199.48	2474.23	1917.19	1214.63	1267.35	1078.6
CUL4B	538.113	1172.28	1213.93	321.341	505.331	857.859	894.526	960.474	483.034	1259.33	1578.99	1195.96	1130.51	834.069	602.745
CUL5	1033.18	2201.6	2589.71	858.968	1096.94	1653.33	2245.2	2778.19	1310.08	3290.52	3827.65	2382.79	2049.05	2025.6	1611.55
CUTA	12860.9	22173.3	23037.7	3602.72	3863.93	6831.68	7091.05	6615.6	2542.41	9929.58	13026.7	13539	4693.64	2036.43	4460.31
CUTC	1980.26	4060.1	3048.31	920.765	881.248	1622.13	1830.52	2293.47	916.586	3093.2	2897.17	2839.26	1150.7	422.451	1008.81
CUX1	1517.48	2416.04	2535.76	976.381	918.223	1551.95	2061.56	1288.11	746.935	1682.98	1163.1	2382.79	1409.77	866.565	1027.84
CWC15	4703.11	10765	8875.17	2057.82	2970.36	5778.85	4875.46	4447.8	2330.34	6772.54	9058.07	8015.66	3667.43	1798.12	2905.87
CWC22	1205.37	2873.52	2239.02	821.891	1164.73	2308.42	1990.47	2401.19	1206.41	2982.94	3587.98	2419.31	2247.56	1483.99	1605.21
CWC25	3293.25	7433.98	8497.5	1680.86	2200.04	3696.59	4366	3428.98	1934.49	5397.14	5991.72	6162.38	2745.53	2025.6	2652.08
CWC27	828.695	2173.01	1753.45	611.783	1004.5	1271.19	1208.5	2167.8	890.667	2721.79	2086.53	1405.94	1059.85	834.069	907.29
CWF19L2	2765.9	8048.72	7013.81	1291.54	1867.26	3681	3299.68	2706.38	2393.96	4503.42	5653.36	4811.22	2950.77	3054.64	2442.7
CXCL1	6704.89	14281.8	10844.4	908.406	394.405	1162.01	651.642	210.945	42.4127	81.2473	204.423	283.013	137.949	108.321	628.124
CXCL3	7501.3	16783.6	11653.7	1384.24	585.444	1411.57	770.122	390.473	143.732	243.742	267.865	556.897	191.783	184.145	1110.32
CXCL5	538.113	4117.28	5314.31	1075.26	215.69	709.684	616.097	363.544	56.5503	295.972	176.227	237.366	336.462	454.947	1103.98
CXCL8	19382.8	37513	28540.8	4677.98	1959.7	7666.14	4241.59	2055.59	605.559	1276.74	1099.66	2045	713.299	1159.03	3026.42
CXCR3	9137.17	3202.33	6851.95	1483.11	480.681	764.275	1492.85	1454.18	214.42	2623.13	2368.49	1816.76	1083.41	812.405	1103.98
CXCR4	29574.7	48735.5	97950.6	10839.1	10821.5	23263.6	19934.3	11727.7	4721.95	16406.2	20111	25033	11069.6	6802.54	7201.22
CXCR6	4175.76	16597.8	22174.4	3757.21	2039.81	7884.51	8566.12	7441.43	3423.65	9250.59	7309.9	7367.47	3929.87	4733.61	3825.85
CXorf38	1431.38	3059.37	2724.6	1371.88	1417.39	2097.86	2908.69	2751.27	921.298	3081.59	3362.41	2656.67	2032.23	1711.47	1586.17
CXorf40B	1011.65	1386.72	1240.9	160.67	301.966	538.112	681.262	754.017	315.739	824.08	1163.1	1889.8	343.191	54.1603	279.166
CXorf56	538.113	1529.68	1402.76	185.389	234.178	577.105	556.857	655.277	329.877	957.558	937.528	830.781	528.245	411.619	501.23
CXXC1	3002.67	7105.17	5772.91	803.352	813.459	1302.39	1510.62	1624.73	730.441	2762.41	2925.37	2035.87	1049.76	899.062	1078.6
CYB561	2206.27	2373.16	4936.64	636.502	647.07	881.255	1255.89	789.923	254.476	934.344	2086.53	2054.13	1019.48	379.122	824.809
CYB561A3	1442.14	3373.88	2940.41	506.73	443.705	826.664	971.538	1297.09	553.721	2147.25	1663.58	1259.87	605.631	649.924	501.23
CYB561D2	1065.46	2559.01	2994.36	426.394	690.208	1130.81	912.298	1669.61	829.404	2263.32	1994.89	1597.66	861.342	541.603	761.362
CYB5A	1657.39	3817.06	4963.62	896.046	1022.99	1809.3	1587.64	1754.89	513.665	3389.17	3616.18	2045	1090.14	411.619	1015.15
CYB5B	3131.82	5832.82	7121.72	1062.9	1053.8	1817.1	2262.97	2894.89	1048.54	3679.34	4370.43	2948.82	1796.71	1256.52	1636.93
CYB5D2	753.359	2072.94	2239.02	253.365	314.291	655.092	781.97	762.994	619.697	1328.97	1275.88	1351.16	541.703	639.092	444.128
CYB5R1	1894.16	3831.36	2940.41	661.22	751.834	1403.77	1321.06	1629.22	772.854	1961.54	2382.59	1761.99	868.071	509.107	786.741
CYB5R3	4165	7977.23	8902.14	1384.24	1361.93	2924.52	2185.96	2104.96	1234.68	3406.58	4116.66	3414.42	1292.01	1245.69	1782.86
CYB5R4	1700.44	2215.9	2212.05	692.118	610.095	1434.96	1623.18	1840.16	824.691	2623.13	2495.38	2017.61	1295.38	1386.5	1002.46
CYBA	30618.7	44904.1	87969.4	10103.7	10199.1	22210.8	18340.7	12136.1	4783.21	16133.4	21224.8	25215.6	10793.7	7030.01	6712.68
CYBC1	4111.19	7105.17	6878.93	1656.14	1731.68	2706.16	2653.96	3361.66	1239.39	4869.04	5336.16	5249.44	1938.02	1299.85	1916.1
CYC1	5499.52	10307.5	10655.6	1310.08	1491.34	1895.09	1783.13	2630.08	1222.9	4602.08	4821.57	3450.94	1557.82	790.741	1706.72
CYCS	11644.8	21672.9	24575.3	3769.57	3635.92	6527.53	6818.54	6005.21	3122.05	8519.36	10559.5	10270.6	3620.33	1505.66	3330.96
CYFIP1	839.457	943.544	971.143	537.628	258.828	974.84	1178.88	605.907	381.714	1085.23	1036.22	757.745	481.14	736.581	602.745
CYFIP2	2916.58	5646.97	5503.14	1637.6	1676.22	2448.8	2653.96	3110.32	1227.61	4816.81	5181.08	4181.29	2112.98	2047.26	1763.82
CYHR1	1571.29	3073.67	2266	1340.98	1509.83	2386.41	2707.27	2854.49	1300.66	3847.64	5018.95	4290.85	1564.55	899.062	1751.13
CYLD	5930.01	11522.7	13299.3	4084.73	3820.79	7775.32	8726.07	6799.62	2806.31	7666.27	10813.3	11137.9	5958.74	4267.83	4206.53
CYP20A1	2744.38	5532.6	5584.07	1229.75	1657.73	2916.72	3039.02	3119.3	1948.63	3830.23	4856.82	3323.12	2479.72	3000.48	2239.67
CYP2R1	1678.91	3559.73	2778.55	475.831	542.306	733.08	1196.65	771.97	424.127	783.456	1092.61	1250.74	366.743	444.115	507.575
CYP4V2	139.91	185.85	539.524	129.772	135.577	241.76	349.517	552.048	289.82	586.141	634.417	520.379	386.931	498.275	171.307
CYREN	893.268	1686.94	1645.55	228.646	301.966	428.93	373.213	619.371	311.026	1172.28	930.479	1022.5	437.4	184.145	336.268
CYSLTR1	5693.24	6847.84	7013.81	2094.89	1805.63	4741.62	4229.75	3150.72	900.092	2182.07	3891.09	4053.48	1719.32	855.733	793.086
CYSTM1	8200.85	14439.1	13946.7	2811.73	2625.26	4866.4	4638.5	3370.64	1477.38	4805.2	6189.09	5642.01	1833.72	769.077	2518.84
CYTH1	4864.55	12566.3	8983.07	2224.67	2551.3	5716.46	5373.08	4582.45	2323.27	6041.32	8557.59	8746.02	4236.05	3812.89	3495.92
CYTH2	4627.78	8477.6	9064	1334.8	1318.79	2479.99	2802.06	2221.66	1298.3	3807.02	4299.94	3432.68	1332.39	1050.71	1744.79
CYTH3	1097.75	2587.6	2185.07	655.041	474.518	951.444	1244.04	1440.71	980.205	1810.65	2262.76	1561.14	810.873	1148.2	767.707
CYTH4	3347.07	5389.64	6609.17	994.92	1016.82	1723.52	2345.91	2069.06	819.979	2646.34	2742.09	2318.88	1143.97	1115.7	1592.52
CYTIP	15992.7	31508.6	37011.3	7440.27	7074.63	15722.2	15520.9	8882.14	3993.86	13481.3	16050.8	20358.7	7422.34	3953.7	6078.21
CYTOR	5241.23	11937.3	11950.5	1977.48	1780.98	5162.75	2600.64	4788.91	2219.6	8084.11	5427.79	8992.52	2392.24	1754.79	3305.58
D2HGDH	1603.58	6247.4	4424.1	1229.75	1232.51	2129.05	2108.95	2271.03	685.672	2588.31	1938.5	2483.21	1039.67	1516.49	2512.5
DAAM1	1571.29	3345.29	3372.02	778.633	1059.96	1832.7	1765.36	2100.48	1606.97	2959.72	2812.58	2519.73	1641.93	1310.68	1605.21
DAD1	13399	25003.9	27407.8	4029.12	5805.14	9600.22	10213	8006.95	3866.62	9859.94	11743.8	12333.9	4686.91	2534.7	4358.8
DAG1	236.77	771.99	998.119	247.185	203.365	545.91	462.073	390.473	188.501	696.406	655.565	419.955	326.368	389.954	279.166
DALRD3	2475.32	4946.46	4990.6	982.561	1657.73	1980.87	2262.97	2306.93	1003.77	3168.65	3806.5	3943.93	1419.87	725.748	1370.45
DAP	1366.81	3817.06	4154.33	605.604	788.809	1208.8	1172.95	1445.2	688.028	2083.41	1910.3	2227.59	1073.31	671.588	666.192
DAP3	2593.71	6633.4	5530.12	1235.93	1411.23	2355.21	2541.4	3155.2	1444.39	3957.91	4285.84	4053.48	2109.61	1386.5	1560.79
DAPK2	516.589	1157.99	1753.45	494.37	184.877	772.073	450.225	2616.62	1192.27	3441.4	1578.99	1031.63	1581.37	1787.29	1078.6
DAPK3	2292.36	3788.47	2886.45	661.22	456.03	795.469	941.918	1400.32	563.146	1961.54	1416.87	976.852	693.111	541.603	653.503
DAPP1	742.597	2244.49	1645.55	562.346	443.705	935.846	953.766	1368.9	292.176	1590.13	1156.05	1031.63	548.432	335.794	824.809
DARS	6468.12	12151.7	12031.4	2440.95	2976.52	4499.86	5669.28	3913.71	2304.42	5234.65	6936.3	7650.49	3458.83	1754.79	2512.5
DAXX	3734.51	7233.84	7013.81	1680.86	1571.46	2292.82	2742.82	2369.77	1232.32	3870.85	4659.44	3505.71	1826.99	1202.36	1839.96
DAZAP1	3734.51	6847.84	5907.79	1303.9	1713.19	2386.41	2926.46	3312.29	1734.21	3818.62	4151.91	2821	2126.44	1440.66	1675
DAZAP2	10869.9	16797.9	21931.6	3584.18	4110.44	6940.86	7091.05	6427.1	2742.69	8478.74	11701.5	11503.1	5289.18	2935.49	3717.99
DBF4	1539	3631.21	3291.1	815.711	1053.8	2144.65	2138.57	2769.22	1427.89	3719.97	4158.96	3551.36	2314.86	1354.01	1649.62
DBI	10730	18670.7	19234	3256.66	4665.07	7666.14	7049.58	8388.44	3713.47	11212.1	13520.1	11302.3	5514.61	1819.79	4403.21
DBN1	1851.11	1958.57	1942.29	259.544	566.957	811.067	935.994	435.355	348.727	795.063	1297.03	547.768	561.891	584.932	120.549
DBNL	3250.21	6361.77	4936.64	877.507	1380.42	2136.85	1889.76	3402.05	1364.28	3714.16	4088.47	3733.95	1615.02	1137.37	996.116
DBP	893.268	2072.94	1375.79	648.861	443.705	826.664	882.678	825.828	327.52	1532.09	2213.41	1844.15	730.122	335.794	748.673
DBR1	581.163	1358.13	1429.74	457.293	357.429	865.658	704.958	825.828	442.977	986.575	1339.33	702.968	588.808	368.29	621.779
DBT	581.163	1415.32	1807.41	333.7	363.592	647.294	847.134	973.939	299.245	1305.76	1402.77	1049.89	679.653	682.42	697.916
DCAF1	678.023	1129.39	1645.55	494.37	511.493	974.84	1048.55	1086.14	685.672	1218.71	1416.87	1332.9	901.717	758.245	583.711
DCAF10	1592.82	3302.4	2643.67	710.657	801.134	1567.54	1676.5	1683.07	739.866	2129.84	2565.87	1835.02	1053.12	1332.34	1313.35
DCAF11	2561.42	4417.5	4370.14	920.765	782.647	1154.21	1344.75	1826.7	709.235	2541.88	2537.67	2035.87	1117.05	1202.36	1148.39
DCAF12	979.367	1529.68	2239.02	352.239	431.38	701.885	811.59	767.482	374.646	1265.14	1233.59	785.133	541.703	487.443	507.575
DCAF13	1668.15	4231.65	4558.98	846.609	1442.04	2105.65	2642.11	2827.56	1326.57	3545.87	3813.55	2537.99	1628.47	1061.54	1440.24
DCAF15	1216.14	2301.68	2643.67	599.424	591.607	974.84	1119.64	1454.18	657.397	2013.77	1931.45	1396.81	635.913	422.451	907.29
DCAF16	774.883	1501.09	1321.83	401.676	480.681	951.444	941.918	1099.61	520.734	1288.35	1649.49	1570.27	952.186	725.748	628.124
DCAF17	290.581	886.359	1052.07	308.981	357.429	600.501	681.262	578.978	355.795	905.327	1092.61	1132.05	938.728	812.405	437.783
DCAF5	1926.45	3145.15	3722.71	1229.75	1281.81	1668.93	2345.91	1952.37	966.067	2982.94	3475.2	2483.21	1826.99	1538.15	1471.97
DCAF6	2109.4	3059.37	3102.26	698.298	924.386	1411.57	1599.48	1732.44	860.035	2199.48	2417.84	1917.19	1143.97	1213.19	1091.29
DCAF7	3540.79	7920.05	8686.33	2002.2	2292.48	3813.57	4448.93	3743.16	1656.45	5217.24	7302.85	6454.53	2809.45	2437.22	2962.97
DCAF8	1377.57	3602.62	2832.5	562.346	566.957	1013.83	1125.56	1377.88	864.748	1920.92	2030.14	1752.86	915.176	1104.87	958.048
DCK	2378.46	3874.25	4262.24	679.759	875.085	1856.1	2103.03	2185.75	1180.49	3476.22	3157.99	2054.13	1914.47	1159.03	1681.34
DCLRE1C	1452.91	2516.12	2670.64	475.831	443.705	811.067	1184.8	1988.27	690.384	2361.98	2474.23	1396.81	847.883	964.054	1008.81
DCP1A	2604.47	5289.56	4639.91	1483.11	1059.96	1817.1	2037.86	2208.19	991.986	2890.08	3933.39	2355.4	1241.54	1375.67	1376.8
DCP1B	1108.51	2744.85	2562.74	531.448	702.533	1068.42	1439.54	1364.41	704.522	3232.48	3136.84	2191.07	945.457	1646.47	1497.35
DCP2	1539	3745.58	2886.45	1569.63	1713.19	3353.45	4057.95	3743.16	1524.5	5083.76	6287.78	5906.76	3468.92	3011.31	2468.08
DCPS	925.555	1644.05	1753.45	290.443	536.144	717.482	781.97	1611.26	671.534	2193.68	2072.43	2254.98	642.642	227.473	393.371
DCTD	2044.83	2487.52	2212.05	333.7	566.957	1037.23	835.286	1270.16	758.716	1764.23	1734.07	1159.44	891.623	519.939	685.226
DCTN1	1947.97	3345.29	3345.05	747.735	1004.5	1739.11	1640.95	1575.36	1081.52	2228.5	2812.58	2227.59	1557.82	1462.33	1376.8
DCTN2	4843.02	11465.5	8578.43	2329.72	2329.45	3509.42	4211.97	4690.17	2115.92	6772.54	6619.09	5952.41	2631.13	1256.52	2430.02
DCTN3	2895.05	5646.97	6582.19	1464.57	2119.92	2698.36	2393.3	4452.29	1639.96	6000.69	6837.61	6217.16	2688.33	704.084	1992.23
DCTN4	602.687	1243.76	1321.83	296.622	320.454	779.872	841.21	821.34	525.446	1120.05	986.872	1077.28	837.79	595.764	583.711
DCTN5	1732.73	2573.3	2967.38	778.633	647.07	1286.79	1214.42	1683.07	591.422	2112.43	2481.28	1698.08	918.54	1007.38	958.048
DCTN6	5499.52	10579.1	10709.5	1575.81	2107.6	4180.11	4354.15	3411.03	1472.66	5315.9	5322.06	4309.1	2075.97	974.886	1858.99
DCTPP1	2927.34	6218.81	5934.76	1347.16	955.199	2729.55	2399.23	2459.53	1055.6	3464.62	4941.41	3085.76	1278.55	519.939	1440.24
DCUN1D1	1808.06	2759.15	3425.98	1001.1	1121.59	2066.66	2363.68	2122.92	1053.25	2965.53	3461.1	2218.46	1948.11	1310.68	1579.83
DCUN1D4	1043.94	1286.65	1861.36	451.113	474.518	920.249	1238.12	771.97	431.196	1009.79	1367.52	1296.38	878.165	747.413	488.541
DCUN1D5	1678.91	2644.78	2886.45	636.502	831.947	1567.54	1599.48	2100.48	1046.18	2866.87	3129.79	2674.93	1396.32	725.748	1053.22
DCXR	10396.4	17112.5	18370.8	3021.84	3555.8	5396.71	6392.01	3375.13	1814.32	5751.15	6076.31	9978.5	2779.17	866.565	2620.36
DDA1	2948.86	5518.3	4478.05	1038.18	986.011	1668.93	1569.86	2378.75	1119.22	2953.92	3468.15	2957.94	1450.15	942.39	1084.94
DDAH2	4337.19	4517.57	4801.76	1625.24	1405.07	1785.91	2802.06	1566.38	735.153	2779.82	3270.77	2611.03	1466.97	476.611	989.771
DDB1	3433.16	7219.54	7742.17	1594.34	1515.99	2324.02	2772.44	2553.78	1173.42	3690.95	4046.17	2994.46	1978.39	1787.29	1579.83
DDB2	3293.25	7376.8	8173.79	1112.33	1084.61	2347.41	2085.25	2603.15	1185.2	3331.14	3750.11	3085.76	1295.38	1429.83	1979.54
DDHD1	1485.19	2387.45	2913.43	1705.58	1608.43	2846.53	3465.55	3877.8	1373.7	5176.62	5138.78	3642.65	2469.63	2610.53	2074.71
DDHD2	882.506	1887.09	1699.5	451.113	431.38	826.664	1054.47	879.687	490.102	1253.53	1543.75	940.334	918.54	866.565	602.745
DDI2	1700.44	2802.04	4774.79	1483.11	1004.5	2846.53	3672.89	4070.8	1270.02	5199.83	4109.62	4309.1	2637.86	2902.99	2575.94
DDIT3	2518.37	7405.39	7931	1062.9	918.223	2058.86	2292.59	1180.4	744.578	2100.82	2248.66	4144.77	965.645	552.435	1129.35
DDIT4	19877.9	36440.8	47774.8	7693.64	8208.55	17781.1	13453.4	5309.54	2167.76	10863.9	13033.8	16287	7301.22	1841.45	5405.67
DDOST	5833.15	11751.4	12678.8	1761.19	3001.17	4336.09	3892.08	4187.49	1797.83	6279.26	7324	7312.7	2785.9	1559.82	2398.29
DDRGK1	3949.75	7705.61	7418.45	1866.25	2052.14	3376.85	3791.37	4048.35	1708.29	6888.61	6640.24	5441.16	2772.44	2123.09	2798.01
DDT	9965.86	17627.1	16131.8	3769.57	4467.86	9670.41	8512.81	6144.34	3180.95	8304.64	11151.6	14388	5729.94	1159.03	3724.33
DDX1	2873.53	5046.53	5260.36	784.813	1448.2	2152.45	2008.24	2051.11	1771.91	3737.38	4060.27	3505.71	1840.45	1668.14	1567.14
DDX10	839.457	2987.89	3264.12	617.963	875.085	1278.99	1403.99	1377.88	739.866	1886.1	1628.34	1332.9	1268.46	1061.54	774.052
DDX11	1043.94	543.253	1591.6	259.544	517.656	616.099	1125.56	399.45	311.026	499.091	993.921	940.334	693.111	1473.16	964.392
DDX17	6887.85	14739.3	18694.5	5302.12	5700.38	11877.5	11622.9	10143.3	4175.29	12639.8	16022.6	14223.7	8270.23	5827.65	5703.87
DDX18	10191.9	22687.9	24008.8	4362.82	6107.11	13234.4	10444	6584.19	3951.45	10219.8	14316.7	14141.5	7079.15	3314.61	5031.34
DDX19A	1183.85	4017.21	3533.88	611.783	714.858	1099.62	1344.75	1184.88	584.353	2042.79	1853.91	1588.53	844.519	888.229	913.635
DDX19B	1302.23	2759.15	2940.41	593.244	529.981	904.652	971.538	1400.32	504.24	2112.43	1501.45	1478.97	817.602	346.626	843.843
DDX20	785.646	1658.35	2346.93	488.191	585.444	912.45	1054.47	1202.84	553.721	1392.81	2114.72	1186.83	958.916	649.924	805.775
DDX21	7243.01	18542.1	23145.6	4906.63	5959.21	11199	9199.99	4595.92	3576.8	8647.04	12223.1	11494	5141.13	2556.37	4555.49
DDX23	1721.96	4574.76	4666.88	1359.52	1460.53	2862.13	3222.66	2917.33	1333.64	4219.06	4652.39	3423.55	2042.32	2307.23	2125.47
DDX24	11278.9	25232.7	27003.2	6117.83	7857.28	15706.6	13453.4	9236.71	4630.05	12935.7	19236.9	20459.1	9155.12	4906.93	6312.96
DDX27	3992.8	9249.59	8443.55	1755.01	2070.62	4094.33	3738.05	3460.4	2266.72	5803.38	6449.91	5559.84	3081.99	2415.55	2620.36
DDX28	1000.89	1915.68	1915.31	463.472	351.267	686.287	752.35	623.86	273.326	1033	888.184	1150.31	376.837	162.481	380.681
DDX39A	6371.26	13910.1	13272.3	2162.87	2101.44	2916.72	3311.52	3702.76	1769.55	4886.45	4983.7	3368.77	1796.71	1159.03	1713.07
DDX39B	2098.64	3259.52	2751.57	1649.96	1947.37	4172.32	3850.61	3684.81	1083.88	4248.07	5907.13	5870.24	3075.26	3162.96	1909.75
DDX3X	8943.45	12023	14378.3	5876.83	6027	10582.9	10562.5	9016.79	3852.49	10045.7	12780	12635.2	8313.97	5231.89	5050.37
DDX41	1861.87	4303.13	3776.67	617.963	542.306	974.84	1007.08	1126.54	483.034	1561.11	1839.81	1579.4	757.039	639.092	602.745
DDX42	1463.67	4346.02	3857.6	1192.67	1768.66	3244.27	3080.49	3119.3	1418.47	3644.52	5307.96	4035.22	2526.83	1451.5	1814.58
DDX46	7490.54	17927.3	17993.1	4937.52	5916.07	10957.2	11249.7	8074.27	3890.19	12088.4	15042.7	12817.8	7072.42	4831.1	5386.64
DDX49	1356.05	3459.66	3156.21	648.861	721.021	1169.81	1309.21	1620.24	617.34	2715.98	2347.34	1825.89	817.602	411.619	1072.25
DDX5	25571.2	42688.2	56353.3	9918.3	9964.88	21157.9	17724.7	12059.8	4990.56	15953.5	21267.1	23544.9	10817.2	6780.87	7093.36
DDX50	1926.45	4503.28	4289.21	1099.97	1774.82	2862.13	2896.84	2481.97	1842.6	4137.81	5604.02	5048.59	2331.68	1505.66	1820.93
DDX51	828.695	886.359	1106.02	370.778	456.03	1013.83	983.386	924.569	346.37	1108.45	1339.33	903.816	548.432	649.924	653.503
DDX52	2044.83	4403.2	5341.29	1013.46	1232.51	2495.59	2653.96	2791.66	1715.36	4387.36	4553.71	3250.09	2274.48	1787.29	1954.16
DDX54	2712.09	5375.34	4936.64	1099.97	1084.61	1551.95	1972.7	2069.06	1043.82	2907.49	3799.46	3076.63	1514.08	920.726	1199.15
DDX55	882.506	2830.63	2751.57	580.885	942.873	1263.39	1143.33	1651.66	636.19	2100.82	2742.09	2008.48	1063.22	974.886	1256.25
DDX56	1904.92	3960.03	3264.12	704.478	770.321	1185.41	1285.51	1597.8	673.891	2100.82	2622.26	1670.69	790.685	769.077	831.154
DDX58	914.793	714.806	1780.43	500.55	431.38	584.904	764.198	1243.23	532.515	1526.29	1698.83	1177.7	1130.51	985.718	602.745
DDX59	419.729	1186.58	809.286	253.365	493.006	678.489	663.49	1189.37	676.247	1445.04	1536.7	1424.2	834.425	595.764	558.332
DDX6	7673.5	14167.5	15942.9	3491.49	3870.1	6722.5	7073.27	7140.72	3126.76	7950.63	10756.9	9467.25	5884.71	3628.74	4079.63
DDX60	398.204	243.034	1699.5	142.131	400.567	327.546	414.681	964.963	320.451	1195.5	888.184	748.616	757.039	509.107	393.371
DDX60L	387.442	600.437	1618.57	401.676	529.981	701.885	924.146	1207.33	475.965	1619.14	1571.95	1095.54	898.353	595.764	494.886
DEAF1	839.457	2773.45	2481.81	525.268	566.957	896.853	894.526	1198.35	596.134	2211.09	3101.6	1880.67	1036.3	574.1	526.609
DECR1	1937.21	4274.54	4316.19	790.993	1133.91	1575.34	1575.79	2989.14	1222.9	4781.99	3905.19	3898.28	1887.55	812.405	1446.59
DEDD	1237.66	2301.68	2266	407.856	425.217	834.463	770.122	745.041	473.608	1114.25	1430.96	1177.7	514.786	314.13	571.022
DEDD2	4617.01	7062.28	5961.74	1421.31	1189.38	2019.87	2091.18	2091.5	1060.32	2942.31	3066.35	3158.79	1073.31	487.443	1351.42
DEF6	3078.01	6676.29	6177.55	1174.13	1121.59	1793.71	2440.69	3599.54	1340.71	4938.68	4180.11	3587.88	2227.38	1332.34	2265.05
DEF8	1711.2	2544.71	2158.1	617.963	727.183	1442.76	1338.83	1449.69	843.541	1839.67	2643.41	1524.62	726.757	389.954	755.018
DEGS1	6629.56	12451.9	11114.2	2515.11	2797.81	5240.74	4733.29	3788.04	2372.75	5867.22	5526.48	4199.55	2123.07	2437.22	3032.76
DEK	11472.6	23874.5	26274.8	6865.57	7647.75	14731.8	14306.5	9977.26	4670.11	14044.2	18821.1	19171.9	8781.65	4376.16	6255.86
DELE1	785.646	1372.43	1321.83	420.215	394.405	811.067	930.07	713.624	348.727	1218.71	1029.17	675.58	501.328	888.229	621.779
DENND1B	839.457	1358.13	2077.17	352.239	412.892	616.099	858.982	1341.97	581.996	1212.91	1212.44	976.852	706.569	639.092	640.813
DENND1C	817.933	2115.83	1726.48	241.006	240.34	475.722	503.541	933.545	285.108	1404.42	1113.76	849.04	457.588	498.275	583.711
DENND2D	1517.48	4360.32	3533.88	846.609	1614.59	2378.61	1694.27	2271.03	761.072	3545.87	3186.19	4117.39	1860.63	1343.18	1560.79
DENND3	602.687	1186.58	1133	315.161	351.267	522.514	420.605	794.411	174.363	1195.5	930.479	712.098	356.649	704.084	596.401
DENND4A	2034.07	3373.88	5503.14	1266.82	1300.3	2183.64	2642.11	1454.18	808.198	2106.63	3277.82	3551.36	2213.92	1516.49	1376.8
DENND4B	807.17	2187.31	1591.6	488.191	474.518	834.463	1036.7	1220.79	525.446	1439.24	1487.36	1013.37	571.985	541.603	659.847
DENND4C	764.121	1072.21	1591.6	735.376	745.671	1240	1682.42	1350.95	622.053	1926.72	2086.53	1917.19	1389.59	1375.67	888.256
DENND6A	376.679	1086.51	971.143	401.676	449.868	717.482	1030.78	879.687	353.439	1537.9	1120.8	967.723	686.382	714.916	494.886
DENR	2991.91	7148.06	5799.88	1316.26	2273.99	3681	3915.77	3550.16	2448.16	5693.12	7352.19	6162.38	3657.34	2047.26	2766.28
DEPDC5	753.359	1172.28	1133	259.544	154.064	382.137	497.617	870.71	268.614	887.917	874.086	556.897	363.379	519.939	260.132
DERA	538.113	1415.32	1402.76	228.646	345.104	608.3	722.73	1045.75	530.159	1276.74	768.35	474.732	524.88	303.298	444.128
DERL1	3874.42	7491.17	8470.52	1928.04	2002.84	3486.03	3779.52	4452.29	1991.04	6198.01	6668.43	4683.41	2345.14	1798.12	2322.16
DERL2	3895.94	9850.03	9495.62	1773.55	2009	3579.61	3548.48	3972.06	1687.08	5745.35	6478.11	5094.24	2331.68	1635.64	2309.47
DESI1	721.072	2101.53	1672.52	494.37	955.199	1661.13	1232.19	2051.11	1008.48	2251.71	2326.2	2501.47	814.237	433.283	964.392
DESI2	1603.58	3945.73	3803.64	1476.93	1398.9	3033.7	3246.36	2832.05	1472.66	4497.62	4814.52	3943.93	1981.76	1224.02	1998.58
DEXI	2001.78	6862.14	5853.83	1266.82	1300.3	1700.12	2778.36	2405.67	1074.46	4079.78	4201.25	4181.29	1362.67	671.588	1751.13
DFFA	1851.11	3731.29	4289.21	766.274	776.484	1770.31	1706.12	2145.36	893.023	2745	2897.17	1999.35	1228.09	1419	945.358
DGAT1	667.261	1057.91	1537.64	753.915	665.558	826.664	1131.49	1216.3	614.984	2048.59	2467.18	2008.48	740.216	844.901	812.12
DGCR6L	2518.37	6190.22	5772.91	846.609	1133.91	1778.11	1966.77	2683.94	1147.5	3801.21	5526.48	4272.59	1658.76	606.596	1408.52
DGCR8	678.023	1644.05	2319.95	933.124	431.38	1450.56	1504.7	1306.07	504.24	1862.88	1931.45	1524.62	753.674	1050.71	939.014
DGKA	1894.16	5861.41	5287.33	1755.01	1780.98	4421.87	4780.68	3379.61	1284.16	4329.32	4962.55	4902.52	3193.02	3097.97	2423.67
DGKD	1033.18	1672.65	1321.83	642.681	757.996	1333.58	1771.28	861.734	513.665	1375.4	1353.42	1771.11	1456.88	1159.03	831.154
DGKE	2206.27	4245.95	3776.67	1532.55	1867.26	3875.96	3909.85	2481.97	1142.79	3249.89	4539.61	3797.85	2318.22	2426.38	2366.57
DGKH	419.729	2015.75	1645.55	994.92	751.834	2222.64	2464.39	1274.65	242.695	2025.38	824.743	1068.15	884.894	920.726	1237.21
DGKZ	2690.57	5303.86	5934.76	1822.99	1750.17	2612.57	3690.66	3949.61	1222.9	5426.16	5949.43	3779.6	3024.79	2220.57	2696.49
DGLUCY	1313	3588.33	3156.21	624.143	425.217	1403.77	1214.42	2594.18	958.998	2483.85	2241.61	2483.21	1140.6	1895.61	939.014
DGUOK	8943.45	15411.2	16050.8	2817.91	3709.87	5474.7	6196.52	5677.57	2549.47	7828.76	9445.77	9540.28	3805.38	1159.03	3711.64
DHCR7	1226.9	3359.59	1726.48	494.37	375.917	881.255	864.906	834.805	355.795	1073.63	1261.79	2337.14	302.815	162.481	621.779
DHDDS	893.268	2244.49	2481.81	587.065	727.183	1130.81	1190.73	1337.48	567.859	1984.76	1938.5	1387.68	810.873	714.916	894.601
DHFR	139.91	729.102	242.786	74.1556	123.251	155.974	272.505	632.836	176.72	777.653	570.976	209.978	319.639	314.13	367.992
DHPS	5886.96	9978.69	7904.02	1785.91	2372.59	3415.84	3986.86	3819.46	1515.08	5646.69	6005.82	7038.81	2170.18	682.42	1935.13
DHRS1	2733.62	5075.12	6986.83	729.196	640.907	1216.6	1664.65	1041.26	459.471	1450.85	1952.6	1387.68	511.422	444.115	774.052
DHRS12	624.212	1529.68	1645.55	203.928	363.592	545.91	645.718	655.277	282.751	771.85	796.546	903.816	390.296	184.145	367.992
DHRS13	1442.14	2430.34	2023.21	302.802	351.267	545.91	639.794	516.143	325.164	1056.22	1120.8	1159.44	370.108	205.809	393.371
DHRS4	269.057	729.102	620.452	105.054	271.153	304.15	390.985	1252.21	353.439	887.917	648.516	575.156	656.1	270.802	507.575
DHRS4-AS1	376.679	1272.35	890.214	179.209	382.079	428.93	687.186	834.805	303.958	1120.05	1297.03	1205.09	531.609	227.473	539.298
DHRS4L2	1334.52	3917.14	3749.69	420.215	776.484	1208.8	1172.95	1095.12	746.935	2750.8	2248.66	2264.11	1026.21	314.13	1078.6
DHRS7	10525.5	18199	17912.2	3312.28	4554.14	8726.77	6060.27	5309.54	2931.19	7695.28	10334	8837.32	4407.65	2068.92	3337.31
DHRS7B	1366.81	2001.46	1888.33	339.88	412.892	787.671	847.134	830.317	287.464	1149.07	1543.75	830.781	390.296	368.29	418.749
DHRSX	1173.09	2287.38	2212.05	228.646	431.38	592.703	633.87	677.718	322.808	1212.91	867.037	1132.05	477.776	433.283	463.162
DHTKD1	473.54	914.952	944.167	203.928	209.527	202.767	355.441	507.166	233.27	853.097	627.368	356.049	410.483	465.779	361.647
DHX15	2292.36	4002.91	4801.76	1093.79	905.898	1489.56	1794.98	1934.41	1178.13	3186.06	2290.95	2419.31	1510.71	1278.18	1123.01
DHX16	1183.85	2773.45	2212.05	624.143	881.248	1380.37	1593.56	1490.08	954.286	2350.37	2911.27	1935.45	1433.33	1787.29	1180.11
DHX29	1571.29	4274.54	3479.93	1038.18	1472.85	2004.27	2138.57	2890.4	1456.17	4062.37	5300.91	3405.29	2082.7	1494.83	1782.86
DHX30	1797.3	3888.54	3830.62	834.25	973.686	1754.71	1652.8	1831.18	1234.68	3000.35	3665.52	2684.06	1483.8	1039.88	1345.07
DHX32	408.966	514.66	647.429	222.467	345.104	467.923	533.161	1108.58	351.083	232.135	1141.95	429.085	750.309	444.115	69.7916
DHX33	505.827	1729.83	1915.31	383.137	338.941	538.112	592.401	803.387	311.026	1033	1275.88	849.04	413.848	476.611	634.469
DHX36	4326.43	11251	11357	3139.25	4289.15	7167.02	7416.87	5861.59	3112.62	9453.71	11419.5	9622.45	5497.78	3758.73	4200.18
DHX37	333.63	729.102	728.357	135.952	228.015	311.949	296.201	408.426	325.164	504.894	662.614	502.12	457.588	509.107	241.098
DHX38	1216.14	3345.29	3183.19	1161.77	1047.64	2097.86	2345.91	2212.68	1175.77	3551.67	3743.06	2419.31	2005.31	2166.41	1636.93
DHX40	1226.9	2015.75	2454.83	803.352	998.337	2074.46	1759.43	1368.9	1154.57	2460.63	2678.65	3277.48	2082.7	1224.02	1313.35
DHX57	398.204	486.068	836.262	197.748	234.178	358.741	355.441	740.553	289.82	824.08	1078.51	657.321	497.963	541.603	355.302
DHX8	1140.8	2616.19	2643.67	593.244	801.134	1980.87	1540.24	1566.38	1133.36	2147.25	2911.27	2127.16	1561.18	1527.32	1287.97
DHX9	4573.96	7591.24	8605.41	2589.26	2699.21	4601.24	4543.72	4016.94	1988.68	5054.74	7366.29	5066.85	4175.49	2816.34	2296.78
DIAPH1	4756.92	10979.4	11518.8	4313.38	3611.27	6862.87	7144.36	5305.05	2603.67	8037.68	8832.5	8362.58	4407.65	3422.93	4162.11
DIAPH2	430.491	1215.17	1240.9	321.341	560.794	1037.23	1137.41	1171.42	864.748	1584.32	1240.64	1615.91	992.562	1169.86	888.256
DICER1	1033.18	2158.71	2643.67	982.561	1201.7	1785.91	2203.73	2230.63	1116.87	2692.77	3919.29	2437.57	2012.04	2328.89	1554.45
DIDO1	1775.77	2945	3129.24	1155.59	1337.28	2191.44	2713.2	2876.94	1493.87	3557.47	4271.74	2510.6	2224.01	2653.86	1890.72
DIMT1	2163.22	3588.33	2832.5	630.322	1004.5	1801.5	1913.46	1992.76	1024.97	2681.16	3249.63	2355.4	1335.75	769.077	1002.46
DIP2A	1399.1	2187.31	3075.29	1056.72	813.459	1240	2144.49	2280	1227.61	3052.58	2735.04	2437.57	1894.28	3780.39	1655.96
DIP2B	656.498	1029.32	1106.02	290.443	277.316	795.469	841.21	574.489	303.958	1125.86	881.135	858.169	736.851	693.252	602.745
DIS3	1560.53	2830.63	3479.93	1167.95	1417.39	2292.82	2890.92	2661.5	1069.74	3325.34	4271.74	3140.53	2277.85	1982.27	1732.1
DIS3L	645.736	1043.62	1106.02	166.85	320.454	436.728	515.389	920.081	348.727	1352.19	1522.6	712.098	568.62	444.115	501.23
DIS3L2	753.359	1157.99	1348.81	259.544	369.754	545.91	622.022	920.081	400.564	1125.86	923.43	976.852	491.234	606.596	425.094
DKC1	2625.99	5318.16	7310.55	1464.57	1756.33	2807.54	2843.53	2486.46	1562.2	3807.02	4405.68	3870.89	2244.2	920.726	1763.82
DLAT	721.072	1086.51	1186.95	197.748	283.478	530.313	462.073	682.206	315.739	957.558	1015.07	629.933	588.808	444.115	399.715
DLD	2130.93	3602.62	3992.48	710.657	912.061	1349.18	1350.68	1858.11	782.279	2623.13	2523.57	2090.65	1147.33	682.42	970.737
DLEU2	301.344	972.136	1483.69	500.55	468.355	982.639	1007.08	2320.4	1043.82	2245.91	2981.76	1752.86	1019.48	1700.63	1148.39
DLG1	1829.59	3431.07	2832.5	957.843	1183.21	1380.37	2203.73	2365.28	1123.94	2994.54	3439.95	2017.61	1625.11	1570.65	1338.73
DLG3	86.0982	271.626	377.667	117.413	172.552	233.962	325.821	605.907	181.432	800.866	740.154	575.156	545.068	454.947	272.822
DLGAP1-AS1	1904.92	4160.17	3533.88	426.394	665.558	1411.57	1486.93	1925.44	1208.76	2251.71	2671.6	2629.28	1261.73	888.229	1262.59
DLGAP4	2561.42	3431.07	3749.69	1205.03	813.459	1481.76	1765.36	1346.46	718.66	2361.98	2897.17	2519.73	1080.04	790.741	1205.49
DLST	1517.48	3831.36	3479.93	642.681	610.095	1473.96	1516.55	1341.97	577.284	1775.83	1882.11	1679.82	969.01	747.413	1046.87
DMAC1	1205.37	5132.31	4019.45	500.55	998.337	1598.74	1706.12	2006.22	937.792	3383.37	3425.85	3387.03	1483.8	639.092	1110.32
DMAC2	2227.79	4503.28	4424.1	840.43	721.021	1294.59	1913.46	1512.52	523.09	2472.24	2065.38	1953.7	730.122	541.603	862.877
DMAP1	1646.63	3331	3075.29	797.172	893.573	1388.17	1261.82	1781.81	563.146	2512.86	2544.72	1908.06	965.645	812.405	710.605
DMD	129.147	1715.53	1267.88	105.054	160.227	545.91	213.265	403.938	37.7002	644.175	63.4417	109.554	90.8446	292.466	571.022
DMTF1	1377.57	2530.41	2400.88	1087.61	1072.29	2043.26	2020.09	2194.73	1072.1	2768.21	3179.14	2026.74	1988.49	2188.08	1668.65
DMXL1	828.695	1272.35	944.167	512.909	523.819	1130.81	1090.02	1095.12	622.053	1427.63	1825.71	1460.71	1140.6	1180.7	735.984
DNAAF2	2023.31	4231.65	3345.05	574.706	677.883	1208.8	1261.82	1449.69	829.404	2338.76	2298	2419.31	1053.12	509.107	862.877
DNAJA1	10547	17255.4	18613.6	4399.9	4400.08	8266.64	8672.76	7764.58	3595.65	10800.1	11504.1	9613.32	5534.79	3152.13	4390.52
DNAJA2	5714.77	8806.41	8902.14	2490.39	3161.4	6418.35	6729.68	5928.91	3027.8	8113.13	8867.75	7559.19	4811.4	2437.22	3698.95
DNAJA3	1625.1	3931.43	3506.91	605.604	684.045	1247.8	2855.37	1445.2	737.51	1961.54	2072.43	2200.2	948.822	736.581	888.256
DNAJA4	290.581	786.287	620.452	203.928	221.853	413.332	444.301	341.103	237.982	591.945	768.35	401.696	255.711	357.458	336.268
DNAJB1	8082.46	15039.5	10925.4	2793.19	2988.85	4328.29	4579.26	4025.91	2057.02	6244.44	5716.81	8033.92	3327.61	1624.81	2449.05
DNAJB11	3239.44	8105.9	8524.48	988.741	1158.56	1583.14	2251.13	1853.63	1017.9	2855.26	3320.12	2821	1574.64	1126.53	1395.83
DNAJB12	1313	2759.15	2481.81	821.891	893.573	1653.33	1670.57	1849.14	940.148	2251.71	2389.64	2200.2	925.27	1050.71	900.946
DNAJB14	4197.29	6619.1	8011.93	2552.19	2797.81	5186.15	5935.86	5722.45	2304.42	7660.46	8240.38	6545.82	4347.08	3433.77	3730.68
DNAJB2	3260.97	5504.01	5718.95	926.944	1022.99	1817.1	2197.81	2140.87	871.817	3319.53	2988.81	3204.44	1285.28	866.565	1287.97
DNAJB4	979.367	1543.98	2373.91	296.622	326.616	904.652	864.906	713.624	407.633	696.406	1043.26	684.709	561.891	433.283	450.473
DNAJB6	13732.7	22316.2	29512	4245.41	4541.82	9693.81	10331.5	8765.45	3958.52	10980	12977.4	11722.2	6375.95	4809.44	5215.33
DNAJB9	4767.69	17212.5	27407.8	1625.24	2495.84	3735.59	4330.45	2966.7	1670.59	4729.75	5110.59	6454.53	2298.03	1505.66	1903.41
DNAJC1	7888.74	14624.9	12543.9	3695.42	4504.84	7572.56	7772.31	4438.83	2031.1	7846.17	9290.69	12598.7	4077.92	3217.12	3971.77
DNAJC10	1076.23	1715.53	2131.12	432.574	776.484	1123.02	1184.8	1808.74	977.848	2042.79	2664.55	1917.19	1487.16	1310.68	691.571
DNAJC11	1022.42	972.136	1106.02	253.365	271.153	350.942	473.921	605.907	306.314	853.097	648.516	556.897	548.432	519.939	418.749
DNAJC13	516.589	1072.21	1213.93	444.933	486.843	928.048	1024.85	1310.55	553.721	1479.86	1423.91	1031.63	1053.12	1180.7	710.605
DNAJC15	2066.36	3388.18	4828.74	587.065	1719.36	3057.1	2778.36	3967.57	1946.27	5577.05	3418.81	5523.32	2220.65	996.55	2042.99
DNAJC16	365.917	929.248	1213.93	302.802	363.592	506.917	734.578	1063.7	473.608	1253.53	1304.08	1223.35	730.122	747.413	571.022
DNAJC17	656.498	1658.35	1780.43	278.083	493.006	600.501	687.186	834.805	534.871	1166.48	1036.22	803.392	565.256	389.954	444.128
DNAJC18	667.261	1458.2	2131.12	636.502	295.803	1037.23	1001.16	1193.86	405.277	1172.28	958.675	912.946	625.819	595.764	596.401
DNAJC19	4326.43	7705.61	6528.24	1340.98	2514.33	3914.96	3524.79	3904.73	2245.52	5327.5	7443.83	5696.78	2654.68	920.726	1858.99
DNAJC2	2755.14	7062.28	6123.6	1767.37	1571.46	2784.14	2813.91	3832.92	1687.08	4462.8	5378.45	3514.84	2092.79	1895.61	1655.96
DNAJC21	2281.6	4589.05	6824.98	2892.07	3845.44	6597.72	7079.2	6377.73	3131.47	8171.16	10813.3	8755.15	4757.57	2556.37	3698.95
DNAJC24	387.442	1458.2	1240.9	327.52	566.957	857.859	876.754	933.545	579.64	1375.4	1452.11	1250.74	770.497	574.1	551.988
DNAJC25	699.548	1443.91	2023.21	234.826	369.754	538.112	556.857	368.032	344.014	742.833	1099.66	931.205	494.599	324.962	482.196
DNAJC27	333.63	586.141	836.262	247.185	191.04	327.546	491.693	516.143	282.751	742.833	789.497	739.486	279.263	303.298	285.511
DNAJC3	3207.16	9035.15	9522.6	1180.31	1935.05	2940.12	3909.85	3568.12	2137.13	4973.5	5202.22	3779.6	2715.25	2599.7	2353.88
DNAJC30	1345.28	1772.72	1402.76	346.059	406.73	499.118	562.781	955.986	402.921	1137.46	1254.74	1415.07	434.036	119.153	310.89
DNAJC4	1377.57	3702.69	2940.41	500.55	690.208	998.236	1226.27	2109.45	593.778	2803.03	3066.35	3295.73	1150.7	584.932	926.324
DNAJC5	1194.61	3173.74	3506.91	852.789	622.42	1216.6	1024.85	1166.93	673.891	2019.58	2157.02	2181.94	915.176	888.229	951.703
DNAJC7	6500.41	12394.7	12948.6	2397.7	2927.22	4726.02	5296.07	6077.02	2683.78	8188.57	9389.38	6874.48	3886.13	2664.69	3267.51
DNAJC8	9621.47	17469.9	18910.3	3936.42	4967.03	9514.44	8583.9	7041.98	3873.69	11014.8	13280.5	11667.4	6500.44	2513.04	4695.07
DNAJC9	4681.59	9120.92	7931	1755.01	1916.56	3751.18	4075.72	2742.29	1651.74	4259.68	5329.11	4135.64	2526.83	1462.33	1890.72
DNAL1	699.548	1172.28	1402.76	179.209	228.015	397.735	473.921	448.82	294.533	696.406	782.448	584.285	296.086	476.611	279.166
DNASE1	1140.8	2687.67	3102.26	512.909	597.769	959.243	1581.71	2037.64	525.446	1816.46	2001.94	1250.74	884.894	1873.95	1192.8
DNASE2	2346.17	5418.23	4855.71	1186.49	998.337	1809.3	1806.82	2706.38	951.929	3598.1	3616.18	2401.05	1204.53	1072.37	1592.52
DNM1L	1582.05	3345.29	3129.24	1254.46	1429.72	2550.18	2831.68	2302.45	1359.56	3336.94	3580.93	2903.17	1934.65	1960.6	1370.45
DNM2	3164.11	6576.21	6393.36	1514.01	1214.03	2526.79	2867.22	3415.52	1357.21	4393.16	3827.65	3642.65	2116.34	1928.11	1985.89
DNMT1	2432.27	6862.14	7445.43	2162.87	2119.92	3829.17	4490.4	3657.88	1896.79	5368.13	6118.6	4893.39	3408.36	2166.41	2309.47
DNMT3A	516.589	1157.99	1079.05	302.802	289.641	655.092	734.578	911.104	360.508	980.771	1578.99	1141.18	376.837	552.435	425.094
DNPEP	2927.34	5203.79	5476.17	1155.59	924.386	1372.57	1635.03	2378.75	1086.24	3203.47	3862.9	2729.71	1167.52	1050.71	1364.11
DNPH1	1732.73	2973.59	2859.48	593.244	751.834	865.658	989.31	4748.51	2042.88	5629.28	5766.15	3743.08	1672.21	1061.54	1154.73
DNTTIP1	1700.44	3345.29	4019.45	611.783	566.957	1045.03	1119.64	1301.58	537.228	2199.48	1973.74	1725.47	878.165	519.939	761.362
DNTTIP2	5144.37	9950.1	7526.36	2335.9	3703.71	6324.76	6469.02	5107.57	2356.26	6598.44	8924.14	8052.18	4411.01	2296.4	3026.42
DOCK10	3099.53	4374.61	5638.02	2725.22	2378.75	6714.7	5438.25	2131.89	1060.32	4097.19	4440.92	3943.93	3939.97	2231.41	2512.5
DOCK11	1592.82	3173.74	2886.45	1205.03	1029.15	2175.84	2073.41	1916.46	1166.35	3267.3	2974.71	2647.54	2153.35	2144.75	1655.96
DOCK2	1173.09	2416.04	2185.07	964.022	1355.77	2253.83	2440.69	2302.45	1321.86	3429.8	2121.77	3094.89	2510	2621.36	1846.3
DOCK8	2970.39	7276.72	7607.29	1921.86	2674.56	4827.41	5047.26	5439.7	2292.64	7538.59	7316.95	6774.06	4562.42	3769.56	3261.17
DOCK9	947.08	2173.01	2454.83	858.968	1041.47	1731.32	2274.82	1162.44	645.616	1671.37	1649.49	1570.27	1382.86	1213.19	1034.18
DOHH	1409.86	2244.49	2373.91	407.856	351.267	506.917	663.49	1018.82	508.952	1671.37	1734.07	1095.54	497.963	335.794	526.609
DOK1	1646.63	2616.19	2859.48	549.987	493.006	725.281	930.07	1463.15	487.746	1915.12	1578.99	995.111	548.432	379.122	685.226
DOK2	2755.14	5189.49	3425.98	926.944	924.386	1676.72	1806.82	2226.15	857.679	3853.44	3602.08	3204.44	1211.26	574.1	1535.41
DONSON	774.883	900.656	1213.93	179.209	184.877	358.741	361.365	516.143	172.007	702.209	415.896	492.991	235.523	259.97	310.89
DOPEY1	279.819	500.364	458.595	185.389	295.803	655.092	687.186	637.324	303.958	829.883	944.577	812.522	733.486	779.909	387.026
DOPEY2	688.785	1515.39	1483.69	321.341	301.966	506.917	462.073	637.324	409.989	771.85	648.516	492.991	437.4	357.458	399.715
DOT1L	645.736	1129.39	944.167	358.418	308.129	335.345	633.87	610.395	245.051	760.243	951.626	922.075	319.639	725.748	323.579
[truncated: 6,418 more rows]

## Sheet: NML1
NML1	CTLem	CTLex	Tcm	Tmm	Trm1	Trm2	TOTAL	DEDUCED
A1BG	131	38	38	56	59	44	366	3938.99
A1BG-AS1	23	3	5	7	7	5	50	538.113
AAAS	23	10	15	5	19	10	82	882.506
AACS	27	9	6	9	16	10	77	828.695
AAED1	150	20	40	60	87	40	397	4272.62
AAGAB	40	12	15	9	28	10	114	1226.9
AAK1	181	86	134	67	159	63	690	7425.97
AAMDC	57	12	17	5	20	16	127	1366.81
AAMP	156	40	46	66	80	52	440	4735.4
AAR2	20	4	8	9	12	4	57	613.449
AARS	52	10	28	14	44	18	166	1786.54
AASDH	21	5	7	5	17	3	58	624.212
AASDHPPT	50	22	24	22	30	19	167	1797.3
AATF	77	26	15	19	56	28	221	2378.46
ABAT	9	5	3	3	7	0	27	290.581
ABCA2	11	1	2	0	6	1	21	226.008
ABCA5	10	7	7	1	5	5	35	376.679
ABCA7	14	9	7	4	8	8	50	538.113
ABCB1	2	2	3	0	3	5	15	161.434
ABCB7	10	11	8	3	14	9	55	591.925
ABCB8	18	9	4	4	14	8	57	613.449
ABCC1	29	8	8	10	15	7	77	828.695
ABCC5	14	3	3	1	10	5	36	387.442
ABCD3	29	5	8	3	10	9	64	688.785
ABCD4	92	27	46	29	42	34	270	2905.81
ABCE1	71	16	42	35	41	16	221	2378.46
ABCF1	142	33	61	54	84	42	416	4477.1
ABCF2.1	58	18	20	19	34	17	166	1786.54
ABCF3	70	25	27	24	50	27	223	2399.99
ABCG1	150	18	26	78	53	33	358	3852.89
ABHD12	57	20	17	15	20	17	146	1571.29
ABHD13	60	21	18	18	33	17	167	1797.3
ABHD14A	40	18	4	4	18	14	98	1054.7
ABHD14B	41	30	41	6	63	21	202	2173.98
ABHD15	37	9	8	4	22	9	89	957.842
ABHD17A	125	64	54	42	71	41	397	4272.62
ABHD17B	33	7	16	21	18	6	101	1086.99
ABHD18	17	7	10	11	21	4	70	753.359
ABHD2	54	10	10	11	18	13	116	1248.42
ABHD3	68	24	27	25	45	21	210	2260.08
ABHD4	11	7	14	7	18	5	62	667.261
ABHD5	46	11	17	38	23	10	145	1560.53
ABHD6	24	10	4	1	12	8	59	634.974
ABHD8	18	8	4	1	12	4	47	505.827
ABI1	97	32	36	50	60	33	308	3314.78
ABI2	94	20	45	34	52	26	271	2916.58
ABI3	22	44	5	5	17	13	106	1140.8
ABL1	13	6	2	6	8	5	40	430.491
ABL2	51	12	27	16	32	14	152	1635.87
ABLIM1	199	68	48	23	67	49	454	4886.07
ABR	48	13	24	16	37	23	161	1732.73
ABRACL	209	77	110	44	173	76	689	7415.2
ABRAXAS1	27	4	14	2	30	7	84	904.031
ABRAXAS2	25	6	10	6	13	5	65	699.548
ABT1	155	37	56	47	87	49	431	4638.54
ABTB1	127	27	48	21	71	39	333	3583.84
AC003681.1	24	12	17	11	20	6	90	968.604
AC004687.1	203	107	100	102	146	69	727	7824.17
AC004951.1	69	19	43	13	56	29	229	2464.56
AC005224.3	10	2	2	2	11	5	32	344.393
AC005261.1	56	8	14	16	20	11	125	1345.28
AC005332.5	28	6	12	10	12	9	77	828.695
AC005332.7	4	1	3	4	6	0	18	193.721
AC005921.2	34	9	17	6	19	8	93	1000.89
AC006504.5	21	4	10	5	9	7	56	602.687
AC007114.2	28	5	3	6	16	4	62	667.261
AC007384.1	22	7	2	8	6	6	51	548.876
AC007952.4	6	1	1	2	4	5	19	204.483
AC008105.3	146	40	86	80	103	40	495	5327.32
AC008124.1	25	6	15	18	14	12	90	968.604
AC008549.2	2	2	5	4	9	4	26	279.819
AC008741.2	18	3	6	7	10	4	48	516.589
AC009403.1	8	4	3	3	5	6	29	312.106
AC009948.1	10	4	4	0	6	8	32	344.393
AC010642.2	44	26	19	15	38	18	160	1721.96
AC012360.3	23	6	10	3	15	4	61	656.498
AC012615.1	23	9	11	9	11	9	72	774.883
AC013394.1	14	1	8	30	14	5	72	774.883
AC016831.1	19	7	8	4	9	10	57	613.449
AC016831.5	290	84	150	126	219	69	938	10095
AC016831.7	81	16	28	37	43	14	219	2356.94
AC017002.3	3	5	4	3	9	1	25	269.057
AC020571.1	37	10	7	3	22	15	94	1011.65
AC020915.3	39	10	12	7	25	9	102	1097.75
AC020916.1	65	22	33	60	36	23	239	2572.18
AC022706.1	85	17	19	25	37	28	211	2270.84
AC023157.3	9	1	2	5	5	4	26	279.819
AC025159.1	34	10	17	11	23	8	103	1108.51
AC025164.1	46	5	21	21	21	19	133	1431.38
AC025171.3	39	8	26	13	23	19	128	1377.57
AC026979.2	72	20	36	39	44	22	233	2507.61
AC027097.1	17	5	3	1	7	5	38	408.966
AC036176.1	5	2	1	0	6	2	16	172.196
AC044849.1	94	27	46	56	73	30	326	3508.5
AC058791.1	212	63	122	88	156	66	707	7608.92
AC060780.1	11	7	2	3	4	4	31	333.63
AC073111.5	20	11	9	3	20	11	74	796.408
AC073332.1	23	3	5	8	14	6	59	634.974
AC074032.1	42	7	17	10	14	11	101	1086.99
AC078883.3	12	7	5	0	9	7	40	430.491
AC084033.3	13	5	7	4	10	5	44	473.54
AC087239.1	7	3	3	7	3	3	26	279.819
AC087741.1	4	3	5	1	7	0	20	215.245
AC090152.1	15	9	4	8	10	15	61	656.498
AC091271.1	7	2	2	2	5	5	23	247.532
AC092683.1	22	6	8	0	8	3	47	505.827
AC093010.2	27	10	11	10	16	10	84	904.031
AC093323.1	22	9	14	13	26	18	102	1097.75
AC093673.1	63	29	34	18	53	22	219	2356.94
AC097376.2	61	21	47	22	46	24	221	2378.46
AC097534.2	75	19	20	9	33	30	186	2001.78
AC100810.1	25	10	15	8	24	18	100	1076.23
AC108863.1	6	3	1	3	3	5	21	226.008
AC114760.2	53	14	15	31	24	11	148	1592.82
AC118549.1	28	4	13	8	18	7	78	839.457
AC124319.2	5	5	3	0	4	0	17	182.959
AC133644.2	23	16	19	5	29	15	107	1151.56
AC136475.3	3	0	2	2	2	1	10	107.623
AC137767.1	3	2	0	3	4	1	13	139.91
AC137932.3	11	7	5	4	9	6	42	452.015
AC139887.2	7	1	3	1	2	1	15	161.434
AC147067.1	18	6	9	9	7	7	56	602.687
AC147651.4	17	4	3	16	6	4	50	538.113
AC239800.3	37	18	8	3	18	7	91	979.367
AC243960.1	17	3	16	8	16	3	63	678.023
AC245060.5	10	5	5	4	11	1	36	387.442
AC245297.3	185	60	95	56	116	54	566	6091.44
AC246785.3	15	12	18	5	15	8	73	785.646
ACAA1	94	31	26	18	54	27	250	2690.57
ACAA2	23	8	14	5	24	10	84	904.031
ACAD8	45	10	12	6	24	13	110	1183.85
ACAD9	7	7	6	1	10	5	36	387.442
ACADM	48	25	21	8	31	22	155	1668.15
ACADS	14	6	5	4	17	8	54	581.163
ACADSB	13	4	3	2	8	6	36	387.442
ACADVL	423	90	132	89	219	126	1079	11612.5
ACAP1	460	161	159	101	296	145	1322	14227.7
ACAP2	96	28	31	25	49	26	255	2744.38
ACAP3	54	13	20	16	18	12	133	1431.38
ACAT1	118	39	55	46	86	30	374	4025.09
ACAT2	75	24	32	18	59	32	240	2582.94
ACBD3	36	11	16	15	26	20	124	1334.52
ACBD5	22	5	0	7	10	8	52	559.638
ACBD6	29	11	15	6	13	12	86	925.555
ACD	154	41	50	72	77	48	442	4756.92
ACER3	29	6	12	11	28	8	94	1011.65
ACIN1	71	29	33	27	55	26	241	2593.71
ACLY	40	15	12	13	26	23	129	1388.33
ACO1	19	10	8	7	14	8	66	710.31
ACO2	113	24	34	39	69	35	314	3379.35
ACOT13	30	18	10	4	28	11	101	1086.99
ACOT8	18	4	12	5	16	11	66	710.31
ACOT9	54	14	29	11	42	22	172	1851.11
ACOX1	53	15	13	11	20	14	126	1356.05
ACOX3	25	7	6	8	18	9	73	785.646
ACP1	193	57	68	54	119	66	557	5994.58
ACP5	8	8	4	2	14	2	38	408.966
ACP6	12	5	8	1	14	3	43	462.778
ACSF3	30	17	20	5	30	9	111	1194.61
ACSL1	12	5	7	8	12	6	50	538.113
ACSL3	31	12	19	15	25	15	117	1259.19
ACSL4	27	8	7	2	14	9	67	721.072
ACSL5	28	20	16	13	14	15	106	1140.8
ACSS1	34	28	18	17	26	10	133	1431.38
ACTA2	5	6	4	0	7	5	27	290.581
ACTB	938	301	407	310	580	272	2808	30220.5
ACTG1	585	161	190	157	329	197	1619	17424.1
ACTL6A	71	14	30	12	47	21	195	2098.64
ACTN4	209	86	73	82	138	73	661	7113.86
ACTR10	165	46	47	42	91	41	432	4649.3
ACTR1A	119	26	35	49	53	39	321	3454.69
ACTR1B	73	30	39	16	58	35	251	2701.33
ACTR2	240	68	83	77	149	69	686	7382.92
ACTR3	352	90	123	107	193	101	966	10396.4
ACTR6	56	20	25	20	30	15	166	1786.54
ACTR8	24	7	8	13	18	5	75	807.17
ACVR1	10	2	6	6	12	3	39	419.729
ACVR2A	33	1	7	9	19	5	74	796.408
ACVR2B	5	4	5	4	2	4	24	258.294
ACYP1	40	7	13	2	31	13	106	1140.8
ACYP2	22	13	7	6	24	8	80	860.982
ADA	6	8	10	4	13	6	47	505.827
ADA2	17	3	1	1	4	4	30	322.868
ADAL	18	8	10	6	16	8	66	710.31
ADAM10	71	31	33	17	34	27	213	2292.36
ADAM12	3	1	2	0	6	11	23	247.532
ADAM15	28	4	17	8	14	7	78	839.457
ADAM17	50	13	36	23	29	18	169	1818.82
ADAM19	33	4	22	7	28	15	109	1173.09
ADAM8	217	41	49	63	75	56	501	5391.9
ADAR	215	73	91	67	151	69	666	7167.67
ADARB1	47	21	17	9	22	10	126	1356.05
ADAT1	7	4	12	3	11	5	42	452.015
ADAT2	5	0	3	1	3	0	12	129.147
ADCK2	24	2	10	5	8	5	54	581.163
ADCK5	23	6	13	2	20	7	71	764.121
ADCY3	8	5	3	2	8	7	33	355.155
ADCY7	21	11	11	8	18	2	71	764.121
ADD1	72	31	43	27	52	36	261	2808.95
ADD3	68	34	36	14	38	14	204	2195.5
ADGRE5	123	51	36	91	89	35	425	4573.96
ADGRG1	42	27	2	14	14	12	111	1194.61
ADGRG5	6	5	0	0	1	1	13	139.91
ADH5	81	28	30	13	56	23	231	2486.08
ADI1	96	22	40	11	55	35	259	2787.43
ADIPOR1	158	33	43	52	88	38	412	4434.06
ADIPOR2	42	6	15	16	28	12	119	1280.71
ADK	187	31	66	43	109	56	492	5295.04
ADNP	60	13	27	18	35	18	171	1840.35
ADNP2	14	4	11	5	10	5	49	527.351
ADO	36	7	17	16	22	16	114	1226.9
ADPGK	119	30	41	29	80	44	343	3691.46
ADPRHL2	82	14	20	38	53	32	239	2572.18
ADPRM	14	7	11	0	11	4	47	505.827
ADRB2	44	12	2	28	15	8	109	1173.09
ADRM1	265	61	102	120	155	75	778	8373.05
ADSL	57	12	24	14	38	23	168	1808.06
ADSS	194	43	71	50	124	55	537	5779.34
ADTRP	58	6	9	12	27	28	140	1506.72
AEBP2	37	7	12	21	27	11	115	1237.66
AEN	22	14	19	18	17	6	96	1033.18
AES	318	106	160	68	230	95	977	10514.7
AFAP1	16	9	4	5	11	5	50	538.113
AFDN	28	8	13	13	22	9	93	1000.89
AFF1	23	5	23	12	18	10	91	979.367
AFF4	87	19	35	43	52	23	259	2787.43
AFG3L2	55	12	18	18	18	17	138	1485.19
AFTPH	61	26	30	24	38	23	202	2173.98
AGA	19	5	8	0	13	8	53	570.4
AGAP2	31	10	8	6	13	9	77	828.695
AGAP3	23	5	6	6	11	6	57	613.449
AGFG1	27	10	8	12	27	12	96	1033.18
AGFG2	35	7	9	3	15	6	75	807.17
AGGF1	9	4	6	2	8	4	33	355.155
AGL	14	2	8	4	15	5	48	516.589
AGO1	32	6	8	7	10	6	69	742.597
AGO2	99	24	55	82	56	26	342	3680.7
AGO3	57	12	25	21	38	22	175	1883.4
AGO4	13	7	6	6	9	6	47	505.827
AGPAT1	26	8	6	4	15	7	66	710.31
AGPAT2	159	20	38	27	66	49	359	3863.65
AGPAT3	32	7	16	9	23	8	95	1022.42
AGPAT4	13	2	5	2	11	3	36	387.442
AGPAT5	25	2	8	4	6	10	55	591.925
AGPS	25	5	5	2	12	10	59	634.974
AGTPBP1	18	6	7	15	8	5	59	634.974
AGTRAP	22	11	10	1	12	8	64	688.785
AHCTF1	30	5	14	17	11	10	87	936.317
AHCY	49	19	27	23	37	18	173	1861.87
AHCYL1	36	19	17	22	19	16	129	1388.33
AHCYL2	9	1	1	3	8	3	25	269.057
AHDC1	30	11	10	16	19	11	97	1043.94
AHI1	390	41	46	75	105	88	745	8017.89
AHNAK	165	48	58	36	112	53	472	5079.79
AHR	67	13	34	53	45	17	229	2464.56
AHRR	27	3	7	12	9	10	68	731.834
AHSA1	191	52	53	90	100	69	555	5973.06
AIDA	90	17	35	22	50	31	245	2636.76
AIFM1	18	1	5	1	15	5	45	484.302
AIM2	13	10	9	5	24	4	65	699.548
AIMP1	83	36	33	35	47	38	272	2927.34
AIMP2	18	6	4	3	17	3	51	548.876
AIP	128	50	58	32	98	43	409	4401.77
AK1	8	3	10	3	4	2	30	322.868
AK2	91	20	29	34	54	36	264	2841.24
AK3	73	23	31	32	44	29	232	2496.85
AK4	89	12	12	22	30	27	192	2066.36
AK6	165	44	71	50	119	50	499	5370.37
AK9	14	8	7	2	10	4	45	484.302
AKAP1	21	4	13	8	29	11	86	925.555
AKAP10	35	12	24	11	17	11	110	1183.85
AKAP11	68	13	21	14	33	23	172	1851.11
AKAP13	379	91	136	113	195	109	1023	11009.8
AKAP17A	102	32	49	55	80	28	346	3723.75
AKAP5	135	20	16	37	39	37	284	3056.48
AKAP8	38	18	20	20	32	22	150	1614.34
AKAP8L	80	28	34	33	46	17	238	2561.42
AKAP9	257	64	100	93	168	70	752	8093.23
AKIP1	32	11	26	2	40	9	120	1291.47
AKIRIN1	179	57	61	89	80	40	506	5445.71
AKIRIN2	126	42	56	81	69	45	419	4509.39
AKNA	305	135	78	64	149	95	826	8889.63
AKR1A1	122	33	43	23	83	43	347	3734.51
AKR1B1	245	66	69	37	116	69	602	6478.89
AKR7A2	42	14	16	5	37	19	133	1431.38
AKT1	49	14	16	5	19	10	113	1216.14
AKT1S1	20	7	12	9	15	8	71	764.121
AKT2	71	26	19	20	35	18	189	2034.07
AKT3	60	12	20	21	30	17	160	1721.96
AKTIP	148	36	35	36	73	28	356	3831.37
AL031280.1	11	2	15	5	11	1	45	484.302
AL031777.3	30	4	9	10	15	4	72	774.883
AL031846.2	11	3	5	3	10	1	33	355.155
AL049840.1	18	4	8	5	5	6	46	495.064
AL096865.1	2	0	2	1	3	2	10	107.623
AL117339.5	13	15	11	12	15	4	70	753.359
AL118516.1	53	14	24	37	31	10	169	1818.82
AL133342.1	9	1	1	2	4	2	19	204.483
AL133453.1	28	9	10	5	26	14	92	990.129
AL135925.1	13	9	7	8	15	5	57	613.449
AL136454.1	26	4	10	9	17	7	73	785.646
AL138724.1	7	4	4	6	7	5	33	355.155
AL139246.5	21	10	14	15	14	5	79	850.219
AL139393.2	3	3	3	2	0	1	12	129.147
AL355472.1	11	5	8	4	3	1	32	344.393
AL357060.1	66	18	42	21	48	15	210	2260.08
AL359220.1	32	7	7	7	11	4	68	731.834
AL365361.1	16	6	9	5	17	7	60	645.736
AL390728.6	14	5	7	6	7	9	48	516.589
AL441992.1	4	2	4	0	6	3	19	204.483
AL445472.1	4	2	4	0	8	3	21	226.008
AL450998.2	17	7	15	8	18	3	68	731.834
AL662844.4	39	15	27	31	29	17	158	1700.44
ALAD	17	4	7	0	10	6	44	473.54
ALAS1	29	9	9	9	21	13	90	968.604
ALCAM	8	4	4	2	4	3	25	269.057
ALDH16A1	16	8	8	3	19	8	62	667.261
ALDH18A1	37	4	15	12	14	9	91	979.367
ALDH3A2	26	6	4	1	16	4	57	613.449
ALDH6A1	13	9	4	2	12	4	44	473.54
ALDH9A1	59	18	15	26	33	13	164	1765.01
ALDOA	424	94	103	86	187	110	1004	10805.3
ALDOC	101	20	11	6	32	18	188	2023.31
ALG1	19	5	7	0	6	5	42	452.015
ALG12	19	4	6	5	10	6	50	538.113
ALG13	44	16	24	18	35	15	152	1635.87
ALG2	48	9	17	15	31	22	142	1528.24
ALG3	65	24	21	11	26	20	167	1797.3
ALG5	78	33	26	2	43	24	206	2217.03
ALG6	18	3	7	1	16	5	50	538.113
ALG8	21	4	1	1	10	5	42	452.015
ALKBH3	9	3	4	2	16	3	37	398.204
ALKBH4	38	19	12	5	19	10	103	1108.51
ALKBH5	258	66	84	66	121	62	657	7070.81
ALKBH6	21	14	18	3	15	8	79	850.219
ALKBH7	152	53	71	28	87	38	429	4617.01
ALMS1	14	4	7	6	9	4	44	473.54
ALOX12-AS1	27	9	12	11	18	10	87	936.317
ALOX5AP	639	249	235	124	407	210	1864	20060.9
ALYREF	20	8	10	10	10	6	64	688.785
AMD1	204	46	74	152	124	53	653	7027.76
AMDHD2	32	11	16	4	17	13	93	1000.89
AMFR	41	13	25	16	31	12	138	1485.19
AMIGO2	32	8	7	5	9	7	68	731.834
AMMECR1	11	4	13	2	6	2	38	408.966
AMMECR1L	5	4	4	7	3	4	27	290.581
AMPD2	38	12	13	19	15	9	106	1140.8
AMZ2	107	17	34	44	56	41	299	3217.92
ANAPC1	27	19	14	19	20	11	110	1183.85
ANAPC10	52	13	21	5	19	19	129	1388.33
ANAPC11	335	90	98	58	173	84	838	9018.78
ANAPC13	85	23	32	16	54	25	235	2529.13
ANAPC15	22	11	18	3	25	10	89	957.842
ANAPC16	469	144	196	131	294	142	1376	14808.9
ANAPC4	26	7	9	6	26	12	86	925.555
ANAPC5	160	40	62	25	86	53	426	4584.73
ANAPC7	27	6	15	4	14	10	76	817.933
ANGEL2	22	10	10	6	12	4	64	688.785
ANGPT2	18	5	3	5	8	2	41	441.253
ANK3	34	3	29	2	28	8	104	1119.28
ANKAR	4	5	3	2	4	1	19	204.483
ANKFY1	27	15	12	12	15	8	89	957.842
ANKH	103	23	39	44	60	36	305	3282.49
ANKHD1	36	5	21	29	21	11	123	1323.76
ANKIB1	38	11	13	6	25	11	104	1119.28
ANKLE2	101	39	49	66	62	34	351	3777.56
ANKMY2	17	1	5	4	5	5	37	398.204
ANKRA2	28	15	19	11	18	15	106	1140.8
ANKRD10	98	24	35	30	65	35	287	3088.77
ANKRD11	134	37	67	54	87	43	422	4541.68
ANKRD12	437	108	210	180	272	129	1336	14378.4
ANKRD13A	66	11	31	15	40	25	188	2023.31
ANKRD13C	25	4	14	8	10	3	64	688.785
ANKRD13D	171	55	47	47	95	55	470	5058.27
ANKRD17	47	19	22	11	23	13	135	1452.91
ANKRD26	23	11	4	3	12	14	67	721.072
ANKRD27	39	8	18	9	22	8	104	1119.28
ANKRD28	272	57	107	136	167	79	818	8803.54
ANKRD36	45	11	7	11	29	14	117	1259.19
ANKRD36B	18	9	9	7	8	5	56	602.687
ANKRD36C	43	13	13	7	30	12	118	1269.95
ANKRD37	109	17	23	58	35	30	272	2927.34
ANKRD39	57	15	16	4	47	22	161	1732.73
ANKRD40	38	4	18	9	21	8	98	1054.7
ANKRD44	118	46	44	23	83	37	351	3777.56
ANKRD46	35	10	8	11	15	7	86	925.555
ANKRD49	61	19	44	14	45	24	207	2227.79
ANKRD52	19	5	6	3	6	3	42	452.015
ANKRD54	22	11	10	13	22	14	92	990.129
ANKRD9	44	7	8	8	18	10	95	1022.42
ANKS1B	2	1	0	2	3	1	9	96.8604
ANKS3	29	13	12	8	11	13	86	925.555
ANKZF1	110	32	37	25	69	31	304	3271.73
ANO10	32	7	6	2	18	7	72	774.883
ANO6	23	4	10	7	11	2	57	613.449
ANP32A	156	47	60	49	101	37	450	4843.02
ANP32B	280	84	149	111	184	97	905	9739.85
ANP32E	184	41	71	84	104	41	525	5650.19
ANTXR2	87	29	69	33	74	25	317	3411.64
ANXA1	750	234	389	314	543	238	2468	26561.3
ANXA11	344	79	106	69	187	103	888	9556.9
ANXA2	618	166	221	187	403	191	1786	19221.4
ANXA2R	55	26	32	12	41	16	182	1958.73
ANXA4	38	15	21	7	33	23	137	1474.43
ANXA5	289	100	114	102	197	95	897	9653.76
ANXA6	274	77	55	33	148	86	673	7243.01
ANXA7	290	67	86	50	161	90	744	8007.13
AOAH	78	25	15	23	29	20	190	2044.83
AP001157.1	11	5	5	3	11	5	40	430.491
AP002387.2	78	26	39	9	61	35	248	2669.04
AP002884.1	16	2	4	2	12	6	42	452.015
AP006621.3	8	3	14	3	10	3	41	441.253
AP1AR	11	3	7	2	10	5	38	408.966
AP1B1	28	7	10	9	19	19	92	990.129
AP1G1	23	7	15	18	14	9	86	925.555
AP1G2	82	27	42	17	60	25	253	2722.85
AP1M1	107	25	33	21	51	18	255	2744.38
AP1S1	69	17	16	10	24	27	163	1754.25
AP1S2	154	32	63	31	96	47	423	4552.44
AP2A1	80	24	31	20	57	32	244	2625.99
AP2A2	54	14	19	15	23	10	135	1452.91
AP2B1	188	58	61	88	120	61	576	6199.07
AP2M1	299	89	107	67	190	119	871	9373.94
AP2S1	271	75	90	52	154	86	728	7834.93
AP3B1	25	8	13	7	25	13	91	979.367
AP3D1	48	18	24	16	39	15	160	1721.96
AP3M1	46	17	17	10	22	12	124	1334.52
AP3M2	50	19	45	32	42	13	201	2163.22
AP3S1	243	54	80	44	112	70	603	6489.65
AP4B1	18	9	5	6	7	3	48	516.589
AP4E1	16	5	1	7	10	3	42	452.015
AP4M1	31	9	25	28	29	14	136	1463.67
AP5M1	60	15	20	13	27	23	158	1700.44
AP5Z1	36	11	12	16	22	16	113	1216.14
APAF1	14	7	4	4	19	8	56	602.687
APBA3	53	15	13	19	41	19	160	1721.96
APBB1	27	11	18	5	21	7	89	957.842
APBB1IP	61	30	31	8	46	31	207	2227.79
APC	14	5	11	1	10	11	52	559.638
APEH	47	16	15	8	21	8	115	1237.66
APEX1	145	40	65	41	104	48	443	4767.69
APEX2	36	9	11	6	21	12	95	1022.42
APH1A	192	50	79	43	79	47	490	5273.51
APH1B	22	6	7	6	8	10	59	634.974
API5	89	19	33	20	50	33	244	2625.99
APIP	82	27	26	12	48	26	221	2378.46
APLP2	153	36	44	71	79	55	438	4713.87
APMAP	324	109	86	109	124	91	843	9072.59
APOBEC3C	96	46	31	17	56	31	277	2981.15
APOBEC3G	394	115	62	88	122	96	877	9438.51
APOBR	26	1	1	1	13	6	48	516.589
APOL2	69	23	21	12	22	11	158	1700.44
APOL3	25	9	15	9	25	7	90	968.604
APOL6	37	19	16	8	28	17	125	1345.28
APOLD1	81	30	58	42	58	35	304	3271.73
APOOL	2	4	1	3	3	4	17	182.959
APOPT1	107	24	29	25	46	25	256	2755.14
APP	15	4	15	7	19	13	73	785.646
APPBP2	32	10	19	16	23	15	115	1237.66
APPL1	101	25	48	13	65	33	285	3067.25
APPL2	9	4	1	3	15	7	39	419.729
APRT	316	107	148	58	249	128	1006	10826.8
APTX	39	13	6	7	16	11	92	990.129
AQP3	18	3	28	20	83	21	173	1861.87
AQR	41	14	26	13	19	13	126	1356.05
ARAF	66	18	18	22	35	22	181	1947.97
ARAP1	33	8	11	12	12	17	93	1000.89
ARAP2	83	29	40	27	49	20	248	2669.04
ARCN1	44	14	21	28	37	19	163	1754.25
AREG	65	11	21	27	34	19	177	1904.92
ARF1	453	122	172	193	245	141	1326	14270.8
ARF3	72	27	36	10	52	24	221	2378.46
ARF4	227	39	71	113	105	54	609	6554.22
ARF5	197	52	74	49	129	74	575	6188.31
ARF6	613	159	205	229	315	169	1690	18188.2
ARFGAP1	19	7	12	9	14	7	68	731.834
ARFGAP2	129	37	45	80	78	52	421	4530.92
ARFGAP3	99	28	43	47	57	30	304	3271.73
ARFGEF1	46	16	20	17	21	16	136	1463.67
ARFGEF2	8	4	4	3	10	4	33	355.155
ARFIP1	32	8	7	5	13	8	73	785.646
ARFIP2	80	20	21	20	34	16	191	2055.59
ARFRP1	49	18	24	7	34	20	152	1635.87
ARGLU1	247	79	101	110	159	83	779	8383.81
ARHGAP1	44	12	16	3	28	13	116	1248.42
ARHGAP10	16	5	7	6	5	5	44	473.54
ARHGAP11A	2	4	1	3	2	3	15	161.434
ARHGAP12	31	7	9	4	15	7	73	785.646
ARHGAP15	104	32	79	27	103	51	396	4261.86
ARHGAP17	39	11	11	19	19	9	108	1162.33
ARHGAP18	18	5	6	2	9	7	47	505.827
ARHGAP21	36	9	10	19	14	11	99	1065.46
ARHGAP25	22	17	14	3	15	13	84	904.031
ARHGAP26	61	18	27	36	37	24	203	2184.74
ARHGAP27	16	13	11	8	14	6	68	731.834
ARHGAP30	185	48	67	38	108	44	490	5273.51
ARHGAP35	46	19	18	7	34	14	138	1485.19
ARHGAP4	32	8	10	3	16	7	76	817.933
ARHGAP45	143	62	66	39	95	58	463	4982.93
ARHGAP5	52	11	19	21	34	19	156	1678.91
ARHGAP9	169	67	79	65	115	49	544	5854.67
ARHGDIA	405	113	148	126	210	125	1127	12129.1
ARHGDIB	700	243	272	162	433	214	2024	21782.8
ARHGEF1	99	56	54	31	78	33	351	3777.56
ARHGEF12	25	11	8	8	13	19	84	904.031
ARHGEF2	59	19	26	57	35	28	224	2410.75
ARHGEF3	34	21	24	14	50	6	149	1603.58
ARHGEF6	39	14	16	7	18	12	106	1140.8
ARHGEF7	36	7	8	5	21	8	85	914.793
ARHGEF9	14	2	3	1	5	4	29	312.106
ARID1A	59	26	30	28	52	17	212	2281.6
ARID1B	120	46	68	66	89	39	428	4606.25
ARID2	48	11	17	23	17	21	137	1474.43
ARID3A	32	13	15	12	15	8	95	1022.42
ARID3B	14	5	9	10	15	8	61	656.498
ARID4A	95	37	41	63	57	33	326	3508.5
ARID4B	256	87	101	139	153	76	812	8738.96
ARID5A	413	77	161	180	223	133	1187	12774.8
ARID5B	476	115	222	272	275	153	1513	16283.3
ARIH1	99	26	42	61	57	30	315	3390.12
ARIH2	94	25	49	51	57	29	305	3282.49
ARL1	107	15	18	15	32	25	212	2281.6
ARL10	21	4	5	2	4	5	41	441.253
ARL13B	23	3	5	17	15	13	76	817.933
ARL14EP	89	18	28	25	37	15	212	2281.6
ARL16	55	20	22	14	46	22	179	1926.45
ARL17A	19	6	10	11	9	4	59	634.974
ARL17B	15	8	9	2	14	4	52	559.638
ARL2	166	46	61	23	90	59	445	4789.21
ARL2BP	123	40	65	25	87	48	388	4175.76
ARL3	102	20	23	12	65	34	256	2755.14
ARL4A	105	17	36	39	66	26	289	3110.3
ARL4C	346	106	145	155	229	118	1099	11827.7
ARL5A	92	24	30	15	55	34	250	2690.57
ARL5B	13	1	4	15	11	4	48	516.589
ARL6IP1	344	98	121	142	161	122	988	10633.1
ARL6IP4	433	125	195	77	281	142	1253	13485.1
ARL6IP5	381	131	132	79	225	127	1075	11569.4
ARL6IP6	135	39	44	29	81	54	382	4111.19
ARL8A	45	19	18	16	29	16	143	1539
ARL8B	78	20	34	34	43	19	228	2453.8
ARMC1	43	12	14	10	25	12	116	1248.42
ARMC10	87	30	22	20	62	33	254	2733.62
ARMC7	26	8	9	3	15	14	75	807.17
ARMC8	55	14	13	22	35	16	155	1668.15
ARMCX3	114	26	30	40	41	22	273	2938.1
ARMCX6	36	18	24	13	23	18	132	1420.62
ARMH3	19	6	8	5	11	5	54	581.163
ARMT1	25	15	13	11	16	6	86	925.555
ARNT	47	10	11	12	17	12	109	1173.09
ARNTL	32	12	23	17	34	17	135	1452.91
ARPC1A	45	10	22	16	28	20	141	1517.48
ARPC1B	327	109	162	70	266	124	1058	11386.5
ARPC2	687	225	272	246	434	206	2070	22277.9
ARPC3	602	188	231	133	382	186	1722	18532.6
ARPC4	186	55	81	53	107	65	547	5886.96
ARPC5	380	118	138	91	225	122	1074	11558.7
ARPC5L	227	76	89	104	145	82	723	7781.12
ARPP19	237	53	62	87	110	54	603	6489.65
ARRB2	140	65	70	42	116	43	476	5122.84
ARRDC1	121	30	48	15	53	39	306	3293.25
ARRDC2	77	15	40	47	61	19	259	2787.43
ARRDC3	108	24	37	104	52	25	350	3766.79
ARSA	49	12	12	7	23	12	115	1237.66
ARSG	32	7	16	5	31	15	106	1140.8
ARSK	13	9	11	3	13	15	64	688.785
ARV1	7	6	5	1	8	4	31	333.63
ASAH1	106	32	26	8	49	26	247	2658.28
ASAP1	44	4	10	25	13	12	108	1162.33
ASB1	38	8	9	14	15	10	94	1011.65
ASB6	31	6	12	10	24	7	90	968.604
ASB7	15	5	7	5	8	5	45	484.302
ASB8	49	9	23	13	33	15	142	1528.24
ASCC1	43	8	8	12	14	10	95	1022.42
ASCC2	66	19	26	13	50	24	198	2130.93
ASCC3	23	4	11	7	7	10	62	667.261
ASF1A	81	31	38	25	79	41	295	3174.87
ASH1L	132	42	56	76	94	45	445	4789.21
ASH2L	30	9	14	3	9	11	76	817.933
ASL	57	10	15	15	25	23	145	1560.53
ASMTL	94	14	30	36	45	33	252	2712.09
ASNA1	123	30	38	28	59	44	322	3465.45
ASNS	20	10	6	2	7	13	58	624.212
ASNSD1	109	38	39	44	69	31	330	3551.55
ASPH	24	2	6	4	13	4	53	570.4
ASPM	1	0	0	1	0	0	2	21.5245
ASPSCR1	34	8	10	7	26	12	97	1043.94
ASTE1	19	6	7	5	16	14	67	721.072
ASXL1	86	20	38	50	56	30	280	3013.44
ASXL2	81	24	29	25	47	21	227	2443.04
ATAD1	59	9	23	26	40	23	180	1937.21
ATAD2	25	7	10	7	12	9	70	753.359
ATAD2B	24	8	5	9	9	8	63	678.023
ATAD3A	20	7	13	12	15	3	70	753.359
ATAD3B	34	13	12	11	17	11	98	1054.7
ATAD5	4	2	0	3	1	2	12	129.147
ATE1	20	11	15	4	17	10	77	828.695
ATF1	116	31	43	38	49	25	302	3250.21
ATF2	48	15	19	28	19	18	147	1582.05
ATF4	339	97	156	251	195	102	1140	12269
ATF5	18	5	11	8	14	13	69	742.597
ATF6	53	11	21	15	33	10	143	1539
ATF6B	184	62	96	60	111	58	571	6145.26
ATF7	40	7	11	18	14	11	101	1086.99
ATF7IP	37	16	28	25	35	16	157	1689.68
ATF7IP2	23	6	11	9	14	12	75	807.17
ATG10	24	5	3	8	17	10	67	721.072
ATG101	142	35	56	62	58	49	402	4326.43
ATG12	172	42	64	60	99	40	477	5133.6
ATG13	24	11	16	17	22	13	103	1108.51
ATG14	10	3	2	11	9	11	46	495.064
ATG16L1	34	9	19	29	17	14	122	1313
ATG16L2	38	12	21	10	23	15	119	1280.71
ATG2A	87	27	33	43	34	26	250	2690.57
ATG2B	14	4	4	6	15	3	46	495.064
ATG3	160	38	35	87	89	44	453	4875.31
ATG4A	14	10	4	7	15	4	54	581.163
ATG4B	108	28	33	42	54	24	289	3110.3
ATG4C	19	3	0	6	7	5	40	430.491
ATG4D	55	21	27	23	32	16	174	1872.63
ATG5	84	30	43	27	37	32	253	2722.85
ATG7	7	2	7	4	9	1	30	322.868
ATIC	32	17	16	6	30	14	115	1237.66
ATL2	31	6	19	19	13	13	101	1086.99
ATL3	61	10	21	15	28	18	153	1646.63
ATM	136	54	82	40	100	38	450	4843.02
ATMIN	22	5	13	7	12	10	69	742.597
ATN1	30	5	8	6	12	9	70	753.359
ATOX1	138	35	42	29	82	73	399	4294.15
ATP10D	9	6	5	1	7	3	31	333.63
ATP11A	17	6	4	7	9	4	47	505.827
ATP11B	59	18	21	31	33	16	178	1915.68
ATP11C	17	6	6	5	6	9	49	527.351
ATP13A1	32	12	20	10	25	10	109	1173.09
ATP13A2	52	8	18	11	32	20	141	1517.48
ATP13A3	45	9	15	17	22	18	126	1356.05
ATP1A1	273	68	107	143	160	83	834	8975.73
ATP1B1	263	35	32	91	74	69	564	6069.92
ATP1B3	485	106	131	148	218	130	1218	13108.4
ATP23	23	3	4	1	10	6	47	505.827
ATP2A2	30	15	10	14	11	11	91	979.367
ATP2A3	26	6	9	2	17	12	72	774.883
ATP2B1	142	25	42	61	55	42	367	3949.75
ATP2B1-AS1	43	14	30	13	26	20	146	1571.29
ATP2B4	99	37	60	27	89	31	343	3691.46
ATP2C1	30	10	2	11	9	6	68	731.834
ATP5F1A	322	87	110	59	183	93	854	9190.98
ATP5F1B	396	117	127	133	224	132	1129	12150.6
ATP5F1C	241	67	73	40	137	101	659	7092.34
ATP5F1D	482	148	181	95	275	138	1319	14195.4
ATP5F1E	831	280	353	266	529	249	2508	26991.8
ATP5IF1	332	96	107	44	204	110	893	9610.71
ATP5MC1	192	52	56	26	117	66	509	5478
ATP5MC2	330	126	139	55	238	126	1014	10912.9
ATP5MC3	358	116	106	77	215	130	1002	10783.8
ATP5MD	507	151	156	116	277	149	1356	14593.6
ATP5ME	437	158	161	85	275	151	1267	13635.8
ATP5MF	486	152	166	101	297	130	1332	14335.3
ATP5MG	727	230	314	203	474	238	2186	23526.3
ATP5MPL	472	137	158	107	278	150	1302	14012.5
ATP5PB	177	69	58	66	125	67	562	6048.4
ATP5PD	231	72	98	51	170	95	717	7716.55
ATP5PF	361	103	144	85	213	108	1014	10912.9
ATP5PO	336	96	155	79	232	124	1022	10999
ATP5S	28	7	12	3	11	10	71	764.121
ATP6AP1	104	30	30	28	66	42	300	3228.68
ATP6AP2	308	82	99	77	186	108	860	9255.55
ATP6V0A2	35	13	6	7	18	9	88	947.08
ATP6V0B	420	116	122	142	209	129	1138	12247.5
ATP6V0D1	147	49	43	57	73	47	416	4477.1
ATP6V0E1	584	173	218	181	335	179	1670	17973
ATP6V0E2	69	28	28	3	38	23	189	2034.07
ATP6V1A	18	6	11	8	9	1	53	570.4
ATP6V1B2	69	17	22	31	38	15	192	2066.36
ATP6V1C1	42	8	13	12	26	14	115	1237.66
ATP6V1D	63	30	24	18	45	23	203	2184.74
ATP6V1E1	146	42	50	35	87	55	415	4466.34
ATP6V1F	442	120	159	85	261	144	1211	13033.1
ATP6V1G1	530	158	215	181	351	170	1605	17273.4
ATP6V1H	65	25	36	23	45	22	216	2324.65
ATP7A	42	5	5	11	13	12	88	947.08
ATP8A1	39	29	13	5	18	15	119	1280.71
ATP8B2	15	5	11	5	6	5	47	505.827
ATP9B	29	16	12	11	12	12	92	990.129
ATPAF1	28	8	7	2	15	12	72	774.883
ATR	6	3	4	1	7	0	21	226.008
ATRAID	143	56	78	31	101	56	465	5004.46
ATRN	13	4	5	3	3	3	31	333.63
ATRX	215	59	70	68	122	60	594	6392.79
ATXN1	117	39	50	40	80	25	351	3777.56
ATXN10	44	11	18	4	22	18	117	1259.19
ATXN1L	44	14	18	15	21	13	125	1345.28
ATXN2	67	26	43	32	45	21	234	2518.37
ATXN2L	62	17	30	50	50	15	224	2410.75
ATXN3	123	33	54	39	82	34	365	3928.23
ATXN7L1	11	5	5	5	14	4	44	473.54
ATXN7L3	23	9	12	13	21	4	82	882.506
ATXN7L3B	34	4	17	9	22	11	97	1043.94
AUH	22	10	9	8	19	7	75	807.17
AUP1	302	69	113	107	170	92	853	9180.22
AURKA	12	1	2	4	4	3	26	279.819
AURKAIP1	351	89	113	95	183	111	942	10138.1
AUTS2	90	31	28	25	55	26	255	2744.38
AVEN	7	6	3	4	5	4	29	312.106
AVIL	9	6	10	5	12	6	48	516.589
AVL9	20	9	9	11	19	10	78	839.457
AXIN1	23	10	6	7	17	10	73	785.646
AZI2	57	16	34	21	41	20	189	2034.07
AZIN1	57	21	32	62	42	22	236	2539.9
B2M	994	331	477	412	621	282	3117	33546
B3GALNT2	25	10	10	12	19	9	85	914.793
B3GALT2	1	0	7	0	13	3	24	258.294
B3GALT4	38	9	14	6	24	12	103	1108.51
B3GALT6	31	9	6	8	13	7	74	796.408
B3GAT2	92	28	39	29	64	27	279	3002.67
B3GAT3	106	31	36	19	57	31	280	3013.44
B3GNT2	84	22	12	32	26	14	190	2044.83
B3GNTL1	14	6	8	2	16	12	58	624.212
B4GALT1	89	21	37	56	46	30	279	3002.67
B4GALT3	65	30	26	30	24	10	185	1991.02
B4GALT4	26	10	3	6	10	8	63	678.023
B4GALT5	33	7	8	11	13	10	82	882.506
B4GALT7	36	10	6	4	22	8	86	925.555
B9D2	24	8	10	12	13	2	69	742.597
BABAM1	86	36	56	15	65	34	292	3142.58
BABAM2	36	16	14	10	30	14	120	1291.47
BACH1	18	10	10	17	17	9	81	871.744
BAD	103	30	34	19	53	28	267	2873.53
BAG1	237	58	104	95	127	78	699	7522.83
BAG2	31	5	9	8	9	7	69	742.597
BAG3	58	8	24	39	21	23	173	1861.87
BAG4	16	5	6	10	8	3	48	516.589
BAG5	47	19	31	22	34	21	174	1872.63
BAG6	111	34	41	29	73	34	322	3465.45
BAK1	27	19	14	14	25	16	115	1237.66
BANF1	230	57	80	51	129	73	620	6672.61
BANP	52	15	20	22	27	16	152	1635.87
BAP1	51	12	22	13	20	16	134	1442.14
BARD1	26	5	4	9	12	7	63	678.023
BASP1	12	2	8	3	8	2	35	376.679
BATF	362	82	99	114	227	142	1026	11042.1
BATF3	28	5	5	10	21	14	83	893.268
BAX	296	105	114	71	203	115	904	9729.09
BAZ1A	249	66	132	119	164	78	808	8695.91
BAZ1B	88	32	44	48	66	27	305	3282.49
BAZ2A	90	37	40	38	73	29	307	3304.02
BAZ2B	51	10	17	16	26	13	133	1431.38
BBC3	45	19	22	29	31	15	161	1732.73
BBIP1	27	12	11	10	22	13	95	1022.42
BBS4	9	4	0	1	6	3	23	247.532
BBS7	19	5	6	10	13	8	61	656.498
BBX	188	65	62	48	118	60	541	5822.39
BCAP29	75	15	26	17	35	29	197	2120.17
BCAP31	368	94	110	48	194	113	927	9976.62
BCAS2	160	35	56	84	98	69	502	5402.66
BCAS3	13	1	4	2	6	1	27	290.581
BCAS4	90	16	24	16	40	25	211	2270.84
BCAT1	1	3	4	4	3	3	18	193.721
BCAT2	34	13	15	6	28	12	108	1162.33
BCCIP	65	21	31	29	49	32	227	2443.04
BCDIN3D	15	6	6	7	12	3	49	527.351
BCKDK	94	16	34	24	37	29	234	2518.37
BCL10	49	13	10	28	36	13	149	1603.58
BCL11B	86	53	82	37	106	36	400	4304.91
BCL2	23	8	14	21	23	9	98	1054.7
BCL2L1	32	11	7	10	14	9	83	893.268
BCL2L11	58	15	17	29	24	17	160	1721.96
BCL2L12	42	9	12	7	16	7	93	1000.89
BCL2L13	27	6	9	5	12	7	66	710.31
BCL3	94	27	31	71	54	26	303	3260.97
BCL6	84	23	28	52	35	22	244	2625.99
BCL7B	135	36	42	54	72	44	383	4121.95
BCL7C	128	38	34	31	77	38	346	3723.75
BCL9L	18	11	5	3	18	8	63	678.023
BCLAF1	220	61	95	109	125	75	685	7372.15
BCLAF3	7	4	2	1	7	3	24	258.294
BCOR	66	17	19	28	28	16	174	1872.63
BCR	35	6	10	6	13	7	77	828.695
BDH1	17	11	10	7	16	7	68	731.834
BDH2	30	8	4	6	14	10	72	774.883
BDP1	96	25	37	40	55	25	278	2991.91
BECN1	73	24	21	25	40	26	209	2249.31
BET1	26	8	10	10	26	5	85	914.793
BET1L	52	14	26	19	34	14	159	1711.2
BEX2	45	10	22	9	27	15	128	1377.57
BEX4	34	8	16	7	16	13	94	1011.65
BEX5	43	10	6	9	32	16	116	1248.42
BFAR	70	36	36	41	49	31	263	2830.48
BHLHE40	139	24	31	57	90	36	377	4057.38
BICD1	7	7	5	1	8	2	30	322.868
BICD2	37	4	9	9	9	11	79	850.219
BICDL1	52	15	16	31	33	9	156	1678.91
BICRAL	27	6	9	7	19	4	72	774.883
BID	142	46	41	42	82	44	397	4272.62
BIN1	71	38	35	13	55	29	241	2593.71
BIN2	136	47	42	24	74	44	367	3949.75
BIN3	45	16	19	11	26	13	130	1399.1
BIRC2	171	35	51	66	85	51	459	4939.88
BIRC3	666	103	187	297	283	198	1734	18661.8
BIRC6	87	23	51	30	49	19	259	2787.43
BISPR	20	14	14	6	15	8	77	828.695
BIVM	13	2	5	1	4	4	29	312.106
BLCAP	63	28	23	23	42	18	197	2120.17
BLM	29	0	3	4	14	22	72	774.883
BLMH	32	5	10	6	16	11	80	860.982
BLOC1S1	238	90	86	38	144	83	679	7307.58
BLOC1S2	164	46	58	70	92	53	483	5198.18
BLOC1S4	143	44	55	39	103	47	431	4638.54
BLOC1S5	43	7	15	4	23	10	102	1097.75
BLOC1S6	81	23	20	24	32	26	206	2217.03
BLVRA	64	11	13	8	28	13	137	1474.43
BLVRB	37	9	16	6	26	18	112	1205.37
BLZF1	28	8	11	20	13	8	88	947.08
BMF	20	4	9	5	9	6	53	570.4
BMI1	108	24	36	70	55	30	323	3476.21
BMP2K	16	5	6	2	1	4	34	365.917
BMPR2	45	12	17	10	31	15	130	1399.1
BMS1	58	18	27	17	35	26	181	1947.97
BMT2	23	6	6	3	15	9	62	667.261
BNIP2	149	53	55	43	87	54	441	4746.16
BNIP3	235	39	48	53	81	49	505	5434.95
BNIP3L	337	67	80	78	131	101	794	8545.24
BOD1	59	19	19	17	34	17	165	1775.77
BOD1L1	42	9	19	18	28	20	136	1463.67
BOLA1	25	9	15	0	18	7	74	796.408
BOLA3	43	23	17	8	34	20	145	1560.53
BORCS5	48	8	17	20	30	14	137	1474.43
BORCS6	71	17	28	22	32	22	192	2066.36
BORCS7	84	22	48	21	57	32	264	2841.24
BORCS8	43	7	19	8	25	5	107	1151.56
BPGM	64	18	22	12	28	17	161	1732.73
BPNT1	11	7	2	3	10	8	41	441.253
BPTF	83	40	41	26	56	21	267	2873.53
BRAF	101	28	38	67	45	32	311	3347.07
BRAP	39	10	9	8	19	6	91	979.367
BRAT1	27	17	10	5	15	10	84	904.031
BRCA1	1	2	2	1	4	0	10	107.623
BRCA2	2	2	5	0	1	5	15	161.434
BRCC3	45	6	7	8	23	11	100	1076.23
BRD1	28	11	12	28	30	13	122	1313
BRD2	222	73	88	191	147	77	798	8588.29
BRD3	89	31	43	24	65	36	288	3099.53
BRD3OS	28	11	14	2	16	10	81	871.744
BRD4	93	41	51	70	74	50	379	4078.9
BRD7	111	27	43	32	65	40	318	3422.4
BRD8	33	7	11	15	17	10	93	1000.89
BRD9	78	48	47	52	78	33	336	3616.12
BRF1	29	10	10	9	11	8	77	828.695
BRF2	17	11	11	2	16	9	66	710.31
BRI3	83	22	20	17	61	30	233	2507.61
BRI3BP	37	10	8	5	15	11	86	925.555
BRIX1	93	30	31	29	50	26	259	2787.43
BRK1	423	136	153	83	232	141	1168	12570.3
BRMS1	158	38	57	37	81	54	425	4573.96
BRMS1L	19	6	11	6	12	8	62	667.261
BROX	72	16	36	38	50	25	237	2550.66
BRPF1	24	9	9	15	8	9	74	796.408
BRWD1	83	19	38	50	53	33	276	2970.39
BRWD3	18	6	9	8	11	4	56	602.687
BSDC1	117	43	42	45	80	37	364	3917.47
BSG	346	96	113	96	196	106	953	10256.4
BST2	286	74	66	38	135	72	671	7221.48
BTAF1	38	11	9	12	18	11	99	1065.46
BTBD1	24	7	16	14	20	18	99	1065.46
BTBD10	32	6	14	7	16	7	82	882.506
BTBD6	12	2	4	5	13	12	48	516.589
BTBD7	48	13	27	20	19	12	139	1495.96
BTBD9	16	5	5	8	10	3	47	505.827
BTD	20	5	14	15	16	10	80	860.982
BTF3	805	248	375	262	500	231	2421	26055.5
BTF3L4	129	31	46	51	71	40	368	3960.52
BTG1	983	327	458	406	610	281	3065	32986.4
BTG2	434	83	156	229	223	126	1251	13463.6
BTG3	83	28	39	81	52	25	308	3314.78
BTN2A1	27	16	10	19	28	13	113	1216.14
BTN2A2	17	6	2	3	9	1	38	408.966
BTN3A1	45	23	14	11	20	10	123	1323.76
BTN3A2	139	63	62	39	79	42	424	4563.2
BTN3A3	40	17	12	7	22	12	110	1183.85
BTRC	18	6	7	5	7	4	47	505.827
BUB1B	0	1	0	0	0	1	2	21.5245
BUB3	287	84	124	77	158	94	824	8868.11
BUD13	28	9	10	14	17	8	86	925.555
BUD23	236	61	65	73	113	55	603	6489.65
BUD31	180	42	59	89	94	63	527	5671.72
BX890604.1	32	10	17	13	22	14	108	1162.33
BZW1	480	124	138	192	230	130	1294	13926.4
BZW2	33	7	12	9	18	11	90	968.604
C10orf88	6	2	1	1	5	0	15	161.434
C11orf1	17	12	12	4	14	9	68	731.834
C11orf49	18	7	8	4	20	12	69	742.597
C11orf54	17	6	7	0	8	5	43	462.778
C11orf58	364	98	170	119	206	116	1073	11547.9
C11orf68	34	7	14	10	22	8	95	1022.42
C12orf10	68	21	29	13	53	33	217	2335.41
C12orf29	36	14	17	19	28	14	128	1377.57
C12orf4	6	2	2	1	3	4	18	193.721
C12orf43	23	8	3	9	11	4	58	624.212
C12orf45	41	18	20	10	27	12	128	1377.57
C12orf49	49	13	24	24	23	20	153	1646.63
C12orf57	257	84	150	82	185	86	844	9083.36
C12orf65	65	24	38	46	55	18	246	2647.52
C12orf73	11	3	2	0	9	2	27	290.581
C12orf75	53	58	14	13	27	17	182	1958.73
C12orf76	45	9	18	7	27	12	118	1269.95
C14orf119	221	58	87	66	138	84	654	7038.52
C14orf28	15	4	7	9	6	5	46	495.064
C15orf40	72	24	33	15	43	28	215	2313.89
C15orf48	418	93	145	119	197	116	1088	11709.3
C15orf53	8	11	21	7	21	11	79	850.219
C15orf61	95	23	44	26	46	16	250	2690.57
C16orf45	60	13	10	7	14	13	117	1259.19
C16orf54	45	18	27	12	36	12	150	1614.34
C16orf72	60	12	22	47	21	32	194	2087.88
C16orf87	37	4	11	8	13	10	83	893.268
C16orf91	76	17	23	20	40	20	196	2109.4
C17orf67	29	5	14	15	18	10	91	979.367
C17orf75	10	4	6	2	8	3	33	355.155
C17orf80	9	3	1	1	3	1	18	193.721
C18orf21	12	5	12	13	15	11	68	731.834
C18orf25	18	5	8	17	10	8	66	710.31
C18orf32	59	15	24	4	41	18	161	1732.73
C18orf54	4	0	3	0	1	1	9	96.8604
C19orf12	31	17	13	7	23	12	103	1108.51
C19orf24	195	64	66	32	96	57	510	5488.76
C19orf25	151	53	62	45	104	34	449	4832.26
C19orf48	26	10	10	12	23	10	91	979.367
C19orf53	494	129	183	132	281	145	1364	14679.7
C19orf66	202	55	74	55	147	62	595	6403.55
C19orf70	204	55	98	40	135	80	612	6586.51
C1D	93	32	44	25	52	33	279	3002.67
C1GALT1	49	16	17	11	27	15	135	1452.91
C1GALT1C1	50	9	9	8	27	13	116	1248.42
C1orf109	19	8	13	8	7	7	62	667.261
C1orf122	72	18	24	36	46	20	216	2324.65
C1orf123	36	14	15	4	23	18	110	1183.85
C1orf131	36	13	20	8	26	15	118	1269.95
C1orf162	129	16	37	19	73	48	322	3465.45
C1orf174	66	15	16	15	29	16	157	1689.68
C1orf216	36	14	13	10	30	10	113	1216.14
C1orf35	159	26	34	58	72	44	393	4229.57
C1orf43	152	32	47	36	98	55	420	4520.15
C1orf52	72	24	26	33	43	19	217	2335.41
C1orf56	139	38	67	54	85	31	414	4455.58
C1QBP	214	73	95	40	143	83	648	6973.95
C1RL-AS1	9	5	6	1	7	2	30	322.868
C20orf194	26	7	5	7	15	15	75	807.17
C20orf27	49	24	18	4	34	22	151	1625.1
C21orf2	54	14	19	16	28	16	147	1582.05
C21orf58	2	0	2	0	4	2	10	107.623
C21orf91	58	11	19	35	20	15	158	1700.44
C22orf39	64	21	28	20	32	32	197	2120.17
C22orf46	21	4	10	2	7	8	52	559.638
C2CD2L	17	8	4	7	10	4	50	538.113
C2CD3	20	5	7	5	5	4	46	495.064
C2CD5	7	3	4	2	5	3	24	258.294
C2orf49	45	9	12	24	36	16	142	1528.24
C2orf68	70	20	41	11	40	22	204	2195.5
C2orf69	50	8	17	16	34	8	133	1431.38
C2orf74	24	10	10	1	16	12	73	785.646
C3orf14	3	2	4	1	4	1	15	161.434
C3orf38	42	20	22	29	33	20	166	1786.54
C3orf58	22	4	5	16	10	8	65	699.548
C3orf62	17	7	12	6	17	9	68	731.834
C4orf3	456	105	142	96	229	136	1164	12527.3
C4orf48	452	120	139	95	274	149	1229	13226.8
C5orf15	40	14	19	14	23	13	123	1323.76
C5orf22	13	3	3	0	6	2	27	290.581
C5orf24	57	20	27	25	43	18	190	2044.83
C5orf51	19	2	8	5	10	6	50	538.113
C6orf106	56	9	19	22	39	12	157	1689.68
C6orf120	11	2	10	3	6	5	37	398.204
C6orf203	22	8	10	0	16	7	63	678.023
C6orf226	26	9	18	11	19	11	94	1011.65
C6orf47	88	25	42	24	52	33	264	2841.24
C6orf48	321	82	164	114	203	106	990	10654.6
C6orf62	145	61	68	57	85	46	462	4972.17
C6orf89	61	14	20	9	47	28	179	1926.45
C7orf26	43	8	10	10	17	8	96	1033.18
C7orf50	68	17	21	11	32	23	172	1851.11
C8orf33	71	24	23	18	39	26	201	2163.22
C8orf44	10	3	5	1	5	0	24	258.294
C8orf59	69	27	30	11	57	29	223	2399.99
C8orf76	24	14	7	12	24	8	89	957.842
C8orf82	43	5	9	12	20	10	99	1065.46
C9orf139	9	1	0	1	1	2	14	150.672
C9orf16	214	68	85	36	129	82	614	6608.03
C9orf3	12	8	3	5	7	0	35	376.679
C9orf40	4	2	7	2	1	2	18	193.721
C9orf64	16	4	3	3	9	7	42	452.015
C9orf72	30	8	22	12	14	5	91	979.367
C9orf78	349	102	144	131	228	121	1075	11569.4
C9orf85	11	6	4	1	9	3	34	365.917
CA11	15	6	9	2	13	4	49	527.351
CA5B	23	2	10	3	9	5	52	559.638
CAAP1	33	4	19	8	9	7	80	860.982
CAB39	104	25	36	29	51	34	279	3002.67
CABIN1	33	7	13	6	20	10	89	957.842
CACTIN	15	2	6	4	10	2	39	419.729
CACUL1	92	26	27	19	35	24	223	2399.99
CACYBP	224	66	89	68	150	92	689	7415.2
CALCOCO1	68	19	26	24	45	25	207	2227.79
CALCOCO2	109	38	46	41	88	40	362	3895.94
CALHM2	107	29	33	14	51	25	259	2787.43
CALM1	674	187	267	264	420	198	2010	21632.2
CALM2	826	239	318	326	494	237	2440	26259.9
CALM3	244	76	71	60	122	60	633	6812.52
CALR	284	75	71	73	133	86	722	7770.36
CALU	71	22	27	23	31	21	195	2098.64
CAMK1	33	2	3	8	20	21	87	936.317
CAMK1D	61	23	22	35	28	20	189	2034.07
CAMK2D	17	5	4	12	12	5	55	591.925
CAMK2G	46	22	7	12	32	12	131	1409.86
CAMK2N1	19	7	12	18	16	10	82	882.506
CAMK4	115	52	107	46	133	75	528	5682.48
CAMKK2	14	2	3	1	4	3	27	290.581
CAMLG	284	89	110	114	164	86	847	9115.64
CAMSAP1	35	6	6	11	15	14	87	936.317
CAMSAP2	25	3	3	8	15	9	63	678.023
CAMTA1	186	62	72	70	98	41	529	5693.24
CAMTA2	29	7	13	11	15	7	82	882.506
CAND1	130	36	41	47	70	32	356	3831.37
CANT1	34	15	16	9	21	12	107	1151.56
CANX	178	44	51	45	92	64	474	5101.32
CAP1	383	114	126	133	229	130	1115	11999.9
CAPG	272	14	44	39	120	74	563	6059.16
CAPN1	161	37	41	26	75	48	388	4175.76
CAPN10	31	6	9	4	13	10	73	785.646
CAPN12	32	14	7	0	24	7	84	904.031
CAPN15	18	3	9	6	12	8	56	602.687
CAPN2	156	52	48	37	78	60	431	4638.54
CAPN7	48	16	21	25	16	15	141	1517.48
CAPNS1	97	25	37	22	61	28	270	2905.81
CAPRIN1	76	21	26	33	38	22	216	2324.65
CAPRIN2	16	3	5	5	3	7	39	419.729
CAPZA1	253	74	98	97	149	89	760	8179.33
CAPZA2	246	58	106	91	169	79	749	8060.94
CAPZB	301	91	121	72	191	103	879	9460.04
CARD11	32	13	9	2	14	10	80	860.982
CARD16	145	43	33	17	84	56	378	4068.14
CARD19	419	120	140	139	243	126	1187	12774.8
CARD8	92	35	46	17	58	26	274	2948.86
CARD8-AS1	15	6	6	4	9	5	45	484.302
CARF	7	4	6	0	3	7	27	290.581
CARHSP1	181	52	65	47	110	54	509	5478
CARM1	14	7	6	3	14	9	53	570.4
CARMIL2	5	1	8	1	8	5	28	301.344
CARNMT1	16	9	6	10	14	7	62	667.261
CARS	81	22	30	25	41	21	220	2367.7
CARS2	27	8	11	4	12	10	72	774.883
CASC3	83	15	26	41	32	25	222	2389.22
CASC4	77	16	31	13	40	27	204	2195.5
CASD1	9	5	4	4	7	7	36	387.442
CASK	28	8	8	5	18	13	80	860.982
CASP1	39	26	20	1	27	15	128	1377.57
CASP2	48	14	19	13	18	16	128	1377.57
CASP3	43	17	9	31	25	18	143	1539
CASP4	65	32	39	8	61	30	235	2529.13
CASP6	34	18	26	9	29	12	128	1377.57
CASP7	23	10	9	2	11	6	61	656.498
CASP8	99	28	40	31	90	31	319	3433.16
CASP8AP2	15	8	9	6	7	8	53	570.4
CASS4	46	4	7	12	16	10	95	1022.42
CAST	315	60	111	105	165	96	852	9169.45
CAT	57	14	11	9	32	19	142	1528.24
CBFA2T2	65	19	34	28	57	16	219	2356.94
CBFB	108	30	41	43	53	31	306	3293.25
CBL	40	12	18	9	30	14	123	1323.76
CBLB	232	83	99	82	109	60	665	7156.91
CBLL1	46	9	23	20	23	9	130	1399.1
CBR1	167	48	53	23	93	53	437	4703.11
CBR3	26	5	10	2	17	13	73	785.646
CBR4	32	13	14	1	26	12	98	1054.7
CBWD1	95	24	49	28	57	29	282	3034.96
CBWD2	65	16	22	34	32	21	190	2044.83
CBWD3	29	6	12	6	15	15	83	893.268
CBWD5	73	20	16	21	40	16	186	2001.78
CBX1	79	19	21	14	36	19	188	2023.31
CBX3	342	95	121	89	194	103	944	10159.6
CBX4	11	6	12	4	5	5	43	462.778
CBX5	58	18	26	11	41	19	173	1861.87
CBX6	192	54	95	80	130	57	608	6543.46
CBX7	81	33	39	31	55	26	265	2852
CC2D1A	67	23	23	15	34	24	186	2001.78
CC2D1B	22	3	5	3	11	6	50	538.113
CCAR1	81	23	42	39	47	25	257	2765.9
CCAR2	37	16	19	9	23	13	117	1259.19
CCDC102A	40	15	9	13	19	6	102	1097.75
CCDC107	350	75	105	70	190	109	899	9675.28
CCDC112	19	7	6	1	9	4	46	495.064
CCDC115	132	36	29	22	64	37	320	3443.93
CCDC117	29	14	11	21	16	5	96	1033.18
CCDC12	234	82	110	81	128	80	715	7695.02
CCDC124	145	40	36	23	89	54	387	4165
CCDC126	47	13	11	11	28	14	124	1334.52
CCDC127	43	10	14	10	22	15	114	1226.9
CCDC130	65	20	19	17	51	14	186	2001.78
CCDC136	11	2	8	0	5	5	31	333.63
CCDC137	35	9	22	16	20	15	117	1259.19
CCDC14	18	9	15	6	23	13	84	904.031
CCDC142	28	6	17	8	17	11	87	936.317
CCDC159	19	8	14	1	19	7	68	731.834
CCDC167	93	56	67	25	95	39	375	4035.85
CCDC174	69	20	25	51	52	24	241	2593.71
CCDC18	25	15	15	7	17	10	89	957.842
CCDC186	65	21	33	44	37	16	216	2324.65
CCDC22	35	11	5	3	28	12	94	1011.65
CCDC25	51	19	28	6	36	15	155	1668.15
CCDC28A	78	25	15	20	41	14	193	2077.12
CCDC32	67	22	27	27	37	23	203	2184.74
CCDC34	11	1	8	3	9	5	37	398.204
CCDC43	30	3	6	5	9	9	62	667.261
CCDC47	87	11	21	38	37	19	213	2292.36
CCDC50	10	3	6	3	11	5	38	408.966
CCDC51	6	1	5	0	8	1	21	226.008
CCDC57	79	12	15	7	40	14	167	1797.3
CCDC58	48	9	11	8	25	15	116	1248.42
CCDC59	109	36	36	57	73	31	342	3680.7
CCDC6	23	5	5	6	16	10	65	699.548
CCDC66	83	29	41	23	66	32	274	2948.86
CCDC69	102	39	29	12	43	34	259	2787.43
CCDC7	8	2	3	1	1	1	16	172.196
CCDC71L	40	18	10	14	18	17	117	1259.19
CCDC77	23	4	5	4	5	7	48	516.589
CCDC82	92	32	29	22	49	34	258	2776.67
CCDC84	43	10	17	16	25	10	121	1302.23
CCDC85B	238	75	62	66	125	68	634	6823.28
CCDC88A	45	14	6	8	20	14	107	1151.56
CCDC88B	73	23	33	24	64	23	240	2582.94
CCDC88C	130	45	62	28	88	42	395	4251.1
CCDC9	16	10	11	21	19	3	80	860.982
CCDC90B	88	37	54	24	70	36	309	3325.54
CCDC91	89	30	38	18	54	24	253	2722.85
CCDC92	20	8	11	4	14	10	67	721.072
CCDC93	39	16	12	33	11	10	121	1302.23
CCDC97	53	12	11	9	23	20	128	1377.57
CCHCR1	13	0	2	5	4	4	28	301.344
CCL20	8	1	5	7	5	3	29	312.106
CCL22	151	61	66	64	92	47	481	5176.65
CCL28	11	4	5	0	5	4	29	312.106
CCL3	106	65	41	29	56	28	325	3497.74
CCL4	46	94	14	9	18	16	197	2120.17
CCL5	479	242	83	69	174	102	1149	12365.8
CCM2	195	47	52	40	100	65	499	5370.37
CCNB1IP1	38	13	16	18	15	18	118	1269.95
CCNC	84	14	34	19	56	19	226	2432.27
CCND2	120	32	42	70	60	41	365	3928.23
CCND3	188	49	70	32	90	49	478	5144.37
CCNDBP1	226	72	96	73	181	81	729	7845.69
CCNF	12	2	0	3	3	2	22	236.77
CCNG1	207	84	99	87	135	63	675	7264.53
CCNG2	34	9	16	11	31	29	130	1399.1
CCNH	96	35	50	78	70	24	353	3799.08
CCNI	615	169	294	207	388	192	1865	20071.6
CCNK	55	15	23	42	29	10	174	1872.63
CCNL1	284	78	126	175	166	73	902	9707.57
CCNL2	93	19	46	39	56	34	287	3088.77
CCNQ	62	19	18	17	36	17	169	1818.82
CCNT1	33	5	17	24	28	16	123	1323.76
CCNT2	32	9	12	23	16	6	98	1054.7
CCNY	19	5	6	12	16	5	63	678.023
CCP110	21	5	6	9	12	7	60	645.736
CCPG1	85	21	28	22	55	33	244	2625.99
CCR4	13	0	7	6	10	2	38	408.966
CCR5	1	9	1	0	5	1	17	182.959
CCR6	12	8	41	12	54	19	146	1571.29
CCR7	67	18	80	43	82	23	313	3368.59
CCS	68	19	14	10	36	17	164	1765.01
CCSAP	7	2	6	4	1	6	26	279.819
CCSER2	147	48	74	87	96	44	496	5338.09
CCT2	212	48	62	84	108	66	580	6242.12
CCT3	234	66	89	73	144	80	686	7382.92
CCT4	200	60	77	120	127	69	653	7027.76
CCT5	159	44	57	52	81	41	434	4670.83
CCT6A	216	51	87	81	139	76	650	6995.48
CCT7	213	74	83	53	134	77	634	6823.28
CCT8	219	72	90	82	133	77	673	7243.01
CCZ1	157	37	70	45	78	56	443	4767.69
CCZ1B	6	6	3	5	3	3	26	279.819
CD101	51	2	7	5	23	20	108	1162.33
CD109	6	1	2	1	4	2	16	172.196
CD151	188	41	53	31	79	52	444	4778.45
CD164	356	71	124	137	174	98	960	10331.8
CD2	660	217	233	150	418	208	1886	20297.6
CD200R1	35	12	16	7	32	16	118	1269.95
CD226	35	6	13	4	29	13	100	1076.23
CD247	210	75	93	50	118	81	627	6747.94
CD27	269	62	33	23	82	54	523	5628.67
CD274	22	9	5	8	11	3	58	624.212
CD28	13	28	36	16	44	17	154	1657.39
CD2AP	38	6	9	8	16	12	89	957.842
CD2BP2	111	29	34	34	75	37	320	3443.93
CD320	128	27	31	16	71	42	315	3390.12
CD37	375	116	137	58	219	117	1022	10999
CD3D	819	282	298	195	486	248	2328	25054.6
CD3E	471	166	180	67	266	160	1310	14098.6
CD3G	110	73	50	21	98	60	412	4434.06
CD4	6	2	16	1	20	8	53	570.4
CD40LG	13	1	23	25	32	9	103	1108.51
CD44	880	243	361	348	488	240	2560	27551.4
CD46	146	39	50	22	62	55	374	4025.09
CD47	211	64	81	41	151	54	602	6478.89
CD48	225	99	77	48	133	74	656	7060.05
CD5	102	47	68	37	68	41	363	3906.7
CD52	503	159	221	107	382	170	1542	16595.4
CD53	734	181	254	233	371	208	1981	21320.1
CD55	157	28	58	85	68	37	433	4660.06
CD58	136	49	53	51	77	43	409	4401.77
CD59	351	54	83	63	164	91	806	8674.39
CD6	189	81	113	79	156	75	693	7458.25
CD63	928	242	314	286	490	262	2522	27142.4
CD69	436	119	174	231	259	122	1341	14432.2
CD7	583	232	282	145	376	157	1775	19103
CD70	8	11	2	4	9	10	44	473.54
CD74	763	266	305	250	457	232	2273	24462.6
CD79B	6	7	7	2	7	7	36	387.442
CD81	38	15	13	8	27	14	115	1237.66
CD82	88	28	35	25	56	33	265	2852
CD83	72	21	21	23	39	27	203	2184.74
CD84	74	47	29	12	38	22	222	2389.22
CD8A	359	214	62	44	136	58	873	9395.46
CD8B	234	154	54	30	113	52	637	6855.57
CD9	454	40	58	74	148	111	885	9524.61
CD96	278	39	93	68	126	94	698	7512.06
CD99	761	200	247	182	420	221	2031	21858.2
CDADC1	15	7	6	13	8	5	54	581.163
CDC123	178	45	67	65	100	63	518	5574.86
CDC14A	23	2	16	10	11	8	70	753.359
CDC16	29	8	19	7	19	15	97	1043.94
CDC23	20	4	12	5	13	5	59	634.974
CDC25B	49	19	26	13	34	18	159	1711.2
CDC26	254	64	92	88	142	86	726	7813.41
CDC27	51	15	16	23	44	22	171	1840.35
CDC34	35	10	11	15	24	12	107	1151.56
CDC37	335	90	121	148	175	112	981	10557.8
CDC37L1	68	33	27	32	39	29	228	2453.8
CDC40	81	27	41	25	54	29	257	2765.9
CDC42	466	124	175	191	241	159	1356	14593.6
CDC42BPB	39	7	10	19	15	14	104	1119.28
CDC42EP3	157	43	88	95	123	63	569	6123.73
CDC42SE1	175	59	75	76	105	50	540	5811.63
CDC42SE2	560	156	247	240	314	154	1671	17983.8
CDC5L	65	16	19	26	44	19	189	2034.07
CDC73	95	22	43	41	41	23	265	2852
CDCA4	93	42	35	39	51	38	298	3207.16
CDCA7	3	2	1	2	9	9	26	279.819
CDIP1	58	12	17	22	24	13	146	1571.29
CDIPT	86	30	39	13	48	27	243	2615.23
CDK10	55	18	18	11	32	16	150	1614.34
CDK11A	82	24	25	33	46	30	240	2582.94
CDK11B	90	22	26	25	56	30	249	2679.81
CDK12	77	26	27	27	39	19	215	2313.89
CDK13	132	51	63	61	85	36	428	4606.25
CDK16	64	22	21	31	35	21	194	2087.88
CDK17	63	33	27	36	41	27	227	2443.04
CDK19	27	6	10	13	16	11	83	893.268
CDK2	48	14	8	19	23	16	128	1377.57
CDK2AP2	299	86	81	66	165	109	806	8674.39
CDK4	80	24	28	16	40	35	223	2399.99
CDK5	23	6	6	1	13	7	56	602.687
CDK5RAP1	39	19	20	7	44	14	143	1539
CDK5RAP2	40	10	23	13	17	10	113	1216.14
CDK5RAP3	61	32	30	23	43	15	204	2195.5
CDK6	15	5	2	11	19	10	62	667.261
CDK7	19	7	7	11	19	12	75	807.17
CDK9	73	23	25	33	36	16	206	2217.03
CDKAL1	7	9	5	2	11	4	38	408.966
CDKN1A	268	53	85	183	125	76	790	8502.19
CDKN1B	197	70	99	119	124	63	672	7232.25
CDKN1C	18	5	5	11	13	3	55	591.925
CDKN2A	14	3	1	0	3	4	25	269.057
CDKN2AIP	66	17	34	47	38	17	219	2356.94
CDKN2AIPNL	26	21	13	7	35	14	116	1248.42
CDKN2C	24	11	9	6	13	6	69	742.597
CDKN2D	106	26	17	55	56	35	295	3174.87
CDKN3	2	3	3	4	1	9	22	236.77
CDR2	19	10	9	26	8	2	74	796.408
CDS2	120	42	48	52	74	40	376	4046.61
CDV3	147	45	54	66	100	44	456	4907.6
CDYL	15	13	17	8	8	9	70	753.359
CDYL2	5	1	4	3	6	1	20	215.245
CEACAM21	10	6	4	0	5	3	28	301.344
CEBPA	20	4	9	18	9	5	65	699.548
CEBPB	372	83	104	81	163	95	898	9664.52
CEBPD	30	42	24	14	28	10	148	1592.82
CEBPG	104	14	27	46	47	25	263	2830.48
CEBPZ	169	39	55	73	84	46	466	5015.22
CEBPZOS	84	16	29	23	54	21	227	2443.04
CELF1	149	58	80	93	102	49	531	5714.77
CELF2	94	48	48	36	73	37	336	3616.12
CEMIP2	135	34	25	40	65	29	328	3530.02
CENPB	30	7	14	3	20	10	84	904.031
CENPC	78	21	27	40	45	16	227	2443.04
CENPE	1	1	1	0	4	1	8	86.0982
CENPF	13	0	0	2	3	2	20	215.245
CENPH	8	4	2	1	6	3	24	258.294
CENPJ	13	2	3	4	5	7	34	365.917
CENPK	12	9	10	3	31	11	76	817.933
CENPL	23	3	14	8	9	7	64	688.785
CENPM	16	1	2	4	12	6	41	441.253
CENPQ	3	2	2	3	3	6	19	204.483
CENPT	61	27	22	19	40	14	183	1969.5
CENPU	2	1	2	2	3	0	10	107.623
CENPX	118	40	41	21	81	42	343	3691.46
CEP104	31	8	14	13	25	18	109	1173.09
CEP112	16	2	3	2	11	2	36	387.442
CEP120	22	6	14	5	10	2	59	634.974
CEP128	2	2	3	0	2	0	9	96.8604
CEP135	26	9	14	3	25	9	86	925.555
CEP152	43	10	15	3	22	14	107	1151.56
CEP162	18	5	5	2	9	1	40	430.491
CEP164	34	7	12	9	17	10	89	957.842
CEP170	19	6	11	4	9	9	58	624.212
CEP19	20	6	13	8	19	8	74	796.408
CEP192	11	2	3	0	13	2	31	333.63
CEP250	14	7	6	0	9	8	44	473.54
CEP290	17	11	7	9	13	5	62	667.261
CEP295	11	2	5	2	7	2	29	312.106
CEP350	96	26	46	33	64	26	291	3131.82
CEP44	9	4	4	4	10	1	32	344.393
CEP57	100	18	48	19	46	31	262	2819.71
CEP57L1	14	4	4	3	4	1	30	322.868
CEP63	15	10	4	11	12	2	54	581.163
CEP68	52	14	24	11	48	21	170	1829.59
CEP76	8	1	6	7	11	1	34	365.917
CEP78	32	12	9	6	18	6	83	893.268
CEP83	11	3	5	4	8	4	35	376.679
CEP85L	60	14	17	28	36	14	169	1818.82
CEP89	28	6	12	7	27	11	91	979.367
CEP95	26	8	8	13	14	8	77	828.695
CEP97	9	4	3	1	7	0	24	258.294
CEPT1	52	14	17	12	17	17	129	1388.33
CERK	51	18	29	14	66	27	205	2206.27
CERS2	122	27	38	40	58	38	323	3476.21
CERS4	84	13	16	28	36	16	193	2077.12
CERS5	81	18	31	18	40	21	209	2249.31
CES2	30	9	15	7	14	10	85	914.793
CETN2	29	14	14	11	31	22	121	1302.23
CETN3	30	12	10	2	13	4	71	764.121
CFAP20	46	19	30	24	34	21	174	1872.63
CFAP298	102	35	34	14	66	30	281	3024.2
CFAP36	117	24	59	28	84	35	347	3734.51
CFAP97	61	18	28	10	41	20	178	1915.68
CFDP1	133	48	52	32	77	51	393	4229.57
CFL1	881	279	365	285	536	267	2613	28121.8
CFL2	29	8	13	11	21	7	89	957.842
CFLAR	278	83	121	97	179	84	842	9061.83
CGAS	31	13	11	16	33	10	114	1226.9
CGGBP1	137	49	73	87	95	44	485	5219.7
CGRRF1	77	18	32	27	43	22	219	2356.94
CHAC2	17	3	2	4	9	6	41	441.253
CHAF1A	5	4	1	1	3	1	15	161.434
CHAMP1	35	9	9	4	17	7	81	871.744
CHCHD1	116	38	39	30	65	33	321	3454.69
CHCHD10	102	27	54	23	75	36	317	3411.64
CHCHD2	769	232	315	266	441	243	2266	24387.3
CHCHD3	50	18	15	14	31	18	146	1571.29
CHCHD4	8	6	6	1	12	7	40	430.491
CHCHD5	29	12	7	6	26	11	91	979.367
CHCHD7	91	25	41	18	47	41	263	2830.48
CHD1	140	39	73	111	62	33	458	4929.12
CHD1L	26	6	11	7	24	11	85	914.793
CHD2	113	39	65	116	75	33	441	4746.16
CHD3	95	26	49	49	49	24	292	3142.58
CHD4	146	36	58	64	88	36	428	4606.25
CHD6	52	18	22	21	31	14	158	1700.44
CHD7	56	2	17	40	36	17	168	1808.06
CHD8	64	10	20	12	38	17	161	1732.73
CHD9	109	27	26	18	50	31	261	2808.95
CHDH	0	1	5	3	2	8	19	204.483
CHEK1	4	2	4	1	1	2	14	150.672
CHERP	67	19	35	26	29	16	192	2066.36
CHFR	47	12	16	15	30	13	133	1431.38
CHIC1	6	0	2	2	3	2	15	161.434
CHIC2	103	23	22	70	60	31	309	3325.54
CHID1	39	10	13	4	24	17	107	1151.56
CHKB	30	14	15	14	18	13	104	1119.28
CHM	20	4	11	3	9	5	52	559.638
CHML	11	0	1	1	7	3	23	247.532
CHMP1A	97	17	26	26	45	27	238	2561.42
CHMP1B	160	46	80	90	124	46	546	5876.2
CHMP2A	199	59	77	39	101	66	541	5822.39
CHMP2B	116	20	36	35	60	42	309	3325.54
CHMP3	75	24	40	20	61	34	254	2733.62
CHMP4A	239	96	112	91	188	97	823	8857.35
CHMP4B	209	48	56	83	97	64	557	5994.58
CHMP5	123	40	44	36	82	55	380	4089.66
CHMP6	34	7	7	11	16	16	91	979.367
CHMP7	45	11	22	12	24	18	132	1420.62
CHN1	1	0	2	2	9	4	18	193.721
CHORDC1	82	18	33	48	37	26	244	2625.99
CHP1	156	28	36	42	66	34	362	3895.94
CHPF	39	10	18	7	19	12	105	1130.04
CHPF2	55	18	21	19	31	24	168	1808.06
CHPT1	423	78	70	80	133	125	909	9782.9
CHRAC1	97	26	37	27	58	31	276	2970.39
CHRNB1	48	12	13	8	19	9	109	1173.09
CHST11	69	18	26	31	47	23	214	2303.13
CHST12	305	148	70	63	138	79	803	8642.1
CHST7	18	7	9	8	15	6	63	678.023
CHSY1	22	7	11	19	17	7	83	893.268
CHTF8	72	15	18	13	49	27	194	2087.88
CHTOP	126	42	54	58	90	48	418	4498.63
CHUK	15	4	10	10	8	11	58	624.212
CHURC1	170	50	71	29	97	64	481	5176.65
CIAO1	107	27	35	32	68	43	312	3357.83
CIAPIN1	37	10	14	7	28	5	101	1086.99
CIB1	255	107	119	81	192	80	834	8975.73
CIC	33	13	8	9	20	16	99	1065.46
CINP	38	10	11	8	28	13	108	1162.33
CIR1	130	28	44	40	64	34	340	3659.17
CIRBP	472	129	208	256	292	123	1480	15928.2
CISD1	84	31	21	8	55	29	228	2453.8
CISD2	206	58	47	32	97	64	504	5424.18
CISD3	72	21	17	6	37	13	166	1786.54
CITED2	164	49	73	95	117	65	563	6059.16
CIZ1	62	23	16	6	21	17	145	1560.53
CKAP2	39	16	10	4	12	7	88	947.08
CKAP5	29	3	9	6	18	7	72	774.883
CKB	91	7	23	41	50	32	244	2625.99
CKLF	366	105	99	52	198	117	937	10084.2
CKS1B	125	36	41	42	79	43	366	3938.99
CKS2	109	28	36	82	53	27	335	3605.36
CLASP1	29	11	8	9	15	11	83	893.268
CLASP2	58	12	21	19	32	18	160	1721.96
CLASRP	55	19	30	19	36	12	171	1840.35
CLCC1	16	2	12	4	12	4	50	538.113
CLCN3	34	10	16	7	32	14	113	1216.14
CLCN7	22	10	8	6	9	10	65	699.548
CLDN15	25	8	15	4	27	5	84	904.031
CLDND1	257	149	148	111	226	102	993	10686.9
CLEC16A	16	5	3	4	11	4	43	462.778
CLEC2B	375	117	99	180	177	100	1048	11278.9
CLEC2D	711	230	288	241	419	214	2103	22633.1
CLECL1	18	26	12	8	18	11	93	1000.89
CLIC1	693	206	205	243	407	210	1964	21137.1
CLIC3	17	29	8	1	10	6	71	764.121
CLINT1	54	14	20	23	29	20	160	1721.96
CLIP1	56	12	26	16	37	29	176	1894.16
CLIP4	25	13	12	6	27	2	85	914.793
CLK1	290	84	135	247	169	79	1004	10805.3
CLK2	26	6	10	6	8	6	62	667.261
CLK3	102	35	39	54	55	21	306	3293.25
CLK4	71	23	27	61	33	20	235	2529.13
CLN3	11	7	7	6	7	5	43	462.778
CLN5	8	4	15	6	25	6	64	688.785
CLN8	47	11	22	24	38	14	156	1678.91
CLNS1A	108	38	66	15	103	51	381	4100.42
CLOCK	29	6	10	5	19	9	78	839.457
CLP1	33	8	17	14	11	7	90	968.604
CLPB	22	11	10	8	17	6	74	796.408
CLPP	174	45	59	48	103	52	481	5176.65
CLPTM1	118	34	48	46	74	32	352	3788.32
CLPTM1L	33	7	7	6	20	14	87	936.317
CLPX	45	16	14	24	22	13	134	1442.14
CLSPN	6	2	6	0	1	3	18	193.721
CLSTN1	62	10	18	23	43	23	179	1926.45
CLSTN3	54	22	23	10	38	12	159	1711.2
CLTA	191	49	67	53	100	57	517	5564.09
CLTB	153	45	44	60	87	52	441	4746.16
CLTC	79	23	34	23	34	24	217	2335.41
CLU	351	32	48	20	119	109	679	7307.58
CLUAP1	40	10	15	8	20	14	107	1151.56
CMAS	57	14	15	10	44	23	163	1754.25
CMC1	52	89	24	11	19	20	215	2313.89
CMC2	104	35	56	81	63	32	371	3992.8
CMIP	151	31	41	45	57	40	365	3928.23
CMPK1	397	122	157	86	240	121	1123	12086
CMSS1	92	26	42	12	52	40	264	2841.24
CMTM3	183	47	66	51	109	58	514	5531.81
CMTM6	181	47	50	55	104	71	508	5467.23
CMTM7	132	38	52	23	96	33	374	4025.09
CMTM8	62	3	35	16	37	16	169	1818.82
CMTR1	15	2	3	1	6	3	30	322.868
CMTR2	17	10	15	3	14	6	65	699.548
CNBD2	23	10	4	6	11	11	65	699.548
CNBP	530	153	232	261	329	154	1659	17854.6
CNDP2	52	16	26	21	44	21	180	1937.21
CNEP1R1	27	5	12	7	16	10	77	828.695
CNIH1	283	65	88	86	125	77	724	7791.88
CNIH4	123	28	34	55	69	40	349	3756.03
CNN2	121	47	53	51	68	41	381	4100.42
CNNM3	12	2	6	1	8	3	32	344.393
CNOT1	99	20	29	20	41	28	237	2550.66
CNOT10	43	17	19	6	15	10	110	1183.85
CNOT11	30	9	15	7	22	15	98	1054.7
CNOT2	72	18	41	53	49	33	266	2862.76
CNOT3	46	8	16	9	36	17	132	1420.62
CNOT4	109	26	31	51	52	20	289	3110.3
CNOT6	27	5	14	9	16	11	82	882.506
CNOT6L	276	84	97	111	132	69	769	8276.19
CNOT7	197	59	76	48	112	56	548	5897.72
CNOT8	82	21	30	34	51	19	237	2550.66
CNOT9	61	13	21	25	41	22	183	1969.5
CNP	73	20	20	18	44	21	196	2109.4
CNPPD1	98	23	42	40	47	25	275	2959.62
CNPY2	232	82	85	47	123	81	650	6995.48
CNPY3	187	46	54	24	119	46	476	5122.84
CNPY4	61	20	24	3	34	19	161	1732.73
CNST	19	9	14	19	11	11	83	893.268
CNTRL	59	10	25	31	28	12	165	1775.77
COA1	63	18	34	13	46	17	191	2055.59
COA3	101	24	33	19	59	31	267	2873.53
COA4	106	28	29	22	50	29	264	2841.24
COA5	33	16	15	5	31	10	110	1183.85
COA6	30	17	21	19	25	16	128	1377.57
COA7	19	3	5	0	5	4	36	387.442
COASY	49	19	22	18	36	20	164	1765.01
COG1	45	8	12	15	37	10	127	1366.81
COG2	31	10	13	8	15	16	93	1000.89
COG3	45	8	15	18	21	7	114	1226.9
COG4	11	7	11	3	12	10	54	581.163
COG5	29	11	5	9	27	9	90	968.604
COG6	16	5	5	6	5	7	44	473.54
COG8	13	5	4	2	12	4	40	430.491
COIL	44	10	16	14	31	17	132	1420.62
COL4A3BP	70	9	13	23	36	18	169	1818.82
COL5A1	2	0	3	2	1	1	9	96.8604
COL6A2	258	18	33	62	62	34	467	5025.98
COLGALT1	42	10	20	13	22	7	114	1226.9
COMMD1	92	28	29	21	59	29	258	2776.67
COMMD10	19	4	1	2	12	6	44	473.54
COMMD2	130	16	37	22	66	43	314	3379.35
COMMD3	110	35	39	33	57	30	304	3271.73
COMMD4	38	13	17	5	29	14	116	1248.42
COMMD5	106	18	17	31	43	33	248	2669.04
COMMD6	423	161	209	60	320	142	1315	14152.4
COMMD7	128	35	27	20	62	37	309	3325.54
COMMD8	47	17	23	13	48	28	176	1894.16
COMMD9	48	16	17	8	31	11	131	1409.86
COMT	90	26	22	9	47	31	225	2421.51
COMTD1	49	13	25	6	30	21	144	1549.77
COP1	59	13	31	22	25	17	167	1797.3
COPA	102	32	48	52	42	32	308	3314.78
COPB1	104	26	42	25	65	33	295	3174.87
COPB2	78	18	25	27	41	24	213	2292.36
COPE	350	126	140	71	212	120	1019	10966.8
COPG1	45	19	15	14	26	17	136	1463.67
COPRS	56	13	18	10	26	13	136	1463.67
COPS2	90	20	39	57	44	19	269	2895.05
COPS3	74	19	41	74	49	26	283	3045.72
COPS4	96	21	30	34	57	28	266	2862.76
COPS5	100	25	41	25	53	41	285	3067.25
COPS6	247	75	82	54	156	82	696	7490.54
COPS7A	12	9	8	5	13	6	53	570.4
COPS7B	48	16	29	10	26	19	148	1592.82
COPS8	111	29	37	24	49	28	278	2991.91
COPS9	368	110	135	86	224	120	1043	11225
COPZ1	96	36	32	29	68	43	304	3271.73
COQ10A	52	13	16	19	31	19	150	1614.34
COQ10B	106	23	46	52	42	23	292	3142.58
COQ2	17	7	11	4	19	7	65	699.548
COQ4	44	10	15	12	37	11	129	1388.33
COQ5	19	11	5	2	6	6	49	527.351
COQ6	26	5	9	3	17	7	67	721.072
COQ7	25	6	12	5	17	6	71	764.121
COQ8B	25	6	6	0	9	7	53	570.4
COQ9	23	7	9	3	13	5	60	645.736
CORO1A	377	154	173	108	291	136	1239	13334.5
CORO1B	109	29	31	13	73	34	289	3110.3
CORO1C	55	9	13	17	21	11	126	1356.05
CORO2A	39	10	11	12	34	19	125	1345.28
CORO7	68	17	30	29	45	26	215	2313.89
COTL1	179	101	121	52	223	123	799	8599.05
COX10	5	1	6	4	7	3	26	279.819
COX11	69	10	23	10	24	23	159	1711.2
COX14	305	91	114	86	179	90	865	9309.36
COX15	7	2	5	1	12	6	33	355.155
COX16	75	13	15	20	46	15	184	1980.26
COX17	257	84	89	63	152	77	722	7770.36
COX18	16	10	10	8	10	5	59	634.974
COX19	93	32	37	26	36	26	250	2690.57
COX20	225	50	58	85	125	77	620	6672.61
COX4I1	779	241	343	208	493	231	2295	24699.4
COX5A	328	77	112	105	176	108	906	9750.62
COX5B	598	194	224	143	347	199	1705	18349.7
COX6A1	630	192	267	193	376	203	1861	20028.6
COX6B1	552	171	220	129	339	204	1615	17381.1
COX6C	502	166	203	83	331	170	1455	15659.1
COX7A2	584	190	247	156	392	209	1778	19135.3
COX7A2L	320	86	126	72	202	98	904	9729.09
COX7B	424	103	146	134	238	139	1184	12742.5
COX7C	750	249	353	221	470	225	2268	24408.8
COX8A	431	132	158	121	275	134	1251	13463.6
CPD	101	21	22	53	51	26	274	2948.86
CPEB4	15	7	9	11	14	7	63	678.023
CPLANE1	5	4	2	3	8	2	24	258.294
CPM	6	3	4	0	3	3	19	204.483
CPNE1	148	48	57	85	93	43	474	5101.32
CPNE2	3	3	3	1	3	3	16	172.196
CPNE3	117	36	40	8	56	38	295	3174.87
CPNE7	30	6	13	3	21	10	83	893.268
CPOX	29	20	20	11	23	21	124	1334.52
CPPED1	13	7	2	0	5	4	31	333.63
CPQ	13	8	9	0	8	7	45	484.302
CPSF1	30	6	6	6	19	10	77	828.695
CPSF2	26	7	14	9	18	12	86	925.555
CPSF3	16	5	7	6	15	12	61	656.498
CPSF4	39	13	17	16	24	10	119	1280.71
CPSF6	88	18	36	20	76	22	260	2798.19
CPSF7	52	14	21	32	35	22	176	1894.16
CPT1A	31	16	15	16	25	6	109	1173.09
CPT2	8	3	4	1	4	3	23	247.532
CPTP	50	9	21	12	32	16	140	1506.72
CRACR2A	12	3	10	0	12	5	42	452.015
CRADD	12	2	3	1	7	7	32	344.393
CRAT	33	7	13	8	23	12	96	1033.18
CRBN	127	36	54	58	73	48	396	4261.86
CRCP	21	9	10	13	21	9	83	893.268
CREB1	67	20	36	32	36	22	213	2292.36
CREB3	160	38	53	53	85	40	429	4617.01
CREB3L2	16	6	10	9	18	7	66	710.31
CREBBP	61	20	35	30	39	21	206	2217.03
CREBL2	82	23	35	22	55	19	236	2539.9
CREBRF	72	33	42	51	59	27	284	3056.48
CREBZF	187	38	42	29	82	59	437	4703.11
CREG1	66	10	23	13	24	17	153	1646.63
CRELD1	39	8	11	6	21	10	95	1022.42
CRELD2	71	14	19	16	38	30	188	2023.31
CREM	661	175	259	290	340	190	1915	20609.7
CRIM1	46	9	18	13	25	10	121	1302.23
CRIP1	548	157	188	134	352	197	1576	16961.3
CRIP2	267	28	48	83	109	64	599	6446.6
CRIPT	68	28	21	26	42	20	205	2206.27
CRK	80	25	33	34	40	26	238	2561.42
CRKL	39	9	16	22	32	20	138	1485.19
CRLF3	77	23	34	21	51	23	229	2464.56
CRLS1	46	11	15	10	24	18	124	1334.52
CRNDE	21	0	0	3	5	4	33	355.155
CRNKL1	48	13	18	20	26	11	136	1463.67
CROT	13	5	6	2	7	1	34	365.917
CRTAP	45	13	13	8	21	12	112	1205.37
CRTC2	45	12	15	31	24	13	140	1506.72
CRTC3	68	13	33	20	42	24	200	2152.45
CRY1	79	12	33	30	49	28	231	2486.08
CRY2	28	8	10	15	8	9	78	839.457
CRYBG1	112	33	41	39	63	37	325	3497.74
CRYBG3	9	7	3	1	4	6	30	322.868
CRYZ	51	12	17	6	26	21	133	1431.38
CRYZL1	83	22	32	16	50	21	224	2410.75
CS	24	9	15	14	28	18	108	1162.33
CSAD	19	5	9	2	13	5	53	570.4
CSDE1	297	81	132	136	172	102	920	9901.29
CSE1L	47	9	23	22	32	21	154	1657.39
CSF2	18	0	3	8	14	11	54	581.163
CSGALNACT1	62	3	32	3	48	31	179	1926.45
CSGALNACT2	58	14	32	39	34	16	193	2077.12
CSK	105	27	34	17	50	24	257	2765.9
CSKMT	53	10	21	19	26	10	139	1495.96
CSNK1A1	215	70	91	106	125	61	668	7189.2
CSNK1D	297	74	107	163	142	91	874	9406.22
CSNK1E	59	15	19	25	43	17	178	1915.68
CSNK1G1	16	3	7	3	10	9	48	516.589
CSNK1G2	62	27	19	23	35	20	186	2001.78
CSNK1G3	30	13	7	10	19	12	91	979.367
CSNK2A1	105	35	53	37	60	28	318	3422.4
CSNK2A2	45	10	15	11	21	13	115	1237.66
CSNK2B	314	99	120	83	188	101	905	9739.85
CSPP1	30	7	5	7	16	8	73	785.646
CSRNP1	267	36	57	133	118	63	674	7253.77
CSRP1	39	10	16	7	24	19	115	1237.66
CST7	821	275	214	180	356	189	2035	21901.2
CSTB	513	143	200	135	299	157	1447	15573
CSTF1	69	12	24	22	39	28	194	2087.88
CSTF2T	57	11	28	17	35	23	171	1840.35
CSTF3	27	13	19	14	25	8	106	1140.8
CTBP1	55	13	28	13	35	18	162	1743.49
CTBP1-DT	9	2	8	1	14	8	42	452.015
CTBS	23	11	19	9	11	10	83	893.268
CTC1	27	6	13	19	27	10	102	1097.75
CTCF	73	22	31	20	48	26	220	2367.7
CTDNEP1	138	45	62	42	84	37	408	4391.01
CTDP1	114	14	31	27	40	23	249	2679.81
CTDSP1	123	29	29	44	72	35	332	3573.07
CTDSP2	83	22	49	32	67	23	276	2970.39
CTDSPL2	41	18	14	19	23	8	123	1323.76
CTLA4	3	3	8	6	5	0	25	269.057
CTNNA1	110	18	28	44	67	47	314	3379.35
CTNNAL1	53	16	34	38	32	17	190	2044.83
CTNNB1	106	35	38	25	63	35	302	3250.21
CTNNBIP1	30	2	2	1	21	5	61	656.498
CTNNBL1	86	22	27	22	50	31	238	2561.42
CTPS1	14	2	7	1	7	9	40	430.491
CTR9	73	18	27	26	43	24	211	2270.84
CTSA	101	40	47	11	96	32	327	3519.26
CTSB	95	29	60	30	73	37	324	3486.98
CTSC	39	48	17	8	34	24	170	1829.59
CTSD	163	44	35	17	77	65	401	4315.67
CTSF	30	7	7	3	14	5	66	710.31
CTSH	29	8	13	7	44	27	128	1377.57
CTSL	54	21	35	31	54	31	226	2432.27
CTSS	93	28	31	10	47	32	241	2593.71
CTSW	520	98	49	29	136	119	951	10234.9
CTSZ	88	18	32	21	57	34	250	2690.57
CTTNBP2NL	16	5	7	5	8	1	42	452.015
CTU1	14	6	3	8	16	9	56	602.687
CUEDC2	98	28	27	15	56	28	252	2712.09
CUL1	75	24	34	20	50	13	216	2324.65
CUL2	28	7	11	5	24	10	85	914.793
CUL3	75	14	28	42	45	26	230	2475.32
CUL4A	62	16	25	32	34	20	189	2034.07
CUL4B	19	3	11	3	10	4	50	538.113
CUL5	28	11	9	14	19	15	96	1033.18
CUTA	408	135	162	118	249	123	1195	12860.9
CUTC	68	21	20	10	38	27	184	1980.26
CUX1	49	11	26	17	24	14	141	1517.48
CWC15	133	49	67	53	85	50	437	4703.11
CWC22	37	7	15	18	27	8	112	1205.37
CWC25	105	25	34	61	54	27	306	3293.25
CWC27	29	7	9	3	16	13	77	828.695
CWF19L2	94	28	31	32	42	30	257	2765.9
CXCL1	223	60	79	75	118	68	623	6704.89
CXCL13	0	0	1	1	3	1	6	64.5736
CXCL3	230	78	104	84	131	70	697	7501.3
CXCL5	14	2	9	7	10	8	50	538.113
CXCL8	615	189	248	204	369	176	1801	19382.8
CXCR3	458	87	53	56	117	78	849	9137.17
CXCR4	886	298	409	347	555	253	2748	29574.7
CXCR6	87	49	51	16	112	73	388	4175.76
CXorf38	37	15	21	15	32	13	133	1431.38
CXorf40B	31	13	13	10	13	14	94	1011.65
CXorf56	17	4	6	12	7	4	50	538.113
CXXC1	87	27	36	30	55	44	279	3002.67
CYB561	75	9	32	17	42	30	205	2206.27
CYB561A3	44	13	18	11	31	17	134	1442.14
CYB561D2	36	16	9	5	21	12	99	1065.46
CYB5A	48	18	19	14	38	17	154	1657.39
CYB5B	90	41	33	21	78	28	291	3131.82
CYB5D2	20	7	9	13	14	7	70	753.359
CYB5R1	60	15	24	26	38	13	176	1894.16
CYB5R3	163	33	34	26	74	57	387	4165
CYB5R4	54	13	19	14	37	21	158	1700.44
CYBA	969	309	404	285	599	279	2845	30618.7
CYBC1	121	38	57	25	90	51	382	4111.19
CYC1	213	44	60	49	91	54	511	5499.52
CYCS	383	93	137	179	188	102	1082	11644.8
CYFIP1	29	4	11	8	18	8	78	839.457
CYFIP2	89	36	38	22	51	35	271	2916.58
CYHR1	58	15	17	10	32	14	146	1571.29
CYLD	161	65	70	94	122	39	551	5930.01
CYP20A1	88	19	31	46	39	32	255	2744.38
CYP2R1	42	19	31	6	39	19	156	1678.91
CYP4V2	6	1	3	1	1	1	13	139.91
CYREN	29	11	11	5	17	10	83	893.268
CYSLTR1	198	13	75	43	132	68	529	5693.24
CYSTM1	283	65	83	123	124	84	762	8200.85
CYTH1	149	42	63	65	94	39	452	4864.55
CYTH2	130	40	41	69	84	66	430	4627.78
CYTH3	22	17	17	16	22	8	102	1097.75
CYTH4	111	40	27	27	65	41	311	3347.07
CYTIP	505	130	188	219	287	157	1486	15992.7
CYTOR	101	77	72	61	125	51	487	5241.23
D2HGDH	55	15	18	10	27	24	149	1603.58
DAAM1	44	20	11	28	31	12	146	1571.29
DAD1	437	116	151	123	264	154	1245	13399
DAG1	9	2	3	1	5	2	22	236.77
DALRD3	74	24	29	19	47	37	230	2475.32
DAP	36	13	20	12	36	10	127	1366.81
DAP3	85	15	33	21	53	34	241	2593.71
DAPK2	6	6	8	2	12	14	48	516.589
DAPK3	66	18	29	22	50	28	213	2292.36
DAPP1	23	5	7	10	18	6	69	742.597
DARS	206	57	86	54	123	75	601	6468.12
DAXX	111	34	36	51	87	28	347	3734.51
DAZAP1	112	21	49	49	73	43	347	3734.51
DAZAP2	367	102	133	101	200	107	1010	10869.9
DBF4	56	11	16	19	22	19	143	1539
DBI	362	110	113	77	208	127	997	10730
DBN1	55	27	20	11	36	23	172	1851.11
DBNL	109	32	47	21	65	28	302	3250.21
DBP	23	9	7	15	16	13	83	893.268
DBR1	20	4	7	1	16	6	54	581.163
DBT	21	10	6	3	9	5	54	581.163
DCAF1	20	4	13	4	12	10	63	678.023
DCAF10	42	24	25	14	25	18	148	1592.82
DCAF11	88	18	36	21	44	31	238	2561.42
DCAF12	37	7	10	9	17	11	91	979.367
DCAF13	47	15	23	13	43	14	155	1668.15
DCAF15	46	10	15	15	17	10	113	1216.14
DCAF16	26	3	11	8	16	8	72	774.883
DCAF17	8	2	7	5	1	4	27	290.581
DCAF5	68	24	20	25	30	12	179	1926.45
DCAF6	74	14	24	20	43	21	196	2109.4
DCAF7	112	29	40	46	63	39	329	3540.79
DCAF8	50	15	13	10	25	15	128	1377.57
DCK	68	37	37	10	46	23	221	2378.46
DCLRE1C	49	18	24	10	25	9	135	1452.91
DCP1A	69	27	41	33	58	14	242	2604.47
DCP1B	32	14	18	11	15	13	103	1108.51
DCP2	38	17	23	18	29	18	143	1539
DCPS	32	16	7	5	13	13	86	925.555
DCTD	69	21	32	11	43	14	190	2044.83
DCTN1	58	13	26	20	32	32	181	1947.97
DCTN2	155	49	65	32	93	56	450	4843.02
DCTN3	89	39	30	13	60	38	269	2895.05
DCTN4	11	8	6	12	15	4	56	602.687
DCTN5	56	23	20	17	31	14	161	1732.73
DCTN6	164	50	69	75	110	43	511	5499.52
DCTPP1	103	22	31	18	64	34	272	2927.34
DCUN1D1	56	12	22	18	34	26	168	1808.06
DCUN1D4	26	11	10	19	21	10	97	1043.94
DCUN1D5	63	11	17	16	29	20	156	1678.91
DCXR	394	77	93	118	178	106	966	10396.4
DDA1	98	29	36	37	44	30	274	2948.86
DDAH2	149	16	48	82	72	36	403	4337.19
DDB1	108	30	48	47	52	34	319	3433.16
DDB2	99	30	51	22	78	26	306	3293.25
DDHD1	49	13	19	16	28	13	138	1485.19
DDHD2	38	10	16	3	10	5	82	882.506
DDI2	53	16	20	14	30	25	158	1700.44
DDIT3	63	17	18	70	42	24	234	2518.37
DDIT4	677	135	241	236	374	184	1847	19877.9
DDOST	210	64	61	49	104	54	542	5833.15
DDRGK1	143	33	51	23	73	44	367	3949.75
DDT	369	77	118	83	176	103	926	9965.86
DDX1	93	23	38	17	60	36	267	2873.53
DDX10	24	10	8	8	20	8	78	839.457
DDX11	34	10	12	7	25	9	97	1043.94
DDX17	206	83	87	57	143	64	640	6887.85
DDX18	349	82	123	103	189	101	947	10191.9
DDX19A	33	9	19	20	21	8	110	1183.85
DDX19B	53	8	10	9	25	16	121	1302.23
DDX20	22	6	7	16	15	7	73	785.646
DDX21	219	47	87	130	129	61	673	7243.01
DDX23	52	20	25	12	32	19	160	1721.96
DDX24	338	95	142	157	203	113	1048	11278.9
DDX27	121	48	49	33	78	42	371	3992.8
DDX28	33	9	7	10	19	15	93	1000.89
DDX39A	219	42	73	76	113	69	592	6371.26
DDX39B	58	16	32	30	35	24	195	2098.64
DDX3X	258	88	99	135	168	83	831	8943.45
DDX41	66	17	18	11	43	18	173	1861.87
DDX42	38	9	32	17	25	15	136	1463.67
DDX46	249	61	90	78	131	87	696	7490.54
DDX49	40	15	21	15	22	13	126	1356.05
DDX5	768	232	340	327	483	226	2376	25571.2
DDX50	60	18	22	15	42	22	179	1926.45
DDX51	31	3	11	7	18	7	77	828.695
DDX52	62	19	29	24	40	16	190	2044.83
DDX54	87	25	31	31	48	30	252	2712.09
DDX55	27	9	10	5	17	14	82	882.506
DDX56	63	15	33	16	29	21	177	1904.92
DDX58	39	7	9	6	15	9	85	914.793
DDX59	15	5	3	2	10	4	39	419.729
DDX6	220	89	107	95	134	68	713	7673.5
DDX60	17	5	4	0	6	5	37	398.204
DDX60L	12	4	6	2	5	7	36	387.442
DEAF1	18	9	13	4	24	10	78	839.457
DECR1	55	26	18	7	44	30	180	1937.21
DEDD	35	9	18	26	19	8	115	1237.66
DEDD2	137	31	71	77	57	56	429	4617.01
DEF6	89	38	37	17	67	38	286	3078.01
DEF8	63	12	16	21	31	16	159	1711.2
DEGS1	209	57	72	89	106	83	616	6629.56
DEK	336	104	157	123	227	119	1066	11472.6
DELE1	29	7	11	6	13	7	73	785.646
DENND1B	20	15	11	4	19	9	78	839.457
DENND1C	20	11	13	4	9	19	76	817.933
DENND2D	38	26	28	7	29	13	141	1517.48
DENND3	22	7	10	6	7	4	56	602.687
DENND4A	67	19	18	24	39	22	189	2034.07
DENND4B	32	7	7	8	16	5	75	807.17
DENND4C	18	10	12	6	17	8	71	764.121
DENND6A	8	6	6	3	8	4	35	376.679
DENR	104	24	37	18	56	39	278	2991.91
DEPDC5	19	3	11	8	18	11	70	753.359
DERA	23	1	5	2	13	6	50	538.113
DERL1	146	34	39	41	60	40	360	3874.42
DERL2	105	33	49	60	84	31	362	3895.94
DESI1	13	7	14	7	17	9	67	721.072
DESI2	39	11	28	19	38	14	149	1603.58
DEXI	65	22	24	13	42	20	186	2001.78
DFFA	62	14	27	12	42	15	172	1851.11
DGAT1	23	4	9	9	11	6	62	667.261
DGCR6L	75	27	29	10	61	32	234	2518.37
DGCR8	25	8	9	4	8	9	63	678.023
DGKA	44	20	31	6	58	17	176	1894.16
DGKD	39	7	13	17	16	4	96	1033.18
DGKE	65	23	26	30	44	17	205	2206.27
DGKH	10	3	6	4	14	2	39	419.729
DGKZ	100	37	20	28	37	28	250	2690.57
DGLUCY	36	15	19	7	35	10	122	1313
DGUOK	283	87	107	92	180	82	831	8943.45
DHCR7	42	10	12	11	24	15	114	1226.9
DHDDS	29	8	8	13	17	8	83	893.268
DHFR	4	3	2	0	1	3	13	139.91
DHPS	210	47	67	40	114	69	547	5886.96
DHRS1	102	15	32	20	56	29	254	2733.62
DHRS12	19	4	11	2	15	7	58	624.212
DHRS13	47	9	18	14	34	12	134	1442.14
DHRS4	7	3	3	3	5	4	25	269.057
DHRS4-AS1	15	3	5	2	5	5	35	376.679
DHRS4L2	43	17	23	1	24	16	124	1334.52
DHRS7	382	88	119	77	192	120	978	10525.5
DHRS7B	49	13	13	12	25	15	127	1366.81
DHRSX	48	7	8	4	26	16	109	1173.09
DHTKD1	13	3	11	4	9	4	44	473.54
DHX15	76	17	27	33	35	25	213	2292.36
DHX16	31	10	17	16	26	10	110	1183.85
DHX29	41	20	24	13	26	22	146	1571.29
DHX30	60	17	18	15	32	25	167	1797.3
DHX32	19	1	4	3	6	5	38	408.966
DHX33	20	5	8	1	7	6	47	505.827
DHX36	130	40	64	54	77	37	402	4326.43
DHX37	16	1	1	2	8	3	31	333.63
DHX38	44	14	11	14	15	15	113	1216.14
DHX40	42	11	12	16	16	17	114	1226.9
DHX57	14	3	7	4	5	4	37	398.204
DHX8	33	5	15	12	24	17	106	1140.8
DHX9	160	39	45	51	89	41	425	4573.96
DIAPH1	155	34	65	62	75	51	442	4756.92
DIAPH2	15	2	10	2	9	2	40	430.491
DICER1	33	11	15	10	20	7	96	1033.18
DIDO1	51	13	23	29	35	14	165	1775.77
DIMT1	65	20	32	20	41	23	201	2163.22
DIP2A	41	15	16	17	28	13	130	1399.1
DIP2B	15	6	11	12	9	8	61	656.498
DIS3	48	10	23	17	24	23	145	1560.53
DIS3L	17	11	8	4	15	5	60	645.736
DIS3L2	15	6	14	5	21	9	70	753.359
DKC1	86	20	36	19	63	20	244	2625.99
DLAT	27	7	3	5	19	6	67	721.072
DLD	74	15	25	26	38	20	198	2130.93
DLEU2	3	3	5	5	5	7	28	301.344
DLG1	56	17	27	20	35	15	170	1829.59
DLG3	3	2	1	0	2	0	8	86.0982
DLGAP1-AS1	59	23	26	11	30	28	177	1904.92
DLGAP4	99	23	23	23	45	25	238	2561.42
DLST	45	8	22	26	26	14	141	1517.48
DMAC1	29	15	20	3	31	14	112	1205.37
DMAC2	73	27	24	20	42	21	207	2227.79
DMAP1	52	16	24	9	35	17	153	1646.63
DMD	2	0	2	1	0	7	12	129.147
DMTF1	50	7	16	16	28	11	128	1377.57
DMXL1	26	1	7	19	17	7	77	828.695
DNAAF2	64	23	24	24	37	16	188	2023.31
DNAJA1	307	91	109	198	185	90	980	10547
DNAJA2	162	44	79	86	109	51	531	5714.77
DNAJA3	55	21	19	10	37	9	151	1625.1
DNAJA4	6	2	3	6	7	3	27	290.581
DNAJB1	215	88	109	118	158	63	751	8082.46
DNAJB11	115	32	22	47	52	33	301	3239.44
DNAJB12	40	14	18	11	32	7	122	1313
DNAJB14	130	37	50	44	85	44	390	4197.29
DNAJB2	102	27	36	51	57	30	303	3260.97
DNAJB4	24	5	12	31	15	4	91	979.367
DNAJB6	401	126	174	209	243	123	1276	13732.7
DNAJB9	152	26	51	83	81	50	443	4767.69
DNAJC1	277	61	95	120	118	62	733	7888.74
DNAJC10	27	14	26	3	23	7	100	1076.23
DNAJC11	34	12	17	8	14	10	95	1022.42
DNAJC13	16	5	8	1	14	4	48	516.589
DNAJC15	88	20	20	3	37	24	192	2066.36
DNAJC16	6	4	13	1	7	3	34	365.917
DNAJC17	19	8	4	4	19	7	61	656.498
DNAJC18	19	5	8	6	16	8	62	667.261
DNAJC19	148	36	56	17	85	60	402	4326.43
DNAJC2	90	21	29	44	44	28	256	2755.14
DNAJC21	69	24	23	26	55	15	212	2281.6
DNAJC24	14	1	5	2	8	6	36	387.442
DNAJC25	30	2	5	7	13	8	65	699.548
DNAJC27	6	2	4	12	4	3	31	333.63
DNAJC3	116	28	32	31	53	38	298	3207.16
DNAJC30	37	11	18	6	35	18	125	1345.28
DNAJC4	42	17	21	9	25	14	128	1377.57
DNAJC5	37	11	13	14	25	11	111	1194.61
DNAJC7	188	65	70	85	120	76	604	6500.41
DNAJC8	319	81	112	96	197	89	894	9621.47
DNAJC9	171	29	47	55	76	57	435	4681.59
DNAL1	22	8	8	7	13	7	65	699.548
DNASE1	33	16	20	10	16	11	106	1140.8
DNASE2	83	15	24	18	47	31	218	2346.17
DNM1L	58	9	12	25	28	15	147	1582.05
DNM2	116	25	40	30	50	33	294	3164.11
DNMT1	83	25	36	13	50	19	226	2432.27
DNMT3A	16	6	5	10	7	4	48	516.589
DNPEP	106	30	43	15	61	17	272	2927.34
DNPH1	39	16	30	8	41	27	161	1732.73
DNTTIP1	57	18	16	22	29	16	158	1700.44
DNTTIP2	176	44	58	70	75	55	478	5144.37
DOCK10	120	24	33	26	57	28	288	3099.53
DOCK11	45	23	27	10	24	19	148	1592.82
DOCK2	34	23	13	4	25	10	109	1173.09
DOCK8	94	41	31	11	68	31	276	2970.39
DOCK9	24	5	16	6	24	13	88	947.08
DOHH	41	13	22	18	24	13	131	1409.86
DOK1	61	10	13	16	38	15	153	1646.63
DOK2	80	37	27	49	41	22	256	2755.14
DONSON	28	8	9	10	10	7	72	774.883
DOPEY1	4	7	3	2	7	3	26	279.819
DOPEY2	27	3	7	4	15	8	64	688.785
DOT1L	20	8	9	9	11	3	60	645.736
DPAGT1	40	11	12	4	25	11	103	1108.51
DPF2	113	27	38	47	52	19	296	3185.63
DPH3	126	30	52	64	59	33	364	3917.47
DPH5	15	2	6	4	12	7	46	495.064
DPH7	67	16	18	13	37	16	167	1797.3
DPM1	214	54	56	80	94	77	575	6188.31
DPM2	63	17	20	11	39	28	178	1915.68
[truncated: 6,418 more rows]

## Sheet: NML2
NML2	CTLem	CTLex	Tcm	Tmm	Trm1	Trm2	Trm3	TOTAL	DEDUCED
A1BG	91	29	117	108	230	107	0	682	9749.95
A1BG-AS1	12	7	9	6	28	15	0	77	1100.8
AAAS	20	13	23	18	42	38	0	154	2201.6
AACS	14	3	19	12	28	18	0	94	1343.84
AAED1	53	19	95	133	162	79	1	542	7748.5
AAGAB	20	18	25	21	45	31	0	160	2287.38
AAK1	132	90	210	149	314	159	4	1058	15125.3
AAMDC	30	18	21	19	65	38	0	191	2730.56
AAMP	73	47	112	111	235	105	0	683	9764.25
AAR2	12	10	5	19	26	16	0	88	1258.06
AARS	31	24	40	72	91	44	2	304	4346.02
AASDH	10	11	20	8	26	12	0	87	1243.76
AASDHPPT	22	13	31	47	67	31	0	211	3016.48
AATF	52	28	76	63	119	66	2	406	5804.22
ABAT	5	1	2	9	7	9	0	33	471.772
ABCA2	4	7	2	1	7	4	0	25	357.403
ABCA5	6	10	9	10	18	16	0	69	986.432
ABCA7	9	10	11	12	25	10	0	77	1100.8
ABCB1	4	2	2	2	1	4	0	15	214.442
ABCB7	9	4	14	12	31	18	0	88	1258.06
ABCB8	13	18	21	9	36	20	1	118	1686.94
ABCC1	12	5	39	25	41	15	0	137	1958.57
ABCC5	12	3	12	8	33	9	0	77	1100.8
ABCD3	7	4	11	9	27	10	0	68	972.136
ABCD4	49	33	89	81	110	67	0	429	6133.04
ABCE1	38	20	56	61	96	49	1	321	4589.05
ABCF1	80	50	138	113	199	93	1	674	9635.58
ABCF2.1	34	17	37	34	87	44	0	253	3616.92
ABCF3	36	28	50	50	99	43	1	307	4388.91
ABCG1	36	15	25	78	40	35	0	229	3273.81
ABHD12	25	16	32	30	38	26	1	168	2401.75
ABHD13	28	17	34	26	61	43	1	210	3002.19
ABHD14A	9	13	17	3	21	18	0	81	1157.99
ABHD14B	36	32	81	40	127	70	1	387	5532.6
ABHD15	5	7	16	14	34	18	0	94	1343.84
ABHD17A	53	53	47	53	108	67	1	382	5461.12
ABHD17B	25	11	30	35	58	31	2	192	2744.85
ABHD18	16	6	24	14	40	21	0	121	1729.83
ABHD2	33	9	19	24	25	24	0	134	1915.68
ABHD3	33	26	52	34	83	54	0	282	4031.51
ABHD4	13	5	12	25	20	11	0	86	1229.47
ABHD5	28	11	38	67	66	43	0	253	3616.92
ABHD6	7	7	13	8	23	19	0	77	1100.8
ABHD8	6	6	8	5	19	11	0	55	786.287
ABI1	50	47	80	92	140	72	0	481	6876.43
ABI2	26	21	41	45	76	36	0	245	3502.55
ABI3	25	57	14	15	36	47	0	194	2773.45
ABL1	8	10	20	9	24	13	0	84	1200.87
ABL2	29	18	39	27	61	32	0	206	2945
ABLIM1	15	23	29	14	38	14	0	133	1901.38
ABR	16	13	46	14	54	27	1	171	2444.64
ABRACL	140	81	227	136	395	210	4	1193	17055.3
ABRAXAS1	17	8	36	14	52	14	0	141	2015.75
ABRAXAS2	10	8	16	18	37	18	0	107	1529.68
ABT1	60	46	99	67	157	78	1	508	7262.43
ABTB1	39	33	96	31	127	69	0	395	5646.97
AC003681.1	4	1	8	7	17	7	0	44	629.029
AC004687.1	79	87	124	146	196	95	2	729	10421.9
AC004951.1	29	24	58	28	98	40	0	277	3960.03
AC005224.3	14	6	11	5	18	7	1	62	886.359
AC005261.1	18	11	31	24	39	24	0	147	2101.53
AC005332.5	19	10	26	14	38	22	0	129	1844.2
AC005332.7	4	1	3	2	6	3	0	19	271.626
AC005921.2	5	14	35	19	41	19	0	133	1901.38
AC006504.5	18	9	32	22	55	24	0	160	2287.38
AC007114.2	10	4	19	12	19	14	0	78	1115.1
AC007384.1	4	7	8	9	6	5	0	39	557.549
AC007952.4	6	4	11	10	16	15	1	63	900.656
AC008105.3	41	21	62	72	80	30	2	308	4403.2
AC008124.1	12	13	34	33	40	25	0	157	2244.49
AC008549.2	3	9	19	22	39	12	0	104	1486.8
AC008741.2	13	7	12	11	21	7	0	71	1015.02
AC009403.1	7	1	13	8	14	9	0	52	743.398
AC009948.1	5	6	6	6	19	14	0	56	800.583
AC010642.2	35	18	35	16	70	52	0	226	3230.92
AC012360.3	10	8	24	13	25	15	0	95	1358.13
AC012615.1	14	14	27	23	50	30	0	158	2258.79
AC013394.1	3	4	13	19	13	12	0	64	914.952
AC016831.1	5	7	26	29	34	13	0	114	1629.76
AC016831.5	128	81	339	329	476	205	1	1559	22287.6
AC016831.7	39	24	75	76	96	48	0	358	5118.01
AC017002.3	0	14	6	1	6	12	0	39	557.549
AC020571.1	18	7	18	14	49	26	0	132	1887.09
AC020915.3	10	10	23	19	35	20	0	117	1672.65
AC020916.1	44	40	60	125	100	51	2	422	6032.96
AC022706.1	38	29	32	41	57	25	1	223	3188.03
AC023157.3	7	3	19	16	25	9	0	79	1129.39
AC025159.1	26	19	41	34	80	31	1	232	3316.7
AC025164.1	22	13	53	44	65	26	0	223	3188.03
AC025171.3	32	18	40	30	59	39	0	218	3116.55
AC026979.2	42	42	124	101	159	66	1	535	7648.42
AC027097.1	5	5	11	4	21	12	0	58	829.175
AC036176.1	3	2	3	0	11	5	0	24	343.107
AC044849.1	41	25	107	82	140	59	2	456	6519.03
AC058791.1	105	64	254	246	335	137	2	1143	16340.5
AC060780.1	14	9	15	15	31	16	0	100	1429.61
AC073111.5	12	12	22	9	36	19	0	110	1572.57
AC073332.1	7	2	23	22	38	28	1	121	1729.83
AC074032.1	9	9	27	13	35	20	0	113	1615.46
AC078883.3	4	6	23	12	23	16	1	85	1215.17
AC084033.3	11	17	14	6	32	15	1	96	1372.43
AC087239.1	4	7	16	26	21	10	0	84	1200.87
AC087741.1	8	4	10	4	13	7	0	46	657.621
AC090152.1	5	8	17	21	50	47	0	148	2115.83
AC091271.1	4	7	12	18	13	7	0	61	872.063
AC092683.1	17	5	34	8	63	24	0	151	2158.71
AC093010.2	16	9	30	33	41	30	0	159	2273.08
AC093323.1	25	18	53	42	85	42	0	265	3788.47
AC093673.1	39	25	36	52	112	63	0	327	4674.83
AC097376.2	33	22	78	70	125	47	1	376	5375.34
AC097534.2	27	14	49	55	69	43	0	257	3674.1
AC100810.1	21	8	22	8	30	15	0	104	1486.8
AC108863.1	1	3	2	5	1	1	0	13	185.85
AC114760.2	149	74	241	251	339	166	3	1223	17484.2
AC118549.1	16	12	20	20	31	16	2	117	1672.65
AC124319.2	1	0	3	0	8	4	0	16	228.738
AC133644.2	33	31	51	26	73	20	0	234	3345.29
AC136475.3	2	3	4	3	10	6	0	28	400.291
AC137767.1	4	4	9	6	10	4	0	37	528.956
AC137932.3	9	8	26	34	36	13	0	126	1801.31
AC139887.2	6	8	17	13	24	6	0	74	1057.91
AC147067.1	13	5	5	5	21	14	0	63	900.656
AC147651.4	8	5	5	15	14	15	1	63	900.656
AC239800.3	13	17	22	8	27	8	0	95	1358.13
AC243960.1	16	10	20	20	30	11	0	107	1529.68
AC245060.5	7	6	8	5	16	9	0	51	729.102
AC245297.3	90	77	114	89	189	99	1	659	9421.14
AC246785.3	15	12	27	10	41	16	0	121	1729.83
ACAA1	56	26	83	38	112	74	2	391	5589.78
ACAA2	18	15	23	17	65	28	0	166	2373.16
ACAD8	17	12	21	16	48	23	0	137	1958.57
ACAD9	4	5	11	5	10	11	0	46	657.621
ACADM	29	21	40	24	82	45	0	241	3445.36
ACADS	12	10	16	7	27	22	0	94	1343.84
ACADSB	7	7	18	7	24	12	0	75	1072.21
ACADVL	144	87	229	204	429	231	3	1327	18971
ACAP1	239	147	366	238	550	277	3	1820	26018.9
ACAP2	52	31	72	80	120	73	1	429	6133.04
ACAP3	23	9	34	35	55	31	0	187	2673.37
ACAT1	64	41	133	111	170	90	1	610	8720.63
ACAT2	50	32	52	28	109	75	2	348	4975.05
ACBD3	20	9	24	35	48	31	0	167	2387.45
ACBD5	13	10	17	12	18	11	0	81	1157.99
ACBD6	16	17	41	11	51	38	0	174	2487.52
ACD	70	24	85	116	164	77	1	537	7677.02
ACER3	9	5	18	22	20	9	0	83	1186.58
ACIN1	44	34	79	89	134	60	0	440	6290.29
ACLY	25	19	53	33	81	34	0	245	3502.55
ACO1	15	5	14	10	24	17	0	85	1215.17
ACO2	53	35	68	75	114	79	0	424	6061.55
ACOT13	21	9	27	17	61	28	0	163	2330.27
ACOT8	8	17	15	9	33	29	0	111	1586.87
ACOT9	35	21	47	56	93	47	1	300	4288.84
ACOX1	14	14	26	18	43	26	0	141	2015.75
ACOX3	9	6	11	21	29	21	0	97	1386.72
ACP1	81	48	99	107	189	112	1	637	9106.63
ACP5	15	19	16	12	25	26	0	113	1615.46
ACP6	7	12	36	24	62	23	0	164	2344.56
ACSF3	15	16	27	15	42	26	0	141	2015.75
ACSL1	7	6	8	16	21	17	0	75	1072.21
ACSL3	21	16	26	23	51	26	0	163	2330.27
ACSL4	13	5	19	18	39	23	0	117	1672.65
ACSL5	8	9	22	15	16	22	0	92	1315.24
ACSS1	28	25	31	35	62	26	0	207	2959.3
ACTA2	23	16	46	21	78	56	2	242	3459.66
ACTB	370	257	675	601	979	439	5	3326	47548.9
ACTG1	271	155	422	463	683	353	4	2351	33610.2
ACTL6A	18	12	35	25	58	34	0	182	2601.89
ACTN4	131	63	184	189	305	195	4	1071	15311.1
ACTR10	63	26	74	81	126	88	1	459	6561.92
ACTR1A	67	41	109	109	167	99	2	594	8491.89
ACTR1B	39	28	92	45	162	82	1	449	6418.96
ACTR2	120	74	176	195	281	154	3	1003	14339
ACTR3	148	75	169	201	319	200	2	1114	15925.9
ACTR6	29	19	44	30	79	43	0	244	3488.25
ACTR8	28	10	29	40	43	23	0	173	2473.23
ACVR1	7	3	12	8	36	10	0	76	1086.51
ACVR2A	30	3	32	24	59	16	1	165	2358.86
ACVR2B	4	4	8	4	11	8	0	39	557.549
ACYP1	18	13	35	9	50	27	0	152	2173.01
ACYP2	13	14	25	16	57	22	1	148	2115.83
ADA	8	22	25	22	26	23	0	126	1801.31
ADA2	5	8	8	2	18	18	0	59	843.471
ADAL	17	14	18	17	43	21	0	130	1858.5
ADAM10	28	28	36	26	87	43	0	248	3545.44
ADAM12	3	2	14	13	50	42	2	126	1801.31
ADAM15	23	6	22	23	43	28	0	145	2072.94
ADAM17	25	15	48	67	75	42	1	273	3902.84
ADAM19	41	17	88	69	148	89	1	453	6476.14
ADAM8	84	31	67	103	110	82	1	478	6833.54
ADAR	99	68	164	123	245	126	2	827	11822.9
ADARB1	22	10	26	24	44	16	0	142	2030.05
ADAT1	4	11	20	8	28	14	0	85	1215.17
ADAT2	3	2	7	4	7	4	0	27	385.995
ADCK2	8	11	23	26	54	18	0	140	2001.46
ADCK5	13	12	19	9	38	19	1	111	1586.87
ADCY3	6	4	15	9	14	5	0	53	757.694
ADCY7	15	13	23	13	30	30	0	124	1772.72
ADD1	49	29	88	64	143	55	1	429	6133.04
ADD3	34	35	63	38	104	52	0	326	4660.53
ADGRE5	60	55	68	79	130	74	1	467	6676.29
ADGRG1	7	13	4	20	12	24	0	80	1143.69
ADGRG5	0	2	1	1	2	2	0	8	114.369
ADH5	59	31	78	41	140	100	1	450	6433.25
ADI1	51	32	78	63	144	84	1	453	6476.14
ADIPOR1	61	31	102	119	144	89	2	548	7834.27
ADIPOR2	21	23	29	41	55	32	0	201	2873.52
ADK	71	19	90	75	145	61	0	461	6590.51
ADNP	19	17	34	22	58	21	0	171	2444.64
ADNP2	5	2	12	20	10	14	0	63	900.656
ADO	10	6	20	15	39	13	0	103	1472.5
ADPGK	52	50	82	73	125	84	0	466	6661.99
ADPRHL2	32	19	56	94	121	66	0	388	5546.89
ADPRM	11	7	28	40	48	20	0	154	2201.6
ADRB2	7	31	8	8	13	11	0	78	1115.1
ADRM1	129	86	197	238	340	192	1	1183	16912.3
ADSL	34	11	60	40	98	48	0	291	4160.17
ADSS	54	39	90	83	166	93	1	526	7519.76
ADTRP	33	2	26	8	59	48	0	176	2516.12
AEBP2	26	7	26	29	55	27	0	170	2430.34
AEN	36	19	68	110	83	46	0	362	5175.2
AES	167	150	331	168	527	257	5	1605	22945.3
AFAP1	10	4	8	10	9	4	0	45	643.325
AFDN	7	5	21	32	34	24	0	123	1758.42
AFF1	21	11	41	36	79	30	0	218	3116.55
AFF4	48	32	90	88	121	50	0	429	6133.04
AFG3L2	37	14	42	40	65	37	0	235	3359.59
AFTPH	30	15	42	64	63	35	1	250	3574.03
AGA	15	12	12	16	38	20	0	113	1615.46
AGAP2	26	8	15	10	37	24	0	120	1715.53
AGAP3	17	3	28	16	30	17	0	111	1586.87
AGFG1	11	11	24	16	39	34	0	135	1929.98
AGFG2	7	14	15	11	26	19	0	92	1315.24
AGGF1	6	5	10	2	17	20	1	61	872.063
AGL	11	5	15	6	28	15	0	80	1143.69
AGO1	15	6	29	14	40	27	1	132	1887.09
AGO2	55	35	92	202	127	70	1	582	8320.34
AGO3	26	18	45	44	51	44	0	228	3259.52
AGO4	5	8	10	8	18	6	0	55	786.287
AGPAT1	9	14	21	8	28	16	0	96	1372.43
AGPAT2	66	23	72	55	148	68	0	432	6175.92
AGPAT3	21	7	26	14	37	25	0	130	1858.5
AGPAT4	11	10	15	35	35	10	0	116	1658.35
AGPAT5	10	4	18	25	31	19	0	107	1529.68
AGPS	9	13	14	17	24	14	1	92	1315.24
AGTPBP1	12	7	12	17	26	10	0	84	1200.87
AGTRAP	12	14	15	11	21	16	1	90	1286.65
AHCTF1	17	5	27	39	32	21	1	142	2030.05
AHCY	40	23	90	58	122	54	1	388	5546.89
AHCYL1	26	21	53	49	75	39	0	263	3759.88
AHCYL2	11	4	9	10	15	6	0	55	786.287
AHDC1	14	6	30	27	29	24	0	130	1858.5
AHI1	81	27	70	89	119	83	0	469	6704.88
AHNAK	88	51	116	90	206	109	0	660	9435.44
AHR	20	4	43	76	76	52	0	271	3874.25
AHRR	7	1	3	5	9	12	0	37	528.956
AHSA1	90	53	107	136	201	115	4	706	10093.1
AIDA	40	14	65	72	90	44	2	327	4674.83
AIFM1	14	8	18	15	46	38	1	140	2001.46
AIM2	19	9	53	23	83	31	0	218	3116.55
AIMP1	41	33	69	74	124	71	0	412	5890
AIMP2	18	7	26	19	50	22	0	142	2030.05
AIP	86	65	117	99	246	154	0	767	10965.1
AK1	3	17	12	2	19	12	0	65	929.248
AK2	59	29	66	101	99	70	3	427	6104.44
AK3	27	23	44	32	74	40	2	242	3459.66
AK4	27	5	24	43	20	21	0	140	2001.46
AK6	73	26	95	95	155	87	2	533	7619.83
AK9	8	7	7	3	17	14	0	56	800.583
AKAP1	20	5	17	33	44	21	0	140	2001.46
AKAP10	17	25	47	37	71	45	0	242	3459.66
AKAP11	24	9	44	32	73	27	0	209	2987.89
AKAP13	206	120	301	297	533	240	3	1700	24303.4
AKAP17A	75	45	157	189	213	78	3	760	10865.1
AKAP5	15	7	15	24	21	15	0	97	1386.72
AKAP8	20	15	25	49	60	20	0	189	2701.97
AKAP8L	38	34	71	110	109	57	2	421	6018.67
AKAP9	158	103	237	251	386	177	2	1314	18785.1
AKIP1	28	13	54	30	85	55	0	265	3788.47
AKIRIN1	72	45	118	175	186	100	1	697	9964.4
AKIRIN2	63	56	92	179	178	95	1	664	9492.62
AKNA	137	139	226	150	333	150	2	1137	16254.7
AKR1A1	65	37	86	67	217	118	3	593	8477.6
AKR1B1	83	56	102	55	206	89	3	594	8491.89
AKR7A2	37	30	47	22	98	42	0	276	3945.73
AKT1	15	13	35	20	57	33	1	174	2487.52
AKT1S1	9	10	21	22	30	19	1	112	1601.17
AKT2	27	21	43	38	66	50	1	246	3516.85
AKT3	31	12	37	42	59	24	0	205	2930.7
AKTIP	41	14	56	26	71	42	0	250	3574.03
AL031280.1	7	1	15	11	21	6	0	61	872.063
AL031777.3	5	2	12	17	9	6	0	51	729.102
AL031846.2	5	5	10	11	21	10	1	63	900.656
AL049840.1	9	4	16	15	21	13	0	78	1115.1
AL096865.1	3	2	7	5	19	12	0	48	686.214
AL117339.5	17	14	40	27	70	35	1	204	2916.41
AL118516.1	26	21	53	76	64	27	0	267	3817.06
AL133342.1	1	1	1	1	4	4	0	12	171.553
AL133453.1	19	7	31	22	51	30	0	160	2287.38
AL135925.1	11	11	34	31	42	17	0	146	2087.23
AL136454.1	4	0	4	3	7	2	0	20	285.922
AL138724.1	7	5	10	13	13	11	0	59	843.471
AL139246.5	6	11	17	28	27	20	0	109	1558.28
AL139393.2	0	3	5	5	10	7	0	30	428.884
AL355472.1	4	6	14	14	14	6	0	58	829.175
AL357060.1	85	53	144	73	231	100	1	687	9821.43
AL359220.1	10	14	33	11	39	14	0	121	1729.83
AL365361.1	8	9	27	5	36	13	0	98	1401.02
AL390728.6	5	5	6	4	15	11	0	46	657.621
AL441992.1	4	7	9	3	22	18	0	63	900.656
AL445472.1	5	2	9	0	16	5	0	37	528.956
AL450998.2	10	6	28	17	34	12	0	107	1529.68
AL662844.4	4	7	19	13	25	18	0	86	1229.47
ALAD	8	7	9	11	24	11	0	70	1000.73
ALAS1	10	9	20	25	36	23	0	123	1758.42
ALCAM	12	3	16	18	17	10	0	76	1086.51
ALDH16A1	12	8	17	6	42	14	0	99	1415.32
ALDH18A1	8	7	16	10	34	20	1	96	1372.43
ALDH3A2	6	8	16	3	15	8	0	56	800.583
ALDH6A1	12	10	13	6	29	17	0	87	1243.76
ALDH9A1	26	22	45	41	66	45	0	245	3502.55
ALDOA	103	52	123	151	211	112	1	753	10765
ALDOC	42	13	34	56	61	45	1	252	3602.62
ALG1	12	9	8	6	29	15	0	79	1129.39
ALG12	12	10	13	9	26	19	0	89	1272.35
ALG13	22	12	33	47	64	34	1	213	3045.07
ALG2	29	11	47	54	114	38	1	294	4203.06
ALG3	22	16	40	19	76	34	0	207	2959.3
ALG5	30	31	61	41	123	76	1	363	5189.49
ALG6	12	5	6	5	19	11	0	58	829.175
ALG8	7	9	9	9	31	16	0	81	1157.99
ALKBH3	4	3	12	10	18	18	1	66	943.544
ALKBH4	26	15	26	20	46	32	0	165	2358.86
ALKBH5	111	44	128	176	200	121	1	781	11165.3
ALKBH6	11	13	18	11	38	19	0	110	1572.57
ALKBH7	69	60	146	107	225	105	2	714	10207.4
ALMS1	8	1	12	6	23	9	0	59	843.471
ALOX12-AS1	6	5	19	22	33	14	0	99	1415.32
ALOX5AP	296	175	471	338	799	377	4	2460	35168.5
ALYREF	12	2	12	15	20	12	0	73	1043.62
AMD1	89	45	152	243	220	116	0	865	12366.1
AMDHD2	18	26	27	24	61	32	0	188	2687.67
AMFR	23	18	40	41	64	40	0	226	3230.92
AMIGO2	7	3	3	6	2	2	0	23	328.811
AMMECR1	9	7	18	8	17	10	0	69	986.432
AMMECR1L	6	11	16	19	18	12	0	82	1172.28
AMPD2	21	8	26	92	44	19	0	210	3002.19
AMZ2	39	21	78	89	127	73	2	429	6133.04
ANAPC1	18	15	36	38	41	28	0	176	2516.12
ANAPC10	19	15	33	34	44	39	0	184	2630.49
ANAPC11	120	57	146	109	243	148	2	825	11794.3
ANAPC13	23	31	60	39	86	52	0	291	4160.17
ANAPC15	13	14	22	14	39	21	0	123	1758.42
ANAPC16	229	154	359	298	574	273	4	1891	27034
ANAPC4	12	7	16	12	34	14	0	95	1358.13
ANAPC5	89	54	124	71	226	101	0	665	9506.92
ANAPC7	26	8	25	13	37	28	0	137	1958.57
ANGEL2	3	10	13	11	26	20	0	83	1186.58
ANGPT2	7	6	25	7	28	6	0	79	1129.39
ANK3	23	10	65	21	99	17	1	236	3373.88
ANKAR	8	6	6	5	19	8	0	52	743.398
ANKFY1	13	15	34	16	43	23	0	144	2058.64
ANKH	39	20	80	71	108	54	1	373	5332.45
ANKHD1	19	13	31	67	60	30	0	220	3145.15
ANKIB1	18	12	41	35	42	28	0	176	2516.12
ANKLE2	59	28	106	134	156	74	1	558	7977.23
ANKMY2	7	4	4	6	17	14	0	52	743.398
ANKRA2	9	17	35	37	69	27	1	195	2787.74
ANKRD10	32	28	45	44	85	47	0	281	4017.21
ANKRD11	98	77	175	195	250	135	2	932	13324
ANKRD12	255	138	471	470	654	302	3	2293	32781
ANKRD13A	39	10	72	70	121	53	2	367	5246.68
ANKRD13C	6	6	13	9	26	2	0	62	886.359
ANKRD13D	60	37	87	62	145	67	0	458	6547.62
ANKRD17	30	16	42	34	60	34	0	216	3087.96
ANKRD26	34	14	57	27	82	36	0	250	3574.03
ANKRD27	11	5	14	25	37	23	0	115	1644.05
ANKRD28	161	49	299	347	450	239	2	1547	22116.1
ANKRD36	41	22	54	31	64	21	0	233	3331
ANKRD36B	12	9	19	15	36	15	0	106	1515.39
ANKRD36C	24	13	38	18	48	31	0	172	2458.93
ANKRD37	47	14	54	127	75	44	0	361	5160.9
ANKRD39	25	11	33	22	57	35	0	183	2616.19
ANKRD40	9	12	30	15	42	21	0	129	1844.2
ANKRD44	82	51	168	116	215	92	3	727	10393.3
ANKRD46	13	13	13	25	29	16	0	109	1558.28
ANKRD49	59	47	105	77	160	77	0	525	7505.46
ANKRD52	7	7	19	9	20	10	0	72	1029.32
ANKRD54	16	13	22	34	46	21	0	152	2173.01
ANKRD9	37	10	56	40	85	30	0	258	3688.4
ANKS1B	1	0	4	4	5	6	0	20	285.922
ANKS3	12	15	29	16	50	24	0	146	2087.23
ANKZF1	52	31	76	89	127	59	0	434	6204.52
ANO10	2	3	7	3	14	12	0	41	586.141
ANO6	13	3	13	6	45	19	0	99	1415.32
ANP32A	91	52	104	114	186	113	1	661	9449.73
ANP32B	164	122	342	358	487	231	2	1706	24389.2
ANP32E	97	54	132	167	248	132	2	832	11894.4
ANTXR2	53	29	100	61	141	77	1	462	6604.81
ANXA1	313	198	548	489	839	386	5	2778	39714.6
ANXA11	133	62	173	99	305	168	2	942	13466.9
ANXA2	253	154	413	372	740	383	4	2319	33152.7
ANXA2R	26	35	52	33	92	39	0	277	3960.03
ANXA4	21	13	23	19	72	38	0	186	2659.08
ANXA5	213	101	309	287	502	287	3	1702	24332
ANXA6	132	60	140	94	307	175	0	908	12980.9
ANXA7	116	65	156	143	297	155	2	934	13352.6
AOAH	31	28	21	12	40	9	1	142	2030.05
AP001157.1	5	7	14	9	18	7	0	60	857.767
AP002387.2	38	29	77	40	174	91	0	449	6418.96
AP002884.1	8	4	15	9	35	14	0	85	1215.17
AP006621.3	7	8	24	3	38	12	1	93	1329.54
AP1AR	8	3	21	14	46	12	1	105	1501.09
AP1B1	22	8	34	21	59	31	0	175	2501.82
AP1G1	10	7	19	27	34	17	1	115	1644.05
AP1G2	51	15	76	49	132	54	0	377	5389.64
AP1M1	42	23	58	34	88	39	1	285	4074.39
AP1S1	31	21	31	19	59	41	2	204	2916.41
AP1S2	49	27	73	48	140	61	2	400	5718.45
AP2A1	53	30	70	61	100	49	1	364	5203.79
AP2A2	17	18	37	36	80	36	0	224	3202.33
AP2B1	92	49	113	131	229	108	0	722	10321.8
AP2M1	156	102	240	145	455	227	4	1329	18999.5
AP2S1	118	79	158	106	308	176	1	946	13524.1
AP3B1	16	15	27	28	48	20	0	154	2201.6
AP3D1	37	25	77	68	135	84	2	428	6118.74
AP3M1	14	13	26	14	35	16	0	118	1686.94
AP3M2	51	21	98	92	139	58	0	459	6561.92
AP3S1	121	55	161	110	290	144	3	884	12637.8
AP4B1	15	7	16	25	27	11	0	101	1443.91
AP4E1	4	4	8	6	14	9	0	45	643.325
AP4M1	25	22	44	31	65	30	1	218	3116.55
AP5M1	27	10	49	28	68	43	1	226	3230.92
AP5Z1	19	10	31	31	50	21	0	162	2315.97
APAF1	16	6	21	24	17	16	0	100	1429.61
APBA3	29	19	31	40	70	33	0	222	3173.74
APBB1	9	9	26	13	38	24	0	119	1701.24
APBB1IP	45	70	85	70	159	93	0	522	7462.57
APC	13	5	15	8	40	16	1	98	1401.02
APEH	24	16	26	18	66	40	1	191	2730.56
APEX1	79	47	162	165	282	155	3	893	12766.4
APEX2	14	14	25	20	44	27	1	145	2072.94
APH1A	75	50	131	120	250	116	2	744	10636.3
APH1B	11	1	26	13	37	19	1	108	1543.98
API5	34	10	46	32	57	39	1	219	3130.85
APIP	30	17	52	27	79	39	0	244	3488.25
APLP2	67	38	104	98	161	89	0	557	7962.94
APMAP	106	118	89	100	163	97	2	675	9649.88
APOBEC3C	44	63	32	19	77	60	0	295	4217.36
APOBEC3G	95	100	27	39	85	67	0	413	5904.3
APOBR	18	4	12	5	20	17	0	76	1086.51
APOL2	21	18	28	13	60	38	1	179	2559.01
APOL3	13	17	25	21	40	24	0	140	2001.46
APOL6	34	30	44	29	81	54	0	272	3888.54
APOLD1	63	50	105	102	141	71	0	532	7605.54
APOOL	3	2	7	2	10	5	0	29	414.587
APOPT1	53	32	75	61	122	76	1	420	6004.37
APP	29	2	46	38	59	38	0	212	3030.78
APPBP2	15	10	44	42	55	31	0	197	2816.34
APPL1	53	24	98	53	144	68	0	440	6290.29
APPL2	11	13	11	7	19	9	0	70	1000.73
APRT	179	124	327	171	511	251	5	1568	22416.3
APTX	18	11	27	28	43	22	0	149	2130.12
AQP3	27	12	52	62	175	104	0	432	6175.92
AQR	13	12	34	23	55	35	0	172	2458.93
ARAF	22	17	37	24	70	34	0	204	2916.41
ARAP1	17	12	16	13	31	10	0	99	1415.32
ARAP2	27	36	62	30	63	35	0	253	3616.92
ARCN1	43	16	60	87	100	46	1	353	5046.53
AREG	116	15	217	180	244	98	5	875	12509.1
ARF1	237	159	362	384	573	282	4	2001	28606.5
ARF3	41	32	43	37	105	78	3	339	4846.38
ARF4	78	58	124	264	234	98	2	858	12266.1
ARF5	102	65	120	99	287	160	1	834	11923
ARF6	223	119	287	371	477	256	3	1736	24818.1
ARFGAP1	17	9	21	21	44	19	0	131	1872.79
ARFGAP2	76	54	122	154	199	120	0	725	10364.7
ARFGAP3	69	41	131	166	198	83	1	689	9850.03
ARFGEF1	21	13	36	43	68	28	0	209	2987.89
ARFGEF2	5	1	8	10	14	11	0	49	700.51
ARFIP1	14	9	16	16	31	12	1	99	1415.32
ARFIP2	40	17	61	50	89	41	2	300	4288.84
ARFRP1	27	23	43	18	67	41	0	219	3130.85
ARGLU1	129	103	259	193	349	167	1	1201	17169.6
ARHGAP1	25	16	30	16	69	27	0	183	2616.19
ARHGAP10	13	5	12	17	22	15	0	84	1200.87
ARHGAP11A	7	3	5	5	11	5	0	36	514.66
ARHGAP12	9	6	17	13	25	13	0	83	1186.58
ARHGAP15	103	46	168	122	288	143	3	873	12480.5
ARHGAP17	16	10	22	33	39	16	1	137	1958.57
ARHGAP18	7	4	6	15	22	8	1	63	900.656
ARHGAP21	21	0	16	28	32	23	0	120	1715.53
ARHGAP25	25	35	22	9	61	39	1	192	2744.85
ARHGAP26	16	9	28	46	30	19	1	149	2130.12
ARHGAP27	13	11	22	21	23	11	0	101	1443.91
ARHGAP30	94	56	133	95	182	115	1	676	9664.18
ARHGAP35	25	17	20	24	50	31	1	168	2401.75
ARHGAP4	9	4	14	5	30	12	0	74	1057.91
ARHGAP45	79	65	127	98	186	88	0	643	9192.4
ARHGAP5	25	5	37	35	51	11	0	164	2344.56
ARHGAP9	99	56	184	175	256	113	2	885	12652.1
ARHGDIA	192	104	282	248	479	243	3	1551	22173.3
ARHGDIB	329	246	534	436	852	392	5	2794	39943.4
ARHGEF1	60	85	106	86	167	94	1	599	8563.38
ARHGEF12	12	10	7	12	15	9	0	65	929.248
ARHGEF2	34	26	58	76	78	46	0	318	4546.17
ARHGEF3	23	21	43	49	85	36	0	257	3674.1
ARHGEF6	18	12	27	18	57	28	0	160	2287.38
ARHGEF7	41	25	47	37	62	34	0	246	3516.85
ARHGEF9	7	6	13	9	29	13	0	77	1100.8
ARID1A	29	22	65	49	97	62	1	325	4646.24
ARID1B	49	38	110	109	185	89	1	581	8306.05
ARID2	23	12	35	34	35	34	0	173	2473.23
ARID3A	32	17	41	64	50	35	1	240	3431.07
ARID3B	17	9	17	18	31	16	0	108	1543.98
ARID4A	86	45	140	178	216	107	2	774	11065.2
ARID4B	132	105	232	322	374	180	3	1348	19271.2
ARID5A	174	55	290	316	441	187	1	1464	20929.5
ARID5B	254	117	455	498	647	292	2	2265	32380.7
ARIH1	34	23	69	112	98	57	0	393	5618.37
ARIH2	50	34	81	98	125	52	3	443	6333.18
ARL1	21	12	39	30	56	43	2	203	2902.11
ARL10	3	4	14	7	23	12	0	63	900.656
ARL13B	13	6	21	27	38	19	0	124	1772.72
ARL14EP	30	17	38	47	79	40	1	252	3602.62
ARL16	35	31	72	45	98	50	1	332	4746.31
ARL17A	7	2	11	8	9	4	0	41	586.141
ARL17B	3	1	5	7	4	4	0	24	343.107
ARL2	81	43	123	53	207	87	0	594	8491.89
ARL2BP	63	29	77	59	149	72	1	450	6433.25
ARL3	40	32	60	42	121	78	2	375	5361.04
ARL4A	48	26	107	89	154	81	2	507	7248.13
ARL4C	180	114	252	287	390	183	4	1410	20157.5
ARL5A	14	23	33	17	60	36	0	183	2616.19
ARL5B	10	4	10	39	19	7	0	89	1272.35
ARL6IP1	112	90	175	239	291	201	3	1111	15883
ARL6IP4	202	128	346	216	528	259	5	1684	24074.7
ARL6IP5	158	122	204	152	385	234	5	1260	18013.1
ARL6IP6	44	29	65	59	132	82	0	411	5875.71
ARL8A	13	14	38	35	45	27	0	172	2458.93
ARL8B	24	27	58	66	99	73	0	347	4960.75
ARMC1	22	10	24	14	55	22	1	148	2115.83
ARMC10	46	17	52	42	103	52	0	312	4460.39
ARMC7	18	14	27	10	38	26	0	133	1901.38
ARMC8	29	20	66	65	84	47	1	312	4460.39
ARMCX3	54	30	96	127	153	78	2	540	7719.9
ARMCX6	29	34	49	56	106	60	0	334	4774.9
ARMH3	10	5	13	15	17	21	0	81	1157.99
ARMT1	10	8	14	15	31	20	0	98	1401.02
ARNT	11	9	13	22	24	11	0	90	1286.65
ARNTL	16	19	50	45	81	44	1	256	3659.81
ARPC1A	25	22	47	46	76	36	1	253	3616.92
ARPC1B	198	125	311	194	568	293	4	1693	24203.3
ARPC2	291	209	448	454	775	368	5	2550	36455.1
ARPC3	290	191	438	363	773	368	4	2427	34696.7
ARPC4	119	90	155	99	305	163	1	932	13324
ARPC5	182	96	231	172	433	206	3	1323	18913.8
ARPC5L	111	70	165	198	281	159	1	985	14081.7
ARPP19	55	49	94	142	166	104	2	612	8749.22
ARRB2	91	88	135	124	222	140	2	802	11465.5
ARRDC1	49	36	86	52	154	74	1	452	6461.85
ARRDC2	38	25	62	70	99	51	0	345	4932.16
ARRDC3	25	22	40	87	56	28	0	258	3688.4
ARSA	19	10	31	26	48	26	0	160	2287.38
ARSG	15	10	26	18	66	38	0	173	2473.23
ARSK	9	9	22	14	39	19	0	112	1601.17
ARV1	1	3	4	1	10	6	0	25	357.403
ASAH1	44	38	51	25	104	57	0	319	4560.46
ASAP1	21	6	47	46	49	33	1	203	2902.11
ASB1	16	9	20	22	39	18	0	124	1772.72
ASB6	19	10	22	25	33	15	0	124	1772.72
ASB7	5	7	19	13	14	10	1	69	986.432
ASB8	33	25	52	21	86	42	0	259	3702.69
ASCC1	16	3	25	30	30	20	0	124	1772.72
ASCC2	38	31	67	34	100	62	1	333	4760.61
ASCC3	18	9	27	27	43	26	0	150	2144.42
ASF1A	63	37	83	113	163	98	0	557	7962.94
ASH1L	69	46	139	151	193	81	0	679	9707.06
ASH2L	8	9	22	10	32	24	1	106	1515.39
ASL	21	13	30	21	60	28	1	174	2487.52
ASMTL	72	26	80	90	154	72	0	494	7062.28
ASNA1	58	44	58	47	130	81	0	418	5975.78
ASNS	15	7	18	17	24	24	0	105	1501.09
ASNSD1	44	18	47	68	104	55	0	336	4803.5
ASPH	14	5	20	17	35	11	0	102	1458.2
ASPM	1	1	0	1	1	1	0	5	71.4806
ASPSCR1	25	16	37	17	68	37	0	200	2859.22
ASTE1	13	8	38	16	50	25	0	150	2144.42
ASXL1	42	26	88	89	135	57	1	438	6261.7
ASXL2	41	25	55	59	92	60	2	334	4774.9
ATAD1	23	17	38	53	51	41	0	223	3188.03
ATAD2	3	15	13	14	33	13	0	91	1300.95
ATAD2B	8	10	12	18	30	16	0	94	1343.84
ATAD3A	22	9	33	33	47	30	1	175	2501.82
ATAD3B	19	3	17	40	49	18	0	146	2087.23
ATAD5	7	7	6	1	9	5	0	35	500.364
ATE1	19	10	20	9	36	18	0	112	1601.17
ATF1	32	25	58	67	92	51	0	325	4646.24
ATF2	23	17	32	45	54	21	2	194	2773.45
ATF4	180	100	321	448	403	190	2	1644	23502.8
ATF5	25	5	25	26	44	20	0	145	2072.94
ATF6	33	14	41	27	59	29	2	205	2930.7
ATF6B	74	52	133	102	202	113	1	677	9678.47
ATF7	20	17	33	30	56	36	0	192	2744.85
ATF7IP	37	25	69	66	90	40	0	327	4674.83
ATF7IP2	14	6	23	14	77	43	0	177	2530.41
ATG10	11	9	25	16	50	26	0	137	1958.57
ATG101	69	34	74	127	137	86	2	529	7562.65
ATG12	86	65	150	169	207	110	1	788	11265.3
ATG13	26	24	37	49	66	29	0	231	3302.4
ATG14	5	4	12	12	19	12	0	64	914.952
ATG16L1	19	22	30	48	53	33	1	206	2945
ATG16L2	22	14	41	18	49	24	0	168	2401.75
ATG2A	39	28	78	122	106	45	1	419	5990.07
ATG2B	9	3	14	8	23	10	1	68	972.136
ATG3	89	44	118	157	195	94	2	699	9992.99
ATG4A	16	5	18	14	24	22	0	99	1415.32
ATG4B	51	35	94	88	139	72	1	480	6862.14
ATG4C	11	7	12	6	19	8	0	63	900.656
ATG4D	22	18	35	45	73	32	0	225	3216.63
ATG5	33	22	39	69	107	59	0	329	4703.42
ATG7	9	5	16	6	22	9	0	67	957.84
ATIC	19	11	35	13	63	42	0	183	2616.19
ATL2	13	6	27	33	43	15	0	137	1958.57
ATL3	31	20	47	46	97	44	1	286	4088.69
ATM	67	69	134	72	160	87	2	591	8449.01
ATMIN	19	9	32	14	37	26	0	137	1958.57
ATN1	20	7	26	30	33	21	0	137	1958.57
ATOX1	87	34	88	84	209	129	3	634	9063.74
ATP10D	4	7	2	2	11	8	0	34	486.068
ATP11A	10	11	13	8	16	7	0	65	929.248
ATP11B	26	11	41	72	65	31	1	247	3531.14
ATP11C	15	6	19	10	15	10	0	75	1072.21
ATP13A1	21	18	30	16	60	30	0	175	2501.82
ATP13A2	29	9	49	30	72	44	0	233	3331
ATP13A3	19	14	29	34	37	16	0	149	2130.12
ATP1A1	157	87	231	247	387	182	1	1292	18470.6
ATP1B1	50	14	51	60	75	60	3	313	4474.69
ATP1B3	174	93	232	314	386	202	2	1403	20057.5
ATP23	10	8	12	12	18	11	0	71	1015.02
ATP2A2	26	7	33	43	63	39	0	211	3016.48
ATP2A3	25	15	22	18	43	25	1	149	2130.12
ATP2B1	61	28	83	126	146	85	2	531	7591.24
ATP2B1-AS1	40	35	77	63	112	53	0	380	5432.53
ATP2B4	49	35	66	37	115	91	0	393	5618.37
ATP2C1	13	10	22	18	30	22	1	116	1658.35
ATP5F1A	151	118	235	178	414	222	2	1320	18870.9
ATP5F1B	197	126	298	297	531	279	1	1729	24718
ATP5F1C	124	66	151	94	280	172	2	889	12709.2
ATP5F1D	186	140	313	216	543	271	4	1673	23917.4
ATP5F1E	347	265	629	548	932	432	5	3158	45147.1
ATP5IF1	169	119	244	128	410	231	3	1304	18642.1
ATP5MC1	68	36	102	54	242	115	1	618	8835
ATP5MC2	153	162	255	220	487	249	3	1529	21858.8
ATP5MC3	186	130	265	202	483	250	4	1520	21730.1
ATP5MD	250	170	410	320	659	342	4	2155	30808.1
ATP5ME	242	177	352	236	648	309	3	1967	28120.5
ATP5MF	197	138	295	182	526	286	4	1628	23274.1
ATP5MG	320	228	537	450	874	407	5	2821	40329.4
ATP5MPL	181	151	319	200	483	256	4	1594	22788
ATP5PB	113	57	141	132	249	152	4	848	12123.1
ATP5PD	166	107	261	149	452	241	3	1379	19714.3
ATP5PF	165	127	241	177	482	241	4	1437	20543.5
ATP5PO	184	105	276	197	463	231	5	1461	20886.6
ATP5S	17	8	34	26	52	16	0	153	2187.31
ATP6AP1	64	35	74	65	131	71	3	443	6333.18
ATP6AP2	161	88	216	163	346	189	4	1167	16683.6
ATP6V0A2	14	19	30	31	52	25	0	171	2444.64
ATP6V0B	184	120	247	256	467	265	2	1541	22030.3
ATP6V0D1	89	48	122	143	201	122	1	726	10379
ATP6V0E1	250	165	384	322	656	315	4	2096	29964.7
ATP6V0E2	43	28	48	18	103	56	0	296	4231.65
ATP6V1A	12	17	21	19	35	16	0	120	1715.53
ATP6V1B2	37	22	38	63	80	45	0	285	4074.39
ATP6V1C1	19	18	24	26	39	27	0	153	2187.31
ATP6V1D	37	21	55	51	97	65	1	327	4674.83
ATP6V1E1	95	53	143	119	251	137	2	800	11436.9
ATP6V1F	210	104	295	252	500	262	5	1628	23274.1
ATP6V1G1	255	154	398	358	683	330	3	2181	31179.8
ATP6V1H	48	29	60	47	90	56	0	330	4717.72
ATP7A	15	8	10	14	16	10	1	74	1057.91
ATP8A1	15	32	19	6	29	16	0	117	1672.65
ATP8B2	14	7	18	11	27	26	0	103	1472.5
ATP9B	20	14	21	27	46	21	0	149	2130.12
ATPAF1	12	10	21	16	41	16	0	116	1658.35
ATR	10	6	9	8	22	12	0	67	957.84
ATRAID	97	55	147	84	245	139	3	770	11008
ATRN	7	2	6	7	8	4	0	34	486.068
ATRX	87	66	159	143	247	108	2	812	11608.4
ATXN1	61	37	95	102	184	102	1	582	8320.34
ATXN10	33	28	42	38	92	64	1	298	4260.24
ATXN1L	18	28	47	41	52	28	0	214	3059.37
ATXN2	35	20	65	81	100	45	0	346	4946.46
ATXN2L	40	19	55	88	90	50	0	342	4889.27
ATXN3	54	38	127	95	181	86	1	582	8320.34
ATXN7L1	14	16	23	27	54	19	0	153	2187.31
ATXN7L3	16	6	32	18	36	23	1	132	1887.09
ATXN7L3B	22	12	34	20	54	28	1	171	2444.64
AUH	19	14	28	17	41	28	0	147	2101.53
AUP1	136	63	196	182	311	179	1	1068	15268.3
AURKA	5	1	1	13	12	11	0	43	614.733
AURKAIP1	142	95	202	185	373	202	3	1202	17183.9
AUTS2	27	61	37	31	53	21	1	231	3302.4
AVEN	5	0	2	3	8	4	0	22	314.515
AVIL	1	3	18	10	25	17	0	74	1057.91
AVL9	18	11	21	23	42	25	0	140	2001.46
AXIN1	13	6	8	21	21	9	0	78	1115.1
AZI2	24	18	39	44	54	39	0	218	3116.55
AZIN1	23	24	48	123	89	46	0	353	5046.53
B2M	377	278	741	681	1010	447	5	3539	50594
B3GALNT2	6	1	24	21	14	16	0	82	1172.28
B3GALT2	2	2	13	7	21	21	1	67	957.84
B3GALT4	21	11	31	18	72	34	0	187	2673.37
B3GALT6	21	8	29	13	46	32	0	149	2130.12
B3GAT2	46	25	77	68	110	41	1	368	5260.97
B3GAT3	49	35	69	41	123	71	0	388	5546.89
B3GNT2	20	17	22	31	43	19	1	153	2187.31
B3GNTL1	12	7	17	8	28	30	0	102	1458.2
B4GALT1	35	29	37	58	50	36	0	245	3502.55
B4GALT3	27	20	45	68	83	39	0	282	4031.51
B4GALT4	15	6	20	33	33	20	1	128	1829.9
B4GALT5	7	7	21	30	47	21	0	133	1901.38
B4GALT7	9	5	22	13	34	9	0	92	1315.24
B9D2	10	15	14	28	30	21	0	118	1686.94
BABAM1	39	27	68	37	122	93	2	388	5546.89
BABAM2	31	21	33	42	77	36	0	240	3431.07
BACH1	15	11	29	40	35	21	0	151	2158.71
BAD	37	30	52	49	101	66	0	335	4789.2
BAG1	105	53	150	184	291	141	2	926	13238.2
BAG2	7	7	7	16	20	9	0	66	943.544
BAG3	44	12	39	76	57	34	1	263	3759.88
BAG4	19	10	25	27	44	26	0	151	2158.71
BAG5	33	13	57	52	85	51	0	291	4160.17
BAG6	57	28	80	66	141	80	0	452	6461.85
BAK1	23	18	41	32	62	38	0	214	3059.37
BANF1	106	66	155	82	296	149	2	856	12237.5
BANP	27	24	43	74	57	31	2	258	3688.4
BAP1	22	14	33	28	73	29	0	199	2844.93
BARD1	9	11	14	14	38	12	0	98	1401.02
BASP1	19	7	34	27	42	32	0	161	2301.68
BATF	139	69	319	397	600	331	3	1858	26562.2
BATF3	5	1	9	6	14	17	0	52	743.398
BAX	147	107	240	183	402	209	4	1292	18470.6
BAZ1A	148	104	321	368	474	230	4	1649	23574.3
BAZ1B	42	33	102	133	172	71	1	554	7920.05
BAZ2A	57	32	59	87	151	61	2	449	6418.96
BAZ2B	11	8	21	36	31	14	0	121	1729.83
BBC3	26	24	32	69	55	34	1	241	3445.36
BBIP1	16	15	19	21	46	19	1	137	1958.57
BBS4	7	10	9	3	20	16	1	66	943.544
BBS7	9	4	17	17	16	8	0	71	1015.02
BBX	88	62	150	152	241	102	0	795	11365.4
BCAP29	31	13	23	33	57	45	0	202	2887.82
BCAP31	157	88	223	126	387	210	5	1196	17098.2
BCAS2	88	47	100	170	193	114	2	714	10207.4
BCAS3	9	8	7	3	15	9	0	51	729.102
BCAS4	36	13	33	15	50	22	0	169	2416.04
BCAT1	1	5	8	9	14	9	0	46	657.621
BCAT2	23	10	18	15	37	33	0	136	1944.27
BCCIP	34	15	56	53	88	55	0	301	4303.13
BCDIN3D	6	4	14	12	23	12	0	71	1015.02
BCKDK	37	17	45	70	86	58	1	314	4488.98
BCL10	17	9	35	51	50	32	0	194	2773.45
BCL11B	82	52	179	116	239	114	0	782	11179.6
BCL2	13	6	32	62	41	19	0	173	2473.23
BCL2L1	11	12	17	14	45	38	0	137	1958.57
BCL2L11	27	19	46	60	86	76	2	316	4517.57
BCL2L12	20	9	21	17	44	22	0	133	1901.38
BCL2L13	10	8	16	13	25	14	0	86	1229.47
BCL3	36	14	45	57	67	52	1	272	3888.54
BCL6	22	10	33	44	58	26	1	194	2773.45
BCL7B	58	44	78	89	140	73	0	482	6890.73
BCL7C	53	40	56	41	140	78	2	410	5861.41
BCL9L	18	18	24	15	21	15	0	111	1586.87
BCLAF1	117	75	205	240	292	139	3	1071	15311.1
BCLAF3	2	1	4	8	4	5	0	24	343.107
BCOR	33	7	32	42	60	29	0	203	2902.11
BCR	10	14	24	12	25	12	1	98	1401.02
BDH1	14	7	20	26	45	20	0	132	1887.09
BDH2	20	17	27	18	64	37	2	185	2644.78
BDP1	64	44	117	115	172	103	1	616	8806.41
BECN1	32	26	72	69	102	74	0	375	5361.04
BET1	26	27	55	82	87	48	0	325	4646.24
BET1L	29	14	54	48	62	27	1	235	3359.59
BEX2	43	15	60	29	93	23	1	264	3774.18
BEX4	31	12	52	29	71	17	1	213	3045.07
BEX5	24	3	31	23	46	23	1	151	2158.71
BFAR	59	30	88	119	146	73	0	515	7362.5
BHLHE40	32	20	53	106	120	46	0	377	5389.64
BICD1	4	3	11	3	9	7	0	37	528.956
BICD2	24	7	22	27	37	20	0	137	1958.57
BICDL1	11	16	35	39	39	19	0	159	2273.08
BICRAL	5	8	13	17	36	13	0	92	1315.24
BID	64	37	96	86	138	61	1	483	6905.03
BIN1	52	49	83	51	167	89	1	492	7033.69
BIN2	65	69	79	61	150	74	1	499	7133.76
BIN3	23	16	27	39	69	40	0	214	3059.37
BIRC2	40	31	56	74	84	41	1	327	4674.83
BIRC3	214	94	330	469	471	225	5	1808	25847.4
BIRC6	55	33	79	72	122	54	1	416	5947.19
BISPR	11	10	11	6	26	16	0	80	1143.69
BIVM	5	5	7	5	10	8	0	40	571.845
BLCAP	42	30	65	46	98	55	1	337	4817.79
BLM	3	2	1	3	14	27	0	50	714.806
BLMH	25	15	29	27	49	30	0	175	2501.82
BLOC1S1	103	89	118	54	252	164	1	781	11165.3
BLOC1S2	89	51	89	124	203	106	1	663	9478.33
BLOC1S4	85	47	122	97	192	110	1	654	9349.66
BLOC1S5	21	20	29	28	50	20	1	169	2416.04
BLOC1S6	25	25	61	45	89	49	0	294	4203.06
BLVRA	24	19	31	35	78	53	1	241	3445.36
BLVRB	26	12	40	23	51	35	0	187	2673.37
BLZF1	16	12	17	19	40	21	2	127	1815.61
BMF	3	8	10	6	10	11	0	48	686.214
BMI1	24	9	56	95	76	21	2	283	4045.8
BMP2K	11	6	8	11	9	7	0	52	743.398
BMPR2	15	9	22	20	36	15	0	117	1672.65
BMS1	39	20	51	48	70	46	2	276	3945.73
BMT2	8	5	10	11	15	8	0	57	814.879
BNIP2	58	37	80	92	158	82	0	507	7248.13
BNIP3	66	28	106	117	128	74	1	520	7433.98
BNIP3L	150	64	188	276	310	173	3	1164	16640.7
BOD1	35	23	50	48	105	43	0	304	4346.02
BOD1L1	34	20	56	49	97	56	1	313	4474.69
BOLA1	22	17	28	16	57	27	0	167	2387.45
BOLA3	28	15	63	21	90	54	2	273	3902.84
BORCS5	20	15	30	56	33	15	0	169	2416.04
BORCS6	35	29	36	41	66	41	0	248	3545.44
BORCS7	43	25	42	32	91	45	1	279	3988.62
BORCS8	16	6	34	13	30	22	0	121	1729.83
BPGM	21	18	38	32	66	27	1	203	2902.11
BPNT1	7	4	16	12	33	14	0	86	1229.47
BPTF	69	36	106	61	166	76	1	515	7362.5
BRAF	45	26	85	117	101	47	1	422	6032.96
BRAP	13	12	29	25	33	16	0	128	1829.9
BRAT1	9	5	17	10	38	29	0	108	1543.98
BRCA1	1	3	5	0	3	3	0	15	214.442
BRCA2	4	1	7	5	14	4	0	35	500.364
BRCC3	19	10	30	22	44	25	0	150	2144.42
BRD1	19	13	25	41	28	21	0	147	2101.53
BRD2	120	72	172	302	335	148	1	1150	16440.5
BRD3	38	32	92	50	116	68	1	397	5675.56
BRD3OS	16	2	10	5	24	6	0	63	900.656
BRD4	67	31	113	128	161	83	2	585	8363.23
BRD7	40	38	79	51	102	65	1	376	5375.34
BRD8	20	24	41	32	60	32	0	209	2987.89
BRD9	47	34	90	151	143	85	1	551	7877.16
BRF1	8	10	13	17	30	15	1	94	1343.84
BRF2	17	11	17	11	28	18	0	102	1458.2
BRI3	36	21	72	60	109	72	1	371	5303.86
BRI3BP	17	12	31	15	42	21	1	139	1987.16
BRIX1	51	26	69	87	116	48	1	398	5689.86
BRK1	188	147	271	170	518	261	4	1559	22287.6
BRMS1	72	35	85	78	157	97	1	525	7505.46
BRMS1L	6	3	14	19	39	4	0	85	1215.17
BROX	36	26	69	76	93	54	1	355	5075.12
BRPF1	11	9	22	18	28	18	0	106	1515.39
BRWD1	56	32	82	65	114	66	1	416	5947.19
BRWD3	1	4	10	12	18	9	1	55	786.287
BSDC1	77	76	141	142	232	118	0	786	11236.7
BSG	178	107	216	156	422	234	4	1317	18828
BST2	86	51	108	55	160	106	0	566	8091.6
BTAF1	13	10	35	29	31	28	1	147	2101.53
BTBD1	10	8	19	20	24	13	0	94	1343.84
BTBD10	13	2	25	19	42	21	0	122	1744.13
BTBD6	7	9	21	13	34	16	0	100	1429.61
BTBD7	13	17	33	43	54	29	1	190	2716.26
BTBD9	5	4	5	11	18	11	0	54	771.99
BTD	20	8	22	31	55	21	1	158	2258.79
BTF3	326	237	615	527	902	399	5	3011	43045.6
BTF3L4	58	28	72	80	134	77	0	449	6418.96
BTG1	372	272	716	664	998	442	5	3469	49593.2
BTG2	116	63	188	251	279	148	2	1047	14968
BTG3	43	38	76	135	101	70	0	463	6619.1
BTN2A1	25	15	28	30	60	22	0	180	2573.3
BTN2A2	11	2	11	15	10	9	0	58	829.175
BTN3A1	27	44	32	13	78	36	0	230	3288.11
BTN3A2	95	110	154	69	238	94	0	760	10865.1
BTN3A3	19	29	21	14	40	16	1	140	2001.46
BTRC	10	4	10	10	16	13	0	63	900.656
BUB1B	0	0	0	0	0	1	0	1	14.2961
BUB3	113	109	199	186	344	202	1	1154	16497.7
BUD13	19	13	22	29	41	15	0	139	1987.16
BUD23	83	43	100	112	192	112	0	642	9178.11
BUD31	87	72	121	199	200	113	0	792	11322.5
BX890604.1	22	6	39	35	53	30	0	185	2644.78
BZW1	169	82	195	288	355	201	3	1293	18484.9
BZW2	17	14	48	35	62	26	0	202	2887.82
C10orf88	4	4	4	6	17	11	0	46	657.621
C11orf1	8	6	17	12	33	9	0	85	1215.17
C11orf49	8	5	15	9	26	20	0	83	1186.58
C11orf54	6	6	19	6	16	14	0	67	957.84
C11orf58	170	108	272	279	464	217	4	1514	21644.3
C11orf68	8	9	14	10	11	9	0	61	872.063
C12orf10	52	27	90	60	129	59	0	417	5961.48
C12orf29	13	16	29	49	57	28	0	192	2744.85
C12orf4	7	4	5	5	13	5	0	39	557.549
C12orf43	15	11	12	9	30	15	2	94	1343.84
C12orf45	27	16	31	24	69	43	0	210	3002.19
C12orf49	34	17	36	54	73	48	0	262	3745.58
C12orf57	122	88	233	195	350	165	2	1155	16512
C12orf65	54	38	81	96	114	63	0	446	6376.07
C12orf73	4	7	20	23	34	14	0	102	1458.2
C12orf75	29	92	20	7	49	44	0	241	3445.36
C12orf76	33	25	69	42	89	41	0	299	4274.54
C14orf119	87	71	153	99	283	158	1	852	12180.3
C14orf28	11	6	22	15	44	14	0	112	1601.17
C15orf40	28	39	68	38	70	47	0	290	4145.87
C15orf48	161	100	290	273	389	186	3	1402	20043.2
C15orf53	9	6	26	11	48	28	0	128	1829.9
C15orf61	55	33	89	60	158	63	1	459	6561.92
C16orf45	14	2	14	10	21	7	0	68	972.136
C16orf54	32	33	50	23	84	42	2	266	3802.77
C16orf72	25	22	53	68	67	46	0	281	4017.21
C16orf87	13	17	13	16	29	20	1	109	1558.28
C16orf91	25	16	47	45	85	40	0	258	3688.4
C17orf67	10	5	22	14	26	18	0	95	1358.13
C17orf75	4	1	5	12	8	7	0	37	528.956
C17orf80	5	2	8	2	13	4	1	35	500.364
C18orf21	13	12	30	23	55	22	0	155	2215.9
C18orf25	8	5	23	28	23	12	0	99	1415.32
C18orf32	12	18	27	22	45	21	0	145	2072.94
C18orf54	3	1	5	3	3	5	0	20	285.922
C19orf12	18	13	27	21	49	26	0	154	2201.6
C19orf24	70	47	117	84	216	107	1	642	9178.11
C19orf25	72	53	133	89	210	117	1	675	9649.88
C19orf48	22	10	27	55	57	34	0	205	2930.7
C19orf53	206	119	318	285	524	231	2	1685	24089
C19orf66	89	52	164	92	220	125	0	742	10607.7
C19orf70	102	55	170	106	335	145	2	915	13080.9
C1D	45	34	49	53	112	65	0	358	5118.01
C1GALT1	14	9	30	25	59	36	0	173	2473.23
C1GALT1C1	15	17	19	11	33	35	1	131	1872.79
C1orf109	14	10	36	28	37	23	0	148	2115.83
C1orf122	36	22	52	47	116	63	2	338	4832.09
C1orf123	23	21	41	20	78	38	0	221	3159.44
C1orf131	30	28	53	44	87	52	0	294	4203.06
C1orf162	59	5	48	69	107	50	2	340	4860.68
C1orf174	20	16	22	35	51	18	0	162	2315.97
C1orf216	19	8	26	6	43	22	0	124	1772.72
C1orf35	57	30	94	155	174	87	1	598	8549.08
C1orf43	86	74	154	169	258	134	0	875	12509.1
C1orf52	35	24	50	98	88	32	2	329	4703.42
C1orf56	60	29	85	67	141	59	3	444	6347.48
C1QBP	111	51	220	153	397	169	2	1103	15768.6
C1RL-AS1	6	1	10	1	12	4	0	34	486.068
C20orf194	11	6	22	13	21	18	0	91	1300.95
C20orf27	24	7	33	11	69	42	1	187	2673.37
C21orf2	31	14	41	30	78	34	0	228	3259.52
C21orf58	2	6	4	5	6	5	0	28	400.291
C21orf91	27	18	40	75	51	36	0	247	3531.14
C22orf39	32	16	40	35	82	37	1	243	3473.96
C22orf46	10	12	29	22	37	9	0	119	1701.24
C2CD2L	9	7	11	16	26	11	1	81	1157.99
C2CD3	8	2	16	16	12	10	0	64	914.952
C2CD5	7	2	1	3	6	11	0	30	428.884
C2orf49	31	17	50	76	76	31	0	281	4017.21
C2orf68	30	19	63	39	83	41	1	276	3945.73
C2orf69	23	19	34	50	55	42	0	223	3188.03
C2orf74	17	11	16	6	32	12	0	94	1343.84
C3orf14	3	1	2	9	18	11	0	44	629.029
C3orf38	18	10	28	38	56	32	0	182	2601.89
C3orf58	10	5	14	20	17	8	0	74	1057.91
C3orf62	8	1	13	7	17	21	0	67	957.84
C4orf3	179	114	242	212	404	208	2	1361	19457
C4orf48	181	79	235	128	447	215	3	1288	18413.4
C5orf15	25	11	35	45	70	33	0	219	3130.85
C5orf22	10	4	14	4	8	8	0	48	686.214
C5orf24	31	23	61	65	108	65	2	355	5075.12
C5orf51	8	1	10	13	28	9	1	70	1000.73
C6orf106	30	22	47	33	66	37	0	235	3359.59
C6orf120	6	2	8	14	19	7	0	56	800.583
C6orf203	12	13	20	5	51	30	0	131	1872.79
C6orf226	20	18	26	27	53	24	0	168	2401.75
C6orf47	49	20	60	52	109	63	1	354	5060.83
C6orf48	200	129	390	350	532	195	3	1799	25718.7
C6orf62	56	50	114	109	164	102	0	595	8506.19
C6orf89	39	23	63	49	99	41	0	314	4488.98
C7orf26	22	13	24	16	40	22	0	137	1958.57
C7orf50	27	12	31	13	75	47	0	205	2930.7
C8orf33	43	19	79	64	119	46	3	373	5332.45
C8orf44	10	9	14	7	18	12	0	70	1000.73
C8orf59	87	51	125	86	225	118	2	694	9921.51
C8orf76	20	20	23	24	44	26	0	157	2244.49
C8orf82	17	14	19	14	40	24	0	128	1829.9
C9orf139	1	4	1	1	6	5	0	18	257.33
C9orf16	114	106	192	133	375	196	2	1118	15983.1
C9orf3	6	1	3	2	12	9	0	33	471.772
C9orf40	3	1	7	4	11	2	0	28	400.291
C9orf64	5	2	3	2	16	7	0	35	500.364
C9orf72	16	5	37	35	49	26	1	169	2416.04
C9orf78	159	92	215	252	376	208	3	1305	18656.4
C9orf85	9	8	18	15	27	27	0	104	1486.8
CA11	13	21	34	15	41	22	0	146	2087.23
CA5B	14	6	23	23	24	7	0	97	1386.72
CAAP1	12	5	11	12	42	19	0	101	1443.91
CAB39	37	23	63	61	97	46	0	327	4674.83
CABIN1	25	15	19	14	63	21	0	157	2244.49
CACTIN	3	6	9	7	24	8	0	57	814.879
CACUL1	40	21	59	49	87	43	2	301	4303.13
CACYBP	108	70	147	171	251	154	4	905	12938
CALCOCO1	47	37	55	38	112	58	0	347	4960.75
CALCOCO2	72	26	87	119	141	82	0	527	7534.05
CALHM2	31	16	41	21	74	49	2	234	3345.29
CALM1	302	189	510	487	812	390	5	2695	38528
CALM2	295	190	494	447	774	353	4	2557	36555.2
CALM3	82	53	114	120	218	105	1	693	9907.21
CALR	216	128	345	329	565	271	5	1859	26576.5
CALU	42	13	60	86	97	57	0	355	5075.12
CAMK1	7	0	1	4	10	10	0	32	457.476
CAMK1D	33	20	73	105	119	39	1	390	5575.49
CAMK2D	3	4	18	16	28	16	0	85	1215.17
CAMK2G	34	19	47	22	83	49	0	254	3631.21
CAMK2N1	13	9	31	22	44	19	0	138	1972.86
CAMK4	98	44	205	130	264	137	0	878	12552
CAMKK2	3	3	6	6	11	10	0	39	557.549
CAMLG	131	64	228	258	368	151	1	1201	17169.6
CAMSAP1	8	2	17	25	32	17	1	102	1458.2
CAMSAP2	11	1	21	15	15	10	1	74	1057.91
CAMTA1	106	60	164	150	247	117	3	847	12108.8
CAMTA2	14	7	22	17	23	20	0	103	1472.5
CAND1	53	36	75	86	135	55	1	441	6304.59
CANT1	21	8	35	25	43	18	0	150	2144.42
CANX	118	59	213	176	315	169	4	1054	15068.1
CAP1	163	106	254	240	438	235	2	1438	20557.8
CAPG	166	20	115	141	269	172	5	888	12695
CAPN1	68	39	89	59	185	96	3	539	7705.61
CAPN10	9	7	20	16	31	14	0	97	1386.72
CAPN12	11	15	10	7	26	16	0	85	1215.17
CAPN15	14	14	26	10	30	15	0	109	1558.28
CAPN2	60	48	43	62	157	81	0	451	6447.55
CAPN7	30	17	55	57	74	42	0	275	3931.43
CAPNS1	50	24	75	38	142	82	1	412	5890
CAPRIN1	33	14	67	57	79	51	1	302	4317.43
CAPRIN2	4	4	10	10	9	8	1	46	657.621
CAPZA1	101	61	184	188	275	165	2	976	13953
CAPZA2	106	67	218	219	329	151	0	1090	15582.8
CAPZB	188	133	326	300	609	300	2	1858	26562.2
CARD11	19	7	18	11	26	15	1	97	1386.72
CARD16	36	60	56	55	153	104	2	466	6661.99
CARD19	164	84	199	184	360	198	3	1192	17041
CARD8	39	53	63	58	104	64	1	382	5461.12
CARD8-AS1	1	4	8	5	6	5	0	29	414.587
CARF	4	12	8	3	21	9	0	57	814.879
CARHSP1	101	68	134	124	238	129	1	795	11365.4
CARM1	11	8	18	8	18	16	0	79	1129.39
CARMIL2	1	4	7	4	17	6	0	39	557.549
CARNMT1	10	11	15	14	18	11	0	79	1129.39
CARS	40	23	53	69	107	68	2	362	5175.2
CARS2	11	6	14	13	30	18	0	92	1315.24
CASC3	39	27	57	73	89	41	1	327	4674.83
CASC4	21	20	27	23	79	34	1	205	2930.7
CASD1	4	1	8	3	14	13	0	43	614.733
CASK	15	2	14	18	32	14	0	95	1358.13
CASP1	15	23	20	13	35	30	0	136	1944.27
CASP2	25	16	40	19	37	20	0	157	2244.49
CASP3	20	20	18	46	41	35	1	181	2587.6
CASP4	28	50	44	53	112	70	0	357	5103.71
CASP6	29	7	38	23	73	22	0	192	2744.85
CASP7	14	8	7	20	19	10	0	78	1115.1
CASP8	76	40	153	95	230	115	0	709	10135.9
CASP8AP2	15	13	23	21	62	23	0	157	2244.49
CASS4	17	4	19	22	37	25	0	124	1772.72
CAST	140	62	201	175	316	166	1	1061	15168.2
CAT	26	28	22	38	73	41	0	228	3259.52
CBFA2T2	21	19	48	51	78	36	0	253	3616.92
CBFB	51	28	68	55	110	55	3	370	5289.56
CBL	23	18	55	41	69	51	1	258	3688.4
CBLB	57	63	93	96	134	56	0	499	7133.76
CBLL1	13	14	32	53	53	33	1	199	2844.93
CBR1	50	19	53	23	104	51	1	301	4303.13
CBR3	11	1	3	8	14	9	0	46	657.621
CBR4	22	27	24	13	67	20	0	173	2473.23
CBWD1	41	22	75	91	114	78	0	421	6018.67
CBWD2	21	8	38	55	62	35	1	220	3145.15
CBWD3	14	10	32	27	44	24	1	152	2173.01
CBWD5	44	29	64	65	98	52	1	353	5046.53
CBX1	50	32	79	45	117	55	1	379	5418.23
CBX3	129	94	210	192	348	166	3	1142	16326.2
CBX4	12	3	18	15	20	8	0	76	1086.51
CBX5	30	21	59	38	92	45	0	285	4074.39
CBX6	84	62	113	109	208	117	1	694	9921.51
CBX7	40	27	84	59	143	74	1	428	6118.74
CC2D1A	28	11	51	33	78	37	1	239	3416.77
CC2D1B	10	5	12	2	33	17	0	79	1129.39
CCAR1	43	29	66	73	112	63	0	386	5518.3
CCAR2	23	6	34	26	66	32	0	187	2673.37
CCDC102A	12	7	8	10	14	22	0	73	1043.62
CCDC107	139	68	186	234	351	202	2	1182	16898
CCDC112	7	5	10	9	30	18	0	79	1129.39
CCDC115	45	31	70	41	144	75	0	406	5804.22
CCDC117	7	7	13	21	23	11	0	82	1172.28
CCDC12	107	87	178	156	291	129	1	949	13567
CCDC124	67	37	77	74	145	82	1	483	6905.03
CCDC126	18	16	28	25	60	27	1	175	2501.82
CCDC127	24	9	28	38	64	28	1	192	2744.85
CCDC130	22	17	43	41	65	34	0	222	3173.74
CCDC136	2	3	10	1	12	10	0	38	543.253
CCDC137	22	21	57	40	70	47	1	258	3688.4
CCDC14	14	11	17	8	24	21	0	95	1358.13
CCDC142	14	8	35	14	39	24	0	134	1915.68
CCDC159	14	8	13	4	23	14	1	77	1100.8
CCDC167	52	67	91	52	212	136	4	614	8777.82
CCDC174	64	34	85	105	123	75	1	487	6962.21
CCDC18	25	16	46	37	83	36	0	243	3473.96
CCDC186	56	38	88	109	128	76	2	497	7105.17
CCDC22	15	17	34	31	60	24	2	183	2616.19
CCDC25	39	22	78	32	101	51	0	323	4617.65
CCDC28A	28	44	37	36	87	44	0	276	3945.73
CCDC32	40	31	32	42	74	40	0	259	3702.69
CCDC34	9	4	10	0	18	18	1	60	857.767
CCDC43	13	8	16	20	44	22	3	126	1801.31
CCDC47	43	20	51	76	90	64	0	344	4917.87
CCDC50	7	7	16	9	14	5	0	58	829.175
CCDC51	8	5	15	4	18	12	0	62	886.359
CCDC57	53	17	64	55	68	51	0	308	4403.2
CCDC58	4	6	5	7	15	6	0	43	614.733
CCDC59	63	54	136	169	190	89	2	703	10050.2
CCDC6	14	14	11	20	28	13	0	100	1429.61
CCDC66	66	44	105	75	185	69	1	545	7791.38
CCDC69	48	30	57	22	78	52	3	290	4145.87
CCDC7	7	1	9	5	10	5	0	37	528.956
CCDC71L	9	3	11	11	26	10	0	70	1000.73
CCDC77	1	3	8	5	17	9	0	43	614.733
CCDC82	43	23	65	51	116	66	2	366	5232.38
CCDC84	24	8	26	46	44	26	2	176	2516.12
CCDC85B	104	92	147	123	232	124	2	824	11780
CCDC88A	13	6	22	23	33	20	0	117	1672.65
CCDC88B	48	26	82	45	98	43	1	343	4903.57
CCDC88C	71	50	117	79	161	97	0	575	8220.27
CCDC9	8	6	15	31	22	19	0	101	1443.91
CCDC90B	46	36	80	75	168	89	1	495	7076.58
CCDC91	42	28	79	63	139	81	1	433	6190.22
CCDC92	17	4	14	3	40	16	1	95	1358.13
CCDC93	32	18	49	70	69	36	0	274	3917.14
CCDC97	28	14	32	24	53	25	2	178	2544.71
CCHCR1	7	15	16	8	26	13	1	86	1229.47
CCL20	29	22	62	81	107	64	2	367	5246.68
CCL22	200	138	382	353	538	230	4	1845	26376.3
CCL28	10	3	7	3	18	13	0	54	771.99
CCL3	58	57	116	98	163	87	0	579	8277.45
CCL4	36	197	43	35	57	34	0	402	5747.04
CCL5	75	243	46	28	57	44	0	493	7047.99
CCM2	74	46	98	68	168	97	3	554	7920.05
CCNB1IP1	17	14	13	29	40	14	0	127	1815.61
CCNC	39	28	43	54	89	60	0	313	4474.69
CCND2	37	22	63	118	107	65	0	412	5890
CCND3	146	79	246	155	400	161	0	1187	16969.5
CCNDBP1	103	102	204	167	315	194	2	1087	15539.9
CCNF	4	2	5	5	5	0	0	21	300.219
CCNG1	80	56	186	186	249	104	0	861	12309
CCNG2	20	17	41	46	103	89	3	319	4560.46
CCNH	63	58	112	219	161	103	0	716	10236
CCNI	238	163	442	496	676	323	4	2342	33481.5
CCNK	42	21	58	76	85	46	1	329	4703.42
CCNL1	140	93	288	345	409	206	4	1485	21229.7
CCNL2	49	35	74	91	122	45	1	417	5961.48
CCNQ	44	30	52	50	112	56	0	344	4917.87
CCNT1	23	12	35	63	61	34	0	228	3259.52
CCNT2	9	14	27	62	41	26	0	179	2559.01
CCNY	21	9	28	22	38	21	2	141	2015.75
CCP110	8	6	18	24	27	18	0	101	1443.91
CCPG1	42	33	48	32	100	60	1	316	4517.57
CCR4	23	6	63	77	91	29	0	289	4131.58
CCR5	8	19	5	3	11	8	0	54	771.99
CCR6	17	5	115	95	238	124	1	595	8506.19
CCR7	95	60	213	174	250	104	5	901	12880.8
CCS	34	14	34	33	63	51	0	229	3273.81
CCSAP	5	2	11	13	20	12	0	63	900.656
CCSER2	84	57	114	170	200	98	3	726	10379
CCT2	105	49	151	177	260	134	2	878	12552
CCT3	132	71	205	159	324	176	2	1069	15282.6
CCT4	72	53	136	161	234	125	2	783	11193.9
CCT5	91	54	115	119	217	124	1	721	10307.5
CCT6A	120	69	172	170	310	164	3	1008	14410.5
CCT7	112	53	189	141	316	190	1	1002	14324.7
CCT8	95	68	172	234	272	162	2	1005	14367.6
CCZ1	44	26	91	52	117	49	0	379	5418.23
CCZ1B	42	20	42	28	94	45	0	271	3874.25
CD101	2	1	2	1	4	2	0	12	171.553
CD109	3	1	5	24	7	3	1	44	629.029
CD151	71	35	93	58	181	110	3	551	7877.16
CD164	119	69	150	221	259	142	1	961	13738.6
CD2	264	243	432	312	718	367	1	2337	33410
CD200R1	20	3	20	11	32	13	0	99	1415.32
CD226	27	12	26	17	54	55	1	192	2744.85
CD247	115	121	213	157	348	193	4	1151	16454.8
CD27	74	60	43	12	65	26	0	280	4002.91
CD274	11	11	23	19	35	11	0	110	1572.57
CD28	57	17	93	174	146	66	0	553	7905.75
CD2AP	11	7	17	20	35	16	0	106	1515.39
CD2BP2	60	35	89	87	141	67	1	480	6862.14
CD320	67	42	100	38	196	100	2	545	7791.38
CD37	173	127	298	252	484	252	3	1589	22716.5
CD3D	279	231	336	216	619	321	2	2004	28649.4
CD3E	228	181	330	161	545	301	1	1747	24975.3
CD3G	116	114	113	61	236	159	0	799	11422.6
CD4	11	16	46	13	72	66	0	224	3202.33
CD40LG	37	15	119	198	156	88	0	613	8763.52
CD44	329	207	529	566	770	364	3	2768	39571.7
CD46	50	30	78	42	155	77	3	435	6218.81
CD47	96	69	136	89	255	133	1	779	11136.7
CD48	95	112	148	191	238	128	1	913	13052.4
CD5	64	57	117	103	195	100	0	636	9092.33
CD52	215	161	242	185	560	311	5	1679	24003.2
CD53	301	159	476	423	745	331	4	2439	34868.2
CD55	78	29	140	181	160	84	1	673	9621.29
CD58	61	59	92	94	139	92	1	538	7691.31
CD59	107	50	142	138	237	128	2	804	11494.1
CD6	120	131	196	162	348	155	1	1113	15911.6
CD63	326	157	391	381	713	349	5	2322	33195.6
CD69	244	105	365	427	523	252	3	1919	27434.3
CD7	349	221	532	377	684	253	1	2417	34553.7
CD70	7	13	2	6	5	11	0	44	629.029
CD74	367	271	703	646	972	432	4	3395	48535.3
CD79B	21	7	20	9	47	28	0	132	1887.09
CD81	31	34	38	27	69	44	1	244	3488.25
CD82	31	20	35	65	103	85	0	339	4846.38
CD83	64	46	121	123	160	99	1	614	8777.82
CD84	54	41	60	27	142	82	0	406	5804.22
CD8A	212	109	82	70	193	99	0	765	10936.5
CD8B	201	88	100	83	196	103	0	771	11022.3
CD9	101	16	79	70	201	96	1	564	8063.01
CD96	125	71	161	200	269	173	0	999	14281.8
CD99	320	189	504	351	792	365	4	2525	36097.7
CDADC1	6	6	14	12	21	20	0	79	1129.39
CDC123	85	35	94	107	172	112	2	607	8677.74
CDC14A	15	9	43	61	53	39	0	220	3145.15
CDC16	19	11	39	20	63	46	0	198	2830.63
CDC23	9	6	11	20	18	6	0	70	1000.73
CDC25B	20	21	40	20	47	31	0	179	2559.01
CDC26	113	75	169	195	355	180	2	1089	15568.5
CDC27	19	16	36	38	41	27	0	177	2530.41
CDC34	20	7	22	33	29	24	1	136	1944.27
CDC37	155	80	238	208	384	209	2	1276	18241.8
CDC37L1	27	15	35	54	66	30	0	227	3245.22
CDC40	54	39	72	67	155	78	1	466	6661.99
CDC42	166	101	241	302	426	210	3	1449	20715.1
CDC42BPB	13	0	24	15	35	17	0	104	1486.8
CDC42EP3	78	62	131	138	221	139	3	772	11036.6
CDC42SE1	91	61	132	126	207	100	2	719	10278.9
CDC42SE2	159	114	263	308	444	192	2	1482	21186.8
CDC5L	44	34	72	95	120	59	2	426	6090.15
CDC73	45	15	60	54	91	53	1	319	4560.46
CDCA4	31	29	57	53	84	43	0	297	4245.95
CDCA7	1	5	3	13	29	37	0	88	1258.06
CDIP1	18	6	23	16	47	17	1	128	1829.9
CDIPT	57	36	62	46	116	78	0	395	5646.97
CDK10	19	14	30	23	61	38	0	185	2644.78
CDK11A	56	44	105	101	165	81	3	555	7934.35
CDK11B	43	41	103	89	149	81	1	507	7248.13
CDK12	40	27	83	76	92	46	0	364	5203.79
CDK13	53	50	90	75	110	48	0	426	6090.15
CDK16	24	15	45	68	55	28	0	235	3359.59
CDK17	29	17	36	42	40	17	1	182	2601.89
CDK19	11	14	19	22	40	15	0	121	1729.83
CDK2	28	14	23	39	48	41	2	195	2787.74
CDK2AP2	208	159	343	299	573	281	3	1866	26676.6
CDK4	38	17	41	48	104	49	0	297	4245.95
CDK5	16	8	19	7	24	18	0	92	1315.24
CDK5RAP1	18	17	42	34	60	32	0	203	2902.11
CDK5RAP2	23	15	24	26	32	30	0	150	2144.42
CDK5RAP3	48	32	92	59	135	59	0	425	6075.85
CDK6	10	8	16	23	28	23	0	108	1543.98
CDK7	10	8	7	17	23	15	0	80	1143.69
CDK9	29	15	63	53	93	41	0	294	4203.06
CDKAL1	8	6	5	8	15	1	1	44	629.029
CDKN1A	146	90	236	299	350	186	2	1309	18713.6
CDKN1B	92	61	159	217	258	119	2	908	12980.9
CDKN1C	7	8	15	20	23	12	0	85	1215.17
CDKN2A	7	11	2	6	3	11	0	40	571.845
CDKN2AIP	34	23	52	69	77	35	0	290	4145.87
CDKN2AIPNL	26	20	36	22	57	29	1	191	2730.56
CDKN2C	20	12	19	10	29	21	0	111	1586.87
CDKN2D	29	9	34	62	49	30	0	213	3045.07
CDKN3	4	4	4	3	4	4	0	23	328.811
CDR2	17	11	22	31	51	28	0	160	2287.38
CDS2	55	34	90	95	125	74	2	475	6790.66
CDV3	57	41	112	128	194	100	3	635	9078.04
CDYL	9	11	20	16	38	18	1	113	1615.46
CDYL2	5	4	5	8	15	4	0	41	586.141
CEACAM21	9	4	7	7	23	10	0	60	857.767
CEBPA	3	2	16	12	10	9	0	52	743.398
CEBPB	209	112	322	273	424	186	3	1529	21858.8
CEBPD	42	75	33	42	103	77	0	372	5318.16
CEBPG	31	21	56	111	77	47	0	343	4903.57
CEBPZ	95	52	138	195	180	108	1	769	10993.7
CEBPZOS	36	23	51	31	107	56	2	306	4374.61
CELF1	116	72	193	187	279	158	3	1008	14410.5
CELF2	65	70	179	156	262	144	0	876	12523.4
CEMIP2	95	61	167	148	193	80	1	745	10650.6
CENPB	15	6	28	12	37	16	1	115	1644.05
CENPC	36	28	66	65	115	54	0	364	5203.79
CENPE	4	2	1	6	8	9	0	30	428.884
CENPF	5	5	2	7	9	12	0	40	571.845
CENPH	12	3	8	7	16	11	1	58	829.175
CENPJ	9	5	9	1	15	2	0	41	586.141
CENPK	7	5	6	6	13	14	0	51	729.102
CENPL	15	14	25	25	36	24	0	139	1987.16
CENPM	11	8	23	18	44	26	0	130	1858.5
CENPQ	4	1	9	2	16	5	0	37	528.956
CENPT	33	13	41	29	76	41	0	233	3331
CENPU	2	4	4	3	6	7	0	26	371.699
CENPX	41	34	74	44	108	56	1	358	5118.01
CEP104	29	18	48	38	83	36	0	252	3602.62
CEP112	4	0	13	5	19	12	0	53	757.694
CEP120	10	12	18	15	17	13	0	85	1215.17
CEP128	4	3	11	4	18	9	0	49	700.51
CEP135	11	12	24	13	36	17	0	113	1615.46
CEP152	18	8	23	15	39	27	0	130	1858.5
CEP162	12	9	17	6	18	9	0	71	1015.02
CEP164	12	16	26	17	55	22	0	148	2115.83
CEP170	11	5	23	19	33	7	0	98	1401.02
CEP19	4	2	10	8	16	9	0	49	700.51
CEP192	5	6	10	8	25	8	0	62	886.359
CEP250	5	10	14	13	22	18	0	82	1172.28
CEP290	13	13	22	22	35	18	0	123	1758.42
CEP295	10	5	19	11	34	11	0	90	1286.65
CEP350	61	25	90	89	119	69	0	453	6476.14
CEP44	5	7	9	6	20	11	0	58	829.175
CEP57	67	47	105	112	158	76	1	566	8091.6
CEP57L1	5	2	7	7	19	5	0	45	643.325
CEP63	9	7	28	21	31	18	0	114	1629.76
CEP68	26	13	54	32	78	46	0	249	3559.73
CEP76	9	7	9	7	18	8	0	58	829.175
CEP78	14	9	12	20	27	15	0	97	1386.72
CEP83	2	7	12	11	15	7	0	54	771.99
CEP85L	34	19	52	60	86	49	0	300	4288.84
CEP89	15	10	27	19	37	18	0	126	1801.31
CEP95	17	6	29	20	45	27	0	144	2058.64
CEP97	2	3	10	11	18	9	1	54	771.99
CEPT1	12	7	35	28	46	22	0	150	2144.42
CERK	40	44	81	66	151	92	1	475	6790.66
CERS2	45	32	78	58	132	75	0	420	6004.37
CERS4	15	9	11	15	35	22	0	107	1529.68
CERS5	42	23	71	62	108	58	0	364	5203.79
CES2	19	14	25	16	41	15	0	130	1858.5
CETN2	16	8	17	12	61	32	0	146	2087.23
CETN3	11	11	24	12	43	23	1	125	1787.01
CFAP20	42	26	57	38	95	61	0	319	4560.46
CFAP298	56	38	70	36	143	54	1	398	5689.86
CFAP36	61	26	122	96	177	84	0	566	8091.6
CFAP97	30	20	72	59	142	60	1	384	5489.71
CFDP1	82	53	125	107	214	109	1	691	9878.62
CFL1	350	244	607	522	952	429	5	3109	44446.6
CFL2	7	4	17	16	28	13	2	87	1243.76
CFLAR	102	104	195	178	327	157	2	1065	15225.4
CGAS	18	10	45	50	57	26	0	206	2945
CGGBP1	53	48	125	154	162	82	0	624	8920.78
CGRRF1	24	15	49	44	55	40	0	227	3245.22
CHAC2	8	3	13	13	17	15	1	70	1000.73
CHAF1A	10	7	8	5	16	16	0	62	886.359
CHAMP1	13	10	17	20	34	30	0	124	1772.72
CHCHD1	53	47	75	69	140	91	1	476	6804.95
CHCHD10	69	31	92	61	152	78	0	483	6905.03
CHCHD2	319	214	527	503	872	397	4	2836	40543.8
CHCHD3	27	22	43	38	72	48	0	250	3574.03
CHCHD4	8	10	25	25	51	18	0	137	1958.57
CHCHD5	18	29	54	30	66	47	0	244	3488.25
CHCHD7	62	35	70	75	127	72	1	442	6318.88
CHD1	69	40	109	180	146	83	2	629	8992.26
CHD1L	13	9	30	20	38	15	0	125	1787.01
CHD2	64	29	88	180	148	77	0	586	8377.53
CHD3	29	27	68	86	90	51	0	351	5017.94
CHD4	85	40	103	127	166	84	3	608	8692.04
CHD6	45	42	81	59	97	44	2	370	5289.56
CHD7	33	8	60	58	71	43	1	274	3917.14
CHD8	32	20	63	48	75	33	1	272	3888.54
CHD9	32	23	80	43	120	57	1	356	5089.42
CHDH	1	0	6	3	22	20	1	53	757.694
CHEK1	4	2	3	3	7	5	0	24	343.107
CHERP	37	24	58	64	69	45	0	297	4245.95
CHFR	24	12	29	32	51	32	0	180	2573.3
CHIC1	7	1	6	7	7	3	0	31	443.18
CHIC2	20	45	42	78	88	52	0	325	4646.24
CHID1	25	20	33	8	72	35	1	194	2773.45
CHKB	14	11	13	13	35	16	0	102	1458.2
CHM	11	5	11	10	23	10	0	70	1000.73
CHML	6	4	9	4	16	6	0	45	643.325
CHMP1A	50	38	72	49	108	51	0	368	5260.97
CHMP1B	79	60	123	144	185	101	0	692	9892.91
CHMP2A	90	73	156	121	296	141	0	877	12537.7
CHMP2B	60	28	85	101	123	91	3	491	7019.39
CHMP3	39	28	77	59	132	67	0	402	5747.04
CHMP4A	139	96	242	238	391	206	2	1314	18785.1
CHMP4B	78	50	112	166	215	98	0	719	10278.9
CHMP5	46	33	88	85	177	102	0	531	7591.24
CHMP6	15	8	27	10	43	21	0	124	1772.72
CHMP7	33	15	58	36	89	40	0	271	3874.25
CHN1	1	4	21	39	28	25	0	118	1686.94
CHORDC1	52	27	65	86	111	74	1	416	5947.19
CHP1	55	26	71	89	105	61	2	409	5847.11
CHPF	29	12	28	45	46	31	1	192	2744.85
CHPF2	35	14	45	35	68	43	1	241	3445.36
CHPT1	63	30	60	34	88	35	3	313	4474.69
CHRAC1	39	27	76	69	125	51	1	388	5546.89
CHRNB1	32	13	35	23	67	29	3	202	2887.82
CHST11	41	23	48	74	135	73	0	394	5632.67
CHST12	78	118	124	67	167	85	1	640	9149.52
CHST7	17	3	12	36	34	27	0	129	1844.2
CHSY1	10	4	19	13	22	11	0	79	1129.39
CHTF8	35	19	45	29	99	54	0	281	4017.21
CHTOP	53	33	103	130	179	62	0	560	8005.83
CHUK	7	7	11	18	26	10	0	79	1129.39
CHURC1	87	55	176	104	282	151	1	856	12237.5
CIAO1	37	26	77	83	99	49	0	371	5303.86
CIAPIN1	29	19	36	18	60	25	1	188	2687.67
CIB1	154	121	252	184	401	212	2	1326	18956.7
CIC	20	11	35	35	50	24	1	176	2516.12
CINP	19	9	20	20	46	31	0	145	2072.94
CIR1	71	42	97	109	145	74	1	539	7705.61
CIRBP	200	151	392	484	552	251	4	2034	29078.3
CISD1	40	20	53	25	95	49	2	284	4060.1
CISD2	72	52	120	153	193	86	2	678	9692.77
CISD3	36	11	30	20	57	47	1	202	2887.82
CITED2	127	80	227	281	389	201	3	1308	18699.3
CIZ1	23	15	41	24	64	34	0	201	2873.52
CKAP2	18	14	25	22	32	22	0	133	1901.38
CKAP5	11	3	24	10	28	17	0	93	1329.54
CKB	23	4	39	61	63	30	1	221	3159.44
CKLF	147	93	150	74	285	167	3	919	13138.1
CKS1B	75	28	104	153	208	98	0	666	9521.22
CKS2	39	35	54	107	109	67	0	411	5875.71
CLASP1	20	13	21	23	42	11	0	130	1858.5
CLASP2	19	4	41	29	46	28	0	167	2387.45
CLASRP	24	21	49	58	70	34	0	256	3659.81
CLCC1	9	3	13	16	26	16	0	83	1186.58
CLCN3	19	13	27	22	48	30	1	160	2287.38
CLCN7	21	4	28	20	35	27	1	136	1944.27
CLDN15	15	16	30	24	49	24	0	158	2258.79
CLDND1	133	69	189	231	372	238	3	1235	17655.7
CLEC16A	10	5	13	17	26	11	1	83	1186.58
CLEC2B	103	139	100	194	165	112	1	814	11637
CLEC2D	226	176	333	371	515	265	1	1887	26976.8
CLECL1	6	1	5	9	19	5	0	45	643.325
CLIC1	277	162	366	408	639	354	4	2210	31594.4
CLIC3	9	29	6	0	5	2	1	52	743.398
CLINT1	53	25	64	76	98	58	1	375	5361.04
CLIP1	29	25	45	33	74	46	1	253	3616.92
CLIP4	11	10	11	9	23	6	0	70	1000.73
CLK1	143	80	282	417	339	152	1	1414	20214.7
CLK2	12	6	22	11	16	9	0	76	1086.51
CLK3	38	33	74	124	136	71	0	476	6804.95
CLK4	35	28	60	99	91	50	0	363	5189.49
CLN3	8	8	15	7	22	8	1	69	986.432
CLN5	11	2	35	21	42	35	0	146	2087.23
CLN8	45	25	61	69	84	52	1	337	4817.79
CLNS1A	57	40	137	68	223	131	1	657	9392.55
CLOCK	13	7	16	12	36	16	0	100	1429.61
CLP1	21	10	31	30	38	21	1	152	2173.01
CLPB	15	9	15	11	25	21	0	96	1372.43
CLPP	92	46	160	155	271	136	2	862	12323.3
CLPTM1	68	33	56	73	147	84	0	461	6590.51
CLPTM1L	18	12	17	21	50	21	0	139	1987.16
CLPX	21	14	39	45	56	33	0	208	2973.59
CLSPN	5	1	12	18	14	12	0	62	886.359
CLSTN1	29	15	51	25	89	32	0	241	3445.36
CLSTN3	14	20	24	23	41	18	1	141	2015.75
CLTA	96	74	153	156	257	142	3	881	12594.9
CLTB	71	61	82	79	176	99	1	569	8134.49
CLTC	35	25	50	43	89	58	0	300	4288.84
CLU	110	15	72	43	175	89	1	505	7219.54
CLUAP1	16	12	19	15	41	19	0	122	1744.13
CMAS	32	23	39	28	72	43	0	237	3388.18
CMC1	24	74	42	29	69	47	0	285	4074.39
CMC2	77	59	86	148	176	85	2	633	9049.44
CMIP	47	43	52	56	81	58	0	337	4817.79
CMPK1	116	88	239	149	368	166	5	1131	16168.9
CMSS1	67	19	113	124	157	64	0	544	7777.09
CMTM3	95	57	140	120	245	131	1	789	11279.6
CMTM6	95	48	154	134	253	151	1	836	11951.6
CMTM7	93	45	129	72	220	68	0	627	8963.67
CMTM8	42	6	80	47	121	40	1	337	4817.79
CMTR1	12	4	9	8	14	11	0	58	829.175
CMTR2	7	17	27	25	34	18	0	128	1829.9
CNBD2	26	9	26	27	50	17	1	156	2230.19
CNBP	243	168	429	494	650	315	3	2302	32909.7
CNDP2	41	19	81	59	130	84	0	414	5918.59
CNEP1R1	17	5	18	21	33	14	0	108	1543.98
CNIH1	75	39	110	147	193	88	1	653	9335.37
CNIH4	51	26	87	102	142	74	0	482	6890.73
CNN2	50	45	74	89	115	81	2	456	6519.03
CNNM3	7	6	8	10	22	4	0	57	814.879
CNOT1	52	23	58	80	105	74	0	392	5604.08
CNOT10	24	20	26	30	47	21	0	168	2401.75
CNOT11	18	4	14	18	34	21	0	109	1558.28
CNOT2	30	27	69	89	99	62	0	376	5375.34
CNOT3	33	18	50	56	61	34	2	254	3631.21
CNOT4	59	33	98	116	169	65	1	541	7734.2
CNOT6	10	5	14	16	29	15	0	89	1272.35
CNOT6L	211	128	376	353	544	235	4	1851	26462.1
CNOT7	72	40	132	98	231	108	1	682	9749.95
CNOT8	27	37	60	61	79	42	1	307	4388.91
CNOT9	22	17	47	52	69	49	1	257	3674.1
CNP	25	17	39	26	73	50	0	230	3288.11
CNPPD1	52	30	84	80	113	58	1	418	5975.78
CNPY2	134	84	175	104	329	183	4	1013	14482
CNPY3	101	56	127	85	233	120	1	723	10336.1
CNPY4	40	15	32	15	82	35	0	219	3130.85
CNST	14	10	28	48	46	26	1	173	2473.23
CNTRL	37	22	48	53	90	47	0	297	4245.95
COA1	38	34	60	19	106	40	2	299	4274.54
COA3	28	27	65	26	94	45	2	287	4102.99
COA4	55	39	58	42	127	74	0	395	5646.97
COA5	21	14	33	15	68	34	0	185	2644.78
COA6	26	25	42	39	86	58	0	276	3945.73
COA7	6	4	9	5	30	16	0	70	1000.73
COASY	27	27	58	31	67	51	0	261	3731.29
COG1	20	13	42	32	57	26	1	191	2730.56
COG2	18	14	22	12	50	22	1	139	1987.16
COG3	26	9	24	47	66	23	0	195	2787.74
COG4	12	21	26	10	44	31	0	144	2058.64
COG5	21	13	46	27	51	29	0	187	2673.37
COG6	8	5	6	5	15	14	0	53	757.694
COG8	5	5	13	7	21	17	0	68	972.136
COIL	30	28	43	50	84	47	2	284	4060.1
COL4A3BP	33	24	62	61	89	41	3	313	4474.69
COL5A1	2	0	3	6	4	5	0	20	285.922
COL6A2	43	1	47	25	55	22	3	196	2802.04
COLGALT1	21	10	40	10	62	24	1	168	2401.75
COMMD1	44	22	40	35	106	54	1	302	4317.43
COMMD10	10	3	20	7	13	17	0	70	1000.73
COMMD2	66	36	94	53	117	75	1	442	6318.88
COMMD3	62	58	94	81	159	96	4	554	7920.05
COMMD4	20	10	32	13	55	40	1	171	2444.64
COMMD5	56	42	66	92	119	64	1	440	6290.29
COMMD6	234	140	386	272	638	288	3	1961	28034.7
COMMD7	45	43	84	50	115	94	2	433	6190.22
COMMD8	19	22	34	17	90	48	2	232	3316.7
COMMD9	18	18	36	24	66	25	0	187	2673.37
COMT	33	30	43	20	87	39	0	252	3602.62
COMTD1	33	14	74	34	125	67	0	347	4960.75
COP1	25	12	36	36	61	31	2	203	2902.11
COPA	41	36	95	118	141	64	0	495	7076.58
COPB1	52	43	101	96	160	96	1	549	7848.57
COPB2	51	35	71	68	111	68	1	405	5789.93
COPE	187	137	303	230	543	274	4	1678	23988.9
COPG1	39	27	51	59	97	57	0	330	4717.72
COPRS	31	15	30	27	61	38	0	202	2887.82
COPS2	29	29	75	127	82	57	0	399	5704.15
COPS3	60	26	72	147	118	89	1	513	7333.91
COPS4	45	27	64	54	95	59	1	345	4932.16
COPS5	45	45	94	67	146	81	1	479	6847.84
COPS6	112	73	175	115	256	149	3	883	12623.5
COPS7A	14	12	20	4	31	15	0	96	1372.43
COPS7B	22	19	40	35	72	38	1	227	3245.22
COPS8	45	38	61	46	119	68	1	378	5403.93
COPS9	173	132	281	186	511	261	2	1546	22101.8
COPZ1	52	51	67	74	174	94	2	514	7348.21
COQ10A	18	8	35	29	70	34	1	195	2787.74
COQ10B	40	24	69	102	159	69	0	463	6619.1
COQ2	18	11	29	19	49	17	0	143	2044.35
COQ4	30	22	44	44	85	53	0	278	3974.32
COQ5	9	9	13	6	15	15	0	67	957.84
COQ6	19	16	24	21	34	19	1	134	1915.68
COQ7	13	12	28	16	49	10	0	128	1829.9
COQ8B	14	17	20	16	35	8	0	110	1572.57
COQ9	15	12	18	13	25	14	0	97	1386.72
CORO1A	191	158	202	183	446	257	4	1441	20600.7
CORO1B	77	25	44	38	103	54	0	341	4874.98
CORO1C	14	13	11	22	23	10	0	93	1329.54
CORO2A	16	9	33	23	65	31	0	177	2530.41
CORO7	26	18	47	75	96	52	1	315	4503.28
COTL1	167	78	264	249	578	317	0	1653	23631.5
COX10	15	4	14	9	14	7	0	63	900.656
COX11	19	15	46	32	90	45	0	247	3531.14
COX14	158	110	258	216	443	220	2	1407	20114.6
COX15	3	7	10	6	26	14	0	66	943.544
COX16	33	11	43	30	92	43	2	254	3631.21
COX17	94	76	148	141	276	141	2	878	12552
COX18	15	6	27	6	41	20	0	115	1644.05
COX19	52	45	87	69	138	78	2	471	6733.47
COX20	85	30	99	152	165	124	1	656	9378.25
COX4I1	335	242	623	486	902	409	5	3002	42916.9
COX5A	188	113	267	247	488	250	3	1556	22244.8
COX5B	253	164	361	274	642	334	4	2032	29049.7
COX6A1	287	197	466	440	747	374	3	2514	35940.4
COX6B1	256	184	428	300	682	326	4	2180	31165.5
COX6C	247	189	408	232	675	305	4	2060	29450
COX7A2	282	193	466	384	764	365	3	2457	35125.6
COX7A2L	112	81	174	147	286	157	2	959	13710
COX7B	228	151	365	340	608	305	4	2001	28606.5
COX7C	328	249	612	482	907	398	5	2981	42616.7
COX8A	206	148	276	208	515	273	4	1630	23302.7
CPD	48	16	56	75	67	40	0	302	4317.43
CPEB4	13	9	17	23	24	18	0	104	1486.8
CPLANE1	7	1	6	1	13	7	0	35	500.364
CPM	3	2	3	2	10	5	1	26	371.699
CPNE1	82	78	134	155	190	92	1	732	10464.8
CPNE2	7	9	11	4	33	22	0	86	1229.47
CPNE3	47	34	50	21	88	50	0	290	4145.87
CPNE7	12	10	8	16	20	30	1	97	1386.72
CPOX	29	17	42	46	77	57	0	268	3831.36
CPPED1	9	5	11	10	17	15	0	67	957.84
CPQ	11	6	4	13	23	12	0	69	986.432
CPSF1	19	15	27	13	47	30	1	152	2173.01
CPSF2	13	11	21	15	36	23	0	119	1701.24
CPSF3	13	12	20	14	38	19	0	116	1658.35
CPSF4	18	7	34	20	36	25	0	140	2001.46
CPSF6	29	13	51	36	95	45	0	269	3845.66
CPSF7	39	17	45	63	101	32	0	297	4245.95
CPT1A	9	8	12	15	22	11	0	77	1100.8
CPT2	4	5	17	3	13	6	0	48	686.214
CPTP	18	6	29	26	67	23	1	170	2430.34
CRACR2A	4	1	8	1	15	9	0	38	543.253
CRADD	7	10	12	14	24	9	0	76	1086.51
CRAT	5	7	18	5	26	18	0	79	1129.39
CRBN	69	51	115	140	203	95	2	675	9649.88
CRCP	15	20	36	50	58	28	0	207	2959.3
CREB1	42	22	55	64	100	54	1	338	4832.09
CREB3	59	34	84	114	143	88	0	522	7462.57
CREB3L2	33	16	52	44	72	36	1	254	3631.21
CREBBP	40	30	74	77	115	46	0	382	5461.12
CREBL2	23	12	53	38	71	41	0	238	3402.48
CREBRF	39	41	105	144	168	70	2	569	8134.49
CREBZF	41	24	91	56	142	75	0	429	6133.04
CREG1	28	11	48	37	66	38	0	228	3259.52
CRELD1	21	9	41	16	58	24	0	169	2416.04
CRELD2	62	46	86	89	179	98	0	560	8005.83
CREM	256	121	446	516	579	283	1	2202	31480.1
CRIM1	16	7	24	27	32	10	0	116	1658.35
CRIP1	255	160	316	272	622	331	3	1959	28006.1
CRIP2	48	7	33	55	67	40	1	251	3588.33
CRIPT	22	19	29	26	64	33	1	194	2773.45
CRK	51	33	86	98	143	70	0	481	6876.43
CRKL	25	11	37	39	57	28	0	197	2816.34
CRLF3	52	31	81	68	99	58	0	389	5561.19
CRLS1	27	10	36	67	77	46	0	263	3759.88
CRNDE	3	2	0	0	2	1	1	9	128.665
CRNKL1	29	15	36	47	52	35	0	214	3059.37
CROT	5	1	10	4	15	6	0	41	586.141
CRTAP	32	17	66	46	109	53	0	323	4617.65
CRTC2	25	15	33	52	48	21	0	194	2773.45
CRTC3	33	19	74	39	112	57	0	334	4774.9
CRY1	27	12	43	52	89	36	2	261	3731.29
CRY2	16	5	22	31	31	12	0	117	1672.65
CRYBG1	85	17	149	175	203	77	0	706	10093.1
CRYBG3	5	1	4	7	13	7	0	37	528.956
CRYZ	8	8	12	9	30	21	0	88	1258.06
CRYZL1	51	34	67	52	114	62	2	382	5461.12
CS	21	6	37	39	61	23	0	187	2673.37
CSAD	15	10	25	17	52	20	0	139	1987.16
CSDE1	120	83	255	262	365	177	3	1265	18084.6
CSE1L	27	16	43	52	69	26	0	233	3331
CSF2	4	0	2	22	12	4	0	44	629.029
CSGALNACT1	44	15	58	29	118	65	2	331	4732.02
CSGALNACT2	31	21	41	89	62	27	1	272	3888.54
CSK	41	40	70	30	109	64	1	355	5075.12
CSKMT	55	36	109	135	159	74	0	568	8120.2
CSNK1A1	122	80	186	242	301	172	1	1104	15782.9
CSNK1D	131	64	197	309	287	135	3	1126	16097.4
CSNK1E	22	21	39	44	71	30	0	227	3245.22
CSNK1G1	7	8	23	24	33	24	0	119	1701.24
CSNK1G2	22	25	43	26	67	33	0	216	3087.96
CSNK1G3	15	11	23	25	41	24	0	139	1987.16
CSNK2A1	53	42	76	87	128	78	1	465	6647.7
CSNK2A2	21	8	30	40	55	22	1	177	2530.41
CSNK2B	137	93	258	194	380	189	2	1253	17913
CSPP1	24	11	42	24	55	39	0	195	2787.74
CSRNP1	93	26	88	206	133	81	2	629	8992.26
CSRP1	30	14	37	27	62	48	0	218	3116.55
CST7	244	237	235	200	381	195	3	1495	21372.7
CSTB	213	121	326	272	539	278	4	1753	25061.1
CSTF1	28	10	67	59	86	41	0	291	4160.17
CSTF2T	36	15	55	22	100	50	1	279	3988.62
CSTF3	18	18	33	40	71	41	0	221	3159.44
CTBP1	32	21	50	30	83	42	0	258	3688.4
CTBP1-DT	9	12	20	6	44	18	0	109	1558.28
CTBS	14	13	23	21	45	36	0	152	2173.01
CTC1	11	5	22	27	29	13	0	107	1529.68
CTCF	45	31	61	41	126	62	0	366	5232.38
CTDNEP1	40	19	72	63	123	70	2	389	5561.19
CTDP1	23	10	33	54	43	31	0	194	2773.45
CTDSP1	55	38	76	31	134	59	2	395	5646.97
CTDSP2	47	25	75	82	149	73	0	451	6447.55
CTDSPL2	12	12	29	38	31	20	0	142	2030.05
CTLA4	4	16	17	35	41	53	0	166	2373.16
CTNNA1	51	15	52	65	125	76	1	385	5504.01
CTNNAL1	22	12	35	76	48	21	0	214	3059.37
CTNNB1	61	38	79	85	144	62	1	470	6719.18
CTNNBIP1	15	9	16	12	27	27	0	106	1515.39
CTNNBL1	57	34	71	63	146	80	1	452	6461.85
CTPS1	16	3	13	12	31	15	0	90	1286.65
CTR9	30	15	36	51	78	52	1	263	3759.88
CTSA	46	35	48	29	132	107	1	398	5689.86
CTSB	80	54	172	145	252	132	2	837	11965.9
CTSC	39	75	36	36	113	88	0	387	5532.6
CTSD	109	105	108	68	217	130	1	738	10550.5
CTSF	5	6	11	2	20	14	0	58	829.175
CTSH	23	10	33	39	100	107	0	312	4460.39
CTSL	74	37	109	101	178	82	0	581	8306.05
CTSS	34	38	34	29	66	48	1	250	3574.03
CTSW	87	40	25	19	60	63	0	294	4203.06
CTSZ	34	11	52	59	82	46	1	285	4074.39
CTTNBP2NL	15	3	9	14	34	17	0	92	1315.24
CTU1	12	8	21	18	35	21	0	115	1644.05
CUEDC2	43	25	70	31	108	62	1	340	4860.68
CUL1	37	10	52	54	101	48	0	302	4317.43
CUL2	23	15	18	23	40	20	0	139	1987.16
CUL3	46	33	53	64	92	50	1	339	4846.38
CUL4A	24	12	45	55	98	42	0	276	3945.73
CUL4B	7	11	19	13	17	15	0	82	1172.28
CUL5	20	10	23	21	55	25	0	154	2201.6
CUTA	178	104	288	225	484	270	2	1551	22173.3
CUTC	40	29	52	26	95	39	3	284	4060.1
CUX1	19	11	47	21	53	18	0	169	2416.04
CWC15	84	48	140	142	217	120	2	753	10765
CWC22	25	16	41	32	50	36	1	201	2873.52
CWC25	55	38	92	143	129	62	1	520	7433.98
CWC27	23	13	37	14	45	20	0	152	2173.01
CWF19L2	72	39	119	90	173	69	1	563	8048.72
CXCL1	125	79	200	170	282	141	2	999	14281.8
CXCL13	2	2	4	6	8	12	0	34	486.068
CXCL3	132	96	235	238	322	149	2	1174	16783.6
CXCL5	21	18	60	62	81	46	0	288	4117.28
CXCL8	283	202	501	515	776	343	4	2624	37513
CXCR3	81	69	15	17	30	11	1	224	3202.33
CXCR4	367	273	695	657	979	433	5	3409	48735.5
CXCR6	94	89	144	136	412	282	4	1161	16597.8
CXorf38	29	13	32	40	66	34	0	214	3059.37
CXorf40B	7	9	16	16	25	24	0	97	1386.72
CXorf56	10	6	18	11	36	26	0	107	1529.68
CXXC1	58	42	89	95	131	79	3	497	7105.17
CYB561	23	9	34	16	63	21	0	166	2373.16
CYB561A3	26	14	38	16	91	50	1	236	3373.88
CYB561D2	20	17	25	12	62	43	0	179	2559.01
CYB5A	42	16	56	33	79	40	1	267	3817.06
CYB5B	46	31	73	55	131	70	2	408	5832.82
CYB5D2	17	12	35	9	45	26	1	145	2072.94
CYB5R1	30	15	46	30	100	47	0	268	3831.36
CYB5R3	86	35	83	79	170	105	0	558	7977.23
CYB5R4	15	12	27	28	50	23	0	155	2215.9
CYBA	367	269	652	428	981	439	5	3141	44904.1
CYBC1	57	47	92	57	154	90	0	497	7105.17
CYC1	90	59	109	117	201	144	1	721	10307.5
CYCS	160	101	248	342	438	223	4	1516	21672.9
CYFIP1	12	2	10	2	24	16	0	66	943.544
CYFIP2	44	39	62	60	116	74	0	395	5646.97
CYHR1	30	10	49	32	66	28	0	215	3073.67
CYLD	101	44	156	143	237	122	3	806	11522.7
CYP20A1	36	22	69	91	105	64	0	387	5532.6
CYP2R1	21	13	39	35	90	51	0	249	3559.73
CYP4V2	2	3	0	0	8	0	0	13	185.85
CYREN	17	11	24	10	42	14	0	118	1686.94
CYSLTR1	41	3	114	74	158	87	2	479	6847.84
CYSTM1	125	54	172	218	290	150	1	1010	14439.1
CYTH1	96	77	177	147	257	124	1	879	12566.3
CYTH2	57	44	96	136	164	93	3	593	8477.6
CYTH3	12	5	39	59	47	19	0	181	2587.6
CYTH4	45	47	50	24	137	73	1	377	5389.64
CYTIP	269	152	407	506	587	279	4	2204	31508.6
CYTOR	61	84	135	178	236	141	0	835	11937.3
D2HGDH	70	26	72	109	100	57	3	437	6247.4
DAAM1	36	13	36	38	68	43	0	234	3345.29
DAD1	204	128	280	274	576	283	4	1749	25003.9
DAG1	7	2	10	12	14	9	0	54	771.99
DALRD3	47	23	46	32	124	72	2	346	4946.46
DAP	31	18	49	44	73	51	1	267	3817.06
DAP3	38	42	88	73	148	75	0	464	6633.4
DAPK2	5	12	9	13	19	23	0	81	1157.99
DAPK3	36	11	42	40	92	43	1	265	3788.47
DAPP1	21	12	30	29	47	18	0	157	2244.49
DARS	104	46	156	169	247	127	1	850	12151.7
DAXX	53	35	104	107	130	77	0	506	7233.84
DAZAP1	51	34	74	103	143	74	0	479	6847.84
DAZAP2	151	88	223	175	343	193	2	1175	16797.9
DBF4	22	18	39	61	71	42	1	254	3631.21
DBI	176	115	199	131	441	240	4	1306	18670.7
DBN1	28	4	23	20	37	24	1	137	1958.57
DBNL	36	39	74	58	154	83	1	445	6361.77
DBP	16	12	22	33	38	23	1	145	2072.94
DBR1	13	6	8	24	28	16	0	95	1358.13
DBT	13	6	24	11	28	17	0	99	1415.32
DCAF1	9	5	15	14	26	10	0	79	1129.39
DCAF10	29	23	49	34	67	29	0	231	3302.4
DCAF11	28	34	40	54	103	50	0	309	4417.5
DCAF12	9	8	17	26	30	17	0	107	1529.68
DCAF13	45	20	44	54	86	46	1	296	4231.65
DCAF15	22	17	23	27	42	29	1	161	2301.68
DCAF16	11	8	24	15	29	18	0	105	1501.09
DCAF17	8	2	7	12	21	12	0	62	886.359
DCAF5	21	20	45	34	72	28	0	220	3145.15
DCAF6	29	19	34	43	48	40	1	214	3059.37
DCAF7	59	28	98	86	196	86	1	554	7920.05
DCAF8	28	28	40	39	72	45	0	252	3602.62
DCK	42	31	42	24	90	42	0	271	3874.25
DCLRE1C	23	23	28	20	51	30	1	176	2516.12
DCP1A	46	22	63	92	97	49	1	370	5289.56
DCP1B	13	21	30	30	61	37	0	192	2744.85
DCP2	24	21	46	63	69	39	0	262	3745.58
DCPS	15	14	15	11	33	26	1	115	1644.05
DCTD	25	10	36	16	62	25	0	174	2487.52
DCTN1	26	16	44	29	74	44	1	234	3345.29
DCTN2	83	59	144	103	260	152	1	802	11465.5
DCTN3	57	45	60	29	121	83	0	395	5646.97
DCTN4	15	3	17	20	23	9	0	87	1243.76
DCTN5	19	11	26	34	54	36	0	180	2573.3
DCTN6	80	40	145	144	226	105	0	740	10579.1
DCTPP1	68	30	75	49	135	78	0	435	6218.81
DCUN1D1	22	15	31	32	66	27	0	193	2759.15
DCUN1D4	11	5	17	14	33	10	0	90	1286.65
DCUN1D5	22	18	22	34	53	35	1	185	2644.78
DCXR	174	65	201	266	329	161	1	1197	17112.5
DDA1	38	28	73	76	103	66	2	386	5518.3
DDAH2	58	23	34	74	79	48	0	316	4517.57
DDB1	47	23	107	91	161	75	1	505	7219.54
DDB2	79	41	80	66	160	90	0	516	7376.8
DDHD1	14	16	37	27	47	25	1	167	2387.45
DDHD2	12	11	36	12	41	20	0	132	1887.09
DDI2	20	22	32	28	61	32	1	196	2802.04
DDIT3	45	45	52	213	99	61	3	518	7405.39
DDIT4	306	129	485	553	736	336	4	2549	36440.8
DDOST	93	62	150	96	275	145	1	822	11751.4
DDRGK1	57	49	100	73	161	96	3	539	7705.61
DDT	159	60	235	221	375	181	2	1233	17627.1
DDX1	48	22	59	39	116	69	0	353	5046.53
DDX10	29	15	36	32	62	35	0	209	2987.89
DDX11	2	2	7	5	12	9	1	38	543.253
DDX17	110	87	199	171	317	145	2	1031	14739.3
DDX18	187	107	299	251	508	232	3	1587	22687.9
DDX19A	36	20	55	49	82	37	2	281	4017.21
DDX19B	22	18	28	33	55	36	1	193	2759.15
DDX20	13	8	26	25	31	12	1	116	1658.35
DDX21	128	56	239	337	357	179	1	1297	18542.1
DDX23	48	27	61	44	93	47	0	320	4574.76
DDX24	209	114	325	377	488	248	4	1765	25232.7
DDX27	73	43	110	132	194	93	2	647	9249.59
DDX28	16	11	28	24	41	13	1	134	1915.68
DDX39A	99	55	158	195	305	159	2	973	13910.1
DDX39B	23	12	36	46	73	37	1	228	3259.52
DDX3X	102	46	156	172	244	121	0	841	12023
DDX41	39	17	43	65	94	43	0	301	4303.13
DDX42	35	12	50	61	103	43	0	304	4346.02
DDX46	143	93	249	179	401	186	3	1254	17927.3
DDX49	44	16	42	35	55	49	1	242	3459.66
DDX5	330	237	607	501	906	401	4	2986	42688.2
DDX50	30	16	62	48	110	49	0	315	4503.28
DDX51	10	1	18	10	14	9	0	62	886.359
DDX52	40	21	44	56	99	48	0	308	4403.2
DDX54	45	28	70	65	100	68	0	376	5375.34
DDX55	23	12	41	30	58	34	0	198	2830.63
DDX56	25	10	49	54	97	42	0	277	3960.03
DDX58	7	1	5	6	23	8	0	50	714.806
DDX59	13	7	19	6	26	11	1	83	1186.58
DDX6	100	75	198	202	272	144	0	991	14167.5
DDX60	4	3	3	0	5	2	0	17	243.034
DDX60L	8	2	13	0	11	8	0	42	600.437
DEAF1	23	20	36	26	58	31	0	194	2773.45
DECR1	34	46	49	26	83	61	0	299	4274.54
DEDD	23	11	31	32	41	23	0	161	2301.68
DEDD2	55	36	74	127	135	67	0	494	7062.28
DEF6	66	52	67	51	141	90	0	467	6676.29
DEF8	24	9	32	29	53	31	0	178	2544.71
DEGS1	105	52	146	144	287	134	3	871	12451.9
DEK	170	121	330	250	532	265	2	1670	23874.5
DELE1	9	6	24	13	26	18	0	96	1372.43
DENND1B	14	8	11	16	26	20	0	95	1358.13
DENND1C	19	20	28	7	45	29	0	148	2115.83
DENND2D	33	34	64	36	104	33	1	305	4360.32
DENND3	9	10	12	23	20	9	0	83	1186.58
DENND4A	27	14	49	39	72	34	1	236	3373.88
DENND4B	21	10	40	25	42	14	1	153	2187.31
DENND4C	10	7	11	9	25	13	0	75	1072.21
DENND6A	3	8	16	9	25	15	0	76	1086.51
DENR	55	42	90	80	150	81	2	500	7148.06
DEPDC5	5	7	15	12	30	13	0	82	1172.28
DERA	8	10	21	4	31	25	0	99	1415.32
DERL1	66	36	94	109	131	87	1	524	7491.17
DERL2	60	50	114	155	216	94	0	689	9850.03
DESI1	19	11	17	23	53	24	0	147	2101.53
DESI2	26	16	55	48	83	48	0	276	3945.73
DEXI	53	30	92	78	150	77	0	480	6862.14
DFFA	28	15	59	37	79	43	0	261	3731.29
DGAT1	7	5	12	15	22	13	0	74	1057.91
DGCR6L	51	49	77	51	126	77	2	433	6190.22
DGCR8	11	3	19	18	35	29	0	115	1644.05
DGKA	40	22	98	43	143	64	0	410	5861.41
DGKD	17	10	18	27	31	14	0	117	1672.65
DGKE	34	17	72	54	87	33	0	297	4245.95
DGKH	14	4	37	43	25	17	1	141	2015.75
DGKZ	51	44	58	50	116	52	0	371	5303.86
DGLUCY	18	20	54	20	90	48	1	251	3588.33
DGUOK	135	92	191	193	308	157	2	1078	15411.2
DHCR7	36	14	42	39	64	39	1	235	3359.59
DHDDS	18	11	32	17	49	30	0	157	2244.49
DHFR	2	8	18	1	11	11	0	51	729.102
DHPS	85	52	147	89	215	108	2	698	9978.69
DHRS1	44	23	63	60	114	51	0	355	5075.12
DHRS12	9	4	19	12	39	23	1	107	1529.68
DHRS13	25	14	32	36	44	19	0	170	2430.34
DHRS4	4	4	14	4	17	8	0	51	729.102
DHRS4-AS1	8	7	19	7	30	18	0	89	1272.35
DHRS4L2	24	21	44	16	101	68	0	274	3917.14
DHRS7	181	94	215	203	362	216	2	1273	18199
DHRS7B	19	13	21	20	44	23	0	140	2001.46
DHRSX	18	19	29	22	50	22	0	160	2287.38
DHTKD1	4	6	13	8	25	8	0	64	914.952
DHX15	29	14	45	59	82	51	0	280	4002.91
DHX16	26	12	41	33	55	27	0	194	2773.45
DHX29	44	33	54	41	83	43	1	299	4274.54
DHX30	39	25	49	41	75	42	1	272	3888.54
DHX32	3	0	8	4	14	7	0	36	514.66
DHX33	10	7	31	10	44	19	0	121	1729.83
DHX36	89	64	137	137	240	120	0	787	11251
DHX37	4	2	10	9	16	10	0	51	729.102
DHX38	24	21	41	43	72	33	0	234	3345.29
DHX40	16	9	19	37	35	24	1	141	2015.75
DHX57	6	5	4	1	14	4	0	34	486.068
DHX8	16	12	29	36	53	37	0	183	2616.19
DHX9	67	35	85	75	169	100	0	531	7591.24
DIAPH1	87	45	139	151	226	118	2	768	10979.4
DIAPH2	9	5	19	10	25	17	0	85	1215.17
DICER1	24	12	20	19	53	23	0	151	2158.71
DIDO1	21	16	39	40	60	29	1	206	2945
DIMT1	22	20	48	39	74	48	0	251	3588.33
DIP2A	20	24	31	21	36	21	0	153	2187.31
DIP2B	7	2	14	21	21	7	0	72	1029.32
DIS3	26	11	33	41	53	33	1	198	2830.63
DIS3L	7	4	10	2	28	22	0	73	1043.62
DIS3L2	10	5	14	11	27	13	1	81	1157.99
DKC1	46	26	66	42	130	61	1	372	5318.16
DLAT	12	5	12	7	26	14	0	76	1086.51
DLD	32	15	37	53	66	49	0	252	3602.62
DLEU2	8	5	12	10	19	14	0	68	972.136
DLG1	32	12	48	33	80	35	0	240	3431.07
DLG3	2	4	0	1	6	6	0	19	271.626
DLGAP1-AS1	23	31	53	25	106	53	0	291	4160.17
DLGAP4	37	13	31	54	59	46	0	240	3431.07
DLST	23	16	41	62	79	47	0	268	3831.36
DMAC1	29	27	55	35	133	80	0	359	5132.31
DMAC2	30	27	66	41	92	58	1	315	4503.28
DMAP1	30	16	43	19	83	42	0	233	3331
DMD	10	2	19	29	32	28	0	120	1715.53
DMTF1	25	11	40	26	48	27	0	177	2530.41
DMXL1	9	4	12	30	24	10	0	89	1272.35
DNAAF2	28	25	61	49	97	36	0	296	4231.65
DNAJA1	145	79	196	299	321	164	3	1207	17255.4
DNAJA2	63	41	107	162	150	93	0	616	8806.41
DNAJA3	34	21	62	29	93	35	1	275	3931.43
DNAJA4	6	3	11	14	13	8	0	55	786.287
DNAJB1	110	91	183	240	311	115	2	1052	15039.5
DNAJB11	76	31	84	137	160	77	2	567	8105.9
DNAJB12	29	12	40	31	52	29	0	193	2759.15
DNAJB14	50	36	73	93	133	78	0	463	6619.1
DNAJB2	43	32	69	102	90	49	0	385	5504.01
DNAJB4	10	4	18	42	28	6	0	108	1543.98
DNAJB6	161	128	263	321	447	239	2	1561	22316.2
DNAJB9	120	59	217	296	333	177	2	1204	17212.5
[truncated: 6,469 more rows]

## Sheet: NML3
NML3	CTLem	CTLex	Tcm	Tmm	Trm1	Trm2	TOTAL	DEDUCED
[truncated: 8,417 more rows]

[truncated: 12 more sheets: NML4, NML5, NML6, NML7, Pso1, Pso2, Pso3, Pso4, Pso5, Pso6, Pso7, Pso8]
