# Supplementary material for: Defining Patient-Level Molecular Heterogeneity in Psoriasis Vulgaris Based on Single-Cell Transcriptomics
Source: Front Immunol. 2022 Jul 26;13:842651. doi: 10.3389/fimmu.2022.842651 (PMC9360479; doi:10.3389/fimmu.2022.842651)
Supplement: Supplementary Table 5 — Correlation of Gene Expressing Cells with Lesional Psoriasis Severity Scores. [file Table_5.xlsx]

## Sheet: Cell_#_Lesion_Severity_crlation
Gene	statistic.S	p.value	estimate.rho	null.value.rho	alternative	method	p.value.adj	pval.adj.subset
CXCL13	12.5106	0.00736406	0.851064	0	two.sided	Spearman's rank correlation rho	0.256192	0.117825
IKZF4	12.5106	0.00736406	0.851064	0	two.sided	Spearman's rank correlation rho	0.256192	0.117825
CD84	16.7158	0.0168776	0.801002	0	two.sided	Spearman's rank correlation rho	0.309892	0.236287
CD82	25.1264	0.0527973	0.700877	0	two.sided	Spearman's rank correlation rho	0.352515	0.686364
IL26	29.3316	0.0805123	0.650814	0	two.sided	Spearman's rank correlation rho	0.41577	0.966147
CCR5	37.7421	0.157218	0.550689	0	two.sided	Spearman's rank correlation rho	0.522649	1
IL12RB1	37.7421	0.157218	0.550689	0	two.sided	Spearman's rank correlation rho	0.522649	1
CD109	41.9474	0.206371	0.500626	0	two.sided	Spearman's rank correlation rho	0.522649	1
CD200R1	41.9474	0.206371	0.500626	0	two.sided	Spearman's rank correlation rho	0.522649	1
IL17F	46.1527	0.262565	0.450564	0	two.sided	Spearman's rank correlation rho	0.604722	1
TRAF3IP3	54.5632	0.394742	0.350438	0	two.sided	Spearman's rank correlation rho	0.618304	1
CD3G	62.9737	0.549899	0.250313	0	two.sided	Spearman's rank correlation rho	0.705793	1
TRAF3	62.9737	0.549899	0.250313	0	two.sided	Spearman's rank correlation rho	0.705793	1
CD2	67.179	0.634447	0.20025	0	two.sided	Spearman's rank correlation rho	0.754262	1
IFNG	71.3842	0.722604	0.150188	0	two.sided	Spearman's rank correlation rho	0.796068	1
CD96	79.7947	0.906289	0.0500626	0	two.sided	Spearman's rank correlation rho	0.927333	1
