# Supplementary material for: Defining Patient-Level Molecular Heterogeneity in Psoriasis Vulgaris Based on Single-Cell Transcriptomics
Source: Front Immunol. 2022 Jul 26;13:842651. doi: 10.3389/fimmu.2022.842651 (PMC9360479; doi:10.3389/fimmu.2022.842651)
Supplement: Supplementary Table 6 — Metascape Functional Analysis of Trm2 Psoriasis DEGs. [file Table_6.xlsx]

## Sheet: Metascape Enrichment
GroupID	Category	Term	Description	LogP	Log(q-value)	InTerm_InList	Genes	Symbols
1_Summary	Reactome Gene Sets	R-HSA-1640170	Cell Cycle	-21.2529	-16.9062	63/691	546,641,672,675,701,1062,1063,1111,1719,1871,2801,3017,3930,4193,4331,4659,4683,4928,5108,5116,5501,5885,6249,6790,7029,7112,7153,7465,7514,7979,8334,8338,8341,8365,8467,9662,9793,10133,10714,10735,11064,11190,22974,22995,23310,23345,23397,26271,51053,54908,55320,55755,64105,64946,79023,79648,79682,79980,80010,114791,151246,348235,387893,403,586,1033,1894,2935,3832,4602,6867,6873,7508,8065,8738,1…	ATRX,BLM,BRCA1,BRCA2,BUB1B,CENPE,CENPF,CHEK1,DHFR,E2F3,GOLGA2,H2BC5,LBR,MDM2,MNAT1,PPP1R12A,NBN,NUP98,PCM1,PCNT,PPP1CC,RAD21,CLIP1,AURKA,TFDP2,TMPO,TOP2A,WEE1,XPO1,SEM1,H2AC6,H2AC20,H2BC15,H4C8,SMARCA5,CEP135,CKAP5,OPTN,POLD3,STAG2,CNTRL,CEP250,TPX2,CEP152,NCAPD3,SYNE1,NCAPH,FBXO5,GMNN,SPDL1,MIS18BP1,CDK5RAP2,CENPK,CENPH,NUP37,MCPH1,CENPU,DSN1,RMI1,TUBGCP5,SGO2,SKA2,KMT5A,ARL3,BCAT1,CDKN3,ECT2,GS…
1_Member	Reactome Gene Sets	R-HSA-1640170	Cell Cycle	-21.2529	-16.9062	63/691	546,641,672,675,701,1062,1063,1111,1719,1871,2801,3017,3930,4193,4331,4659,4683,4928,5108,5116,5501,5885,6249,6790,7029,7112,7153,7465,7514,7979,8334,8338,8341,8365,8467,9662,9793,10133,10714,10735,11064,11190,22974,22995,23310,23345,23397,26271,51053,54908,55320,55755,64105,64946,79023,79648,79682,79980,80010,114791,151246,348235,387893	ATRX,BLM,BRCA1,BRCA2,BUB1B,CENPE,CENPF,CHEK1,DHFR,E2F3,GOLGA2,H2BC5,LBR,MDM2,MNAT1,PPP1R12A,NBN,NUP98,PCM1,PCNT,PPP1CC,RAD21,CLIP1,AURKA,TFDP2,TMPO,TOP2A,WEE1,XPO1,SEM1,H2AC6,H2AC20,H2BC15,H4C8,SMARCA5,CEP135,CKAP5,OPTN,POLD3,STAG2,CNTRL,CEP250,TPX2,CEP152,NCAPD3,SYNE1,NCAPH,FBXO5,GMNN,SPDL1,MIS18BP1,CDK5RAP2,CENPK,CENPH,NUP37,MCPH1,CENPU,DSN1,RMI1,TUBGCP5,SGO2,SKA2,KMT5A
1_Member	Reactome Gene Sets	R-HSA-69278	Cell Cycle, Mitotic	-17.9259	-13.8803	52/560	701,1062,1063,1719,1871,2801,3017,3930,4331,4659,4928,5108,5116,5501,5885,6249,6790,7029,7112,7153,7465,7514,7979,8334,8338,8341,8365,9662,9793,10133,10714,10735,11064,11190,22974,22995,23310,23397,26271,51053,54908,55755,64105,64946,79023,79648,79682,79980,114791,151246,348235,387893	BUB1B,CENPE,CENPF,DHFR,E2F3,GOLGA2,H2BC5,LBR,MNAT1,PPP1R12A,NUP98,PCM1,PCNT,PPP1CC,RAD21,CLIP1,AURKA,TFDP2,TMPO,TOP2A,WEE1,XPO1,SEM1,H2AC6,H2AC20,H2BC15,H4C8,CEP135,CKAP5,OPTN,POLD3,STAG2,CNTRL,CEP250,TPX2,CEP152,NCAPD3,NCAPH,FBXO5,GMNN,SPDL1,CDK5RAP2,CENPK,CENPH,NUP37,MCPH1,CENPU,DSN1,TUBGCP5,SGO2,SKA2,KMT5A
1_Member	GO Biological Processes	GO:0000278	mitotic cell cycle	-17.6966	-13.827	53/588	403,586,641,672,675,701,1033,1062,1063,1111,1871,1894,2801,2935,3832,4193,4331,4602,4659,4683,5116,5885,6249,6790,6867,6873,7465,7508,8065,8738,9793,10617,10735,11190,22974,23310,23397,26058,26586,51203,51347,54908,55755,64105,64946,79648,79980,80218,112574,114791,151246,348235,387893	ARL3,BCAT1,BLM,BRCA1,BRCA2,BUB1B,CDKN3,CENPE,CENPF,CHEK1,E2F3,ECT2,GOLGA2,GSPT1,KIF11,MDM2,MNAT1,MYB,PPP1R12A,NBN,PCNT,RAD21,CLIP1,AURKA,TACC1,TAF2,WEE1,XPC,CUL5,CRADD,CKAP5,STAMBP,STAG2,CEP250,TPX2,NCAPD3,NCAPH,GIGYF2,CKAP2,NUSAP1,TAOK3,SPDL1,CDK5RAP2,CENPK,CENPH,MCPH1,DSN1,NAA50,SNX18,TUBGCP5,SGO2,SKA2,KMT5A
1_Member	GO Biological Processes	GO:1903047	mitotic cell cycle process	-16.4473	-12.7027	47/500	403,586,641,672,675,701,1033,1062,1063,1111,1871,1894,2801,2935,3832,4193,4331,4683,5116,5885,6790,6867,6873,7465,7508,8065,8738,9793,10617,10735,22974,23310,23397,26058,26586,51203,51347,54908,55755,64105,64946,79648,79980,80218,112574,151246,387893	ARL3,BCAT1,BLM,BRCA1,BRCA2,BUB1B,CDKN3,CENPE,CENPF,CHEK1,E2F3,ECT2,GOLGA2,GSPT1,KIF11,MDM2,MNAT1,NBN,PCNT,RAD21,AURKA,TACC1,TAF2,WEE1,XPC,CUL5,CRADD,CKAP5,STAMBP,STAG2,TPX2,NCAPD3,NCAPH,GIGYF2,CKAP2,NUSAP1,TAOK3,SPDL1,CDK5RAP2,CENPK,CENPH,MCPH1,DSN1,NAA50,SNX18,SGO2,KMT5A
1_Member	Reactome Gene Sets	R-HSA-68886	M Phase	-14.3286	-10.827	40/418	701,1062,1063,2801,3017,3930,4928,5108,5116,5501,5885,6249,7112,7514,7979,8334,8338,8341,8365,9662,9793,10735,11064,11190,22995,23310,23397,26271,54908,55755,64105,64946,79023,79648,79682,79980,114791,151246,348235,387893	BUB1B,CENPE,CENPF,GOLGA2,H2BC5,LBR,NUP98,PCM1,PCNT,PPP1CC,RAD21,CLIP1,TMPO,XPO1,SEM1,H2AC6,H2AC20,H2BC15,H4C8,CEP135,CKAP5,STAG2,CNTRL,CEP250,CEP152,NCAPD3,NCAPH,FBXO5,SPDL1,CDK5RAP2,CENPK,CENPH,NUP37,MCPH1,CENPU,DSN1,TUBGCP5,SGO2,SKA2,KMT5A
1_Member	Reactome Gene Sets	R-HSA-68877	Mitotic Prometaphase	-13.2056	-9.76205	27/204	701,1062,1063,4928,5108,5116,5501,5885,6249,7514,9662,9793,10735,11064,11190,22995,23397,54908,55755,64105,64946,79023,79682,79980,114791,151246,348235	BUB1B,CENPE,CENPF,NUP98,PCM1,PCNT,PPP1CC,RAD21,CLIP1,XPO1,CEP135,CKAP5,STAG2,CNTRL,CEP250,CEP152,NCAPH,SPDL1,CDK5RAP2,CENPK,CENPH,NUP37,CENPU,DSN1,TUBGCP5,SGO2,SKA2
1_Member	GO Biological Processes	GO:0051301	cell division	-11.3902	-8.27392	39/492	403,701,1062,1063,1894,2801,3070,3832,4750,5501,5885,6790,6867,7153,7465,9793,9897,10617,10735,11064,22974,23310,23397,26271,26586,51203,54908,55320,55660,57542,79023,79187,79980,112574,151246,259266,286053,348235,387893	ARL3,BUB1B,CENPE,CENPF,ECT2,GOLGA2,HELLS,KIF11,NEK1,PPP1CC,RAD21,AURKA,TACC1,TOP2A,WEE1,CKAP5,WASHC5,STAMBP,STAG2,CNTRL,TPX2,NCAPD3,NCAPH,FBXO5,CKAP2,NUSAP1,SPDL1,MIS18BP1,PRPF40A,KLHL42,NUP37,FSD1,DSN1,SNX18,SGO2,ASPM,NSMCE2,SKA2,KMT5A
1_Member	GO Biological Processes	GO:0007059	chromosome segregation	-10.5484	-7.50278	28/283	672,701,1062,1063,2072,5885,7153,7405,8780,10664,10735,11011,23310,23397,51203,54908,55755,56916,64105,64946,79023,79980,80010,80218,151246,192670,348235,387893	BRCA1,BUB1B,CENPE,CENPF,ERCC4,RAD21,TOP2A,UVRAG,RIOK3,CTCF,STAG2,TLK2,NCAPD3,NCAPH,NUSAP1,SPDL1,CDK5RAP2,SMARCAD1,CENPK,CENPH,NUP37,DSN1,RMI1,NAA50,SGO2,AGO4,SKA2,KMT5A
1_Member	Reactome Gene Sets	R-HSA-141424	Amplification of signal from the kinetochores	-9.59731	-6.71302	16/96	701,1062,1063,4928,5501,6249,7514,9793,54908,64105,64946,79023,79682,79980,151246,348235	BUB1B,CENPE,CENPF,NUP98,PPP1CC,CLIP1,XPO1,CKAP5,SPDL1,CENPK,CENPH,NUP37,CENPU,DSN1,SGO2,SKA2
1_Member	Reactome Gene Sets	R-HSA-141444	Amplification of signal from unattached kinetochores via a MAD2 inhibitory signal	-9.59731	-6.71302	16/96	701,1062,1063,4928,5501,6249,7514,9793,54908,64105,64946,79023,79682,79980,151246,348235	BUB1B,CENPE,CENPF,NUP98,PPP1CC,CLIP1,XPO1,CKAP5,SPDL1,CENPK,CENPH,NUP37,CENPU,DSN1,SGO2,SKA2
1_Member	Reactome Gene Sets	R-HSA-2500257	Resolution of Sister Chromatid Cohesion	-9.57078	-6.70122	18/126	701,1062,1063,4928,5501,5885,6249,7514,9793,10735,54908,64105,64946,79023,79682,79980,151246,348235	BUB1B,CENPE,CENPF,NUP98,PPP1CC,RAD21,CLIP1,XPO1,CKAP5,STAG2,SPDL1,CENPK,CENPH,NUP37,CENPU,DSN1,SGO2,SKA2
1_Member	Reactome Gene Sets	R-HSA-69620	Cell Cycle Checkpoints	-9.49607	-6.65389	27/293	641,672,701,1062,1063,1111,3017,4193,4683,4928,5501,6249,7465,7514,7979,8341,8365,9793,54908,64105,64946,79023,79682,79980,80010,151246,348235	BLM,BRCA1,BUB1B,CENPE,CENPF,CHEK1,H2BC5,MDM2,NBN,NUP98,PPP1CC,CLIP1,WEE1,XPO1,SEM1,H2BC15,H4C8,CKAP5,SPDL1,CENPK,CENPH,NUP37,CENPU,DSN1,RMI1,SGO2,SKA2
1_Member	Reactome Gene Sets	R-HSA-5663220	RHO GTPases Activate Formins	-8.81117	-6.05555	18/140	701,1062,1063,4928,5501,6249,7514,9793,23002,23380,54908,64105,64946,79023,79682,79980,151246,348235	BUB1B,CENPE,CENPF,NUP98,PPP1CC,CLIP1,XPO1,CKAP5,DAAM1,SRGAP2,SPDL1,CENPK,CENPH,NUP37,CENPU,DSN1,SGO2,SKA2
1_Member	Reactome Gene Sets	R-HSA-69618	Mitotic Spindle Checkpoint	-8.52102	-5.80849	16/113	701,1062,1063,4928,5501,6249,7514,9793,54908,64105,64946,79023,79682,79980,151246,348235	BUB1B,CENPE,CENPF,NUP98,PPP1CC,CLIP1,XPO1,CKAP5,SPDL1,CENPK,CENPH,NUP37,CENPU,DSN1,SGO2,SKA2
1_Member	Reactome Gene Sets	R-HSA-9648025	EML4 and NUDC in mitotic spindle formation	-8.29663	-5.62204	16/117	701,1062,1063,4928,5501,6249,7514,9793,54908,64105,64946,79023,79682,79980,151246,348235	BUB1B,CENPE,CENPF,NUP98,PPP1CC,CLIP1,XPO1,CKAP5,SPDL1,CENPK,CENPH,NUP37,CENPU,DSN1,SGO2,SKA2
1_Member	Reactome Gene Sets	R-HSA-2555396	Mitotic Metaphase and Anaphase	-7.91381	-5.29356	22/237	701,1062,1063,3930,4928,5501,5885,6249,7112,7514,7979,9793,10735,26271,54908,64105,64946,79023,79682,79980,151246,348235	BUB1B,CENPE,CENPF,LBR,NUP98,PPP1CC,RAD21,CLIP1,TMPO,XPO1,SEM1,CKAP5,STAG2,FBXO5,SPDL1,CENPK,CENPH,NUP37,CENPU,DSN1,SGO2,SKA2
1_Member	Reactome Gene Sets	R-HSA-2467813	Separation of Sister Chromatids	-7.40152	-4.84723	19/191	701,1062,1063,4928,5501,5885,6249,7514,7979,9793,10735,54908,64105,64946,79023,79682,79980,151246,348235	BUB1B,CENPE,CENPF,NUP98,PPP1CC,RAD21,CLIP1,XPO1,SEM1,CKAP5,STAG2,SPDL1,CENPK,CENPH,NUP37,CENPU,DSN1,SGO2,SKA2
1_Member	Reactome Gene Sets	R-HSA-68882	Mitotic Anaphase	-7.26512	-4.73798	21/236	701,1062,1063,3930,4928,5501,5885,6249,7112,7514,7979,9793,10735,54908,64105,64946,79023,79682,79980,151246,348235	BUB1B,CENPE,CENPF,LBR,NUP98,PPP1CC,RAD21,CLIP1,TMPO,XPO1,SEM1,CKAP5,STAG2,SPDL1,CENPK,CENPH,NUP37,CENPU,DSN1,SGO2,SKA2
1_Member	Reactome Gene Sets	R-HSA-195258	RHO GTPase Effectors	-7.21353	-4.69935	25/327	701,1062,1063,3017,4659,4928,5062,5501,6249,7514,8334,8338,8341,8365,9793,23002,23380,54908,64105,64946,79023,79682,79980,151246,348235	BUB1B,CENPE,CENPF,H2BC5,PPP1R12A,NUP98,PAK2,PPP1CC,CLIP1,XPO1,H2AC6,H2AC20,H2BC15,H4C8,CKAP5,DAAM1,SRGAP2,SPDL1,CENPK,CENPH,NUP37,CENPU,DSN1,SGO2,SKA2
1_Member	GO Biological Processes	GO:0140014	mitotic nuclear division	-6.11256	-3.77447	16/167	1062,2801,3832,5885,6790,10735,22974,23310,23397,51203,54908,64105,79980,80218,151246,387893	CENPE,GOLGA2,KIF11,RAD21,AURKA,STAG2,TPX2,NCAPD3,NCAPH,NUSAP1,SPDL1,CENPK,DSN1,NAA50,SGO2,KMT5A
1_Member	GO Biological Processes	GO:0098813	nuclear chromosome segregation	-5.59368	-3.33268	18/227	701,1062,1063,2072,5885,7153,10735,23310,23397,51203,54908,64105,79980,80010,80218,151246,192670,387893	BUB1B,CENPE,CENPF,ERCC4,RAD21,TOP2A,STAG2,NCAPD3,NCAPH,NUSAP1,SPDL1,CENPK,DSN1,RMI1,NAA50,SGO2,AGO4,KMT5A
1_Member	GO Biological Processes	GO:0000819	sister chromatid segregation	-5.50112	-3.26164	14/144	701,1062,5885,7153,10735,23310,23397,51203,54908,64105,79980,80218,151246,387893	BUB1B,CENPE,RAD21,TOP2A,STAG2,NCAPD3,NCAPH,NUSAP1,SPDL1,CENPK,DSN1,NAA50,SGO2,KMT5A
1_Member	GO Biological Processes	GO:0000070	mitotic sister chromatid segregation	-4.31545	-2.30322	11/117	1062,5885,23310,23397,51203,54908,64105,79980,80218,151246,387893	CENPE,RAD21,NCAPD3,NCAPH,NUSAP1,SPDL1,CENPK,DSN1,NAA50,SGO2,KMT5A
2_Summary	GO Biological Processes	GO:0010564	regulation of cell cycle process	-15.409	-11.7613	54/688	546,641,672,675,701,1062,1063,1111,1894,2146,3832,4041,4193,4288,4331,4683,5311,5728,5885,5962,6240,6790,7405,7465,7508,7514,8467,8738,9031,10385,10664,11190,22974,26057,26058,26271,29117,50484,51203,51347,54908,55198,55660,55755,56890,79187,79598,79621,79648,79915,134353,201163,286053,440275,51053,90806,836,1050	ATRX,BLM,BRCA1,BRCA2,BUB1B,CENPE,CENPF,CHEK1,ECT2,EZH2,KIF11,LRP5,MDM2,MKI67,MNAT1,NBN,PKD2,PTEN,RAD21,RDX,RRM1,AURKA,UVRAG,WEE1,XPC,XPO1,SMARCA5,CRADD,BAZ1B,BTN2A2,CTCF,CEP250,TPX2,ANKRD17,GIGYF2,FBXO5,BRD7,RRM2B,NUSAP1,TAOK3,SPDL1,APPL2,PRPF40A,CDK5RAP2,MDM1,FSD1,CEP97,RNASEH2B,MCPH1,ATAD5,LSM11,FLCN,NSMCE2,EIF2AK4,GMNN,ANGEL2,CASP3,CEBPA
2_Member	GO Biological Processes	GO:0010564	regulation of cell cycle process	-15.409	-11.7613	54/688	546,641,672,675,701,1062,1063,1111,1894,2146,3832,4041,4193,4288,4331,4683,5311,5728,5885,5962,6240,6790,7405,7465,7508,7514,8467,8738,9031,10385,10664,11190,22974,26057,26058,26271,29117,50484,51203,51347,54908,55198,55660,55755,56890,79187,79598,79621,79648,79915,134353,201163,286053,440275	ATRX,BLM,BRCA1,BRCA2,BUB1B,CENPE,CENPF,CHEK1,ECT2,EZH2,KIF11,LRP5,MDM2,MKI67,MNAT1,NBN,PKD2,PTEN,RAD21,RDX,RRM1,AURKA,UVRAG,WEE1,XPC,XPO1,SMARCA5,CRADD,BAZ1B,BTN2A2,CTCF,CEP250,TPX2,ANKRD17,GIGYF2,FBXO5,BRD7,RRM2B,NUSAP1,TAOK3,SPDL1,APPL2,PRPF40A,CDK5RAP2,MDM1,FSD1,CEP97,RNASEH2B,MCPH1,ATAD5,LSM11,FLCN,NSMCE2,EIF2AK4
2_Member	GO Biological Processes	GO:1901990	regulation of mitotic cell cycle phase transition	-12.7904	-9.44374	33/321	641,672,701,1062,1063,1111,2146,4193,4331,4683,5311,5728,5885,5962,6240,6790,7465,7508,8738,10385,26057,26058,26271,29117,50484,51347,54908,55198,55755,79621,79915,134353,286053	BLM,BRCA1,BUB1B,CENPE,CENPF,CHEK1,EZH2,MDM2,MNAT1,NBN,PKD2,PTEN,RAD21,RDX,RRM1,AURKA,WEE1,XPC,CRADD,BTN2A2,ANKRD17,GIGYF2,FBXO5,BRD7,RRM2B,TAOK3,SPDL1,APPL2,CDK5RAP2,RNASEH2B,ATAD5,LSM11,NSMCE2
2_Member	GO Biological Processes	GO:0007346	regulation of mitotic cell cycle	-11.8048	-8.63421	39/477	641,672,675,701,1062,1063,1111,2146,4041,4193,4288,4331,4683,5311,5728,5885,5962,6240,6790,7465,7508,8738,10385,26057,26058,26271,29117,50484,51053,51203,51347,54908,55198,55755,79621,79915,90806,134353,286053	BLM,BRCA1,BRCA2,BUB1B,CENPE,CENPF,CHEK1,EZH2,LRP5,MDM2,MKI67,MNAT1,NBN,PKD2,PTEN,RAD21,RDX,RRM1,AURKA,WEE1,XPC,CRADD,BTN2A2,ANKRD17,GIGYF2,FBXO5,BRD7,RRM2B,GMNN,NUSAP1,TAOK3,SPDL1,APPL2,CDK5RAP2,RNASEH2B,ATAD5,ANGEL2,LSM11,NSMCE2
2_Member	GO Biological Processes	GO:1901987	regulation of cell cycle phase transition	-10.3888	-7.36432	34/415	641,672,701,1062,1063,1111,2146,4193,4331,4683,5311,5728,5885,5962,6240,6790,7465,7508,8738,10385,26057,26058,26271,29117,50484,51347,54908,55198,55755,79621,79915,134353,286053,440275	BLM,BRCA1,BUB1B,CENPE,CENPF,CHEK1,EZH2,MDM2,MNAT1,NBN,PKD2,PTEN,RAD21,RDX,RRM1,AURKA,WEE1,XPC,CRADD,BTN2A2,ANKRD17,GIGYF2,FBXO5,BRD7,RRM2B,TAOK3,SPDL1,APPL2,CDK5RAP2,RNASEH2B,ATAD5,LSM11,NSMCE2,EIF2AK4
2_Member	GO Biological Processes	GO:0010948	negative regulation of cell cycle process	-9.27294	-6.45773	26/279	546,641,672,701,1063,1111,2146,4193,4683,5311,5728,5885,7465,7508,8467,8738,9031,10385,26058,26271,29117,51347,54908,55755,56890,440275	ATRX,BLM,BRCA1,BUB1B,CENPF,CHEK1,EZH2,MDM2,NBN,PKD2,PTEN,RAD21,WEE1,XPC,SMARCA5,CRADD,BAZ1B,BTN2A2,GIGYF2,FBXO5,BRD7,TAOK3,SPDL1,CDK5RAP2,MDM1,EIF2AK4
2_Member	GO Biological Processes	GO:0045786	negative regulation of cell cycle	-9.24303	-6.44041	30/366	546,641,672,701,836,1050,1063,1111,2146,4193,4683,5311,5728,5885,7465,7508,8467,8738,9031,10385,26058,26271,29117,51053,51347,54908,55755,56890,90806,440275	ATRX,BLM,BRCA1,BUB1B,CASP3,CEBPA,CENPF,CHEK1,EZH2,MDM2,NBN,PKD2,PTEN,RAD21,WEE1,XPC,SMARCA5,CRADD,BAZ1B,BTN2A2,GIGYF2,FBXO5,BRD7,GMNN,TAOK3,SPDL1,CDK5RAP2,MDM1,ANGEL2,EIF2AK4
2_Member	GO Biological Processes	GO:1901991	negative regulation of mitotic cell cycle phase transition	-8.2313	-5.56585	19/170	641,672,701,1063,1111,2146,4193,4683,5311,5728,5885,7465,8738,10385,26058,26271,29117,51347,54908	BLM,BRCA1,BUB1B,CENPF,CHEK1,EZH2,MDM2,NBN,PKD2,PTEN,RAD21,WEE1,CRADD,BTN2A2,GIGYF2,FBXO5,BRD7,TAOK3,SPDL1
2_Member	GO Biological Processes	GO:0045930	negative regulation of mitotic cell cycle	-7.83046	-5.23965	21/219	641,672,701,1063,1111,2146,4193,4683,5311,5728,5885,7465,7508,8738,10385,26058,26271,29117,51347,54908,90806	BLM,BRCA1,BUB1B,CENPF,CHEK1,EZH2,MDM2,NBN,PKD2,PTEN,RAD21,WEE1,XPC,CRADD,BTN2A2,GIGYF2,FBXO5,BRD7,TAOK3,SPDL1,ANGEL2
2_Member	GO Biological Processes	GO:1901988	negative regulation of cell cycle phase transition	-7.45833	-4.88979	21/230	641,672,701,1063,1111,2146,4193,4683,5311,5728,5885,7465,7508,8738,10385,26058,26271,29117,51347,54908,440275	BLM,BRCA1,BUB1B,CENPF,CHEK1,EZH2,MDM2,NBN,PKD2,PTEN,RAD21,WEE1,XPC,CRADD,BTN2A2,GIGYF2,FBXO5,BRD7,TAOK3,SPDL1,EIF2AK4
2_Member	GO Biological Processes	GO:2000045	regulation of G1/S transition of mitotic cell cycle	-5.65097	-3.38346	15/160	2146,4193,4331,5311,5728,5962,6240,7465,8738,10385,26057,26058,29117,55198,134353	EZH2,MDM2,MNAT1,PKD2,PTEN,RDX,RRM1,WEE1,CRADD,BTN2A2,ANKRD17,GIGYF2,BRD7,APPL2,LSM11
2_Member	GO Biological Processes	GO:1902806	regulation of cell cycle G1/S phase transition	-4.79619	-2.6825	15/188	2146,4193,4331,5311,5728,5962,6240,7465,8738,10385,26057,26058,29117,55198,134353	EZH2,MDM2,MNAT1,PKD2,PTEN,RDX,RRM1,WEE1,CRADD,BTN2A2,ANKRD17,GIGYF2,BRD7,APPL2,LSM11
2_Member	GO Biological Processes	GO:2000134	negative regulation of G1/S transition of mitotic cell cycle	-3.9916	-2.07095	9/86	2146,4193,5311,5728,7465,8738,10385,26058,29117	EZH2,MDM2,PKD2,PTEN,WEE1,CRADD,BTN2A2,GIGYF2,BRD7
2_Member	GO Biological Processes	GO:1902807	negative regulation of cell cycle G1/S phase transition	-3.59022	-1.78807	9/97	2146,4193,5311,5728,7465,8738,10385,26058,29117	EZH2,MDM2,PKD2,PTEN,WEE1,CRADD,BTN2A2,GIGYF2,BRD7
3_Summary	GO Biological Processes	GO:0006325	chromatin organization	-14.9364	-11.3679	48/569	546,672,1107,1111,2146,2186,3006,3008,3009,3017,3070,4297,4602,4676,6304,6596,6605,6830,8341,8365,8467,8535,8971,9031,9682,10664,10902,11011,11164,22992,23272,23304,23512,26240,29028,29855,50809,51317,54799,54904,55183,56254,56916,57798,79718,81550,254048,387893,641,4683,7153,10973,23310,23397,51203,1062,1063,6873,9014,51053,64105,64946	ATRX,BRCA1,CHD3,CHEK1,EZH2,BPTF,H1-2,H1-4,H1-5,H2BC5,HELLS,KMT2A,MYB,NAP1L4,SATB1,HLTF,SMARCE1,SUPT6H,H2BC15,H4C8,SMARCA5,CBX4,H1-10,BAZ1B,KDM4A,CTCF,BRD8,TLK2,NUDT5,KDM2A,TASOR,UBR2,SUZ12,FAM50B,ATAD2,UBN1,HP1BP3,PHF21A,MBTD1,NSD3,RIF1,RNF20,SMARCAD1,GATAD1,TBL1XR1,TDRD3,UBN2,KMT5A,BLM,NBN,TOP2A,ASCC3,NCAPD3,NCAPH,NUSAP1,CENPE,CENPF,TAF2,TAF1B,GMNN,CENPK,CENPH
3_Member	GO Biological Processes	GO:0006325	chromatin organization	-14.9364	-11.3679	48/569	546,672,1107,1111,2146,2186,3006,3008,3009,3017,3070,4297,4602,4676,6304,6596,6605,6830,8341,8365,8467,8535,8971,9031,9682,10664,10902,11011,11164,22992,23272,23304,23512,26240,29028,29855,50809,51317,54799,54904,55183,56254,56916,57798,79718,81550,254048,387893	ATRX,BRCA1,CHD3,CHEK1,EZH2,BPTF,H1-2,H1-4,H1-5,H2BC5,HELLS,KMT2A,MYB,NAP1L4,SATB1,HLTF,SMARCE1,SUPT6H,H2BC15,H4C8,SMARCA5,CBX4,H1-10,BAZ1B,KDM4A,CTCF,BRD8,TLK2,NUDT5,KDM2A,TASOR,UBR2,SUZ12,FAM50B,ATAD2,UBN1,HP1BP3,PHF21A,MBTD1,NSD3,RIF1,RNF20,SMARCAD1,GATAD1,TBL1XR1,TDRD3,UBN2,KMT5A
3_Member	GO Biological Processes	GO:0071103	DNA conformation change	-9.49543	-6.65389	28/314	546,641,1107,2146,3006,3008,3009,3017,3070,4676,4683,7153,8341,8365,8467,8971,10664,10973,23304,23310,23397,29855,50809,51203,55183,56916,254048,387893	ATRX,BLM,CHD3,EZH2,H1-2,H1-4,H1-5,H2BC5,HELLS,NAP1L4,NBN,TOP2A,H2BC15,H4C8,SMARCA5,H1-10,CTCF,ASCC3,UBR2,NCAPD3,NCAPH,UBN1,HP1BP3,NUSAP1,RIF1,SMARCAD1,UBN2,KMT5A
3_Member	GO Biological Processes	GO:0006323	DNA packaging	-9.32726	-6.49909	23/218	546,2146,3006,3008,3009,3017,3070,4676,7153,8341,8365,8467,8971,10664,23304,23310,23397,29855,50809,51203,55183,254048,387893	ATRX,EZH2,H1-2,H1-4,H1-5,H2BC5,HELLS,NAP1L4,TOP2A,H2BC15,H4C8,SMARCA5,H1-10,CTCF,UBR2,NCAPD3,NCAPH,UBN1,HP1BP3,NUSAP1,RIF1,UBN2,KMT5A
3_Member	GO Biological Processes	GO:0071824	protein-DNA complex subunit organization	-8.51002	-5.80849	23/240	546,1062,1063,2186,3006,3008,3009,3017,3070,4676,6605,6830,6873,8341,8365,8467,8971,9014,10664,50809,51053,64105,64946	ATRX,CENPE,CENPF,BPTF,H1-2,H1-4,H1-5,H2BC5,HELLS,NAP1L4,SMARCE1,SUPT6H,TAF2,H2BC15,H4C8,SMARCA5,H1-10,TAF1B,CTCF,HP1BP3,GMNN,CENPK,CENPH
3_Member	GO Biological Processes	GO:0006338	chromatin remodeling	-8.29799	-5.62204	24/267	546,1107,2186,3006,3008,3009,3017,3070,4602,4676,6304,6605,6830,8341,8365,8467,8971,9031,9682,10664,11164,50809,56916,57798	ATRX,CHD3,BPTF,H1-2,H1-4,H1-5,H2BC5,HELLS,MYB,NAP1L4,SATB1,SMARCE1,SUPT6H,H2BC15,H4C8,SMARCA5,H1-10,BAZ1B,KDM4A,CTCF,NUDT5,HP1BP3,SMARCAD1,GATAD1
3_Member	GO Biological Processes	GO:0006333	chromatin assembly or disassembly	-7.98364	-5.33593	20/195	546,1107,2146,3006,3008,3009,3017,3070,4676,6605,8341,8365,8467,8971,10664,23304,29855,50809,55183,254048	ATRX,CHD3,EZH2,H1-2,H1-4,H1-5,H2BC5,HELLS,NAP1L4,SMARCE1,H2BC15,H4C8,SMARCA5,H1-10,CTCF,UBR2,UBN1,HP1BP3,RIF1,UBN2
3_Member	GO Biological Processes	GO:0065004	protein-DNA complex assembly	-7.55023	-4.9744	19/187	546,1062,1063,3006,3008,3009,3017,3070,4676,6873,8341,8365,8467,8971,9014,50809,51053,64105,64946	ATRX,CENPE,CENPF,H1-2,H1-4,H1-5,H2BC5,HELLS,NAP1L4,TAF2,H2BC15,H4C8,SMARCA5,H1-10,TAF1B,HP1BP3,GMNN,CENPK,CENPH
3_Member	GO Biological Processes	GO:0031497	chromatin assembly	-7.26855	-4.73798	18/175	546,2146,3006,3008,3009,3017,3070,4676,8341,8365,8467,8971,10664,23304,29855,50809,55183,254048	ATRX,EZH2,H1-2,H1-4,H1-5,H2BC5,HELLS,NAP1L4,H2BC15,H4C8,SMARCA5,H1-10,CTCF,UBR2,UBN1,HP1BP3,RIF1,UBN2
3_Member	GO Biological Processes	GO:0034728	nucleosome organization	-5.11036	-2.93843	15/177	546,2186,3006,3008,3009,3017,4676,6605,6830,8341,8365,8467,8971,10664,50809	ATRX,BPTF,H1-2,H1-4,H1-5,H2BC5,NAP1L4,SMARCE1,SUPT6H,H2BC15,H4C8,SMARCA5,H1-10,CTCF,HP1BP3
3_Member	GO Biological Processes	GO:0006334	nucleosome assembly	-4.05299	-2.11454	11/125	546,3006,3008,3009,3017,4676,8341,8365,8467,8971,50809	ATRX,H1-2,H1-4,H1-5,H2BC5,NAP1L4,H2BC15,H4C8,SMARCA5,H1-10,HP1BP3
4_Summary	GO Biological Processes	GO:0000226	microtubule cytoskeleton organization	-13.1015	-9.70906	43/521	546,672,675,1062,1107,2011,2801,3832,4659,5108,5116,5311,6249,6790,6867,7405,7465,9662,9793,9851,9857,9897,10634,10735,11190,22974,22995,23015,23380,26271,51199,51203,54828,54908,55755,64946,79187,79648,79925,80817,84376,114791,259266,403,3091,4976,6652,7110,22858,26985,55686,92558,701,1894,79682,1063,3983,4647,4750,5728,9821,10254,22832,22863,54505,54806,55717,64105,84314,94241	ATRX,BRCA1,BRCA2,CENPE,CHD3,MARK2,GOLGA2,KIF11,PPP1R12A,PCM1,PCNT,PKD2,CLIP1,AURKA,TACC1,UVRAG,WEE1,CEP135,CKAP5,KIAA0753,CEP350,WASHC5,GAS2L1,STAG2,CEP250,TPX2,CEP152,GOLGA8A,SRGAP2,FBXO5,NIN,NUSAP1,BCAS3,SPDL1,CDK5RAP2,CENPH,FSD1,MCPH1,SPEF2,CEP44,HOOK3,TUBGCP5,ASPM,ARL3,HIF1A,OPA1,SORD,TMF1,CILK1,AP3M1,MREG,BICDL1,BUB1B,ECT2,CENPU,CENPF,ABLIM1,MYO7A,NEK1,PTEN,RB1CC1,STAM2,CEP162,ATG14,DHX29,AH…
4_Member	GO Biological Processes	GO:0000226	microtubule cytoskeleton organization	-13.1015	-9.70906	43/521	546,672,675,1062,1107,2011,2801,3832,4659,5108,5116,5311,6249,6790,6867,7405,7465,9662,9793,9851,9857,9897,10634,10735,11190,22974,22995,23015,23380,26271,51199,51203,54828,54908,55755,64946,79187,79648,79925,80817,84376,114791,259266	ATRX,BRCA1,BRCA2,CENPE,CHD3,MARK2,GOLGA2,KIF11,PPP1R12A,PCM1,PCNT,PKD2,CLIP1,AURKA,TACC1,UVRAG,WEE1,CEP135,CKAP5,KIAA0753,CEP350,WASHC5,GAS2L1,STAG2,CEP250,TPX2,CEP152,GOLGA8A,SRGAP2,FBXO5,NIN,NUSAP1,BCAS3,SPDL1,CDK5RAP2,CENPH,FSD1,MCPH1,SPEF2,CEP44,HOOK3,TUBGCP5,ASPM
4_Member	GO Biological Processes	GO:0007098	centrosome cycle	-12.4853	-9.18001	18/86	672,675,1107,2801,3832,4659,5108,5311,6790,7405,9662,9793,9851,11190,22995,51199,55755,80817	BRCA1,BRCA2,CHD3,GOLGA2,KIF11,PPP1R12A,PCM1,PKD2,AURKA,UVRAG,CEP135,CKAP5,KIAA0753,CEP250,CEP152,NIN,CDK5RAP2,CEP44
4_Member	GO Biological Processes	GO:0007017	microtubule-based process	-12.4173	-9.14984	52/763	403,546,672,675,1062,1107,2011,2801,3091,3832,4659,4976,5108,5116,5311,6249,6652,6790,6867,7110,7405,7465,9662,9793,9851,9857,9897,10634,10735,11190,22858,22974,22995,23015,23380,26271,26985,51199,51203,54828,54908,55686,55755,64946,79187,79648,79925,80817,84376,92558,114791,259266	ARL3,ATRX,BRCA1,BRCA2,CENPE,CHD3,MARK2,GOLGA2,HIF1A,KIF11,PPP1R12A,OPA1,PCM1,PCNT,PKD2,CLIP1,SORD,AURKA,TACC1,TMF1,UVRAG,WEE1,CEP135,CKAP5,KIAA0753,CEP350,WASHC5,GAS2L1,STAG2,CEP250,CILK1,TPX2,CEP152,GOLGA8A,SRGAP2,FBXO5,AP3M1,NIN,NUSAP1,BCAS3,SPDL1,MREG,CDK5RAP2,CENPH,FSD1,MCPH1,SPEF2,CEP44,HOOK3,BICDL1,TUBGCP5,ASPM
4_Member	GO Biological Processes	GO:0031023	microtubule organizing center organization	-12.2569	-9.02416	19/101	672,675,1107,2801,3832,4659,5108,5311,6790,7405,9662,9793,9851,11190,22995,51199,54828,55755,80817	BRCA1,BRCA2,CHD3,GOLGA2,KIF11,PPP1R12A,PCM1,PKD2,AURKA,UVRAG,CEP135,CKAP5,KIAA0753,CEP250,CEP152,NIN,BCAS3,CDK5RAP2,CEP44
4_Member	Canonical Pathways	M129	PID PLK1 PATHWAY	-8.52713	-5.80849	11/46	701,1062,1894,2801,4659,6790,7465,10735,22974,26271,79682	BUB1B,CENPE,ECT2,GOLGA2,PPP1R12A,AURKA,WEE1,STAG2,TPX2,FBXO5,CENPU
4_Member	GO Biological Processes	GO:0007051	spindle organization	-8.18631	-5.52982	18/153	546,1062,1107,2801,3832,5116,6790,6867,7405,9793,9897,10735,22974,23015,26271,64946,114791,259266	ATRX,CENPE,CHD3,GOLGA2,KIF11,PCNT,AURKA,TACC1,UVRAG,CKAP5,WASHC5,STAG2,TPX2,GOLGA8A,FBXO5,CENPH,TUBGCP5,ASPM
4_Member	GO Biological Processes	GO:0070925	organelle assembly	-6.55916	-4.11556	40/760	403,1062,1063,2801,3832,3983,4647,4750,5108,5116,5728,6790,7110,9662,9821,9851,9857,9897,10254,10735,11190,22832,22858,22863,22974,22995,23015,26271,54505,54806,55717,55755,64105,64946,79925,80817,84314,94241,114791,259266	ARL3,CENPE,CENPF,GOLGA2,KIF11,ABLIM1,MYO7A,NEK1,PCM1,PCNT,PTEN,AURKA,TMF1,CEP135,RB1CC1,KIAA0753,CEP350,WASHC5,STAM2,STAG2,CEP250,CEP162,CILK1,ATG14,TPX2,CEP152,GOLGA8A,FBXO5,DHX29,AHI1,WDR11,CDK5RAP2,CENPK,CENPH,SPEF2,CEP44,TMEM107,TP53INP1,TUBGCP5,ASPM
4_Member	GO Biological Processes	GO:1902850	microtubule cytoskeleton organization involved in mitosis	-6.46252	-4.05535	14/120	1062,2801,3832,5116,6790,6867,9793,10735,22974,51203,54908,55755,64946,79648	CENPE,GOLGA2,KIF11,PCNT,AURKA,TACC1,CKAP5,STAG2,TPX2,NUSAP1,SPDL1,CDK5RAP2,CENPH,MCPH1
4_Member	GO Biological Processes	GO:0140694	non-membrane-bounded organelle assembly	-4.79204	-2.68088	20/310	1062,1063,2801,3832,6790,9662,9851,9897,10735,22974,22995,23015,26271,54505,55755,64105,64946,80817,114791,259266	CENPE,CENPF,GOLGA2,KIF11,AURKA,CEP135,KIAA0753,WASHC5,STAG2,TPX2,CEP152,GOLGA8A,FBXO5,DHX29,CDK5RAP2,CENPK,CENPH,CEP44,TUBGCP5,ASPM
4_Member	GO Biological Processes	GO:0007052	mitotic spindle organization	-4.5574	-2.50297	10/91	1062,2801,3832,5116,6790,6867,9793,10735,22974,64946	CENPE,GOLGA2,KIF11,PCNT,AURKA,TACC1,CKAP5,STAG2,TPX2,CENPH
4_Member	GO Biological Processes	GO:0051225	spindle assembly	-4.47478	-2.43129	10/93	2801,3832,6790,9897,10735,22974,23015,26271,114791,259266	GOLGA2,KIF11,AURKA,WASHC5,STAG2,TPX2,GOLGA8A,FBXO5,TUBGCP5,ASPM
5_Summary	Reactome Gene Sets	R-HSA-194315	Signaling by Rho GTPases	-11.9916	-8.791	49/707	701,1062,1063,1123,1794,1894,2889,3017,3930,4659,4928,5062,5501,5783,6249,7112,7514,8334,8338,8341,8365,9318,9497,9644,9793,9824,10254,11329,23002,23074,23197,23365,23380,29843,51347,54908,55717,56254,64105,64946,79023,79180,79598,79682,79980,81704,91452,151246,348235	BUB1B,CENPE,CENPF,CHN1,DOCK2,ECT2,RAPGEF1,H2BC5,LBR,PPP1R12A,NUP98,PAK2,PPP1CC,PTPN13,CLIP1,TMPO,XPO1,H2AC6,H2AC20,H2BC15,H4C8,COPS2,SLC4A7,SH3PXD2A,CKAP5,ARHGAP11A,STAM2,STK38,DAAM1,UHRF1BP1L,FAF2,ARHGEF12,SRGAP2,SENP1,TAOK3,SPDL1,WDR11,RNF20,CENPK,CENPH,NUP37,EFHD2,CEP97,CENPU,DSN1,DOCK8,ACBD5,SGO2,SKA2
5_Member	Reactome Gene Sets	R-HSA-194315	Signaling by Rho GTPases	-11.9916	-8.791	49/707	701,1062,1063,1123,1794,1894,2889,3017,3930,4659,4928,5062,5501,5783,6249,7112,7514,8334,8338,8341,8365,9318,9497,9644,9793,9824,10254,11329,23002,23074,23197,23365,23380,29843,51347,54908,55717,56254,64105,64946,79023,79180,79598,79682,79980,81704,91452,151246,348235	BUB1B,CENPE,CENPF,CHN1,DOCK2,ECT2,RAPGEF1,H2BC5,LBR,PPP1R12A,NUP98,PAK2,PPP1CC,PTPN13,CLIP1,TMPO,XPO1,H2AC6,H2AC20,H2BC15,H4C8,COPS2,SLC4A7,SH3PXD2A,CKAP5,ARHGAP11A,STAM2,STK38,DAAM1,UHRF1BP1L,FAF2,ARHGEF12,SRGAP2,SENP1,TAOK3,SPDL1,WDR11,RNF20,CENPK,CENPH,NUP37,EFHD2,CEP97,CENPU,DSN1,DOCK8,ACBD5,SGO2,SKA2
5_Member	Reactome Gene Sets	R-HSA-9716542	Signaling by Rho GTPases, Miro GTPases and RHOBTB3	-11.6383	-8.49576	49/723	701,1062,1063,1123,1794,1894,2889,3017,3930,4659,4928,5062,5501,5783,6249,7112,7514,8334,8338,8341,8365,9318,9497,9644,9793,9824,10254,11329,23002,23074,23197,23365,23380,29843,51347,54908,55717,56254,64105,64946,79023,79180,79598,79682,79980,81704,91452,151246,348235	BUB1B,CENPE,CENPF,CHN1,DOCK2,ECT2,RAPGEF1,H2BC5,LBR,PPP1R12A,NUP98,PAK2,PPP1CC,PTPN13,CLIP1,TMPO,XPO1,H2AC6,H2AC20,H2BC15,H4C8,COPS2,SLC4A7,SH3PXD2A,CKAP5,ARHGAP11A,STAM2,STK38,DAAM1,UHRF1BP1L,FAF2,ARHGEF12,SRGAP2,SENP1,TAOK3,SPDL1,WDR11,RNF20,CENPK,CENPH,NUP37,EFHD2,CEP97,CENPU,DSN1,DOCK8,ACBD5,SGO2,SKA2
5_Member	Reactome Gene Sets	R-HSA-9012999	RHO GTPase cycle	-5.668	-3.39319	27/449	1123,1794,1894,2889,3930,5062,5783,7112,9318,9497,9644,9824,10254,11329,23002,23074,23197,23365,23380,29843,51347,55717,56254,79180,79598,81704,91452	CHN1,DOCK2,ECT2,RAPGEF1,LBR,PAK2,PTPN13,TMPO,COPS2,SLC4A7,SH3PXD2A,ARHGAP11A,STAM2,STK38,DAAM1,UHRF1BP1L,FAF2,ARHGEF12,SRGAP2,SENP1,TAOK3,WDR11,RNF20,EFHD2,CEP97,DOCK8,ACBD5
5_Member	Reactome Gene Sets	R-HSA-9013148	CDC42 GTPase cycle	-2.68364	-1.14381	10/155	1123,1894,3930,5062,7112,9644,23002,23365,23380,81704	CHN1,ECT2,LBR,PAK2,TMPO,SH3PXD2A,DAAM1,ARHGEF12,SRGAP2,DOCK8
5_Member	Reactome Gene Sets	R-HSA-8980692	RHOA GTPase cycle	-2.31857	-0.889713	9/147	1794,1894,3930,7112,9824,23002,23197,23365,91452	DOCK2,ECT2,LBR,TMPO,ARHGAP11A,DAAM1,FAF2,ARHGEF12,ACBD5
6_Summary	GO Biological Processes	GO:0010639	negative regulation of organelle organization	-10.8908	-7.79936	31/334	546,672,701,1063,1111,2067,2072,4331,4683,4976,5062,5885,5962,7153,8467,9031,10198,10449,22974,26271,26586,51474,54434,54464,54908,55755,56890,79598,84260,167227,201163,1062,4216,10664,23272,23397,55729,79648,286053,753,5728,7248,8780,8898,22876,23208,29103,51225,54828,55364,197358,253725,4041,4288,6790,51203,79677	ATRX,BRCA1,BUB1B,CENPF,CHEK1,ERCC1,ERCC4,MNAT1,NBN,OPA1,PAK2,RAD21,RDX,TOP2A,SMARCA5,BAZ1B,MPHOSPH9,ACAA2,TPX2,FBXO5,CKAP2,LIMA1,SSH1,XRN1,SPDL1,CDK5RAP2,MDM1,CEP97,TCHP,DCP2,FLCN,CENPE,MAP3K4,CTCF,TASOR,NCAPH,ATF7IP,MCPH1,NSMCE2,LDLRAD4,PTEN,TSC1,RIOK3,MTMR2,INPP5F,SYT11,DNAJC15,ABI3,BCAS3,IMPACT,NLRC3,WASHC2C,LRP5,MKI67,AURKA,NUSAP1,SMC6
6_Member	GO Biological Processes	GO:0010639	negative regulation of organelle organization	-10.8908	-7.79936	31/334	546,672,701,1063,1111,2067,2072,4331,4683,4976,5062,5885,5962,7153,8467,9031,10198,10449,22974,26271,26586,51474,54434,54464,54908,55755,56890,79598,84260,167227,201163	ATRX,BRCA1,BUB1B,CENPF,CHEK1,ERCC1,ERCC4,MNAT1,NBN,OPA1,PAK2,RAD21,RDX,TOP2A,SMARCA5,BAZ1B,MPHOSPH9,ACAA2,TPX2,FBXO5,CKAP2,LIMA1,SSH1,XRN1,SPDL1,CDK5RAP2,MDM1,CEP97,TCHP,DCP2,FLCN
6_Member	GO Biological Processes	GO:0033044	regulation of chromosome organization	-10.302	-7.31703	24/213	546,701,1062,1063,2067,2072,4216,4331,4683,5885,7153,8467,9031,10664,23272,23397,26271,54464,54908,55729,55755,79648,167227,286053	ATRX,BUB1B,CENPE,CENPF,ERCC1,ERCC4,MAP3K4,MNAT1,NBN,RAD21,TOP2A,SMARCA5,BAZ1B,CTCF,TASOR,NCAPH,FBXO5,XRN1,SPDL1,ATF7IP,CDK5RAP2,MCPH1,DCP2,NSMCE2
6_Member	GO Biological Processes	GO:2001251	negative regulation of chromosome organization	-10.2102	-7.24374	15/75	546,701,1063,2067,2072,4331,4683,5885,7153,8467,9031,26271,54464,54908,167227	ATRX,BUB1B,CENPF,ERCC1,ERCC4,MNAT1,NBN,RAD21,TOP2A,SMARCA5,BAZ1B,FBXO5,XRN1,SPDL1,DCP2
6_Member	GO Biological Processes	GO:0051129	negative regulation of cellular component organization	-9.77438	-6.82564	44/684	546,672,701,753,1063,1111,2067,2072,4331,4683,4976,5062,5728,5885,5962,7153,7248,8467,8780,8898,9031,10198,10449,22876,22974,23208,26271,26586,29103,51225,51474,54434,54464,54828,54908,55364,55755,56890,79598,84260,167227,197358,201163,253725	ATRX,BRCA1,BUB1B,LDLRAD4,CENPF,CHEK1,ERCC1,ERCC4,MNAT1,NBN,OPA1,PAK2,PTEN,RAD21,RDX,TOP2A,TSC1,SMARCA5,RIOK3,MTMR2,BAZ1B,MPHOSPH9,ACAA2,INPP5F,TPX2,SYT11,FBXO5,CKAP2,DNAJC15,ABI3,LIMA1,SSH1,XRN1,BCAS3,SPDL1,IMPACT,CDK5RAP2,MDM1,CEP97,TCHP,DCP2,NLRC3,FLCN,WASHC2C
6_Member	GO Biological Processes	GO:0007088	regulation of mitotic nuclear division	-5.27693	-3.06378	12/111	701,1063,1111,4041,4288,5885,6790,26271,51203,54908,55755,286053	BUB1B,CENPF,CHEK1,LRP5,MKI67,RAD21,AURKA,FBXO5,NUSAP1,SPDL1,CDK5RAP2,NSMCE2
6_Member	GO Biological Processes	GO:0051983	regulation of chromosome segregation	-4.5574	-2.50297	10/91	701,1062,1063,4288,5885,26271,54908,55755,79677,286053	BUB1B,CENPE,CENPF,MKI67,RAD21,FBXO5,SPDL1,CDK5RAP2,SMC6,NSMCE2
6_Member	GO Biological Processes	GO:0030071	regulation of mitotic metaphase/anaphase transition	-4.3626	-2.34633	8/60	701,1062,1063,5885,26271,54908,55755,286053	BUB1B,CENPE,CENPF,RAD21,FBXO5,SPDL1,CDK5RAP2,NSMCE2
6_Member	GO Biological Processes	GO:0051783	regulation of nuclear division	-4.28681	-2.27658	12/139	701,1063,1111,4041,4288,5885,6790,26271,51203,54908,55755,286053	BUB1B,CENPF,CHEK1,LRP5,MKI67,RAD21,AURKA,FBXO5,NUSAP1,SPDL1,CDK5RAP2,NSMCE2
6_Member	GO Biological Processes	GO:1902099	regulation of metaphase/anaphase transition of cell cycle	-4.20723	-2.21322	8/63	701,1062,1063,5885,26271,54908,55755,286053	BUB1B,CENPE,CENPF,RAD21,FBXO5,SPDL1,CDK5RAP2,NSMCE2
6_Member	GO Biological Processes	GO:0010965	regulation of mitotic sister chromatid separation	-4.10862	-2.1511	8/65	701,1062,1063,5885,26271,54908,55755,286053	BUB1B,CENPE,CENPF,RAD21,FBXO5,SPDL1,CDK5RAP2,NSMCE2
6_Member	GO Biological Processes	GO:0045839	negative regulation of mitotic nuclear division	-4.0968	-2.1461	6/34	701,1063,1111,5885,26271,54908	BUB1B,CENPF,CHEK1,RAD21,FBXO5,SPDL1
6_Member	GO Biological Processes	GO:0033045	regulation of sister chromatid segregation	-3.79106	-1.94543	8/72	701,1062,1063,5885,26271,54908,55755,286053	BUB1B,CENPE,CENPF,RAD21,FBXO5,SPDL1,CDK5RAP2,NSMCE2
6_Member	GO Biological Processes	GO:1905818	regulation of chromosome separation	-3.79106	-1.94543	8/72	701,1062,1063,5885,26271,54908,55755,286053	BUB1B,CENPE,CENPF,RAD21,FBXO5,SPDL1,CDK5RAP2,NSMCE2
6_Member	GO Biological Processes	GO:0045841	negative regulation of mitotic metaphase/anaphase transition	-3.67837	-1.8606	5/26	701,1063,5885,26271,54908	BUB1B,CENPF,RAD21,FBXO5,SPDL1
6_Member	GO Biological Processes	GO:0051784	negative regulation of nuclear division	-3.62829	-1.81816	6/41	701,1063,1111,5885,26271,54908	BUB1B,CENPF,CHEK1,RAD21,FBXO5,SPDL1
6_Member	GO Biological Processes	GO:1902100	negative regulation of metaphase/anaphase transition of cell cycle	-3.51949	-1.73391	5/28	701,1063,5885,26271,54908	BUB1B,CENPF,RAD21,FBXO5,SPDL1
6_Member	GO Biological Processes	GO:0033046	negative regulation of sister chromatid segregation	-3.44505	-1.69637	5/29	701,1063,5885,26271,54908	BUB1B,CENPF,RAD21,FBXO5,SPDL1
6_Member	GO Biological Processes	GO:0033048	negative regulation of mitotic sister chromatid segregation	-3.44505	-1.69637	5/29	701,1063,5885,26271,54908	BUB1B,CENPF,RAD21,FBXO5,SPDL1
6_Member	GO Biological Processes	GO:2000816	negative regulation of mitotic sister chromatid separation	-3.44505	-1.69637	5/29	701,1063,5885,26271,54908	BUB1B,CENPF,RAD21,FBXO5,SPDL1
6_Member	GO Biological Processes	GO:0033047	regulation of mitotic sister chromatid segregation	-3.34922	-1.6299	6/46	701,1063,5885,26271,54908,55755	BUB1B,CENPF,RAD21,FBXO5,SPDL1,CDK5RAP2
6_Member	GO Biological Processes	GO:0051985	negative regulation of chromosome segregation	-3.30495	-1.59575	5/31	701,1063,5885,26271,54908	BUB1B,CENPF,RAD21,FBXO5,SPDL1
6_Member	GO Biological Processes	GO:1905819	negative regulation of chromosome separation	-3.30495	-1.59575	5/31	701,1063,5885,26271,54908	BUB1B,CENPF,RAD21,FBXO5,SPDL1
6_Member	WikiPathways	WP4240	Regulation of sister chromatid separation at the metaphase-anaphase transition	-2.34078	-0.904182	3/16	701,1062,5885	BUB1B,CENPE,RAD21
7_Summary	GO Biological Processes	GO:0080135	regulation of cellular response to stress	-10.671	-7.60302	46/692	406,672,1111,1719,2067,2072,2475,2530,3091,4077,4193,4216,4976,5728,5911,5978,6659,7187,7248,8087,8505,9821,10314,10550,10902,10955,22876,23043,23376,26191,26271,27347,29108,51225,51347,54799,54832,55183,55801,79621,79915,84717,84766,149628,151987,387893	ARNTL,BRCA1,CHEK1,DHFR,ERCC1,ERCC4,MTOR,FUT8,HIF1A,NBR1,MDM2,MAP3K4,OPA1,PTEN,RAP2A,REST,SOX4,TRAF3,TSC1,FXR1,PARG,RB1CC1,LANCL1,ARL6IP5,BRD8,SERINC3,INPP5F,TNIK,UFL1,PTPN22,FBXO5,STK39,PYCARD,ABI3,TAOK3,MBTD1,VPS13C,RIF1,IL26,RNASEH2B,ATAD5,HDGFL2,CRACR2A,PYHIN1,PPP4R2,KMT5A
7_Member	GO Biological Processes	GO:0080135	regulation of cellular response to stress	-10.671	-7.60302	46/692	406,672,1111,1719,2067,2072,2475,2530,3091,4077,4193,4216,4976,5728,5911,5978,6659,7187,7248,8087,8505,9821,10314,10550,10902,10955,22876,23043,23376,26191,26271,27347,29108,51225,51347,54799,54832,55183,55801,79621,79915,84717,84766,149628,151987,387893	ARNTL,BRCA1,CHEK1,DHFR,ERCC1,ERCC4,MTOR,FUT8,HIF1A,NBR1,MDM2,MAP3K4,OPA1,PTEN,RAP2A,REST,SOX4,TRAF3,TSC1,FXR1,PARG,RB1CC1,LANCL1,ARL6IP5,BRD8,SERINC3,INPP5F,TNIK,UFL1,PTPN22,FBXO5,STK39,PYCARD,ABI3,TAOK3,MBTD1,VPS13C,RIF1,IL26,RNASEH2B,ATAD5,HDGFL2,CRACR2A,PYHIN1,PPP4R2,KMT5A
7_Member	GO Biological Processes	GO:2001020	regulation of response to DNA damage stimulus	-5.10614	-2.93843	18/246	672,1111,2067,2072,4193,6659,8087,8505,10902,26271,54799,55183,79621,79915,84717,149628,151987,387893	BRCA1,CHEK1,ERCC1,ERCC4,MDM2,SOX4,FXR1,PARG,BRD8,FBXO5,MBTD1,RIF1,RNASEH2B,ATAD5,HDGFL2,PYHIN1,PPP4R2,KMT5A
7_Member	GO Biological Processes	GO:2001021	negative regulation of response to DNA damage stimulus	-2.05947	-0.704892	6/82	2067,2072,4193,26271,55183,79915	ERCC1,ERCC4,MDM2,FBXO5,RIF1,ATAD5
8_Summary	GO Biological Processes	GO:0006974	cellular response to DNA damage stimulus	-10.3186	-7.31703	46/709	546,641,672,675,836,867,1111,1493,2067,2072,4193,4331,4683,5885,5887,6240,7153,7405,7508,8505,8738,9031,9665,10010,10463,10714,10973,11011,22938,22992,23376,26058,29108,50484,51347,55183,56916,63901,79677,79915,80010,92667,221120,286053,375757,440275,1063,2146,3070,7084,10664,23304,55729,57683,399687,8365	ATRX,BLM,BRCA1,BRCA2,CASP3,CBL,CHEK1,CTLA4,ERCC1,ERCC4,MDM2,MNAT1,NBN,RAD21,RAD23B,RRM1,TOP2A,UVRAG,XPC,PARG,CRADD,BAZ1B,MARF1,TANK,SLC30A9,POLD3,ASCC3,TLK2,SNW1,KDM2A,UFL1,GIGYF2,PYCARD,RRM2B,TAOK3,RIF1,SMARCAD1,FAM111A,SMC6,ATAD5,RMI1,MGME1,ALKBH3,NSMCE2,SWI5,EIF2AK4,CENPF,EZH2,HELLS,TK2,CTCF,UBR2,ATF7IP,ZDBF2,MYO18A,H4C8
8_Member	GO Biological Processes	GO:0006974	cellular response to DNA damage stimulus	-10.3186	-7.31703	46/709	546,641,672,675,836,867,1111,1493,2067,2072,4193,4331,4683,5885,5887,6240,7153,7405,7508,8505,8738,9031,9665,10010,10463,10714,10973,11011,22938,22992,23376,26058,29108,50484,51347,55183,56916,63901,79677,79915,80010,92667,221120,286053,375757,440275	ATRX,BLM,BRCA1,BRCA2,CASP3,CBL,CHEK1,CTLA4,ERCC1,ERCC4,MDM2,MNAT1,NBN,RAD21,RAD23B,RRM1,TOP2A,UVRAG,XPC,PARG,CRADD,BAZ1B,MARF1,TANK,SLC30A9,POLD3,ASCC3,TLK2,SNW1,KDM2A,UFL1,GIGYF2,PYCARD,RRM2B,TAOK3,RIF1,SMARCAD1,FAM111A,SMC6,ATAD5,RMI1,MGME1,ALKBH3,NSMCE2,SWI5,EIF2AK4
8_Member	GO Biological Processes	GO:0006259	DNA metabolic process	-8.89604	-6.11756	43/703	546,641,672,675,1063,1111,2067,2072,2146,3070,4331,4683,5885,5887,6240,7084,7153,7405,7508,8505,9665,10463,10664,10714,10973,22992,23304,23376,50484,51347,55183,55729,56916,57683,63901,79677,79915,80010,92667,221120,286053,375757,399687	ATRX,BLM,BRCA1,BRCA2,CENPF,CHEK1,ERCC1,ERCC4,EZH2,HELLS,MNAT1,NBN,RAD21,RAD23B,RRM1,TK2,TOP2A,UVRAG,XPC,PARG,MARF1,SLC30A9,CTCF,POLD3,ASCC3,KDM2A,UBR2,UFL1,RRM2B,TAOK3,RIF1,ATF7IP,SMARCAD1,ZDBF2,FAM111A,SMC6,ATAD5,RMI1,MGME1,ALKBH3,NSMCE2,SWI5,MYO18A
8_Member	GO Biological Processes	GO:0006281	DNA repair	-7.86194	-5.25561	32/469	546,641,672,675,1111,2067,2072,4331,4683,5885,5887,6240,7405,7508,8505,9665,10463,10714,10973,22992,23376,50484,51347,55183,56916,63901,79677,80010,92667,221120,286053,375757	ATRX,BLM,BRCA1,BRCA2,CHEK1,ERCC1,ERCC4,MNAT1,NBN,RAD21,RAD23B,RRM1,UVRAG,XPC,PARG,MARF1,SLC30A9,POLD3,ASCC3,KDM2A,UFL1,RRM2B,TAOK3,RIF1,SMARCAD1,FAM111A,SMC6,RMI1,MGME1,ALKBH3,NSMCE2,SWI5
8_Member	GO Biological Processes	GO:0000722	telomere maintenance via recombination	-5.10168	-2.93684	5/14	675,2067,2072,79677,286053	BRCA2,ERCC1,ERCC4,SMC6,NSMCE2
8_Member	GO Biological Processes	GO:0006302	double-strand break repair	-4.66151	-2.5732	15/193	641,672,675,2067,2072,4683,5885,7405,9665,22992,56916,79677,80010,286053,375757	BLM,BRCA1,BRCA2,ERCC1,ERCC4,NBN,RAD21,UVRAG,MARF1,KDM2A,SMARCAD1,SMC6,RMI1,NSMCE2,SWI5
8_Member	GO Biological Processes	GO:0006312	mitotic recombination	-4.25944	-2.25714	5/20	675,2067,2072,79677,286053	BRCA2,ERCC1,ERCC4,SMC6,NSMCE2
8_Member	GO Biological Processes	GO:0000724	double-strand break repair via homologous recombination	-4.09311	-2.1461	10/103	641,672,675,2072,4683,5885,79677,80010,286053,375757	BLM,BRCA1,BRCA2,ERCC4,NBN,RAD21,SMC6,RMI1,NSMCE2,SWI5
8_Member	GO Biological Processes	GO:0000725	recombinational repair	-4.02246	-2.09075	10/105	641,672,675,2072,4683,5885,79677,80010,286053,375757	BLM,BRCA1,BRCA2,ERCC4,NBN,RAD21,SMC6,RMI1,NSMCE2,SWI5
8_Member	GO Biological Processes	GO:0032200	telomere organization	-3.85321	-1.99014	10/110	641,675,2067,2072,2146,4683,8365,55183,79677,286053	BLM,BRCA2,ERCC1,ERCC4,EZH2,NBN,H4C8,RIF1,SMC6,NSMCE2
8_Member	GO Biological Processes	GO:0000723	telomere maintenance	-3.50998	-1.72844	8/79	641,675,2067,2072,4683,55183,79677,286053	BLM,BRCA2,ERCC1,ERCC4,NBN,RIF1,SMC6,NSMCE2
8_Member	GO Biological Processes	GO:0006310	DNA recombination	-3.4538	-1.69818	14/221	641,672,675,2067,2072,4683,5885,7153,23304,79677,79915,80010,286053,375757	BLM,BRCA1,BRCA2,ERCC1,ERCC4,NBN,RAD21,TOP2A,UBR2,SMC6,ATAD5,RMI1,NSMCE2,SWI5
9_Summary	GO Biological Processes	GO:0000280	nuclear division	-9.72083	-6.78912	28/307	675,701,1062,2072,2801,3832,5885,6790,7153,9665,9897,10735,22974,23304,23310,23397,26271,29988,51203,54908,64105,79980,80010,80218,151246,192670,259266,387893,4976,546,2067,4683,114791,56916	BRCA2,BUB1B,CENPE,ERCC4,GOLGA2,KIF11,RAD21,AURKA,TOP2A,MARF1,WASHC5,STAG2,TPX2,UBR2,NCAPD3,NCAPH,FBXO5,SLC2A8,NUSAP1,SPDL1,CENPK,DSN1,RMI1,NAA50,SGO2,AGO4,ASPM,KMT5A,OPA1,ATRX,ERCC1,NBN,TUBGCP5,SMARCAD1
9_Member	GO Biological Processes	GO:0000280	nuclear division	-9.72083	-6.78912	28/307	675,701,1062,2072,2801,3832,5885,6790,7153,9665,9897,10735,22974,23304,23310,23397,26271,29988,51203,54908,64105,79980,80010,80218,151246,192670,259266,387893	BRCA2,BUB1B,CENPE,ERCC4,GOLGA2,KIF11,RAD21,AURKA,TOP2A,MARF1,WASHC5,STAG2,TPX2,UBR2,NCAPD3,NCAPH,FBXO5,SLC2A8,NUSAP1,SPDL1,CENPK,DSN1,RMI1,NAA50,SGO2,AGO4,ASPM,KMT5A
9_Member	GO Biological Processes	GO:0048285	organelle fission	-9.59992	-6.71302	29/332	675,701,1062,2072,2801,3832,4976,5885,6790,7153,9665,9897,10735,22974,23304,23310,23397,26271,29988,51203,54908,64105,79980,80010,80218,151246,192670,259266,387893	BRCA2,BUB1B,CENPE,ERCC4,GOLGA2,KIF11,OPA1,RAD21,AURKA,TOP2A,MARF1,WASHC5,STAG2,TPX2,UBR2,NCAPD3,NCAPH,FBXO5,SLC2A8,NUSAP1,SPDL1,CENPK,DSN1,RMI1,NAA50,SGO2,AGO4,ASPM,KMT5A
9_Member	GO Biological Processes	GO:1903046	meiotic cell cycle process	-8.75744	-6.01282	20/176	546,675,701,2067,2072,2801,5885,6790,7153,9665,9897,23304,23310,23397,26271,29988,80010,151246,192670,259266	ATRX,BRCA2,BUB1B,ERCC1,ERCC4,GOLGA2,RAD21,AURKA,TOP2A,MARF1,WASHC5,UBR2,NCAPD3,NCAPH,FBXO5,SLC2A8,RMI1,SGO2,AGO4,ASPM
9_Member	GO Biological Processes	GO:0051321	meiotic cell cycle	-7.94738	-5.3167	22/236	546,675,701,2067,2072,2801,4683,5885,6790,7153,9665,9897,23304,23310,23397,26271,29988,80010,114791,151246,192670,259266	ATRX,BRCA2,BUB1B,ERCC1,ERCC4,GOLGA2,NBN,RAD21,AURKA,TOP2A,MARF1,WASHC5,UBR2,NCAPD3,NCAPH,FBXO5,SLC2A8,RMI1,TUBGCP5,SGO2,AGO4,ASPM
9_Member	GO Biological Processes	GO:0140013	meiotic nuclear division	-7.10662	-4.61727	17/160	675,701,2072,2801,5885,6790,7153,9665,9897,23304,23397,26271,29988,80010,151246,192670,259266	BRCA2,BUB1B,ERCC4,GOLGA2,RAD21,AURKA,TOP2A,MARF1,WASHC5,UBR2,NCAPH,FBXO5,SLC2A8,RMI1,SGO2,AGO4,ASPM
9_Member	GO Biological Processes	GO:0061982	meiosis I cell cycle process	-4.7109	-2.61463	12/126	675,2067,2072,5885,6790,7153,23304,26271,29988,80010,151246,192670	BRCA2,ERCC1,ERCC4,RAD21,AURKA,TOP2A,UBR2,FBXO5,SLC2A8,RMI1,SGO2,AGO4
9_Member	GO Biological Processes	GO:0007127	meiosis I	-4.08458	-2.14101	11/124	675,2072,5885,6790,7153,23304,26271,29988,80010,151246,192670	BRCA2,ERCC4,RAD21,AURKA,TOP2A,UBR2,FBXO5,SLC2A8,RMI1,SGO2,AGO4
9_Member	GO Biological Processes	GO:0051304	chromosome separation	-3.51949	-1.73391	5/28	2072,7153,23397,56916,80010	ERCC4,TOP2A,NCAPH,SMARCAD1,RMI1
9_Member	GO Biological Processes	GO:0045132	meiotic chromosome segregation	-3.0328	-1.40793	8/93	701,2072,5885,7153,23397,80010,151246,192670	BUB1B,ERCC4,RAD21,TOP2A,NCAPH,RMI1,SGO2,AGO4
9_Member	GO Biological Processes	GO:0070192	chromosome organization involved in meiotic cell cycle	-3.03043	-1.40703	7/72	546,701,5885,23310,23397,151246,192670	ATRX,BUB1B,RAD21,NCAPD3,NCAPH,SGO2,AGO4
9_Member	GO Biological Processes	GO:0051307	meiotic chromosome separation	-3.01512	-1.3976	4/21	2072,7153,23397,80010	ERCC4,TOP2A,NCAPH,RMI1
9_Member	GO Biological Processes	GO:0000712	resolution of meiotic recombination intermediates	-2.26342	-0.851234	3/17	2072,7153,80010	ERCC4,TOP2A,RMI1
9_Member	GO Biological Processes	GO:0007131	reciprocal meiotic recombination	-2.17799	-0.786245	5/55	2072,5885,7153,23304,80010	ERCC4,RAD21,TOP2A,UBR2,RMI1
9_Member	GO Biological Processes	GO:0140527	reciprocal homologous recombination	-2.17799	-0.786245	5/55	2072,5885,7153,23304,80010	ERCC4,RAD21,TOP2A,UBR2,RMI1
9_Member	GO Biological Processes	GO:0035825	homologous recombination	-2.11274	-0.741944	5/57	2072,5885,7153,23304,80010	ERCC4,RAD21,TOP2A,UBR2,RMI1
10_Summary	Reactome Gene Sets	R-HSA-2990846	SUMOylation	-9.02533	-6.23495	21/188	641,672,1107,4193,4928,5885,6095,6304,6790,7153,7421,7508,8365,8535,10521,10735,23512,29843,79023,79677,286053	BLM,BRCA1,CHD3,MDM2,NUP98,RAD21,RORA,SATB1,AURKA,TOP2A,VDR,XPC,H4C8,CBX4,DDX17,STAG2,SUZ12,SENP1,NUP37,SMC6,NSMCE2
10_Member	Reactome Gene Sets	R-HSA-2990846	SUMOylation	-9.02533	-6.23495	21/188	641,672,1107,4193,4928,5885,6095,6304,6790,7153,7421,7508,8365,8535,10521,10735,23512,29843,79023,79677,286053	BLM,BRCA1,CHD3,MDM2,NUP98,RAD21,RORA,SATB1,AURKA,TOP2A,VDR,XPC,H4C8,CBX4,DDX17,STAG2,SUZ12,SENP1,NUP37,SMC6,NSMCE2
10_Member	Reactome Gene Sets	R-HSA-3108232	SUMO E3 ligases SUMOylate target proteins	-8.50196	-5.80849	20/182	641,672,1107,4193,4928,5885,6095,6304,6790,7153,7421,7508,8365,8535,10521,10735,23512,79023,79677,286053	BLM,BRCA1,CHD3,MDM2,NUP98,RAD21,RORA,SATB1,AURKA,TOP2A,VDR,XPC,H4C8,CBX4,DDX17,STAG2,SUZ12,NUP37,SMC6,NSMCE2
10_Member	Reactome Gene Sets	R-HSA-3108214	SUMOylation of DNA damage response and repair proteins	-5.20771	-3.01636	10/77	641,672,4928,5885,7508,8535,10735,79023,79677,286053	BLM,BRCA1,NUP98,RAD21,XPC,CBX4,STAG2,NUP37,SMC6,NSMCE2
10_Member	Reactome Gene Sets	R-HSA-4551638	SUMOylation of chromatin organization proteins	-3.06681	-1.4294	7/71	1107,4928,6304,8365,8535,23512,79023	CHD3,NUP98,SATB1,H4C8,CBX4,SUZ12,NUP37
11_Summary	Reactome Gene Sets	R-HSA-73894	DNA Repair	-8.85773	-6.09083	28/335	641,672,675,1111,2067,2072,3017,4331,4683,5887,6917,7508,8334,8338,8341,8365,8467,8505,9031,9318,9682,10714,10973,55183,55215,80010,151987,221120,1107,2475,2936,3725,4193,5728,6790,6873,7029,7248,7296,8738,22974,29117,50484,94241,117584,192670,387893,1063,5885,6240,26271,51347,79621,79915,836,79648,546,26058,440275,701,54908,5601,7979,7465	BLM,BRCA1,BRCA2,CHEK1,ERCC1,ERCC4,H2BC5,MNAT1,NBN,RAD23B,TCEA1,XPC,H2AC6,H2AC20,H2BC15,H4C8,SMARCA5,PARG,BAZ1B,COPS2,KDM4A,POLD3,ASCC3,RIF1,FANCI,RMI1,PPP4R2,ALKBH3,CHD3,MTOR,GSR,JUN,MDM2,PTEN,AURKA,TAF2,TFDP2,TSC1,TXNRD1,CRADD,TPX2,BRD7,RRM2B,TP53INP1,RFFL,AGO4,KMT5A,CENPF,RAD21,RRM1,FBXO5,TAOK3,RNASEH2B,ATAD5,CASP3,MCPH1,ATRX,GIGYF2,EIF2AK4,BUB1B,SPDL1,MAPK9,SEM1,WEE1
11_Member	Reactome Gene Sets	R-HSA-73894	DNA Repair	-8.85773	-6.09083	28/335	641,672,675,1111,2067,2072,3017,4331,4683,5887,6917,7508,8334,8338,8341,8365,8467,8505,9031,9318,9682,10714,10973,55183,55215,80010,151987,221120	BLM,BRCA1,BRCA2,CHEK1,ERCC1,ERCC4,H2BC5,MNAT1,NBN,RAD23B,TCEA1,XPC,H2AC6,H2AC20,H2BC15,H4C8,SMARCA5,PARG,BAZ1B,COPS2,KDM4A,POLD3,ASCC3,RIF1,FANCI,RMI1,PPP4R2,ALKBH3
11_Member	Reactome Gene Sets	R-HSA-3700989	Transcriptional Regulation by TP53	-7.44249	-4.88114	27/365	641,672,1107,1111,2475,2936,3725,4193,4331,4683,5728,6790,6873,6917,7029,7248,7296,8738,22974,29117,50484,55215,80010,94241,117584,192670,387893	BLM,BRCA1,CHD3,CHEK1,MTOR,GSR,JUN,MDM2,MNAT1,NBN,PTEN,AURKA,TAF2,TCEA1,TFDP2,TSC1,TXNRD1,CRADD,TPX2,BRD7,RRM2B,FANCI,RMI1,TP53INP1,RFFL,AGO4,KMT5A
11_Member	Reactome Gene Sets	R-HSA-5693532	DNA Double-Strand Break Repair	-6.83459	-4.36872	17/167	641,672,675,1111,2067,2072,3017,4683,8341,8365,8467,9031,9682,10714,55183,80010,151987	BLM,BRCA1,BRCA2,CHEK1,ERCC1,ERCC4,H2BC5,NBN,H2BC15,H4C8,SMARCA5,BAZ1B,KDM4A,POLD3,RIF1,RMI1,PPP4R2
11_Member	GO Biological Processes	GO:1902749	regulation of cell cycle G2/M phase transition	-6.20255	-3.83359	13/108	641,672,1063,1111,4683,5885,6240,6790,26271,50484,51347,79621,79915	BLM,BRCA1,CENPF,CHEK1,NBN,RAD21,RRM1,AURKA,FBXO5,RRM2B,TAOK3,RNASEH2B,ATAD5
11_Member	GO Biological Processes	GO:0010389	regulation of G2/M transition of mitotic cell cycle	-5.90067	-3.60626	12/97	641,672,1063,1111,4683,5885,6240,6790,26271,50484,51347,79621	BLM,BRCA1,CENPF,CHEK1,NBN,RAD21,RRM1,AURKA,FBXO5,RRM2B,TAOK3,RNASEH2B
11_Member	Reactome Gene Sets	R-HSA-5633007	Regulation of TP53 Activity	-5.65097	-3.38346	15/160	641,672,1107,1111,2475,4193,4683,6790,6873,22974,29117,80010,94241,117584,387893	BLM,BRCA1,CHD3,CHEK1,MTOR,MDM2,NBN,AURKA,TAF2,TPX2,BRD7,RMI1,TP53INP1,RFFL,KMT5A
11_Member	WikiPathways	WP3959	DNA IR-double strand breaks and cellular response via ATM	-5.59301	-3.33268	9/55	641,672,675,836,1111,4193,4683,55183,79648	BLM,BRCA1,BRCA2,CASP3,CHEK1,MDM2,NBN,RIF1,MCPH1
11_Member	Reactome Gene Sets	R-HSA-5693567	HDR through Homologous Recombination (HRR) or Single Strand Annealing (SSA)	-5.21345	-3.01636	13/132	641,672,675,1111,2067,2072,3017,4683,8341,8365,10714,80010,151987	BLM,BRCA1,BRCA2,CHEK1,ERCC1,ERCC4,H2BC5,NBN,H2BC15,H4C8,POLD3,RMI1,PPP4R2
11_Member	GO Biological Processes	GO:0042770	signal transduction in response to DNA damage	-5.17731	-2.98899	13/133	546,641,672,675,1111,4193,4683,7508,8738,26058,51347,79915,440275	ATRX,BLM,BRCA1,BRCA2,CHEK1,MDM2,NBN,XPC,CRADD,GIGYF2,TAOK3,ATAD5,EIF2AK4
11_Member	GO Biological Processes	GO:0007093	mitotic cell cycle checkpoint signaling	-5.1168	-2.94037	12/115	641,672,701,1063,1111,4193,4683,7508,8738,26058,51347,54908	BLM,BRCA1,BUB1B,CENPF,CHEK1,MDM2,NBN,XPC,CRADD,GIGYF2,TAOK3,SPDL1
11_Member	Reactome Gene Sets	R-HSA-5693538	Homology Directed Repair	-5.0018	-2.85514	13/138	641,672,675,1111,2067,2072,3017,4683,8341,8365,10714,80010,151987	BLM,BRCA1,BRCA2,CHEK1,ERCC1,ERCC4,H2BC5,NBN,H2BC15,H4C8,POLD3,RMI1,PPP4R2
11_Member	GO Biological Processes	GO:0000075	cell cycle checkpoint signaling	-4.76957	-2.66996	13/145	641,672,701,1063,1111,4193,4683,7508,8738,26058,51347,54908,440275	BLM,BRCA1,BUB1B,CENPF,CHEK1,MDM2,NBN,XPC,CRADD,GIGYF2,TAOK3,SPDL1,EIF2AK4
11_Member	WikiPathways	WP2516	ATM signaling pathway	-4.66945	-2.57804	7/40	672,1111,3725,4193,4683,5601,8738	BRCA1,CHEK1,JUN,MDM2,NBN,MAPK9,CRADD
11_Member	Reactome Gene Sets	R-HSA-6804756	Regulation of TP53 Activity through Phosphorylation	-4.5158	-2.46578	10/92	641,672,1111,4193,4683,6790,6873,22974,80010,94241	BLM,BRCA1,CHEK1,MDM2,NBN,AURKA,TAF2,TPX2,RMI1,TP53INP1
11_Member	GO Biological Processes	GO:0044773	mitotic DNA damage checkpoint signaling	-4.28267	-2.27643	9/79	641,672,1111,4193,4683,7508,8738,26058,51347	BLM,BRCA1,CHEK1,MDM2,NBN,XPC,CRADD,GIGYF2,TAOK3
11_Member	Canonical Pathways	M1	PID FANCONI PATHWAY	-4.19821	-2.21322	7/47	641,672,675,1111,4683,55215,80010	BLM,BRCA1,BRCA2,CHEK1,NBN,FANCI,RMI1
11_Member	WikiPathways	WP4016	DNA IR-damage and cellular response via ATR	-4.19629	-2.21322	9/81	672,675,1111,4193,4683,7979,55215,79648,80010	BRCA1,BRCA2,CHEK1,MDM2,NBN,SEM1,FANCI,MCPH1,RMI1
11_Member	GO Biological Processes	GO:0044774	mitotic DNA integrity checkpoint signaling	-4.11255	-2.15325	9/83	641,672,1111,4193,4683,7508,8738,26058,51347	BLM,BRCA1,CHEK1,MDM2,NBN,XPC,CRADD,GIGYF2,TAOK3
11_Member	GO Biological Processes	GO:0000077	DNA damage checkpoint signaling	-4.09311	-2.1461	10/103	641,672,1111,4193,4683,7508,8738,26058,51347,440275	BLM,BRCA1,CHEK1,MDM2,NBN,XPC,CRADD,GIGYF2,TAOK3,EIF2AK4
11_Member	Reactome Gene Sets	R-HSA-5685938	HDR through Single Strand Annealing (SSA)	-3.88299	-2.00526	6/37	641,672,2067,2072,4683,80010	BLM,BRCA1,ERCC1,ERCC4,NBN,RMI1
11_Member	Reactome Gene Sets	R-HSA-9675136	Diseases of DNA Double-Strand Break Repair	-3.85252	-1.99014	5/24	641,672,675,4683,80010	BLM,BRCA1,BRCA2,NBN,RMI1
11_Member	Reactome Gene Sets	R-HSA-9701192	Defective HDR through Homologous Recombination (HRR) due to BRCA1 loss-of-function	-3.85252	-1.99014	5/24	641,672,675,4683,80010	BLM,BRCA1,BRCA2,NBN,RMI1
11_Member	Reactome Gene Sets	R-HSA-9701193	Defective HDR through Homologous Recombination (HRR) due to PALB2 loss of function	-3.85252	-1.99014	5/24	641,672,675,4683,80010	BLM,BRCA1,BRCA2,NBN,RMI1
11_Member	Reactome Gene Sets	R-HSA-9704331	Defective HDR through Homologous Recombination Repair (HRR) due to PALB2 loss of BRCA1 binding function	-3.85252	-1.99014	5/24	641,672,675,4683,80010	BLM,BRCA1,BRCA2,NBN,RMI1
11_Member	Reactome Gene Sets	R-HSA-9704646	Defective HDR through Homologous Recombination Repair (HRR) due to PALB2 loss of BRCA2/RAD51/RAD51C binding function	-3.85252	-1.99014	5/24	641,672,675,4683,80010	BLM,BRCA1,BRCA2,NBN,RMI1
11_Member	GO Biological Processes	GO:0031570	DNA integrity checkpoint signaling	-3.82056	-1.96243	10/111	641,672,1111,4193,4683,7508,8738,26058,51347,440275	BLM,BRCA1,CHEK1,MDM2,NBN,XPC,CRADD,GIGYF2,TAOK3,EIF2AK4
11_Member	KEGG Pathway	hsa03460	Fanconi anemia pathway	-3.80528	-1.95275	7/54	641,672,675,2067,2072,55215,80010	BLM,BRCA1,BRCA2,ERCC1,ERCC4,FANCI,RMI1
11_Member	Reactome Gene Sets	R-HSA-5693616	Presynaptic phase of homologous DNA pairing and strand exchange	-3.7517	-1.91287	6/39	641,672,675,1111,4683,80010	BLM,BRCA1,BRCA2,CHEK1,NBN,RMI1
11_Member	Reactome Gene Sets	R-HSA-5693554	Resolution of D-loop Structures through Synthesis-Dependent Strand Annealing (SDSA)	-3.67837	-1.8606	5/26	641,672,675,4683,80010	BLM,BRCA1,BRCA2,NBN,RMI1
11_Member	Reactome Gene Sets	R-HSA-69473	G2/M DNA damage checkpoint	-3.65872	-1.84422	9/95	641,672,1111,3017,4683,7465,8341,8365,80010	BLM,BRCA1,CHEK1,H2BC5,NBN,WEE1,H2BC15,H4C8,RMI1
11_Member	KEGG Pathway	hsa03440	Homologous recombination	-3.62829	-1.81816	6/41	641,672,675,4683,7979,10714	BLM,BRCA1,BRCA2,NBN,SEM1,POLD3
11_Member	Reactome Gene Sets	R-HSA-5693565	Recruitment and ATM-mediated phosphorylation of repair and signaling proteins at DNA double strand breaks	-3.58698	-1.78807	8/77	672,3017,4683,8341,8365,8467,9031,9682	BRCA1,H2BC5,NBN,H2BC15,H4C8,SMARCA5,BAZ1B,KDM4A
11_Member	Reactome Gene Sets	R-HSA-5693579	Homologous DNA Pairing and Strand Exchange	-3.56928	-1.7716	6/42	641,672,675,1111,4683,80010	BLM,BRCA1,BRCA2,CHEK1,NBN,RMI1
11_Member	Reactome Gene Sets	R-HSA-5693607	Processing of DNA double-strand break ends	-3.55666	-1.7602	9/98	641,672,1111,3017,4683,8341,8365,80010,151987	BLM,BRCA1,CHEK1,H2BC5,NBN,H2BC15,H4C8,RMI1,PPP4R2
11_Member	Reactome Gene Sets	R-HSA-5693606	DNA Double Strand Break Response	-3.54817	-1.75415	8/78	672,3017,4683,8341,8365,8467,9031,9682	BRCA1,H2BC5,NBN,H2BC15,H4C8,SMARCA5,BAZ1B,KDM4A
11_Member	Reactome Gene Sets	R-HSA-5685942	HDR through Homologous Recombination (HRR)	-3.21909	-1.53611	7/67	641,672,675,1111,4683,10714,80010	BLM,BRCA1,BRCA2,CHEK1,NBN,POLD3,RMI1
11_Member	Reactome Gene Sets	R-HSA-5693568	Resolution of D-loop Structures through Holliday Junction Intermediates	-3.17526	-1.50709	5/33	641,672,675,4683,80010	BLM,BRCA1,BRCA2,NBN,RMI1
11_Member	Reactome Gene Sets	R-HSA-5693537	Resolution of D-Loop Structures	-3.11389	-1.4574	5/34	641,672,675,4683,80010	BLM,BRCA1,BRCA2,NBN,RMI1
11_Member	Reactome Gene Sets	R-HSA-9675135	Diseases of DNA repair	-3.11389	-1.4574	5/34	641,672,675,4683,80010	BLM,BRCA1,BRCA2,NBN,RMI1
11_Member	GO Biological Processes	GO:0007095	mitotic G2 DNA damage checkpoint signaling	-3.05466	-1.42398	5/35	641,672,1111,4683,51347	BLM,BRCA1,CHEK1,NBN,TAOK3
11_Member	CORUM	CORUM:433	BASC complex (BRCA1-associated genome surveillance complex)	-2.7186	-1.16919	3/12	641,672,4683	BLM,BRCA1,NBN
11_Member	WikiPathways	WP5118	SMC1/SMC3 role in DNA damage - Cornelia de Lange Syndrome	-2.7186	-1.16919	3/12	672,4683,5885	BRCA1,NBN,RAD21
11_Member	GO Biological Processes	GO:0010972	negative regulation of G2/M transition of mitotic cell cycle	-2.65844	-1.12467	6/62	641,672,1111,4683,5885,51347	BLM,BRCA1,CHEK1,NBN,RAD21,TAOK3
11_Member	GO Biological Processes	GO:1902750	negative regulation of cell cycle G2/M phase transition	-2.58795	-1.07505	6/64	641,672,1111,4683,5885,51347	BLM,BRCA1,CHEK1,NBN,RAD21,TAOK3
11_Member	Reactome Gene Sets	R-HSA-69481	G2/M Checkpoints	-2.44948	-0.975537	10/167	641,672,1111,3017,4683,7465,7979,8341,8365,80010	BLM,BRCA1,CHEK1,H2BC5,NBN,WEE1,SEM1,H2BC15,H4C8,RMI1
11_Member	GO Biological Processes	GO:0044818	mitotic G2/M transition checkpoint	-2.43237	-0.964776	5/48	641,672,1111,4683,51347	BLM,BRCA1,CHEK1,NBN,TAOK3
11_Member	Reactome Gene Sets	R-HSA-5693571	Nonhomologous End-Joining (NHEJ)	-2.42338	-0.964248	6/69	672,3017,4683,8341,8365,55183	BRCA1,H2BC5,NBN,H2BC15,H4C8,RIF1
11_Member	Canonical Pathways	M84	PID ATM PATHWAY	-2.22211	-0.817927	4/34	641,672,4193,4683	BLM,BRCA1,MDM2,NBN
12_Summary	GO Biological Processes	GO:0033365	protein localization to organelle	-8.6827	-5.94879	41/661	403,546,675,868,1871,2146,2633,2634,3009,4121,4193,4928,5108,5885,6790,7514,8031,9321,9679,9851,9857,10133,10634,10664,11190,23272,23345,26985,27072,29103,54832,54908,55198,64770,79648,81573,83752,84314,84376,115362,253725	ARL3,ATRX,BRCA2,CBLB,E2F3,EZH2,GBP1,GBP2,H1-5,MAN1A1,MDM2,NUP98,PCM1,RAD21,AURKA,XPO1,NCOA4,TRIP11,FAM53B,KIAA0753,CEP350,OPTN,GAS2L1,CTCF,CEP250,TASOR,SYNE1,AP3M1,VPS41,DNAJC15,VPS13C,SPDL1,APPL2,CCDC14,MCPH1,ANKRD13C,LONP2,TMEM107,HOOK3,GBP5,WASHC2C
12_Member	GO Biological Processes	GO:0033365	protein localization to organelle	-8.6827	-5.94879	41/661	403,546,675,868,1871,2146,2633,2634,3009,4121,4193,4928,5108,5885,6790,7514,8031,9321,9679,9851,9857,10133,10634,10664,11190,23272,23345,26985,27072,29103,54832,54908,55198,64770,79648,81573,83752,84314,84376,115362,253725	ARL3,ATRX,BRCA2,CBLB,E2F3,EZH2,GBP1,GBP2,H1-5,MAN1A1,MDM2,NUP98,PCM1,RAD21,AURKA,XPO1,NCOA4,TRIP11,FAM53B,KIAA0753,CEP350,OPTN,GAS2L1,CTCF,CEP250,TASOR,SYNE1,AP3M1,VPS41,DNAJC15,VPS13C,SPDL1,APPL2,CCDC14,MCPH1,ANKRD13C,LONP2,TMEM107,HOOK3,GBP5,WASHC2C
13_Summary	GO Biological Processes	GO:0045321	leukocyte activation	-7.95912	-5.32001	34/515	100,860,867,868,914,917,1794,2067,2146,2475,3070,3458,3516,3683,3725,3902,4683,5795,5873,6095,6659,7248,8832,26191,29108,54518,79915,81704,84174,84766,84868,120425,197358,440275,2149,5025,5154,675,836,861,1050,3091,3930,4041,4297,5978,7153,9644,23335,23376,55326,57217,135228,201163,1130,1512,3108,10384,23180	ADA,RUNX2,CBL,CBLB,CD2,CD3G,DOCK2,ERCC1,EZH2,MTOR,HELLS,IFNG,RBPJ,ITGAL,JUN,LAG3,NBN,PTPRJ,RAB27A,RORA,SOX4,TSC1,CD84,PTPN22,PYCARD,APBB1IP,ATAD5,DOCK8,SLA2,CRACR2A,HAVCR2,JAML,NLRC3,EIF2AK4,F2R,P2RX4,PDGFA,BRCA2,CASP3,RUNX1,CEBPA,HIF1A,LBR,LRP5,KMT2A,REST,TOP2A,SH3PXD2A,WDR7,UFL1,AGPAT5,TTC7A,CD109,FLCN,LYST,CTSH,HLA-DMA,BTN3A3,RFTN1
13_Member	GO Biological Processes	GO:0045321	leukocyte activation	-7.95912	-5.32001	34/515	100,860,867,868,914,917,1794,2067,2146,2475,3070,3458,3516,3683,3725,3902,4683,5795,5873,6095,6659,7248,8832,26191,29108,54518,79915,81704,84174,84766,84868,120425,197358,440275	ADA,RUNX2,CBL,CBLB,CD2,CD3G,DOCK2,ERCC1,EZH2,MTOR,HELLS,IFNG,RBPJ,ITGAL,JUN,LAG3,NBN,PTPRJ,RAB27A,RORA,SOX4,TSC1,CD84,PTPN22,PYCARD,APBB1IP,ATAD5,DOCK8,SLA2,CRACR2A,HAVCR2,JAML,NLRC3,EIF2AK4
13_Member	GO Biological Processes	GO:0001775	cell activation	-7.17655	-4.66872	37/636	100,860,867,868,914,917,1794,2067,2146,2149,2475,3070,3458,3516,3683,3725,3902,4683,5025,5154,5795,5873,6095,6659,7248,8832,26191,29108,54518,79915,81704,84174,84766,84868,120425,197358,440275	ADA,RUNX2,CBL,CBLB,CD2,CD3G,DOCK2,ERCC1,EZH2,F2R,MTOR,HELLS,IFNG,RBPJ,ITGAL,JUN,LAG3,NBN,P2RX4,PDGFA,PTPRJ,RAB27A,RORA,SOX4,TSC1,CD84,PTPN22,PYCARD,APBB1IP,ATAD5,DOCK8,SLA2,CRACR2A,HAVCR2,JAML,NLRC3,EIF2AK4
13_Member	GO Biological Processes	GO:0046649	lymphocyte activation	-7.03065	-4.5532	28/407	100,860,868,914,917,1794,2067,2146,2475,3070,3516,3683,4683,5795,5873,6095,6659,7248,8832,26191,54518,79915,81704,84174,84766,120425,197358,440275	ADA,RUNX2,CBLB,CD2,CD3G,DOCK2,ERCC1,EZH2,MTOR,HELLS,RBPJ,ITGAL,NBN,PTPRJ,RAB27A,RORA,SOX4,TSC1,CD84,PTPN22,APBB1IP,ATAD5,DOCK8,SLA2,CRACR2A,JAML,NLRC3,EIF2AK4
13_Member	GO Biological Processes	GO:0042110	T cell activation	-6.6942	-4.23401	21/255	100,860,868,914,917,1794,2475,3683,5873,6095,6659,7248,8832,26191,54518,81704,84174,84766,120425,197358,440275	ADA,RUNX2,CBLB,CD2,CD3G,DOCK2,MTOR,ITGAL,RAB27A,RORA,SOX4,TSC1,CD84,PTPN22,APBB1IP,DOCK8,SLA2,CRACR2A,JAML,NLRC3,EIF2AK4
13_Member	GO Biological Processes	GO:0002366	leukocyte activation involved in immune response	-6.43562	-4.03341	17/178	100,867,1794,2067,2475,3458,3683,4683,5873,6095,7248,29108,54518,79915,84766,84868,440275	ADA,CBL,DOCK2,ERCC1,MTOR,IFNG,ITGAL,NBN,RAB27A,RORA,TSC1,PYCARD,APBB1IP,ATAD5,CRACR2A,HAVCR2,EIF2AK4
13_Member	GO Biological Processes	GO:0002263	cell activation involved in immune response	-6.29843	-3.91553	17/182	100,867,1794,2067,2475,3458,3683,4683,5873,6095,7248,29108,54518,79915,84766,84868,440275	ADA,CBL,DOCK2,ERCC1,MTOR,IFNG,ITGAL,NBN,RAB27A,RORA,TSC1,PYCARD,APBB1IP,ATAD5,CRACR2A,HAVCR2,EIF2AK4
13_Member	GO Biological Processes	GO:0002520	immune system development	-5.97599	-3.66085	36/683	100,675,836,860,861,917,1050,1794,2067,2146,2475,3091,3458,3516,3725,3930,4041,4297,4683,5795,5978,6095,6659,7153,7248,9644,23335,23376,26191,55326,57217,79915,84766,84868,135228,201163	ADA,BRCA2,CASP3,RUNX2,RUNX1,CD3G,CEBPA,DOCK2,ERCC1,EZH2,MTOR,HIF1A,IFNG,RBPJ,JUN,LBR,LRP5,KMT2A,NBN,PTPRJ,REST,RORA,SOX4,TOP2A,TSC1,SH3PXD2A,WDR7,UFL1,PTPN22,AGPAT5,TTC7A,ATAD5,CRACR2A,HAVCR2,CD109,FLCN
13_Member	GO Biological Processes	GO:0030097	hemopoiesis	-5.57475	-3.32149	32/594	100,675,836,860,861,917,1050,1794,2067,2146,2475,3091,3458,3516,3725,3930,4297,5795,5978,6095,6659,7153,7248,9644,23335,23376,26191,55326,57217,84766,135228,201163	ADA,BRCA2,CASP3,RUNX2,RUNX1,CD3G,CEBPA,DOCK2,ERCC1,EZH2,MTOR,HIF1A,IFNG,RBPJ,JUN,LBR,KMT2A,PTPRJ,REST,RORA,SOX4,TOP2A,TSC1,SH3PXD2A,WDR7,UFL1,PTPN22,AGPAT5,TTC7A,CRACR2A,CD109,FLCN
13_Member	GO Biological Processes	GO:0048534	hematopoietic or lymphoid organ development	-5.28391	-3.06433	33/643	100,675,836,860,861,917,1050,1794,2067,2146,2475,3091,3458,3516,3725,3930,4041,4297,5795,5978,6095,6659,7153,7248,9644,23335,23376,26191,55326,57217,84766,135228,201163	ADA,BRCA2,CASP3,RUNX2,RUNX1,CD3G,CEBPA,DOCK2,ERCC1,EZH2,MTOR,HIF1A,IFNG,RBPJ,JUN,LBR,LRP5,KMT2A,PTPRJ,REST,RORA,SOX4,TOP2A,TSC1,SH3PXD2A,WDR7,UFL1,PTPN22,AGPAT5,TTC7A,CRACR2A,CD109,FLCN
13_Member	GO Biological Processes	GO:0002285	lymphocyte activation involved in immune response	-4.81693	-2.7007	12/123	100,2067,2475,3683,4683,5873,6095,7248,54518,79915,84766,440275	ADA,ERCC1,MTOR,ITGAL,NBN,RAB27A,RORA,TSC1,APBB1IP,ATAD5,CRACR2A,EIF2AK4
13_Member	GO Biological Processes	GO:0002252	immune effector process	-4.16147	-2.1877	23/428	100,867,1130,1512,1794,2067,2475,3108,3458,3683,4683,5873,6095,7248,10384,23180,29108,54518,79915,84174,84766,84868,440275	ADA,CBL,LYST,CTSH,DOCK2,ERCC1,MTOR,HLA-DMA,IFNG,ITGAL,NBN,RAB27A,RORA,TSC1,BTN3A3,RFTN1,PYCARD,APBB1IP,ATAD5,SLA2,CRACR2A,HAVCR2,EIF2AK4
13_Member	GO Biological Processes	GO:0002521	leukocyte differentiation	-3.96978	-2.05652	20/355	100,860,861,917,1050,1794,2146,2475,3458,3516,3725,3930,5795,6095,6659,7248,9644,26191,84766,135228	ADA,RUNX2,RUNX1,CD3G,CEBPA,DOCK2,EZH2,MTOR,IFNG,RBPJ,JUN,LBR,PTPRJ,RORA,SOX4,TSC1,SH3PXD2A,PTPN22,CRACR2A,CD109
13_Member	GO Biological Processes	GO:0002286	T cell activation involved in immune response	-3.79106	-1.94543	8/72	2475,3683,5873,6095,7248,54518,84766,440275	MTOR,ITGAL,RAB27A,RORA,TSC1,APBB1IP,CRACR2A,EIF2AK4
13_Member	GO Biological Processes	GO:0030098	lymphocyte differentiation	-2.42235	-0.964248	13/254	100,860,917,1794,2146,2475,3516,5795,6095,6659,7248,26191,84766	ADA,RUNX2,CD3G,DOCK2,EZH2,MTOR,RBPJ,PTPRJ,RORA,SOX4,TSC1,PTPN22,CRACR2A
13_Member	GO Biological Processes	GO:1903131	mononuclear cell differentiation	-2.31606	-0.888449	14/292	100,860,917,1794,2146,2475,3516,3725,5795,6095,6659,7248,26191,84766	ADA,RUNX2,CD3G,DOCK2,EZH2,MTOR,RBPJ,JUN,PTPRJ,RORA,SOX4,TSC1,PTPN22,CRACR2A
13_Member	GO Biological Processes	GO:0030217	T cell differentiation	-2.26187	-0.850191	9/150	860,917,1794,2475,6095,6659,7248,26191,84766	RUNX2,CD3G,DOCK2,MTOR,RORA,SOX4,TSC1,PTPN22,CRACR2A
14_Summary	Reactome Gene Sets	R-HSA-2559583	Cellular Senescence	-7.90785	-5.29356	20/197	1871,2146,3006,3008,3009,3017,3725,4193,4683,5601,7029,8334,8338,8341,8365,8535,23043,23512,29855,192670,1107,4297,5978,6605,9682,10902,22992,51317,54014,54904,55140,55729,79718,387893,861,2683,3516,22938,406,523,2475,2936,3091,4928,5393,6095,7296,7514,7979,55364,79023,79726,167227,201163,440275,8467,55320,64105,64946,79682,860,1493,3458,4331,4602,8861,122809,2793,5885,7392,10123,10735,10901,1575…	E2F3,EZH2,H1-2,H1-4,H1-5,H2BC5,JUN,MDM2,NBN,MAPK9,TFDP2,H2AC6,H2AC20,H2BC15,H4C8,CBX4,TNIK,SUZ12,UBN1,AGO4,CHD3,KMT2A,REST,SMARCE1,KDM4A,BRD8,KDM2A,PHF21A,BRWD1,NSD3,ELP3,ATF7IP,TBL1XR1,KMT5A,RUNX1,B4GALT1,RBPJ,SNW1,ARNTL,ATP6V1A,MTOR,GSR,HIF1A,NUP98,EXOSC9,RORA,TXNRD1,XPO1,SEM1,IMPACT,NUP37,WDR59,DCP2,FLCN,EIF2AK4,SMARCA5,MIS18BP1,CENPK,CENPH,CENPU,RUNX2,CTLA4,IFNG,MNAT1,MYB,LDB1,SOCS4,GNGT2,RAD…
14_Member	Reactome Gene Sets	R-HSA-2559583	Cellular Senescence	-7.90785	-5.29356	20/197	1871,2146,3006,3008,3009,3017,3725,4193,4683,5601,7029,8334,8338,8341,8365,8535,23043,23512,29855,192670	E2F3,EZH2,H1-2,H1-4,H1-5,H2BC5,JUN,MDM2,NBN,MAPK9,TFDP2,H2AC6,H2AC20,H2BC15,H4C8,CBX4,TNIK,SUZ12,UBN1,AGO4
14_Member	Reactome Gene Sets	R-HSA-2559580	Oxidative Stress Induced Senescence	-7.04315	-4.55978	15/125	1871,2146,3017,3725,4193,5601,7029,8334,8338,8341,8365,8535,23043,23512,192670	E2F3,EZH2,H2BC5,JUN,MDM2,MAPK9,TFDP2,H2AC6,H2AC20,H2BC15,H4C8,CBX4,TNIK,SUZ12,AGO4
14_Member	Reactome Gene Sets	R-HSA-3247509	Chromatin modifying enzymes	-6.1783	-3.82284	21/274	1107,2146,3017,4297,5978,6605,8334,8338,8341,8365,9682,10902,22992,23512,51317,54014,54904,55140,55729,79718,387893	CHD3,EZH2,H2BC5,KMT2A,REST,SMARCE1,H2AC6,H2AC20,H2BC15,H4C8,KDM4A,BRD8,KDM2A,SUZ12,PHF21A,BRWD1,NSD3,ELP3,ATF7IP,TBL1XR1,KMT5A
14_Member	Reactome Gene Sets	R-HSA-4839726	Chromatin organization	-6.1783	-3.82284	21/274	1107,2146,3017,4297,5978,6605,8334,8338,8341,8365,9682,10902,22992,23512,51317,54014,54904,55140,55729,79718,387893	CHD3,EZH2,H2BC5,KMT2A,REST,SMARCE1,H2AC6,H2AC20,H2BC15,H4C8,KDM4A,BRD8,KDM2A,SUZ12,PHF21A,BRWD1,NSD3,ELP3,ATF7IP,TBL1XR1,KMT5A
14_Member	Reactome Gene Sets	R-HSA-1912422	Pre-NOTCH Expression and Processing	-6.15595	-3.80808	13/109	861,1871,2683,3017,3516,3725,7029,8334,8338,8341,8365,22938,192670	RUNX1,E2F3,B4GALT1,H2BC5,RBPJ,JUN,TFDP2,H2AC6,H2AC20,H2BC15,H4C8,SNW1,AGO4
14_Member	Reactome Gene Sets	R-HSA-1912408	Pre-NOTCH Transcription and Translation	-6.09989	-3.76604	12/93	861,1871,3017,3516,3725,7029,8334,8338,8341,8365,22938,192670	RUNX1,E2F3,H2BC5,RBPJ,JUN,TFDP2,H2AC6,H2AC20,H2BC15,H4C8,SNW1,AGO4
14_Member	Reactome Gene Sets	R-HSA-2262752	Cellular responses to stress	-5.76592	-3.47993	38/757	406,523,1871,2146,2475,2936,3006,3008,3009,3017,3091,3725,4193,4683,4928,5393,5601,6095,7029,7296,7514,7979,8334,8338,8341,8365,8535,23043,23512,29855,55364,79023,79718,79726,167227,192670,201163,440275	ARNTL,ATP6V1A,E2F3,EZH2,MTOR,GSR,H1-2,H1-4,H1-5,H2BC5,HIF1A,JUN,MDM2,NBN,NUP98,EXOSC9,MAPK9,RORA,TFDP2,TXNRD1,XPO1,SEM1,H2AC6,H2AC20,H2BC15,H4C8,CBX4,TNIK,SUZ12,UBN1,IMPACT,NUP37,TBL1XR1,WDR59,DCP2,AGO4,FLCN,EIF2AK4
14_Member	Reactome Gene Sets	R-HSA-8953897	Cellular responses to stimuli	-5.57889	-3.32211	38/771	406,523,1871,2146,2475,2936,3006,3008,3009,3017,3091,3725,4193,4683,4928,5393,5601,6095,7029,7296,7514,7979,8334,8338,8341,8365,8535,23043,23512,29855,55364,79023,79718,79726,167227,192670,201163,440275	ARNTL,ATP6V1A,E2F3,EZH2,MTOR,GSR,H1-2,H1-4,H1-5,H2BC5,HIF1A,JUN,MDM2,NBN,NUP98,EXOSC9,MAPK9,RORA,TFDP2,TXNRD1,XPO1,SEM1,H2AC6,H2AC20,H2BC15,H4C8,CBX4,TNIK,SUZ12,UBN1,IMPACT,NUP37,TBL1XR1,WDR59,DCP2,AGO4,FLCN,EIF2AK4
14_Member	Reactome Gene Sets	R-HSA-606279	Deposition of new CENPA-containing nucleosomes at the centromere	-5.36633	-3.14022	10/74	3017,8334,8338,8341,8365,8467,55320,64105,64946,79682	H2BC5,H2AC6,H2AC20,H2BC15,H4C8,SMARCA5,MIS18BP1,CENPK,CENPH,CENPU
14_Member	Reactome Gene Sets	R-HSA-774815	Nucleosome assembly	-5.36633	-3.14022	10/74	3017,8334,8338,8341,8365,8467,55320,64105,64946,79682	H2BC5,H2AC6,H2AC20,H2BC15,H4C8,SMARCA5,MIS18BP1,CENPK,CENPH,CENPU
14_Member	Reactome Gene Sets	R-HSA-8878171	Transcriptional regulation by RUNX1	-5.27949	-3.06378	18/239	860,861,1493,3017,3458,4297,4331,4602,6605,7979,8334,8338,8341,8365,8535,8861,122809,192670	RUNX2,RUNX1,CTLA4,H2BC5,IFNG,KMT2A,MNAT1,MYB,SMARCE1,SEM1,H2AC6,H2AC20,H2BC15,H4C8,CBX4,LDB1,SOCS4,AGO4
14_Member	Reactome Gene Sets	R-HSA-2559586	DNA Damage/Telomere Stress Induced Senescence	-5.05655	-2.89456	10/80	3006,3008,3009,3017,4683,8334,8338,8341,8365,29855	H1-2,H1-4,H1-5,H2BC5,NBN,H2AC6,H2AC20,H2BC15,H4C8,UBN1
14_Member	Reactome Gene Sets	R-HSA-9006931	Signaling by Nuclear Receptors	-5.02055	-2.86699	20/299	861,2793,3017,3725,4602,5885,7392,7514,8334,8338,8341,8365,9682,10123,10735,10901,79718,157506,192670,340481	RUNX1,GNGT2,H2BC5,JUN,MYB,RAD21,USF2,XPO1,H2AC6,H2AC20,H2BC15,H4C8,KDM4A,ARL4C,STAG2,DHRS4,TBL1XR1,RDH10,AGO4,ZDHHC21
14_Member	Reactome Gene Sets	R-HSA-1500620	Meiosis	-5.00129	-2.85514	12/118	641,672,675,3017,4683,5885,8334,8338,8341,8365,10735,23345	BLM,BRCA1,BRCA2,H2BC5,NBN,RAD21,H2AC6,H2AC20,H2BC15,H4C8,STAG2,SYNE1
14_Member	Reactome Gene Sets	R-HSA-73886	Chromosome Maintenance	-4.90042	-2.77385	13/141	546,641,3017,8334,8338,8341,8365,8467,10714,55320,64105,64946,79682	ATRX,BLM,H2BC5,H2AC6,H2AC20,H2BC15,H4C8,SMARCA5,POLD3,MIS18BP1,CENPK,CENPH,CENPU
14_Member	Reactome Gene Sets	R-HSA-1474165	Reproduction	-4.83439	-2.7156	13/143	641,672,675,2683,3017,4683,5885,8334,8338,8341,8365,10735,23345	BLM,BRCA1,BRCA2,B4GALT1,H2BC5,NBN,RAD21,H2AC6,H2AC20,H2BC15,H4C8,STAG2,SYNE1
14_Member	Reactome Gene Sets	R-HSA-157118	Signaling by NOTCH	-4.76867	-2.66996	17/236	861,1871,2683,3017,3091,3516,3725,6772,7029,7979,8334,8338,8341,8365,22938,79718,192670	RUNX1,E2F3,B4GALT1,H2BC5,HIF1A,RBPJ,JUN,STAT1,TFDP2,SEM1,H2AC6,H2AC20,H2BC15,H4C8,SNW1,TBL1XR1,AGO4
14_Member	Reactome Gene Sets	R-HSA-9616222	Transcriptional regulation of granulopoiesis	-4.59957	-2.53392	10/90	861,1050,3017,4297,4602,7029,8334,8338,8341,8365	RUNX1,CEBPA,H2BC5,KMT2A,MYB,TFDP2,H2AC6,H2AC20,H2BC15,H4C8
14_Member	Reactome Gene Sets	R-HSA-1221632	Meiotic synapsis	-4.28267	-2.27643	9/79	672,3017,5885,8334,8338,8341,8365,10735,23345	BRCA1,H2BC5,RAD21,H2AC6,H2AC20,H2BC15,H4C8,STAG2,SYNE1
14_Member	Reactome Gene Sets	R-HSA-68875	Mitotic Prophase	-4.19633	-2.21322	12/142	2801,3017,4928,7112,8334,8338,8341,8365,23310,79023,79648,387893	GOLGA2,H2BC5,NUP98,TMPO,H2AC6,H2AC20,H2BC15,H4C8,NCAPD3,NUP37,MCPH1,KMT5A
14_Member	Reactome Gene Sets	R-HSA-212165	Epigenetic regulation of gene expression	-3.99479	-2.07095	12/149	1107,2146,3017,4331,8334,8338,8341,8365,8467,9014,9031,23512	CHD3,EZH2,H2BC5,MNAT1,H2AC6,H2AC20,H2BC15,H4C8,SMARCA5,TAF1B,BAZ1B,SUZ12
14_Member	Reactome Gene Sets	R-HSA-912446	Meiotic recombination	-3.9916	-2.07095	9/86	641,672,675,3017,4683,8334,8338,8341,8365	BLM,BRCA1,BRCA2,H2BC5,NBN,H2AC6,H2AC20,H2BC15,H4C8
14_Member	Reactome Gene Sets	R-HSA-9018519	Estrogen-dependent gene expression	-3.96704	-2.05652	12/150	861,3017,3725,4602,5885,7392,8334,8338,8341,8365,10735,192670	RUNX1,H2BC5,JUN,MYB,RAD21,USF2,H2AC6,H2AC20,H2BC15,H4C8,STAG2,AGO4
14_Member	Reactome Gene Sets	R-HSA-8939211	ESR-mediated signaling	-3.94412	-2.04459	15/223	861,2793,3017,3725,4602,5885,7392,7514,8334,8338,8341,8365,10735,192670,340481	RUNX1,GNGT2,H2BC5,JUN,MYB,RAD21,USF2,XPO1,H2AC6,H2AC20,H2BC15,H4C8,STAG2,AGO4,ZDHHC21
14_Member	Reactome Gene Sets	R-HSA-8939236	RUNX1 regulates transcription of genes involved in differentiation of HSCs	-3.89991	-2.01412	11/130	861,3017,4297,4331,4602,7979,8334,8338,8341,8365,8861	RUNX1,H2BC5,KMT2A,MNAT1,MYB,SEM1,H2AC6,H2AC20,H2BC15,H4C8,LDB1
14_Member	Reactome Gene Sets	R-HSA-2299718	Condensation of Prophase Chromosomes	-3.70735	-1.87918	8/74	3017,8334,8338,8341,8365,23310,79648,387893	H2BC5,H2AC6,H2AC20,H2BC15,H4C8,NCAPD3,MCPH1,KMT5A
14_Member	Reactome Gene Sets	R-HSA-3214815	HDACs deacetylate histones	-3.69367	-1.87203	9/94	1107,3017,5978,8334,8338,8341,8365,51317,79718	CHD3,H2BC5,REST,H2AC6,H2AC20,H2BC15,H4C8,PHF21A,TBL1XR1
14_Member	Reactome Gene Sets	R-HSA-9645723	Diseases of programmed cell death	-3.39526	-1.66557	9/103	2146,2801,3017,3725,8334,8338,8341,8365,23512	EZH2,GOLGA2,H2BC5,JUN,H2AC6,H2AC20,H2BC15,H4C8,SUZ12
14_Member	Reactome Gene Sets	R-HSA-5250913	Positive epigenetic regulation of rRNA expression	-3.30326	-1.59506	9/106	1107,3017,8334,8338,8341,8365,8467,9014,9031	CHD3,H2BC5,H2AC6,H2AC20,H2BC15,H4C8,SMARCA5,TAF1B,BAZ1B
14_Member	Reactome Gene Sets	R-HSA-9609690	HCMV Early Events	-3.13734	-1.4737	10/135	2146,3017,4928,8334,8338,8341,8365,23512,79023,79718	EZH2,H2BC5,NUP98,H2AC6,H2AC20,H2BC15,H4C8,SUZ12,NUP37,TBL1XR1
14_Member	Reactome Gene Sets	R-HSA-5250924	B-WICH complex positively regulates rRNA expression	-3.09508	-1.45168	8/91	3017,8334,8338,8341,8365,8467,9014,9031	H2BC5,H2AC6,H2AC20,H2BC15,H4C8,SMARCA5,TAF1B,BAZ1B
14_Member	Reactome Gene Sets	R-HSA-212300	PRC2 methylates histones and DNA	-2.99469	-1.3852	7/73	2146,3017,8334,8338,8341,8365,23512	EZH2,H2BC5,H2AC6,H2AC20,H2BC15,H4C8,SUZ12
14_Member	Reactome Gene Sets	R-HSA-9710421	Defective pyroptosis	-2.99469	-1.3852	7/73	2146,3017,8334,8338,8341,8365,23512	EZH2,H2BC5,H2AC6,H2AC20,H2BC15,H4C8,SUZ12
14_Member	Reactome Gene Sets	R-HSA-8936459	RUNX1 regulates genes involved in megakaryocyte differentiation and platelet function	-2.91337	-1.32027	8/97	861,3017,4297,8334,8338,8341,8365,192670	RUNX1,H2BC5,KMT2A,H2AC6,H2AC20,H2BC15,H4C8,AGO4
14_Member	Reactome Gene Sets	R-HSA-5617472	Activation of anterior HOX genes in hindbrain development during early embryogenesis	-2.89023	-1.30018	9/121	2146,3017,3725,8334,8338,8341,8365,10664,23512	EZH2,H2BC5,JUN,H2AC6,H2AC20,H2BC15,H4C8,CTCF,SUZ12
14_Member	Reactome Gene Sets	R-HSA-5619507	Activation of HOX genes during differentiation	-2.89023	-1.30018	9/121	2146,3017,3725,8334,8338,8341,8365,10664,23512	EZH2,H2BC5,JUN,H2AC6,H2AC20,H2BC15,H4C8,CTCF,SUZ12
14_Member	Reactome Gene Sets	R-HSA-427413	NoRC negatively regulates rRNA expression	-2.6414	-1.11426	8/107	3017,4331,8334,8338,8341,8365,8467,9014	H2BC5,MNAT1,H2AC6,H2AC20,H2BC15,H4C8,SMARCA5,TAF1B
14_Member	Reactome Gene Sets	R-HSA-9609646	HCMV Infection	-2.58298	-1.07136	10/160	2146,3017,4928,8334,8338,8341,8365,23512,79023,79718	EZH2,H2BC5,NUP98,H2AC6,H2AC20,H2BC15,H4C8,SUZ12,NUP37,TBL1XR1
14_Member	Reactome Gene Sets	R-HSA-5250941	Negative epigenetic regulation of rRNA expression	-2.5664	-1.05752	8/110	3017,4331,8334,8338,8341,8365,8467,9014	H2BC5,MNAT1,H2AC6,H2AC20,H2BC15,H4C8,SMARCA5,TAF1B
14_Member	Reactome Gene Sets	R-HSA-73854	RNA Polymerase I Promoter Clearance	-2.5664	-1.05752	8/110	1107,3017,4331,8334,8338,8341,8365,9014	CHD3,H2BC5,MNAT1,H2AC6,H2AC20,H2BC15,H4C8,TAF1B
14_Member	Reactome Gene Sets	R-HSA-73864	RNA Polymerase I Transcription	-2.51794	-1.02432	8/112	1107,3017,4331,8334,8338,8341,8365,9014	CHD3,H2BC5,MNAT1,H2AC6,H2AC20,H2BC15,H4C8,TAF1B
14_Member	Reactome Gene Sets	R-HSA-157579	Telomere Maintenance	-2.49414	-1.00899	8/113	546,641,3017,8334,8338,8341,8365,10714	ATRX,BLM,H2BC5,H2AC6,H2AC20,H2BC15,H4C8,POLD3
14_Member	Reactome Gene Sets	R-HSA-427359	SIRT1 negatively regulates rRNA expression	-2.45504	-0.980515	6/68	3017,8334,8338,8341,8365,9014	H2BC5,H2AC6,H2AC20,H2BC15,H4C8,TAF1B
14_Member	Reactome Gene Sets	R-HSA-9670095	Inhibition of DNA recombination at telomere	-2.45504	-0.980515	6/68	546,3017,8334,8338,8341,8365	ATRX,H2BC5,H2AC6,H2AC20,H2BC15,H4C8
14_Member	Reactome Gene Sets	R-HSA-73772	RNA Polymerase I Promoter Escape	-2.44273	-0.972286	7/91	3017,4331,8334,8338,8341,8365,9014	H2BC5,MNAT1,H2AC6,H2AC20,H2BC15,H4C8,TAF1B
14_Member	Reactome Gene Sets	R-HSA-73884	Base Excision Repair	-2.41634	-0.961751	7/92	3017,8334,8338,8341,8365,8505,10714	H2BC5,H2AC6,H2AC20,H2BC15,H4C8,PARG,POLD3
14_Member	Reactome Gene Sets	R-HSA-171306	Packaging Of Telomere Ends	-2.28173	-0.860356	5/52	3017,8334,8338,8341,8365	H2BC5,H2AC6,H2AC20,H2BC15,H4C8
14_Member	Reactome Gene Sets	R-HSA-5688426	Deubiquitination	-2.2401	-0.832436	14/298	672,3017,3091,4193,5728,5887,7187,7979,8334,8338,8341,10254,10617,84196	BRCA1,H2BC5,HIF1A,MDM2,PTEN,RAD23B,TRAF3,SEM1,H2AC6,H2AC20,H2BC15,STAM2,STAMBP,USP48
14_Member	Reactome Gene Sets	R-HSA-427389	ERCC6 (CSB) and EHMT2 (G9a) positively regulate rRNA expression	-2.21723	-0.816009	6/76	1107,3017,8334,8338,8341,8365	CHD3,H2BC5,H2AC6,H2AC20,H2BC15,H4C8
14_Member	Reactome Gene Sets	R-HSA-110330	Recognition and association of DNA glycosylase with site containing an affected purine	-2.14499	-0.760678	5/56	3017,8334,8338,8341,8365	H2BC5,H2AC6,H2AC20,H2BC15,H4C8
14_Member	Reactome Gene Sets	R-HSA-110331	Cleavage of the damaged purine	-2.14499	-0.760678	5/56	3017,8334,8338,8341,8365	H2BC5,H2AC6,H2AC20,H2BC15,H4C8
14_Member	Reactome Gene Sets	R-HSA-73927	Depurination	-2.14499	-0.760678	5/56	3017,8334,8338,8341,8365	H2BC5,H2AC6,H2AC20,H2BC15,H4C8
14_Member	Reactome Gene Sets	R-HSA-68867	Assembly of the pre-replicative complex	-2.12981	-0.751228	8/130	1871,3017,7979,8334,8338,8341,8365,51053	E2F3,H2BC5,SEM1,H2AC6,H2AC20,H2BC15,H4C8,GMNN
14_Member	Reactome Gene Sets	R-HSA-5689901	Metalloprotease DUBs	-2.09062	-0.727566	4/37	672,8334,8338,10617	BRCA1,H2AC6,H2AC20,STAMBP
14_Member	Reactome Gene Sets	R-HSA-5578749	Transcriptional regulation by small RNAs	-2.08343	-0.722618	7/106	3017,4928,8334,8338,8341,8365,79023	H2BC5,NUP98,H2AC6,H2AC20,H2BC15,H4C8,NUP37
15_Summary	GO Biological Processes	GO:0031060	regulation of histone methylation	-7.84614	-5.24764	13/79	546,672,3009,4297,4602,6830,9682,10664,22938,54904,55183,56254,94104,1111,8505,29117,151987,201163,1050,3008,5728,6605	ATRX,BRCA1,H1-5,KMT2A,MYB,SUPT6H,KDM4A,CTCF,SNW1,NSD3,RIF1,RNF20,PAXBP1,CHEK1,PARG,BRD7,PPP4R2,FLCN,CEBPA,H1-4,PTEN,SMARCE1
15_Member	GO Biological Processes	GO:0031060	regulation of histone methylation	-7.84614	-5.24764	13/79	546,672,3009,4297,4602,6830,9682,10664,22938,54904,55183,56254,94104	ATRX,BRCA1,H1-5,KMT2A,MYB,SUPT6H,KDM4A,CTCF,SNW1,NSD3,RIF1,RNF20,PAXBP1
15_Member	GO Biological Processes	GO:0031056	regulation of histone modification	-7.23038	-4.70977	18/176	546,672,1111,3009,4297,4602,6830,8505,9682,10664,22938,29117,54904,55183,56254,94104,151987,201163	ATRX,BRCA1,CHEK1,H1-5,KMT2A,MYB,SUPT6H,PARG,KDM4A,CTCF,SNW1,BRD7,NSD3,RIF1,RNF20,PAXBP1,PPP4R2,FLCN
15_Member	GO Biological Processes	GO:0031062	positive regulation of histone methylation	-5.95572	-3.64646	9/50	672,3009,4297,4602,22938,54904,55183,56254,94104	BRCA1,H1-5,KMT2A,MYB,SNW1,NSD3,RIF1,RNF20,PAXBP1
15_Member	GO Biological Processes	GO:0051570	regulation of histone H3-K9 methylation	-4.90548	-2.77385	6/25	546,672,3009,4602,9682,55183	ATRX,BRCA1,H1-5,MYB,KDM4A,RIF1
15_Member	GO Biological Processes	GO:0051574	positive regulation of histone H3-K9 methylation	-4.199	-2.21322	4/11	672,3009,4602,55183	BRCA1,H1-5,MYB,RIF1
15_Member	GO Biological Processes	GO:0031058	positive regulation of histone modification	-4.09311	-2.1461	10/103	672,3009,4297,4602,22938,29117,54904,55183,56254,94104	BRCA1,H1-5,KMT2A,MYB,SNW1,BRD7,NSD3,RIF1,RNF20,PAXBP1
15_Member	WikiPathways	WP3651	Pathways affected in adenoid cystic carcinoma	-4.06072	-2.12057	8/66	546,672,1050,1111,3008,4602,5728,6605	ATRX,BRCA1,CEBPA,CHEK1,H1-4,MYB,PTEN,SMARCE1
15_Member	GO Biological Processes	GO:2000615	regulation of histone H3-K9 acetylation	-2.83654	-1.26144	3/11	672,1111,4297	BRCA1,CHEK1,KMT2A
15_Member	GO Biological Processes	GO:0051571	positive regulation of histone H3-K4 methylation	-2.59244	-1.07826	4/27	672,4297,4602,22938	BRCA1,KMT2A,MYB,SNW1
15_Member	GO Biological Processes	GO:0051569	regulation of histone H3-K4 methylation	-2.01	-0.667208	4/39	672,4297,4602,22938	BRCA1,KMT2A,MYB,SNW1
16_Summary	GO Biological Processes	GO:0010506	regulation of autophagy	-7.58261	-4.99935	26/336	523,836,2072,2475,2801,3091,3458,3708,7248,7405,9682,10133,10645,11011,22863,23118,23376,23604,25851,26191,29108,54832,55763,94241,112574,201163,1050,4193,5393,5601,5728,5962,6790,26058,57472,57721,79670,122809,149628,167227,196513,340152,868,4905	ATP6V1A,CASP3,ERCC4,MTOR,GOLGA2,HIF1A,IFNG,ITPR1,TSC1,UVRAG,KDM4A,OPTN,CAMKK2,TLK2,ATG14,TAB2,UFL1,DAPK2,TECPR1,PTPN22,PYCARD,VPS13C,EXOC1,TP53INP1,SNX18,FLCN,CEBPA,MDM2,EXOSC9,MAPK9,PTEN,RDX,AURKA,GIGYF2,CNOT6,METTL14,TUT7,SOCS4,PYHIN1,DCP2,DCP1B,ZC3H12D,CBLB,NSF
16_Member	GO Biological Processes	GO:0010506	regulation of autophagy	-7.58261	-4.99935	26/336	523,836,2072,2475,2801,3091,3458,3708,7248,7405,9682,10133,10645,11011,22863,23118,23376,23604,25851,26191,29108,54832,55763,94241,112574,201163	ATP6V1A,CASP3,ERCC4,MTOR,GOLGA2,HIF1A,IFNG,ITPR1,TSC1,UVRAG,KDM4A,OPTN,CAMKK2,TLK2,ATG14,TAB2,UFL1,DAPK2,TECPR1,PTPN22,PYCARD,VPS13C,EXOC1,TP53INP1,SNX18,FLCN
16_Member	GO Biological Processes	GO:0031331	positive regulation of cellular catabolic process	-5.36202	-3.13919	26/439	1050,3091,3458,4193,5393,5601,5728,5962,6790,7248,7405,10133,10645,23376,26058,57472,57721,79670,94241,112574,122809,149628,167227,196513,201163,340152	CEBPA,HIF1A,IFNG,MDM2,EXOSC9,MAPK9,PTEN,RDX,AURKA,TSC1,UVRAG,OPTN,CAMKK2,UFL1,GIGYF2,CNOT6,METTL14,TUT7,TP53INP1,SNX18,SOCS4,PYHIN1,DCP2,DCP1B,FLCN,ZC3H12D
16_Member	GO Biological Processes	GO:0009896	positive regulation of catabolic process	-5.21637	-3.01636	28/503	868,1050,3091,3458,4193,4905,5393,5601,5728,5962,6790,7248,7405,10133,10645,23376,26058,57472,57721,79670,94241,112574,122809,149628,167227,196513,201163,340152	CBLB,CEBPA,HIF1A,IFNG,MDM2,NSF,EXOSC9,MAPK9,PTEN,RDX,AURKA,TSC1,UVRAG,OPTN,CAMKK2,UFL1,GIGYF2,CNOT6,METTL14,TUT7,TP53INP1,SNX18,SOCS4,PYHIN1,DCP2,DCP1B,FLCN,ZC3H12D
16_Member	GO Biological Processes	GO:0016241	regulation of macroautophagy	-3.7537	-1.91287	12/158	523,836,2475,3091,7248,7405,10133,22863,25851,54832,55763,112574	ATP6V1A,CASP3,MTOR,HIF1A,TSC1,UVRAG,OPTN,ATG14,TECPR1,VPS13C,EXOC1,SNX18
16_Member	GO Biological Processes	GO:0010508	positive regulation of autophagy	-3.11248	-1.45688	10/136	3091,3458,7248,7405,10133,10645,23376,94241,112574,201163	HIF1A,IFNG,TSC1,UVRAG,OPTN,CAMKK2,UFL1,TP53INP1,SNX18,FLCN
17_Summary	Reactome Gene Sets	R-HSA-1280218	Adaptive Immune System	-7.39199	-4.84465	42/763	868,917,1062,1493,1512,1520,2475,3093,3683,3708,3832,3902,5062,5728,5795,5908,6786,7174,7328,7979,8065,9520,9666,10225,10384,10385,11275,23118,23304,23376,26191,26268,30011,51088,54926,56654,57542,63893,84937,120425,131450,154881,406,4121,4193,5887,10973,23197,51439,51528,79718,117584,339745,373,672,867,6596,7187,8535,23512,26271,56254,90268,122809,257160,286053,286827,3001,10724,10845,22898,8375…	CBLB,CD3G,CENPE,CTLA4,CTSH,CTSS,MTOR,UBE2K,ITGAL,ITPR1,KIF11,LAG3,PAK2,PTEN,PTPRJ,RAP1B,STIM1,TPP2,UBE2H,SEM1,CUL5,NPEPPS,DZIP3,CD96,BTN3A3,BTN2A2,KLHL2,TAB2,UBR2,UFL1,PTPN22,FBXO9,SH3KBP1,KLHL5,UBE2R2,NPDC1,KLHL42,UBE2O,ZNRF1,JAML,CD200R1,KCTD7,ARNTL,MAN1A1,MDM2,RAD23B,ASCC3,FAF2,FAM8A1,JKAMP,TBL1XR1,RFFL,SPOPL,TRIM23,BRCA1,CBL,HLTF,TRAF3,CBX4,SUZ12,FBXO5,RNF20,OTULIN,SOCS4,RNF214,NSMCE2,TRIM59,…
17_Member	Reactome Gene Sets	R-HSA-1280218	Adaptive Immune System	-7.39199	-4.84465	42/763	868,917,1062,1493,1512,1520,2475,3093,3683,3708,3832,3902,5062,5728,5795,5908,6786,7174,7328,7979,8065,9520,9666,10225,10384,10385,11275,23118,23304,23376,26191,26268,30011,51088,54926,56654,57542,63893,84937,120425,131450,154881	CBLB,CD3G,CENPE,CTLA4,CTSH,CTSS,MTOR,UBE2K,ITGAL,ITPR1,KIF11,LAG3,PAK2,PTEN,PTPRJ,RAP1B,STIM1,TPP2,UBE2H,SEM1,CUL5,NPEPPS,DZIP3,CD96,BTN3A3,BTN2A2,KLHL2,TAB2,UBR2,UFL1,PTPN22,FBXO9,SH3KBP1,KLHL5,UBE2R2,NPDC1,KLHL42,UBE2O,ZNRF1,JAML,CD200R1,KCTD7
17_Member	GO Biological Processes	GO:0043161	proteasome-mediated ubiquitin-dependent protein catabolic process	-3.93451	-2.03653	18/302	406,3093,4121,4193,5887,7328,8065,10973,23197,23304,26268,51439,51528,57542,79718,84937,117584,339745	ARNTL,UBE2K,MAN1A1,MDM2,RAD23B,UBE2H,CUL5,ASCC3,FAF2,UBR2,FBXO9,FAM8A1,JKAMP,KLHL42,TBL1XR1,ZNRF1,RFFL,SPOPL
17_Member	GO Biological Processes	GO:0032446	protein modification by small protein conjugation	-3.9293	-2.03287	32/721	373,672,867,868,3093,4193,6596,7174,7187,7328,8065,8535,9520,9666,11275,23304,23376,23512,26268,26271,54926,56254,57542,63893,84937,90268,117584,122809,257160,286053,286827,339745	TRIM23,BRCA1,CBL,CBLB,UBE2K,MDM2,HLTF,TPP2,TRAF3,UBE2H,CUL5,CBX4,NPEPPS,DZIP3,KLHL2,UBR2,UFL1,SUZ12,FBXO9,FBXO5,UBE2R2,RNF20,KLHL42,UBE2O,ZNRF1,OTULIN,RFFL,SOCS4,RNF214,NSMCE2,TRIM59,SPOPL
17_Member	GO Biological Processes	GO:0000209	protein polyubiquitination	-3.90117	-2.01412	15/225	672,867,3093,4193,7174,7187,7328,9520,9666,54926,56254,57542,63893,84937,117584	BRCA1,CBL,UBE2K,MDM2,TPP2,TRAF3,UBE2H,NPEPPS,DZIP3,UBE2R2,RNF20,KLHL42,UBE2O,ZNRF1,RFFL
17_Member	Reactome Gene Sets	R-HSA-983168	Antigen processing: Ubiquitination & Proteasome degradation	-3.81057	-1.95524	18/309	868,3093,7174,7328,7979,8065,9520,9666,11275,23304,23376,26268,51088,54926,57542,63893,84937,154881	CBLB,UBE2K,TPP2,UBE2H,SEM1,CUL5,NPEPPS,DZIP3,KLHL2,UBR2,UFL1,FBXO9,KLHL5,UBE2R2,KLHL42,UBE2O,ZNRF1,KCTD7
17_Member	GO Biological Processes	GO:0030163	protein catabolic process	-3.53764	-1.74484	30/693	406,867,1512,1520,2475,3001,3093,4121,4193,5887,7328,8065,10724,10845,10973,22898,23197,23304,26268,51439,51528,54926,56254,57542,79718,83752,84196,84937,117584,339745	ARNTL,CBL,CTSH,CTSS,MTOR,GZMA,UBE2K,MAN1A1,MDM2,RAD23B,UBE2H,CUL5,OGA,CLPX,ASCC3,DENND3,FAF2,UBR2,FBXO9,FAM8A1,JKAMP,UBE2R2,RNF20,KLHL42,TBL1XR1,LONP2,USP48,ZNRF1,RFFL,SPOPL
17_Member	GO Biological Processes	GO:0016567	protein ubiquitination	-3.43809	-1.69129	29/670	373,672,867,868,3093,4193,6596,7174,7187,7328,8065,9520,9666,11275,23304,23512,26268,26271,54926,56254,57542,63893,84937,90268,117584,122809,257160,286827,339745	TRIM23,BRCA1,CBL,CBLB,UBE2K,MDM2,HLTF,TPP2,TRAF3,UBE2H,CUL5,NPEPPS,DZIP3,KLHL2,UBR2,SUZ12,FBXO9,FBXO5,UBE2R2,RNF20,KLHL42,UBE2O,ZNRF1,OTULIN,RFFL,SOCS4,RNF214,TRIM59,SPOPL
17_Member	GO Biological Processes	GO:0044257	cellular protein catabolic process	-3.43402	-1.68853	28/638	406,867,1512,1520,3001,3093,4121,4193,5887,7328,8065,10845,10973,22898,23197,23304,26268,51439,51528,54926,56254,57542,79718,83752,84196,84937,117584,339745	ARNTL,CBL,CTSH,CTSS,GZMA,UBE2K,MAN1A1,MDM2,RAD23B,UBE2H,CUL5,CLPX,ASCC3,DENND3,FAF2,UBR2,FBXO9,FAM8A1,JKAMP,UBE2R2,RNF20,KLHL42,TBL1XR1,LONP2,USP48,ZNRF1,RFFL,SPOPL
17_Member	GO Biological Processes	GO:0051603	proteolysis involved in cellular protein catabolic process	-3.41066	-1.67357	27/608	406,867,1512,1520,3001,3093,4121,4193,5887,7328,8065,10845,10973,23197,23304,26268,51439,51528,54926,56254,57542,79718,83752,84196,84937,117584,339745	ARNTL,CBL,CTSH,CTSS,GZMA,UBE2K,MAN1A1,MDM2,RAD23B,UBE2H,CUL5,CLPX,ASCC3,FAF2,UBR2,FBXO9,FAM8A1,JKAMP,UBE2R2,RNF20,KLHL42,TBL1XR1,LONP2,USP48,ZNRF1,RFFL,SPOPL
17_Member	GO Biological Processes	GO:0010498	proteasomal protein catabolic process	-3.25042	-1.56079	18/344	406,3093,4121,4193,5887,7328,8065,10973,23197,23304,26268,51439,51528,57542,79718,84937,117584,339745	ARNTL,UBE2K,MAN1A1,MDM2,RAD23B,UBE2H,CUL5,ASCC3,FAF2,UBR2,FBXO9,FAM8A1,JKAMP,KLHL42,TBL1XR1,ZNRF1,RFFL,SPOPL
17_Member	Reactome Gene Sets	R-HSA-983169	Class I MHC mediated antigen processing & presentation	-3.20072	-1.51961	19/377	868,1520,3093,7174,7328,7979,8065,9520,9666,11275,23304,23376,26268,51088,54926,57542,63893,84937,154881	CBLB,CTSS,UBE2K,TPP2,UBE2H,SEM1,CUL5,NPEPPS,DZIP3,KLHL2,UBR2,UFL1,FBXO9,KLHL5,UBE2R2,KLHL42,UBE2O,ZNRF1,KCTD7
17_Member	GO Biological Processes	GO:0043632	modification-dependent macromolecule catabolic process	-3.02475	-1.40234	24/547	406,867,3093,4121,4193,5393,5887,7328,8065,10973,23197,23304,26268,51439,51528,54926,56254,57542,79670,79718,84196,84937,117584,339745	ARNTL,CBL,UBE2K,MAN1A1,MDM2,EXOSC9,RAD23B,UBE2H,CUL5,ASCC3,FAF2,UBR2,FBXO9,FAM8A1,JKAMP,UBE2R2,RNF20,KLHL42,TUT7,TBL1XR1,USP48,ZNRF1,RFFL,SPOPL
17_Member	GO Biological Processes	GO:0006511	ubiquitin-dependent protein catabolic process	-2.56568	-1.05752	22/526	406,867,3093,4121,4193,5887,7328,8065,10973,23197,23304,26268,51439,51528,54926,56254,57542,79718,84196,84937,117584,339745	ARNTL,CBL,UBE2K,MAN1A1,MDM2,RAD23B,UBE2H,CUL5,ASCC3,FAF2,UBR2,FBXO9,FAM8A1,JKAMP,UBE2R2,RNF20,KLHL42,TBL1XR1,USP48,ZNRF1,RFFL,SPOPL
17_Member	GO Biological Processes	GO:0019941	modification-dependent protein catabolic process	-2.46831	-0.989676	22/536	406,867,3093,4121,4193,5887,7328,8065,10973,23197,23304,26268,51439,51528,54926,56254,57542,79718,84196,84937,117584,339745	ARNTL,CBL,UBE2K,MAN1A1,MDM2,RAD23B,UBE2H,CUL5,ASCC3,FAF2,UBR2,FBXO9,FAM8A1,JKAMP,UBE2R2,RNF20,KLHL42,TBL1XR1,USP48,ZNRF1,RFFL,SPOPL
17_Member	KEGG Pathway	hsa04120	Ubiquitin mediated proteolysis	-2.41689	-0.961751	9/142	672,867,868,3093,4193,7328,8065,54926,63893	BRCA1,CBL,CBLB,UBE2K,MDM2,UBE2H,CUL5,UBE2R2,UBE2O
18_Summary	WikiPathways	WP1984	Integrated breast cancer pathway	-7.31046	-4.76995	17/155	641,672,675,836,1111,2475,3725,4193,4664,4953,5728,6772,6790,7248,7465,23613,57178,1894,10010,11011,375757,867,2067,4683,50484,3732	BLM,BRCA1,BRCA2,CASP3,CHEK1,MTOR,JUN,MDM2,NAB1,ODC1,PTEN,STAT1,AURKA,TSC1,WEE1,ZMYND8,ZMIZ1,ECT2,TANK,TLK2,SWI5,CBL,ERCC1,NBN,RRM2B,CD82
18_Member	WikiPathways	WP1984	Integrated breast cancer pathway	-7.31046	-4.76995	17/155	641,672,675,836,1111,2475,3725,4193,4664,4953,5728,6772,6790,7248,7465,23613,57178	BLM,BRCA1,BRCA2,CASP3,CHEK1,MTOR,JUN,MDM2,NAB1,ODC1,PTEN,STAT1,AURKA,TSC1,WEE1,ZMYND8,ZMIZ1
18_Member	WikiPathways	WP1971	Integrated cancer pathway	-4.26014	-2.25714	7/46	641,672,836,1111,4193,5728,6772	BLM,BRCA1,CASP3,CHEK1,MDM2,PTEN,STAT1
18_Member	GO Biological Processes	GO:0071479	cellular response to ionizing radiation	-3.74884	-1.91136	8/73	641,672,675,1894,4193,10010,11011,375757	BLM,BRCA1,BRCA2,ECT2,MDM2,TANK,TLK2,SWI5
18_Member	GO Biological Processes	GO:0010212	response to ionizing radiation	-3.58917	-1.78807	11/141	641,672,675,836,867,1894,2067,4193,10010,11011,375757	BLM,BRCA1,BRCA2,CASP3,CBL,ECT2,ERCC1,MDM2,TANK,TLK2,SWI5
18_Member	WikiPathways	WP707	DNA damage response	-3.14156	-1.47702	7/69	672,836,1111,4193,4683,11011,50484	BRCA1,CASP3,CHEK1,MDM2,NBN,TLK2,RRM2B
18_Member	WikiPathways	WP1530	miRNA regulation of DNA damage response	-2.39034	-0.941826	7/93	672,836,1111,4193,4683,11011,50484	BRCA1,CASP3,CHEK1,MDM2,NBN,TLK2,RRM2B
18_Member	KEGG Pathway	hsa04115	p53 signaling pathway	-2.30241	-0.877936	6/73	836,1111,3732,4193,5728,50484	CASP3,CHEK1,CD82,MDM2,PTEN,RRM2B
18_Member	WikiPathways	WP2261	Glioblastoma signaling pathways	-2.03467	-0.686242	6/83	672,675,867,4193,5728,7248	BRCA1,BRCA2,CBL,MDM2,PTEN,TSC1
19_Summary	Reactome Gene Sets	R-HSA-453274	Mitotic G2-G2/M phases	-7.15077	-4.64918	19/198	1063,1871,4331,4659,5108,5116,6790,7465,7514,7979,9662,9793,10133,11064,11190,22974,22995,55755,114791,675,5311,9851,80817,22832,54806,79598,403,9321,55763,51199,79718	CENPF,E2F3,MNAT1,PPP1R12A,PCM1,PCNT,AURKA,WEE1,XPO1,SEM1,CEP135,CKAP5,OPTN,CNTRL,CEP250,TPX2,CEP152,CDK5RAP2,TUBGCP5,BRCA2,PKD2,KIAA0753,CEP44,CEP162,AHI1,CEP97,ARL3,TRIP11,EXOC1,NIN,TBL1XR1
19_Member	Reactome Gene Sets	R-HSA-453274	Mitotic G2-G2/M phases	-7.15077	-4.64918	19/198	1063,1871,4331,4659,5108,5116,6790,7465,7514,7979,9662,9793,10133,11064,11190,22974,22995,55755,114791	CENPF,E2F3,MNAT1,PPP1R12A,PCM1,PCNT,AURKA,WEE1,XPO1,SEM1,CEP135,CKAP5,OPTN,CNTRL,CEP250,TPX2,CEP152,CDK5RAP2,TUBGCP5
19_Member	Reactome Gene Sets	R-HSA-69275	G2/M Transition	-6.52162	-4.10435	18/196	1063,4331,4659,5108,5116,6790,7465,7514,7979,9662,9793,10133,11064,11190,22974,22995,55755,114791	CENPF,MNAT1,PPP1R12A,PCM1,PCNT,AURKA,WEE1,XPO1,SEM1,CEP135,CKAP5,OPTN,CNTRL,CEP250,TPX2,CEP152,CDK5RAP2,TUBGCP5
19_Member	GO Biological Processes	GO:0051298	centrosome duplication	-6.19266	-3.82825	8/35	675,5311,9662,9793,9851,22995,55755,80817	BRCA2,PKD2,CEP135,CKAP5,KIAA0753,CEP152,CDK5RAP2,CEP44
19_Member	Reactome Gene Sets	R-HSA-2565942	Regulation of PLK1 Activity at G2/M Transition	-5.50361	-3.26164	11/88	4659,5108,5116,6790,9662,9793,10133,11064,11190,22995,55755	PPP1R12A,PCM1,PCNT,AURKA,CEP135,CKAP5,OPTN,CNTRL,CEP250,CEP152,CDK5RAP2
19_Member	Reactome Gene Sets	R-HSA-8854518	AURKA Activation by TPX2	-5.42097	-3.18488	10/73	5108,5116,6790,9662,9793,11064,11190,22974,22995,55755	PCM1,PCNT,AURKA,CEP135,CKAP5,CNTRL,CEP250,TPX2,CEP152,CDK5RAP2
19_Member	Reactome Gene Sets	R-HSA-5620912	Anchoring of the basal body to the plasma membrane	-5.04404	-2.88487	11/98	5108,5116,9662,9793,11064,11190,22832,22995,54806,55755,79598	PCM1,PCNT,CEP135,CKAP5,CNTRL,CEP250,CEP162,CEP152,AHI1,CDK5RAP2,CEP97
19_Member	Reactome Gene Sets	R-HSA-5617833	Cilium Assembly	-4.45569	-2.41435	15/201	403,5108,5116,5311,9321,9662,9793,11064,11190,22832,22995,54806,55755,55763,79598	ARL3,PCM1,PCNT,PKD2,TRIP11,CEP135,CKAP5,CNTRL,CEP250,CEP162,CEP152,AHI1,CDK5RAP2,EXOC1,CEP97
19_Member	Reactome Gene Sets	R-HSA-380270	Recruitment of mitotic centrosome proteins and complexes	-4.1541	-2.18763	9/82	5108,5116,9662,9793,11064,11190,22995,55755,114791	PCM1,PCNT,CEP135,CKAP5,CNTRL,CEP250,CEP152,CDK5RAP2,TUBGCP5
19_Member	Reactome Gene Sets	R-HSA-380287	Centrosome maturation	-4.1541	-2.18763	9/82	5108,5116,9662,9793,11064,11190,22995,55755,114791	PCM1,PCNT,CEP135,CKAP5,CNTRL,CEP250,CEP152,CDK5RAP2,TUBGCP5
19_Member	GO Biological Processes	GO:0010457	centriole-centriole cohesion	-4.0304	-2.09701	4/12	9662,11190,51199,80817	CEP135,CEP250,NIN,CEP44
19_Member	GO Biological Processes	GO:0007099	centriole replication	-3.94622	-2.04514	5/23	9662,9851,22995,55755,80817	CEP135,KIAA0753,CEP152,CDK5RAP2,CEP44
19_Member	Reactome Gene Sets	R-HSA-380259	Loss of Nlp from mitotic centrosomes	-3.87773	-2.00526	8/70	5108,5116,9662,9793,11064,11190,22995,55755	PCM1,PCNT,CEP135,CKAP5,CNTRL,CEP250,CEP152,CDK5RAP2
19_Member	Reactome Gene Sets	R-HSA-380284	Loss of proteins required for interphase microtubule organization from the centrosome	-3.87773	-2.00526	8/70	5108,5116,9662,9793,11064,11190,22995,55755	PCM1,PCNT,CEP135,CKAP5,CNTRL,CEP250,CEP152,CDK5RAP2
19_Member	Reactome Gene Sets	R-HSA-380320	Recruitment of NuMA to mitotic centrosomes	-3.69367	-1.87203	9/94	5108,5116,9662,9793,11064,11190,22995,55755,114791	PCM1,PCNT,CEP135,CKAP5,CNTRL,CEP250,CEP152,CDK5RAP2,TUBGCP5
19_Member	GO Biological Processes	GO:0098534	centriole assembly	-3.44505	-1.69637	5/29	9662,9851,22995,55755,80817	CEP135,KIAA0753,CEP152,CDK5RAP2,CEP44
19_Member	Reactome Gene Sets	R-HSA-1852241	Organelle biogenesis and maintenance	-3.10131	-1.45308	16/296	403,5108,5116,5311,9321,9662,9793,11064,11190,22832,22995,54806,55755,55763,79598,79718	ARL3,PCM1,PCNT,PKD2,TRIP11,CEP135,CKAP5,CNTRL,CEP250,CEP162,CEP152,AHI1,CDK5RAP2,EXOC1,CEP97,TBL1XR1
20_Summary	GO Biological Processes	GO:0051053	negative regulation of DNA metabolic process	-7.13739	-4.64197	15/123	641,1111,2067,2072,3001,3006,3008,3009,4297,4683,8971,54464,55183,167227,201163,546,672,4216,6830,8505,10902,51053,54799,56916,79915,84717,151987	BLM,CHEK1,ERCC1,ERCC4,GZMA,H1-2,H1-4,H1-5,KMT2A,NBN,H1-10,XRN1,RIF1,DCP2,FLCN,ATRX,BRCA1,MAP3K4,SUPT6H,PARG,BRD8,GMNN,MBTD1,SMARCAD1,ATAD5,HDGFL2,PPP4R2
20_Member	GO Biological Processes	GO:0051053	negative regulation of DNA metabolic process	-7.13739	-4.64197	15/123	641,1111,2067,2072,3001,3006,3008,3009,4297,4683,8971,54464,55183,167227,201163	BLM,CHEK1,ERCC1,ERCC4,GZMA,H1-2,H1-4,H1-5,KMT2A,NBN,H1-10,XRN1,RIF1,DCP2,FLCN
20_Member	GO Biological Processes	GO:0051052	regulation of DNA metabolic process	-6.55166	-4.11346	27/404	546,641,672,1111,2067,2072,3001,3006,3008,3009,4216,4297,4683,6830,8505,8971,10902,51053,54464,54799,55183,56916,79915,84717,151987,167227,201163	ATRX,BLM,BRCA1,CHEK1,ERCC1,ERCC4,GZMA,H1-2,H1-4,H1-5,MAP3K4,KMT2A,NBN,SUPT6H,PARG,H1-10,BRD8,GMNN,XRN1,MBTD1,RIF1,SMARCAD1,ATAD5,HDGFL2,PPP4R2,DCP2,FLCN
20_Member	GO Biological Processes	GO:0000018	regulation of DNA recombination	-5.99397	-3.67259	14/131	641,1111,3006,3008,3009,6830,8971,10902,54799,55183,56916,79915,84717,151987	BLM,CHEK1,H1-2,H1-4,H1-5,SUPT6H,H1-10,BRD8,MBTD1,RIF1,SMARCAD1,ATAD5,HDGFL2,PPP4R2
20_Member	GO Biological Processes	GO:0010569	regulation of double-strand break repair via homologous recombination	-2.3923	-0.942692	6/70	1111,10902,54799,55183,84717,151987	CHEK1,BRD8,MBTD1,RIF1,HDGFL2,PPP4R2

## Sheet: Annotation
MyList	Gene ID	Type	Tax ID	Homologene Gene ID	Homologene Gene Tax ID	Gene Symbol	Description	Biological Process (GO)	Kinase Class (UniProt)	Protein Function (Protein Atlas)	Subcellular Location (Protein Atlas)	Drug (DrugBank)	Canonical Pathways_x000D_	Hallmark Gene Sets_x000D_	R-HSA-1640170 Cell Cycle	GO:0010564 regulation of cell cycle proce	GO:0006325 chromatin organization	GO:0000226 microtubule cytoskeleton organ	R-HSA-194315 Signaling by Rho GTPases	GO:0010639 negative regulation of organel	GO:0080135 regulation of cellular respons	GO:0006974 cellular response to DNA damag	GO:0000280 nuclear division	R-HSA-2990846 SUMOylation	R-HSA-73894 DNA Repair	GO:0033365 protein localization to organe	GO:0045321 leukocyte activation	R-HSA-2559583 Cellular Senescence	GO:0031060 regulation of histone methylat	GO:0010506 regulation of autophagy	R-HSA-1280218 Adaptive Immune System	WP1984 Integrated breast cancer pathw	R-HSA-453274 Mitotic G2-G2/M phases	GO:0051053 negative regulation of DNA met
CXCL13	10563	symbol	H. sapiens	10563	H. sapiens	CXCL13	C-X-C motif chemokine ligand 13	GO:0002518 lymphocyte chemotaxis across high endothelial venule;GO:0035766 cell chemotaxis to fibroblast growth factor;GO:0035768 endothelial cell chemotaxis to fibroblast growth factor		Predicted secreted proteins; Cancer-related genes:Candidate cancer biomarkers			(M222)PID CXCR3 PATHWAY; (M5883)NABA SECRETED FACTORS; (M5885)NABA MATRISOME ASSOCIATED	(M5897)HALLMARK IL6 JAK STAT3 SIGNALING; (M5950)HALLMARK ALLOGRAFT REJECTION	0.0	0.0	0.0	0.0	0.0	0.0	0.0	0.0	0.0	0.0	0.0	0.0	0.0	0.0	0.0	0.0	0.0	0.0	0.0	0.0
ASPM	259266	symbol	H. sapiens	259266	H. sapiens	ASPM	assembly factor for spindle microtubules	GO:0045769 negative regulation of asymmetric cell division;GO:0021873 forebrain neuroblast division;GO:0009786 regulation of asymmetric cell division		Predicted intracellular proteins; Human disease related genes:Congenital malformations:Congenital malformations of the nervous system; Cancer-related genes:Mutational cancer driver genes; Disease related genes	Cytosol;Plasma membrane (Approved)				1.0	0.0	0.0	1.0	0.0	0.0	0.0	0.0	1.0	0.0	0.0	0.0	0.0	0.0	0.0	0.0	0.0	0.0	0.0	0.0
MKI67	4288	symbol	H. sapiens	4288	H. sapiens	MKI67	marker of proliferation Ki-67	GO:1902275 regulation of chromatin organization;GO:0051983 regulation of chromosome segregation;GO:0007088 regulation of mitotic nuclear division		Predicted intracellular proteins; Cancer-related genes:Candidate cancer biomarkers	Nucleoli rim;Nucleoplasm (Enhanced); Additional: Mitotic chromosome			(M5901)HALLMARK G2M CHECKPOINT; (M5925)HALLMARK E2F TARGETS	0.0	1.0	0.0	0.0	0.0	1.0	0.0	0.0	0.0	0.0	0.0	0.0	0.0	0.0	0.0	0.0	0.0	0.0	0.0	0.0
TPX2	22974	symbol	H. sapiens	22974	H. sapiens	TPX2	TPX2 microtubule nucleation factor	GO:0007020 microtubule nucleation;GO:0007026 negative regulation of microtubule depolymerization;GO:0031114 regulation of microtubule depolymerization		Predicted intracellular proteins; Cancer-related genes:Mutated cancer genes; Cancer-related genes:Candidate cancer biomarkers	Nucleoplasm (Supported); Additional: Cytokinetic bridge;Mitotic spindle		(M242)PID AURORA A PATHWAY; (M129)PID PLK1 PATHWAY	(M5893)HALLMARK MITOTIC SPINDLE; (M5901)HALLMARK G2M CHECKPOINT	1.0	1.0	0.0	1.0	0.0	1.0	0.0	0.0	1.0	0.0	1.0	0.0	0.0	0.0	0.0	0.0	0.0	0.0	1.0	0.0
TOP2A	7153	symbol	H. sapiens	7153	H. sapiens	TOP2A	DNA topoisomerase II alpha	GO:0045870 positive regulation of single stranded viral RNA replication via double stranded DNA intermediate;GO:1905463 negative regulation of DNA duplex unwinding;GO:0030263 apoptotic chromosome condensation		FDA approved drug targets:Small molecule drugs; Cancer-related genes:Candidate cancer biomarkers; Enzymes; ENZYME proteins:Isomerase; Predicted intracellular proteins	Nucleoplasm (Supported); Additional: Nucleoli	Moxifloxacin; Amsacrine; Dexrazoxane; Valrubicin; Teniposide; Epirubicin; Enoxacin; Pefloxacin; Ciprofloxacin; Trovafloxacin; Daunorubicin; Etoposide; Dactinomycin; Lomefloxacin; Doxorubicin; Norfloxacin; Ofloxacin; Idarubicin; Podofilox; Mitoxantrone; Sparfloxacin; Genistein; Fleroxacin; Lucanthone; Banoxantrone; SP1049C; Amonafide; Elsamitrucin; 13-deoxydoxorubicin; RTA 744; Aldoxorubicin; ZEN-…	(M236)PID DELTA NP63 PATHWAY	(M5949)HALLMARK PEROXISOME; (M5902)HALLMARK APOPTOSIS; (M5893)HALLMARK MITOTIC SPINDLE	1.0	0.0	1.0	0.0	0.0	1.0	0.0	1.0	1.0	1.0	0.0	0.0	1.0	0.0	0.0	0.0	0.0	0.0	0.0	0.0
CPM	1368	symbol	H. sapiens	1368	H. sapiens	CPM	carboxypeptidase M	GO:0016485 protein processing;GO:0051604 protein maturation;GO:0006518 peptide metabolic process		Enzymes; ENZYME proteins:Hydrolases; Predicted intracellular proteins; Peptidases:Metallopeptidases	Vesicles (Uncertain)			(M5921)HALLMARK COMPLEMENT	0.0	0.0	0.0	0.0	0.0	0.0	0.0	0.0	0.0	0.0	0.0	0.0	0.0	0.0	0.0	0.0	0.0	0.0	0.0	0.0
IL17F	112744	symbol	H. sapiens	112744	H. sapiens	IL17F	interleukin 17F	GO:0032681 regulation of lymphotoxin A production;GO:0032761 positive regulation of lymphotoxin A production;GO:2000340 positive regulation of chemokine (C-X-C motif) ligand 1 production		Predicted secreted proteins; Disease related genes; Human disease related genes:Immune system diseases:Other immune system diseases			(M196)PID IL23 PATHWAY; (M5883)NABA SECRETED FACTORS; (M5885)NABA MATRISOME ASSOCIATED		0.0	0.0	0.0	0.0	0.0	0.0	0.0	0.0	0.0	0.0	0.0	0.0	0.0	0.0	0.0	0.0	0.0	0.0	0.0	0.0
ENTPD1	953	symbol	H. sapiens	953	H. sapiens	ENTPD1	ectonucleoside triphosphate diphosphohydrolase 1	GO:0009134 nucleoside diphosphate catabolic process;GO:1901292 nucleoside phosphate catabolic process;GO:0009132 nucleoside diphosphate metabolic process		CD markers; Human disease related genes:Nervous system diseases:Other nervous and sensory system diseases; ENZYME proteins:Hydrolases; Disease related genes; Potential drug targets; Enzymes	Microtubules (Uncertain)				0.0	0.0	0.0	0.0	0.0	0.0	0.0	0.0	0.0	0.0	0.0	0.0	0.0	0.0	0.0	0.0	0.0	0.0	0.0	0.0
ANKS1B	56899	symbol	H. sapiens	56899	H. sapiens	ANKS1B	ankyrin repeat and sterile alpha motif domain containing 1B	GO:1900383 regulation of synaptic plasticity by receptor localization to synapse;GO:0097120 receptor localization to synapse;GO:0048013 ephrin receptor signaling pathway		Predicted intracellular proteins	Nucleoplasm (Supported); Additional: Centrosome;Plasma membrane				0.0	0.0	0.0	0.0	0.0	0.0	0.0	0.0	0.0	0.0	0.0	0.0	0.0	0.0	0.0	0.0	0.0	0.0	0.0	0.0
LRRN3	54674	symbol	H. sapiens	54674	H. sapiens	LRRN3	leucine rich repeat neuronal 3	GO:0051965 positive regulation of synapse assembly;GO:0051963 regulation of synapse assembly;GO:1901890 positive regulation of cell junction assembly		Predicted intracellular proteins	Cytosol;Nucleoplasm (Approved)				0.0	0.0	0.0	0.0	0.0	0.0	0.0	0.0	0.0	0.0	0.0	0.0	0.0	0.0	0.0	0.0	0.0	0.0	0.0	0.0
CENPF	1063	symbol	H. sapiens	1063	H. sapiens	CENPF	centromere protein F	GO:0051382 kinetochore assembly;GO:0051383 kinetochore organization;GO:0007094 mitotic spindle assembly checkpoint signaling		Human disease related genes:Congenital malformations:Other congenital malformations; Predicted intracellular proteins; Disease related genes; Cancer-related genes:Candidate cancer biomarkers	Nucleoplasm (Supported)		(M176)PID FOXM1 PATHWAY	(M5893)HALLMARK MITOTIC SPINDLE; (M5901)HALLMARK G2M CHECKPOINT	1.0	1.0	1.0	1.0	1.0	1.0	0.0	1.0	0.0	0.0	1.0	0.0	0.0	0.0	0.0	0.0	0.0	0.0	1.0	0.0
BUB1B	701	symbol	H. sapiens	701	H. sapiens	BUB1B	BUB1 mitotic checkpoint serine/threonine kinase B	GO:0051754 meiotic sister chromatid cohesion, centromeric;GO:0070601 centromeric sister chromatid cohesion;GO:0045144 meiotic sister chromatid segregation	Other	Cancer-related genes:Mutational cancer driver genes; Disease related genes; Potential drug targets; Enzymes; Kinases; Human disease related genes:Other congenital disorders:Chromosomal abnormalities; Predicted intracellular proteins; ENZYME proteins:Transferases	Cytosol (Supported)		(M129)PID PLK1 PATHWAY	(M5925)HALLMARK E2F TARGETS	1.0	1.0	0.0	1.0	1.0	1.0	0.0	0.0	1.0	0.0	1.0	0.0	0.0	0.0	0.0	0.0	0.0	0.0	0.0	0.0
LAYN	143903	symbol	H. sapiens	143903	H. sapiens	LAYN	layilin			Predicted intracellular proteins	Cytosol (Approved)	Hyaluronic acid		(M5915)HALLMARK APICAL JUNCTION	0.0	0.0	0.0	0.0	0.0	0.0	0.0	0.0	0.0	0.0	0.0	0.0	0.0	0.0	0.0	0.0	0.0	0.0	0.0	0.0
NPDC1	56654	symbol	H. sapiens	56654	H. sapiens	NPDC1	neural proliferation, differentiation and control 1			Predicted intracellular proteins	Nucleoplasm (Approved); Additional: Cytosol				0.0	0.0	0.0	0.0	0.0	0.0	0.0	0.0	0.0	0.0	0.0	0.0	0.0	0.0	0.0	0.0	1.0	0.0	0.0	0.0
LRP5	4041	symbol	H. sapiens	4041	H. sapiens	LRP5	LDL receptor related protein 5	GO:0060764 cell-cell signaling involved in mammary gland development;GO:0110135 Norrin signaling pathway;GO:1902262 apoptotic process involved in blood vessel morphogenesis		Human disease related genes:Congenital malformations:Congenital malformations of the musculoskeletal system; Human disease related genes:Congenital malformations:Other congenital malformations; Human disease related genes:Nervous system diseases:Eye disease; Human disease related genes:Musculoskeletal diseases:Skeletal diseases; Disease related genes; Predicted intracellular proteins			(M77)PID WNT SIGNALING PATHWAY; (M266)PID NCADHERIN PATHWAY; (M5493)WNT SIGNALING		0.0	1.0	0.0	0.0	0.0	1.0	0.0	0.0	0.0	0.0	0.0	0.0	1.0	0.0	0.0	0.0	0.0	0.0	0.0	0.0
IFNG	3458	symbol	H. sapiens	3458	H. sapiens	IFNG	interferon gamma	GO:0032113 regulation of carbohydrate phosphatase activity;GO:0060549 regulation of fructose 1,6-bisphosphate 1-phosphatase activity;GO:0060550 positive regulation of fructose 1,6-bisphosphate 1-phosphatase activity		FDA approved drug targets:Small molecule drugs; Cancer-related genes:Candidate cancer biomarkers; Human disease related genes:Immune system diseases:Allergies and autoimmune diseases; Human disease related genes:Cardiovascular diseases:Hematologic diseases; Predicted secreted proteins; FDA approved drug targets:Biotech drugs; Disease related genes		Olsalazine; Glucosamine; VIR201; Fontolizumab; Foreskin fibroblast (neonatal); Foreskin keratinocyte (neonatal); Emapalumab	(M206)PID PDGFRA PATHWAY; (M36)PID IL27 PATHWAY; (M235)PID TCR CALCIUM PATHWAY	(M5950)HALLMARK ALLOGRAFT REJECTION; (M5956)HALLMARK KRAS SIGNALING DN	0.0	0.0	0.0	0.0	0.0	0.0	0.0	0.0	0.0	0.0	0.0	0.0	1.0	1.0	0.0	1.0	0.0	0.0	0.0	0.0
ARHGEF12	23365	symbol	H. sapiens	23365	H. sapiens	ARHGEF12	Rho guanine nucleotide exchange factor 12	GO:0007266 Rho protein signal transduction;GO:0007265 Ras protein signal transduction;GO:0007264 small GTPase mediated signal transduction		Predicted intracellular proteins; Cancer-related genes; Disease related genes	Cytosol;Plasma membrane (Approved); Additional: Nucleoplasm		(M68)PID RHOA REG PATHWAY	(M5893)HALLMARK MITOTIC SPINDLE; (M5945)HALLMARK HEME METABOLISM	0.0	0.0	0.0	0.0	1.0	0.0	0.0	0.0	0.0	0.0	0.0	0.0	0.0	0.0	0.0	0.0	0.0	0.0	0.0	0.0
KIF11	3832	symbol	H. sapiens	3832	H. sapiens	KIF11	kinesin family member 11	GO:0007100 mitotic centrosome separation;GO:0051299 centrosome separation;GO:0046602 regulation of mitotic centrosome separation		Human disease related genes:Congenital malformations:Other congenital malformations; Predicted intracellular proteins; Disease related genes	Cytosol (Supported); Additional: Mitotic spindle	3-[(5s)-1-Acetyl-3-(2-Chlorophenyl)-4,5-Dihydro-1h-Pyrazol-5-Yl]Phenol; Monastrol; Filanesib; (4R)-4-(3-HYDROXYPHENYL)-N,N,7,8-TETRAMETHYL-3,4-DIHYDROISOQUINOLINE-2(1H)-CARBOXAMIDE; N,N-DIETHYL-2-[(2-THIENYLCARBONYL)AMINO]-4,5,6,7-TETRAHYDRO-1-BENZOTHIOPHENE-3-CARBOXAMIDE; (5R)-N,N-DIETHYL-5-METHYL-2-[(THIOPHEN-2-YLCARBONYL)AMINO]-4,5,6,7-TETRAHYDRO-1-BENZOTHIOPHENE-3-CARBOXAMIDE; MK-0731; [(4R)-…		(M5893)HALLMARK MITOTIC SPINDLE; (M5901)HALLMARK G2M CHECKPOINT	1.0	1.0	0.0	1.0	0.0	0.0	0.0	0.0	1.0	0.0	0.0	0.0	0.0	0.0	0.0	0.0	1.0	0.0	0.0	0.0
HAVCR2	84868	symbol	H. sapiens	84868	H. sapiens	HAVCR2	hepatitis A virus cellular receptor 2	GO:0032712 negative regulation of interleukin-3 production;GO:0071656 negative regulation of granulocyte colony-stimulating factor production;GO:0002856 negative regulation of natural killer cell mediated immune response to tumor cell		Predicted intracellular proteins; CD markers; Disease related genes					0.0	0.0	0.0	0.0	0.0	0.0	0.0	0.0	0.0	0.0	0.0	0.0	1.0	0.0	0.0	0.0	0.0	0.0	0.0	0.0
IL26	55801	symbol	H. sapiens	55801	H. sapiens	IL26	interleukin 26	GO:0046427 positive regulation of receptor signaling pathway via JAK-STAT;GO:1904894 positive regulation of receptor signaling pathway via STAT;GO:0046425 regulation of receptor signaling pathway via JAK-STAT		Predicted secreted proteins			(M5883)NABA SECRETED FACTORS; (M5885)NABA MATRISOME ASSOCIATED; (M5889)NABA MATRISOME		0.0	0.0	0.0	0.0	0.0	0.0	1.0	0.0	0.0	0.0	0.0	0.0	0.0	0.0	0.0	0.0	0.0	0.0	0.0	0.0
HIST1H1B	3009	gene_synonym	H. sapiens	3009	H. sapiens	H1-5	H1.5 linker histone, cluster member	GO:0071169 establishment of protein localization to chromatin;GO:0051574 positive regulation of histone H3-K9 methylation;GO:0070199 establishment of protein localization to chromosome		Predicted intracellular proteins	Nucleoplasm (Supported)				0.0	0.0	1.0	0.0	0.0	0.0	0.0	0.0	0.0	0.0	0.0	1.0	0.0	1.0	1.0	0.0	0.0	0.0	0.0	1.0
ZBED2	79413	symbol	H. sapiens	79413	H. sapiens	ZBED2	zinc finger BED-type containing 2	GO:0045618 positive regulation of keratinocyte differentiation;GO:0045606 positive regulation of epidermal cell differentiation;GO:0045684 positive regulation of epidermis development		Predicted intracellular proteins; Transcription factors:Zinc-coordinating DNA-binding domains	Cytosol;Mitochondria (Approved); Additional: Nuclear bodies				0.0	0.0	0.0	0.0	0.0	0.0	0.0	0.0	0.0	0.0	0.0	0.0	0.0	0.0	0.0	0.0	0.0	0.0	0.0	0.0
SOX4	6659	symbol	H. sapiens	6659	H. sapiens	SOX4	SRY-box transcription factor 4	GO:2000759 regulation of N-terminal peptidyl-lysine acetylation;GO:2000761 positive regulation of N-terminal peptidyl-lysine acetylation;GO:0002328 pro-B cell differentiation		Human disease related genes:Congenital malformations:Other congenital malformations; Transcription factors:Other all-alpha-helical DNA-binding domains; Predicted intracellular proteins; Disease related genes	Nucleoplasm (Supported); Additional: Mitochondria				0.0	0.0	0.0	0.0	0.0	0.0	1.0	0.0	0.0	0.0	0.0	0.0	1.0	0.0	0.0	0.0	0.0	0.0	0.0	0.0
TRPS1	7227	symbol	H. sapiens	7227	H. sapiens	TRPS1	transcriptional repressor GATA binding 1	GO:0032330 regulation of chondrocyte differentiation;GO:0061035 regulation of cartilage development;GO:0001501 skeletal system development		Transcription factors:Zinc-coordinating DNA-binding domains; Human disease related genes:Congenital malformations:Other congenital malformations; Predicted intracellular proteins; Disease related genes	Nucleoplasm (Supported)				0.0	0.0	0.0	0.0	0.0	0.0	0.0	0.0	0.0	0.0	0.0	0.0	0.0	0.0	0.0	0.0	0.0	0.0	0.0	0.0
TMIGD2	126259	symbol	H. sapiens	126259	H. sapiens	TMIGD2	transmembrane and immunoglobulin domain containing 2	GO:0042104 positive regulation of activated T cell proliferation;GO:0031295 T cell costimulation;GO:0031294 lymphocyte costimulation		Predicted intracellular proteins					0.0	0.0	0.0	0.0	0.0	0.0	0.0	0.0	0.0	0.0	0.0	0.0	0.0	0.0	0.0	0.0	0.0	0.0	0.0	0.0
BRCA1	672	symbol	H. sapiens	672	H. sapiens	BRCA1	BRCA1 DNA repair associated	GO:0070510 regulation of histone H4-K20 methylation;GO:0070512 positive regulation of histone H4-K20 methylation;GO:2000620 positive regulation of histone H4-K16 acetylation		Cancer-related genes:Mutated cancer genes; Cancer-related genes:Candidate cancer biomarkers; Human disease related genes:Cancers:Cancers of soft tissues and bone; Human disease related genes:Cardiovascular diseases:Hematologic diseases; Cancer-related genes:Mutational cancer driver genes; Human disease related genes:Cancers:Cancers of the breast and female genital organs; Disease related genes; P…	Nuclear bodies;Nucleoplasm (Supported)		(M258)PID BARD1 PATHWAY; (M242)PID AURORA A PATHWAY; (M84)PID ATM PATHWAY	(M5916)HALLMARK APICAL SURFACE; (M5902)HALLMARK APOPTOSIS; (M5925)HALLMARK E2F TARGETS	1.0	1.0	1.0	1.0	0.0	1.0	1.0	1.0	0.0	1.0	1.0	0.0	0.0	1.0	1.0	0.0	1.0	1.0	0.0	1.0
NUSAP1	51203	symbol	H. sapiens	51203	H. sapiens	NUSAP1	nucleolar and spindle associated protein 1	GO:0007076 mitotic chromosome condensation;GO:0040001 establishment of mitotic spindle localization;GO:0030261 chromosome condensation		Predicted intracellular proteins	Nucleoli;Nucleoli fibrillar center;Nucleoplasm (Approved)			(M5893)HALLMARK MITOTIC SPINDLE; (M5901)HALLMARK G2M CHECKPOINT	1.0	1.0	1.0	1.0	0.0	1.0	0.0	0.0	1.0	0.0	0.0	0.0	0.0	0.0	0.0	0.0	0.0	0.0	0.0	0.0
CENPE	1062	symbol	H. sapiens	1062	H. sapiens	CENPE	centromere protein E	GO:0099606 microtubule plus-end directed mitotic chromosome migration;GO:0099607 lateral attachment of mitotic spindle microtubules to kinetochore;GO:0007079 mitotic chromosome movement towards spindle pole		Human disease related genes:Congenital malformations:Congenital malformations of the nervous system; Predicted intracellular proteins; Disease related genes	Microtubules (Enhanced); Additional: Cytokinetic bridge;Mitotic spindle	GSK-923295	(M129)PID PLK1 PATHWAY	(M5893)HALLMARK MITOTIC SPINDLE; (M5901)HALLMARK G2M CHECKPOINT; (M5925)HALLMARK E2F TARGETS	1.0	1.0	1.0	1.0	1.0	1.0	0.0	0.0	1.0	0.0	0.0	0.0	0.0	0.0	0.0	0.0	1.0	0.0	0.0	0.0
GBP5	115362	symbol	H. sapiens	115362	H. sapiens	GBP5	guanylate binding protein 5	GO:0032741 positive regulation of interleukin-18 production;GO:1900227 positive regulation of NLRP3 inflammasome complex assembly;GO:0032661 regulation of interleukin-18 production		Predicted intracellular proteins					0.0	0.0	0.0	0.0	0.0	0.0	0.0	0.0	0.0	0.0	0.0	1.0	0.0	0.0	0.0	0.0	0.0	0.0	0.0	0.0
BCAT1	586	symbol	H. sapiens	586	H. sapiens	BCAT1	branched chain amino acid transaminase 1	GO:0009098 leucine biosynthetic process;GO:0009099 valine biosynthetic process;GO:0009082 branched-chain amino acid biosynthetic process		Enzymes; Predicted intracellular proteins; ENZYME proteins:Transferases		Pyridoxal phosphate; Glutamic acid; Leucine; Valine; Isoleucine; N'-(5-CHLOROBENZOFURAN-2-CARBONYL)-2-(TRIFLUOROMETHYL)BENZENESULFONOHYDRAZIDE	(M66)PID MYC ACTIV PATHWAY	(M5924)HALLMARK MTORC1 SIGNALING; (M5934)HALLMARK XENOBIOTIC METABOLISM; (M5950)HALLMARK ALLOGRAFT REJECTION	1.0	0.0	0.0	0.0	0.0	0.0	0.0	0.0	0.0	0.0	0.0	0.0	0.0	0.0	0.0	0.0	0.0	0.0	0.0	0.0
ZEB2	9839	symbol	H. sapiens	9839	H. sapiens	ZEB2	zinc finger E-box binding homeobox 2	GO:0097324 melanocyte migration;GO:1903056 regulation of melanosome organization;GO:0045636 positive regulation of melanocyte differentiation		Human disease related genes:Congenital malformations:Other congenital malformations; Predicted intracellular proteins; Disease related genes; Transcription factors:Helix-turn-helix domains	Nucleoli (Supported); Additional: Cytosol;Nucleoplasm				0.0	0.0	0.0	0.0	0.0	0.0	0.0	0.0	0.0	0.0	0.0	0.0	0.0	0.0	0.0	0.0	0.0	0.0	0.0	0.0
SLC1A4	6509	symbol	H. sapiens	6509	H. sapiens	SLC1A4	solute carrier family 1 member 4	GO:0015826 threonine transport;GO:0034589 hydroxyproline transport;GO:0098718 serine import across plasma membrane		Transporters:Electrochemical Potential-driven transporters; Human disease related genes:Congenital malformations:Congenital malformations of the nervous system; Disease related genes; Potential drug targets	Centrosome (Enhanced)	Alanine		(M5922)HALLMARK UNFOLDED PROTEIN RESPONSE; (M5906)HALLMARK ESTROGEN RESPONSE EARLY; (M5907)HALLMARK ESTROGEN RESPONSE LATE	0.0	0.0	0.0	0.0	0.0	0.0	0.0	0.0	0.0	0.0	0.0	0.0	0.0	0.0	0.0	0.0	0.0	0.0	0.0	0.0
ZFHX3	463	symbol	H. sapiens	463	H. sapiens	ZFHX3	zinc finger homeobox 3	GO:1904059 regulation of locomotor rhythm;GO:0050795 regulation of behavior;GO:0032922 circadian regulation of gene expression		Transcription factors:Helix-turn-helix domains; Predicted intracellular proteins; Cancer-related genes:Mutational cancer driver genes; Cancer-related genes:Mutated cancer genes	Nucleoplasm (Supported)		(M195)PID CMYB PATHWAY		0.0	0.0	0.0	0.0	0.0	0.0	0.0	0.0	0.0	0.0	0.0	0.0	0.0	0.0	0.0	0.0	0.0	0.0	0.0	0.0
AC017002.3						None	None	None	None	None	None	None	None	None	nan	nan	nan	nan	nan	nan	nan	nan	nan	nan	nan	nan	nan	nan	nan	nan	nan	nan	nan	nan
CHN1	1123	symbol	H. sapiens	1123	H. sapiens	CHN1	chimerin 1	GO:0008045 motor neuron axon guidance;GO:0048013 ephrin receptor signaling pathway;GO:0050770 regulation of axonogenesis		Human disease related genes:Nervous system diseases:Eye disease; Predicted intracellular proteins; Disease related genes	Cytosol (Approved)		(M241)PID RAC1 REG PATHWAY		0.0	0.0	0.0	0.0	1.0	0.0	0.0	0.0	0.0	0.0	0.0	0.0	0.0	0.0	0.0	0.0	0.0	0.0	0.0	0.0
GSTZ1	2954	symbol	H. sapiens	2954	H. sapiens	GSTZ1	glutathione S-transferase zeta 1	GO:0006572 tyrosine catabolic process;GO:0006559 L-phenylalanine catabolic process;GO:1902222 erythrose 4-phosphate/phosphoenolpyruvate family amino acid catabolic process		Disease related genes; Potential drug targets; Enzymes; ENZYME proteins:Isomerase; Predicted intracellular proteins; ENZYME proteins:Transferases	Cytosol (Approved); Additional: Nucleoplasm	Glutathione; 1,4-Dithiothreitol; Dichloroacetic acid; Glycerin		(M5935)HALLMARK FATTY ACID METABOLISM	0.0	0.0	0.0	0.0	0.0	0.0	0.0	0.0	0.0	0.0	0.0	0.0	0.0	0.0	0.0	0.0	0.0	0.0	0.0	0.0
CENPU	79682	symbol	H. sapiens	79682	H. sapiens	CENPU	centromere protein U	GO:0043009 chordate embryonic development;GO:0009792 embryo development ending in birth or egg hatching;GO:0009790 embryo development		Predicted intracellular proteins	Centriolar satellite;Nucleoplasm (Supported)		(M129)PID PLK1 PATHWAY		1.0	0.0	0.0	1.0	1.0	0.0	0.0	0.0	0.0	0.0	0.0	0.0	0.0	1.0	0.0	0.0	0.0	0.0	0.0	0.0
SLC27A2	11001	symbol	H. sapiens	11001	H. sapiens	SLC27A2	solute carrier family 27 member 2	GO:0097089 methyl-branched fatty acid metabolic process;GO:0042760 very long-chain fatty acid catabolic process;GO:0001561 fatty acid alpha-oxidation		Enzymes; ENZYME proteins:Ligase; Transporters				(M5949)HALLMARK PEROXISOME; (M5948)HALLMARK BILE ACID METABOLISM; (M5906)HALLMARK ESTROGEN RESPONSE EARLY	0.0	0.0	0.0	0.0	0.0	0.0	0.0	0.0	0.0	0.0	0.0	0.0	0.0	0.0	0.0	0.0	0.0	0.0	0.0	0.0
MSC-AS1	100132891	symbol	H. sapiens	100132891	H. sapiens	MSC-AS1	MSC antisense RNA 1								0.0	0.0	0.0	0.0	0.0	0.0	0.0	0.0	0.0	0.0	0.0	0.0	0.0	0.0	0.0	0.0	0.0	0.0	0.0	0.0
HELLS	3070	symbol	H. sapiens	3070	H. sapiens	HELLS	helicase, lymphoid specific	GO:0031508 pericentric heterochromatin assembly;GO:0140462 pericentric heterochromatin organization;GO:0006346 DNA methylation-dependent heterochromatin assembly		Human disease related genes:Immune system diseases:Primary immunodeficiency; Predicted intracellular proteins; Disease related genes	Nucleoplasm (Approved); Additional: Golgi apparatus;Vesicles		(M236)PID DELTA NP63 PATHWAY	(M5925)HALLMARK E2F TARGETS	1.0	0.0	1.0	0.0	0.0	0.0	0.0	1.0	0.0	0.0	0.0	0.0	1.0	0.0	0.0	0.0	0.0	0.0	0.0	0.0
TK2	7084	symbol	H. sapiens	7084	H. sapiens	TK2	thymidine kinase 2	GO:0046092 deoxycytidine metabolic process;GO:0043097 pyrimidine nucleoside salvage;GO:0046134 pyrimidine nucleoside biosynthetic process		FDA approved drug targets:Small molecule drugs; Disease related genes; Enzymes; Predicted intracellular proteins; ENZYME proteins:Transferases; Human disease related genes:Congenital disorders of metabolism:Mitochondrial diseases		Thymidine 5'-triphosphate; 2'-Deoxycytidine; Brivudine; Thymidine		(M5898)HALLMARK DNA REPAIR	0.0	0.0	0.0	0.0	0.0	0.0	0.0	1.0	0.0	0.0	0.0	0.0	0.0	0.0	0.0	0.0	0.0	0.0	0.0	0.0
VDR	7421	symbol	H. sapiens	7421	H. sapiens	VDR	vitamin D receptor	GO:0060058 positive regulation of apoptotic process involved in mammary gland involution;GO:0070561 vitamin D receptor signaling pathway;GO:0010979 regulation of vitamin D 24-hydroxylase activity		Transporters; FDA approved drug targets:Small molecule drugs; Nuclear receptors; Transcription factors:Zinc-coordinating DNA-binding domains; Human disease related genes:Musculoskeletal diseases:Skeletal diseases; Disease related genes; Human disease related genes:Congenital disorders of metabolism:Congenital disorders of cofactor/vitamin metabolism; Predicted intracellular proteins	Nucleoplasm (Supported); Additional: Cytosol;Intermediate filaments	Calcitriol; Calcifediol; Ergocalciferol; Cholecalciferol; Paricalcitol; Dihydrotachysterol; Alfacalcidol; Calcipotriol; Lexacalcitol; Seocalcitol; Cholesterol; Inecalcitol; Becocalcidiol; CTA018; Eldecalcitol; Elocalcitol; Doxercalciferol; (1R,3R)-5-[(2E)-3-{(1S,3R)-2,2,3-trimethyl-3-[6,6,6-trifluoro-5-hydroxy-5-(trifluoromethyl)hex-3-yn-1-yl]cyclopentyl}prop-2-en-1-ylidene]cyclohexane-1,3-diol; …	(M162)PID RXR VDR PATHWAY; (M207)PID RETINOIC ACID PATHWAY; (M236)PID DELTA NP63 PATHWAY	(M5957)HALLMARK PANCREAS BETA CELLS; (M5939)HALLMARK P53 PATHWAY	0.0	0.0	0.0	0.0	0.0	0.0	0.0	0.0	0.0	1.0	0.0	0.0	0.0	0.0	0.0	0.0	0.0	0.0	0.0	0.0
TMED8	283578	symbol	H. sapiens	283578	H. sapiens	TMED8	transmembrane p24 trafficking protein family member 8			Predicted intracellular proteins	Plasma membrane (Approved); Additional: Vesicles				0.0	0.0	0.0	0.0	0.0	0.0	0.0	0.0	0.0	0.0	0.0	0.0	0.0	0.0	0.0	0.0	0.0	0.0	0.0	0.0
DAPK2	23604	symbol	H. sapiens	23604	H. sapiens	DAPK2	death associated protein kinase 2	GO:2000422 regulation of eosinophil chemotaxis;GO:2000424 positive regulation of eosinophil chemotaxis;GO:2000418 positive regulation of eosinophil migration	CAMK Ser/Thr protein kinase family	Enzymes; Kinases:CAMK Ser/Thr protein kinases; Predicted intracellular proteins; ENZYME proteins:Transferases	Golgi apparatus;Vesicles (Supported)	Fostamatinib		(M5909)HALLMARK MYOGENESIS	0.0	0.0	0.0	0.0	0.0	0.0	0.0	0.0	0.0	0.0	0.0	0.0	0.0	0.0	0.0	1.0	0.0	0.0	0.0	0.0
ADGRG1	9289	symbol	H. sapiens	9289	H. sapiens	ADGRG1	adhesion G protein-coupled receptor G1	GO:0021796 cerebral cortex regionalization;GO:0010573 vascular endothelial growth factor production;GO:2001223 negative regulation of neuron migration		Human disease related genes:Congenital malformations:Congenital malformations of the nervous system; G-protein coupled receptors:Family 2 (B) receptors; Predicted secreted proteins; Disease related genes; Potential drug targets; G-protein coupled receptors:GPCRs excl olfactory receptors; Predicted intracellular proteins				(M5919)HALLMARK HEDGEHOG SIGNALING	0.0	0.0	0.0	0.0	0.0	0.0	0.0	0.0	0.0	0.0	0.0	0.0	0.0	0.0	0.0	0.0	0.0	0.0	0.0	0.0
FSD1	79187	symbol	H. sapiens	79187	H. sapiens	FSD1	fibronectin type III and SPRY domain containing 1	GO:0060236 regulation of mitotic spindle organization;GO:0090224 regulation of spindle organization;GO:0031122 cytoplasmic microtubule organization		Predicted intracellular proteins					1.0	1.0	0.0	1.0	0.0	0.0	0.0	0.0	0.0	0.0	0.0	0.0	0.0	0.0	0.0	0.0	0.0	0.0	0.0	0.0
MICAL2	9645	symbol	H. sapiens	9645	H. sapiens	MICAL2	microtubule associated monooxygenase, calponin and LIM domain containing 2	GO:0019417 sulfur oxidation;GO:0010735 positive regulation of transcription via serum response element binding;GO:0030042 actin filament depolymerization		Enzymes; Predicted intracellular proteins; ENZYME proteins:Oxidoreductases	Cytosol;Golgi apparatus (Uncertain); Additional: Nucleoplasm;Plasma membrane				0.0	0.0	0.0	0.0	0.0	0.0	0.0	0.0	0.0	0.0	0.0	0.0	0.0	0.0	0.0	0.0	0.0	0.0	0.0	0.0
SORD	6652	symbol	H. sapiens	6652	H. sapiens	SORD	sorbitol dehydrogenase	GO:0006060 sorbitol metabolic process;GO:0006062 sorbitol catabolic process;GO:0019407 hexitol catabolic process		ENZYME proteins:Oxidoreductases; Disease related genes; Potential drug targets; Enzymes; Predicted intracellular proteins	Cytosol (Approved)	NADH; Cp-166572, 2-Hydroxymethyl-4-(4-N,N-Dimethylaminosulfonyl-1-Piperazino)-Pyrimidine		(M5928)HALLMARK MYC TARGETS V2; (M5908)HALLMARK ANDROGEN RESPONSE; (M5907)HALLMARK ESTROGEN RESPONSE LATE	0.0	0.0	0.0	1.0	0.0	0.0	0.0	0.0	0.0	0.0	0.0	0.0	0.0	0.0	0.0	0.0	0.0	0.0	0.0	0.0
ITGA1	3672	symbol	H. sapiens	3672	H. sapiens	ITGA1	integrin subunit alpha 1	GO:0032516 positive regulation of phosphoprotein phosphatase activity;GO:0042059 negative regulation of epidermal growth factor receptor signaling pathway;GO:1901185 negative regulation of ERBB signaling pathway		Transporters:Accessory Factors Involved in Transport; CD markers; Cancer-related genes:Candidate cancer biomarkers			(M11)PID PRL SIGNALING EVENTS PATHWAY; (M274)PID LYMPH ANGIOGENESIS PATHWAY; (M47)PID INTEGRIN CS PATHWAY		0.0	0.0	0.0	0.0	0.0	0.0	0.0	0.0	0.0	0.0	0.0	0.0	0.0	0.0	0.0	0.0	0.0	0.0	0.0	0.0
GBP4	115361	symbol	H. sapiens	115361	H. sapiens	GBP4	guanylate binding protein 4	GO:0042832 defense response to protozoan;GO:0001562 response to protozoan;GO:0071346 cellular response to interferon-gamma		Predicted intracellular proteins	Golgi apparatus (Supported); Additional: Plasma membrane			(M5911)HALLMARK INTERFERON ALPHA RESPONSE; (M5947)HALLMARK IL2 STAT5 SIGNALING; (M5913)HALLMARK INTERFERON GAMMA RESPONSE	0.0	0.0	0.0	0.0	0.0	0.0	0.0	0.0	0.0	0.0	0.0	0.0	0.0	0.0	0.0	0.0	0.0	0.0	0.0	0.0
CDKN3	1033	symbol	H. sapiens	1033	H. sapiens	CDKN3	cyclin dependent kinase inhibitor 3	GO:0000082 G1/S transition of mitotic cell cycle;GO:0044843 cell cycle G1/S phase transition;GO:0000079 regulation of cyclin-dependent protein serine/threonine kinase activity		ENZYME proteins:Hydrolases; Disease related genes; Potential drug targets; Enzymes; Predicted intracellular proteins	Cytosol (Enhanced)			(M5951)HALLMARK SPERMATOGENESIS; (M5901)HALLMARK G2M CHECKPOINT; (M5925)HALLMARK E2F TARGETS	1.0	0.0	0.0	0.0	0.0	0.0	0.0	0.0	0.0	0.0	0.0	0.0	0.0	0.0	0.0	0.0	0.0	0.0	0.0	0.0
C9orf139	401563	gene_synonym	H. sapiens	401563	H. sapiens	LINC02908	long intergenic non-protein coding RNA 2908								0.0	0.0	0.0	0.0	0.0	0.0	0.0	0.0	0.0	0.0	0.0	0.0	0.0	0.0	0.0	0.0	0.0	0.0	0.0	0.0
PTPN13	5783	symbol	H. sapiens	5783	H. sapiens	PTPN13	protein tyrosine phosphatase non-receptor type 13	GO:0035335 peptidyl-tyrosine dephosphorylation;GO:0014066 regulation of phosphatidylinositol 3-kinase signaling;GO:0006470 protein dephosphorylation		Enzymes; ENZYME proteins:Hydrolases; Predicted intracellular proteins; Cancer-related genes	Nucleoplasm (Supported); Additional: Cytosol;Nucleoli fibrillar center		(M257)PID EPHRINB REV PATHWAY; (M7)PID FCER1 PATHWAY		0.0	0.0	0.0	0.0	1.0	0.0	0.0	0.0	0.0	0.0	0.0	0.0	0.0	0.0	0.0	0.0	0.0	0.0	0.0	0.0
C12orf75	387882	symbol	H. sapiens	387882	H. sapiens	C12orf75	chromosome 12 open reading frame 75			Predicted intracellular proteins	Vesicles (Approved)				0.0	0.0	0.0	0.0	0.0	0.0	0.0	0.0	0.0	0.0	0.0	0.0	0.0	0.0	0.0	0.0	0.0	0.0	0.0	0.0
RDH10	157506	symbol	H. sapiens	157506	H. sapiens	RDH10	retinol dehydrogenase 10	GO:0060431 primary lung bud formation;GO:0045828 positive regulation of isoprenoid metabolic process;GO:1900054 positive regulation of retinoic acid biosynthetic process		Enzymes; Predicted intracellular proteins; ENZYME proteins:Oxidoreductases	Lipid droplets (Supported)				0.0	0.0	0.0	0.0	0.0	0.0	0.0	0.0	0.0	0.0	0.0	0.0	0.0	1.0	0.0	0.0	0.0	0.0	0.0	0.0
GOLIM4	27333	symbol	H. sapiens	27333	H. sapiens	GOLIM4	golgi integral membrane protein 4				Golgi apparatus (Enhanced)				0.0	0.0	0.0	0.0	0.0	0.0	0.0	0.0	0.0	0.0	0.0	0.0	0.0	0.0	0.0	0.0	0.0	0.0	0.0	0.0
MYL6B	140465	symbol	H. sapiens	140465	H. sapiens	MYL6B	myosin light chain 6B	GO:0030049 muscle filament sliding;GO:0033275 actin-myosin filament sliding;GO:0070252 actin-mediated cell contraction		Predicted intracellular proteins		4-[4-(2,5-DIOXO-PYRROLIDIN-1-YL)-PHENYLAMINO]-4-HYDROXY-BUTYRIC ACID		(M5909)HALLMARK MYOGENESIS	0.0	0.0	0.0	0.0	0.0	0.0	0.0	0.0	0.0	0.0	0.0	0.0	0.0	0.0	0.0	0.0	0.0	0.0	0.0	0.0
ETV7	51513	symbol	H. sapiens	51513	H. sapiens	ETV7	ETS variant transcription factor 7	GO:0006366 transcription by RNA polymerase II;GO:0006351 transcription, DNA-templated;GO:0097659 nucleic acid-templated transcription		Transcription factors:Helix-turn-helix domains; Predicted intracellular proteins	Nucleoplasm (Supported)				0.0	0.0	0.0	0.0	0.0	0.0	0.0	0.0	0.0	0.0	0.0	0.0	0.0	0.0	0.0	0.0	0.0	0.0	0.0	0.0
MYO7A	4647	symbol	H. sapiens	4647	H. sapiens	MYO7A	myosin VIIA	GO:0050957 equilibrioception;GO:0048563 post-embryonic animal organ morphogenesis;GO:0009886 post-embryonic animal morphogenesis		Human disease related genes:Nervous system diseases:Eye disease; Human disease related genes:Nervous system diseases:Ear disease; Predicted intracellular proteins; Disease related genes					0.0	0.0	0.0	1.0	0.0	0.0	0.0	0.0	0.0	0.0	0.0	0.0	0.0	0.0	0.0	0.0	0.0	0.0	0.0	0.0
PTPRJ	5795	symbol	H. sapiens	5795	H. sapiens	PTPRJ	protein tyrosine phosphatase receptor type J	GO:1905451 positive regulation of Fc-gamma receptor signaling pathway involved in phagocytosis;GO:1905449 regulation of Fc-gamma receptor signaling pathway involved in phagocytosis;GO:0060369 positive regulation of Fc receptor mediated stimulatory signaling pathway		Enzymes; ENZYME proteins:Hydrolases; Predicted intracellular proteins; CD markers			(M237)PID VEGFR1 2 PATHWAY; (M48)PID MET PATHWAY; (M186)PID PDGFRB PATHWAY	(M5956)HALLMARK KRAS SIGNALING DN	0.0	0.0	0.0	0.0	0.0	0.0	0.0	0.0	0.0	0.0	0.0	0.0	1.0	0.0	0.0	0.0	1.0	0.0	0.0	0.0
LRRC28	123355	symbol	H. sapiens	123355	H. sapiens	LRRC28	leucine rich repeat containing 28			Predicted intracellular proteins	Nucleoplasm (Approved); Additional: Golgi apparatus;Mitochondria				0.0	0.0	0.0	0.0	0.0	0.0	0.0	0.0	0.0	0.0	0.0	0.0	0.0	0.0	0.0	0.0	0.0	0.0	0.0	0.0
SCRN3	79634	symbol	H. sapiens	79634	H. sapiens	SCRN3	secernin 3	GO:0006508 proteolysis;GO:0019538 protein metabolic process;GO:1901564 organonitrogen compound metabolic process		Enzymes; Predicted intracellular proteins; Peptidases:Cysteine-type peptidases	Cytosol;Vesicles (Approved)				0.0	0.0	0.0	0.0	0.0	0.0	0.0	0.0	0.0	0.0	0.0	0.0	0.0	0.0	0.0	0.0	0.0	0.0	0.0	0.0
CTLA4	1493	symbol	H. sapiens	1493	H. sapiens	CTLA4	cytotoxic T-lymphocyte associated protein 4	GO:0045590 negative regulation of regulatory T cell differentiation;GO:0030889 negative regulation of B cell proliferation;GO:0045589 regulation of regulatory T cell differentiation		Human disease related genes:Immune system diseases:Primary immunodeficiency; CD markers; Human disease related genes:Immune system diseases:Allergies and autoimmune diseases; Human disease related genes:Immune system diseases:Other immune system diseases; Human disease related genes:Nervous system diseases:Other nervous and sensory system diseases; FDA approved drug targets:Biotech drugs; Human d…		Ipilimumab	(M60)PID NFAT TFPATHWAY	(M5947)HALLMARK IL2 STAT5 SIGNALING	0.0	0.0	0.0	0.0	0.0	0.0	0.0	1.0	0.0	0.0	0.0	0.0	0.0	1.0	0.0	0.0	1.0	0.0	0.0	0.0
CCR5	1234	symbol	H. sapiens	1234	H. sapiens	CCR5	C-C motif chemokine receptor 5	GO:2000110 negative regulation of macrophage apoptotic process;GO:0014808 release of sequestered calcium ion into cytosol by sarcoplasmic reticulum;GO:1903514 release of sequestered calcium ion into cytosol by endoplasmic reticulum		FDA approved drug targets:Small molecule drugs; CD markers; G-protein coupled receptors:Chemokines and chemotactic factors receptors; Human disease related genes:Immune system diseases:Allergies and autoimmune diseases; Disease related genes; G-protein coupled receptors:GPCRs excl olfactory receptors		Maraviroc; AMD-070; CCR5 mAb; Leronlimab; Aplaviroc; Vicriviroc; Ibalizumab; INCB-9471	(M54)PID IL12 2PATHWAY	(M5950)HALLMARK ALLOGRAFT REJECTION	0.0	0.0	0.0	0.0	0.0	0.0	0.0	0.0	0.0	0.0	0.0	0.0	0.0	0.0	0.0	0.0	0.0	0.0	0.0	0.0
ADGRG5	221188	symbol	H. sapiens	221188	H. sapiens	ADGRG5	adhesion G protein-coupled receptor G5	GO:0007189 adenylate cyclase-activating G protein-coupled receptor signaling pathway;GO:0007188 adenylate cyclase-modulating G protein-coupled receptor signaling pathway;GO:0007186 G protein-coupled receptor signaling pathway		G-protein coupled receptors:GPCRs excl olfactory receptors; Predicted intracellular proteins; G-protein coupled receptors:Family 2 (B) receptors	Nuclear membrane;Vesicles (Approved); Additional: Nucleoplasm				0.0	0.0	0.0	0.0	0.0	0.0	0.0	0.0	0.0	0.0	0.0	0.0	0.0	0.0	0.0	0.0	0.0	0.0	0.0	0.0
NINJ2	4815	symbol	H. sapiens	4815	H. sapiens	NINJ2	ninjurin 2	GO:0007158 neuron cell-cell adhesion;GO:0042246 tissue regeneration;GO:0031099 regeneration			Endoplasmic reticulum (Approved); Additional: Centriolar satellite;Cytosol;Nucleoplasm;Plasma membrane				0.0	0.0	0.0	0.0	0.0	0.0	0.0	0.0	0.0	0.0	0.0	0.0	0.0	0.0	0.0	0.0	0.0	0.0	0.0	0.0
CLIC3	9022	symbol	H. sapiens	9022	H. sapiens	CLIC3	chloride intracellular channel 3	GO:0006749 glutathione metabolic process;GO:0006821 chloride transport;GO:0015698 inorganic anion transport		Transporters:Transporter channels and pores; Predicted intracellular proteins	Nuclear bodies (Supported)			(M5906)HALLMARK ESTROGEN RESPONSE EARLY; (M5907)HALLMARK ESTROGEN RESPONSE LATE	0.0	0.0	0.0	0.0	0.0	0.0	0.0	0.0	0.0	0.0	0.0	0.0	0.0	0.0	0.0	0.0	0.0	0.0	0.0	0.0
BLM	641	symbol	H. sapiens	641	H. sapiens	BLM	BLM RecQ like helicase	GO:0072757 cellular response to camptothecin;GO:1901563 response to camptothecin;GO:0071139 resolution of recombination intermediates		Human disease related genes:Immune system diseases:Primary immunodeficiency; ENZYME proteins:Hydrolases; Cancer-related genes:Mutational cancer driver genes; Human disease related genes:Congenital malformations:Other congenital malformations; Disease related genes; Potential drug targets; Enzymes; Predicted intracellular proteins	Nucleoplasm (Supported); Additional: Cytosol		(M84)PID ATM PATHWAY; (M1)PID FANCONI PATHWAY; (M105)PID TELOMERASE PATHWAY		1.0	1.0	1.0	0.0	0.0	0.0	0.0	1.0	0.0	1.0	1.0	0.0	0.0	1.0	0.0	0.0	0.0	1.0	0.0	1.0
MYB	4602	symbol	H. sapiens	4602	H. sapiens	MYB	MYB proto-oncogene, transcription factor	GO:0051574 positive regulation of histone H3-K9 methylation;GO:1901533 negative regulation of hematopoietic progenitor cell differentiation;GO:0045624 positive regulation of T-helper cell differentiation		Transcription factors:Helix-turn-helix domains; Human disease related genes:Cancers:Head and neck cancers; Cancer-related genes:Mutated cancer genes; Cancer-related genes:Mutational cancer driver genes; Predicted intracellular proteins	Nucleoplasm (Supported); Additional: Cytosol		(M143)PID IL2 PI3K PATHWAY; (M288)PID HES HEY PATHWAY; (M28)PID IL4 2PATHWAY	(M5906)HALLMARK ESTROGEN RESPONSE EARLY; (M5907)HALLMARK ESTROGEN RESPONSE LATE	1.0	0.0	1.0	0.0	0.0	0.0	0.0	0.0	0.0	0.0	0.0	0.0	0.0	1.0	1.0	0.0	0.0	0.0	0.0	0.0
RFX7	64864	symbol	H. sapiens	64864	H. sapiens	RFX7	regulatory factor X7	GO:0006357 regulation of transcription by RNA polymerase II;GO:0006355 regulation of transcription, DNA-templated;GO:1903506 regulation of nucleic acid-templated transcription		Transcription factors:Helix-turn-helix domains; Predicted intracellular proteins	Nuclear membrane;Nucleoplasm (Approved)				0.0	0.0	0.0	0.0	0.0	0.0	0.0	0.0	0.0	0.0	0.0	0.0	0.0	0.0	0.0	0.0	0.0	0.0	0.0	0.0
DLG3	1741	symbol	H. sapiens	1741	H. sapiens	DLG3	discs large MAGUK scaffold protein 3	GO:0001736 establishment of planar polarity;GO:0007164 establishment of tissue polarity;GO:0099072 regulation of postsynaptic membrane neurotransmitter receptor levels		Predicted intracellular proteins; Human disease related genes:Other diseases:Mental and behavioural disorders; Disease related genes	Nucleoli;Nucleoplasm (Approved)				0.0	0.0	0.0	0.0	0.0	0.0	0.0	0.0	0.0	0.0	0.0	0.0	0.0	0.0	0.0	0.0	0.0	0.0	0.0	0.0
FDXR	2232	symbol	H. sapiens	2232	H. sapiens	FDXR	ferredoxin reductase	GO:0006744 ubiquinone biosynthetic process;GO:1901663 quinone biosynthetic process;GO:0006743 ubiquinone metabolic process		Human disease related genes:Nervous system diseases:Ear disease; ENZYME proteins:Oxidoreductases; Disease related genes; Potential drug targets; Enzymes; Predicted intracellular proteins	Mitochondria (Enhanced)	Flavin adenine dinucleotide; Nicotinamide adenine dinucleotide phosphate	(M256)PID TAP63 PATHWAY; (M145)PID P53 DOWNSTREAM PATHWAY	(M5948)HALLMARK BILE ACID METABOLISM; (M5902)HALLMARK APOPTOSIS; (M5924)HALLMARK MTORC1 SIGNALING	0.0	0.0	0.0	0.0	0.0	0.0	0.0	0.0	0.0	0.0	0.0	0.0	0.0	0.0	0.0	0.0	0.0	0.0	0.0	0.0
IMPACT	55364	symbol	H. sapiens	55364	H. sapiens	IMPACT	impact RWD domain protein	GO:0072755 cellular response to benomyl;GO:1901561 response to benomyl;GO:0071262 regulation of translational initiation in response to starvation		Predicted intracellular proteins	Nucleoplasm (Approved)				0.0	0.0	0.0	0.0	0.0	1.0	0.0	0.0	0.0	0.0	0.0	0.0	0.0	1.0	0.0	0.0	0.0	0.0	0.0	0.0
GZMA	3001	symbol	H. sapiens	3001	H. sapiens	GZMA	granzyme A	GO:0032078 negative regulation of endodeoxyribonuclease activity;GO:1902483 cytotoxic T cell pyroptotic process;GO:0032076 negative regulation of deoxyribonuclease activity		Enzymes; ENZYME proteins:Hydrolases; Predicted secreted proteins; Peptidases:Serine-type peptidases			(M54)PID IL12 2PATHWAY	(M5913)HALLMARK INTERFERON GAMMA RESPONSE; (M5921)HALLMARK COMPLEMENT; (M5950)HALLMARK ALLOGRAFT REJECTION	0.0	0.0	0.0	0.0	0.0	0.0	0.0	0.0	0.0	0.0	0.0	0.0	0.0	0.0	0.0	0.0	1.0	0.0	0.0	1.0
HIST1H1E	3008	gene_synonym	H. sapiens	3008	H. sapiens	H1-4	H1.4 linker histone, cluster member	GO:0098532 histone H3-K27 trimethylation;GO:0070734 histone H3-K27 methylation;GO:0016584 nucleosome positioning		Predicted intracellular proteins; Disease related genes	Nuclear speckles (Supported)	Copper	(M32)PID HDAC CLASSIII PATHWAY		0.0	0.0	1.0	0.0	0.0	0.0	0.0	0.0	0.0	0.0	0.0	0.0	0.0	1.0	1.0	0.0	0.0	0.0	0.0	1.0
MSC	9242	symbol	H. sapiens	9242	H. sapiens	MSC	musculin	GO:0014707 branchiomeric skeletal muscle development;GO:0060539 diaphragm development;GO:0003161 cardiac conduction system development		Transcription factors:Basic domains; Predicted intracellular proteins	Nucleoplasm (Supported)			(M5890)HALLMARK TNFA SIGNALING VIA NFKB	0.0	0.0	0.0	0.0	0.0	0.0	0.0	0.0	0.0	0.0	0.0	0.0	0.0	0.0	0.0	0.0	0.0	0.0	0.0	0.0
SLFN12	55106	symbol	H. sapiens	55106	H. sapiens	SLFN12	schlafen family member 12			Predicted intracellular proteins					0.0	0.0	0.0	0.0	0.0	0.0	0.0	0.0	0.0	0.0	0.0	0.0	0.0	0.0	0.0	0.0	0.0	0.0	0.0	0.0
KLF7	8609	symbol	H. sapiens	8609	H. sapiens	KLF7	Kruppel like factor 7	GO:1904178 negative regulation of adipose tissue development;GO:0061179 negative regulation of insulin secretion involved in cellular response to glucose stimulus;GO:1904177 regulation of adipose tissue development		Predicted intracellular proteins; Transcription factors:Zinc-coordinating DNA-binding domains	Nucleoplasm (Supported); Additional: Cytosol			(M5946)HALLMARK COAGULATION; (M5891)HALLMARK HYPOXIA	0.0	0.0	0.0	0.0	0.0	0.0	0.0	0.0	0.0	0.0	0.0	0.0	0.0	0.0	0.0	0.0	0.0	0.0	0.0	0.0
TBC1D31	93594	symbol	H. sapiens	93594	H. sapiens	TBC1D31	TBC1 domain family member 31			Predicted intracellular proteins	Centrosome (Approved)				0.0	0.0	0.0	0.0	0.0	0.0	0.0	0.0	0.0	0.0	0.0	0.0	0.0	0.0	0.0	0.0	0.0	0.0	0.0	0.0
LINC02539	100507406	symbol	H. sapiens	100507406	H. sapiens	LINC02539	long intergenic non-protein coding RNA 2539								0.0	0.0	0.0	0.0	0.0	0.0	0.0	0.0	0.0	0.0	0.0	0.0	0.0	0.0	0.0	0.0	0.0	0.0	0.0	0.0
HIST1H4H	8365	gene_synonym	H. sapiens	8365	H. sapiens	H4C8	H4 clustered histone 8	GO:0045653 negative regulation of megakaryocyte differentiation;GO:0006335 DNA replication-dependent chromatin assembly;GO:0034723 DNA replication-dependent chromatin organization		Predicted intracellular proteins; Disease related genes					1.0	0.0	1.0	0.0	1.0	0.0	0.0	1.0	0.0	1.0	1.0	0.0	0.0	1.0	0.0	0.0	0.0	0.0	0.0	0.0
MIR4435-2HG	541471	symbol	H. sapiens	541471	H. sapiens	MIR4435-2HG	MIR4435-2 host gene								0.0	0.0	0.0	0.0	0.0	0.0	0.0	0.0	0.0	0.0	0.0	0.0	0.0	0.0	0.0	0.0	0.0	0.0	0.0	0.0
KIAA0319L	79932	symbol	H. sapiens	79932	H. sapiens	KIAA0319L	KIAA0319 like			Predicted intracellular proteins	Golgi apparatus (Supported); Additional: Nucleoli				0.0	0.0	0.0	0.0	0.0	0.0	0.0	0.0	0.0	0.0	0.0	0.0	0.0	0.0	0.0	0.0	0.0	0.0	0.0	0.0
CKAP2	26586	symbol	H. sapiens	26586	H. sapiens	CKAP2	cytoskeleton associated protein 2	GO:0007026 negative regulation of microtubule depolymerization;GO:0031114 regulation of microtubule depolymerization;GO:0031111 negative regulation of microtubule polymerization or depolymerization		Predicted intracellular proteins	Microtubules;Mitotic spindle (Enhanced); Additional: Centrosome				1.0	0.0	0.0	0.0	0.0	1.0	0.0	0.0	0.0	0.0	0.0	0.0	0.0	0.0	0.0	0.0	0.0	0.0	0.0	0.0
AC009948.1						None	None	None	None	None	None	None	None	None	nan	nan	nan	nan	nan	nan	nan	nan	nan	nan	nan	nan	nan	nan	nan	nan	nan	nan	nan	nan
GK	2710	symbol	H. sapiens	2710	H. sapiens	GK	glycerol kinase	GO:0046167 glycerol-3-phosphate biosynthetic process;GO:0019563 glycerol catabolic process;GO:0019405 alditol catabolic process		Human disease related genes:Congenital disorders of metabolism:Congenital disorders of lipid/glycolipid metabolism; Disease related genes; Potential drug targets; Enzymes; Predicted intracellular proteins; ENZYME proteins:Transferases					0.0	0.0	0.0	0.0	0.0	0.0	0.0	0.0	0.0	0.0	0.0	0.0	0.0	0.0	0.0	0.0	0.0	0.0	0.0	0.0
ZNF282	8427	symbol	H. sapiens	8427	H. sapiens	ZNF282	zinc finger protein 282	GO:0000122 negative regulation of transcription by RNA polymerase II;GO:0045892 negative regulation of transcription, DNA-templated;GO:1903507 negative regulation of nucleic acid-templated transcription		Predicted intracellular proteins; Transcription factors:Zinc-coordinating DNA-binding domains	Nucleoplasm (Approved); Additional: Cytosol				0.0	0.0	0.0	0.0	0.0	0.0	0.0	0.0	0.0	0.0	0.0	0.0	0.0	0.0	0.0	0.0	0.0	0.0	0.0	0.0
FAM53B	9679	symbol	H. sapiens	9679	H. sapiens	FAM53B	family with sequence similarity 53 member B	GO:0006606 protein import into nucleus;GO:0090263 positive regulation of canonical Wnt signaling pathway;GO:0051170 import into nucleus		Predicted intracellular proteins	Cytosol (Approved)				0.0	0.0	0.0	0.0	0.0	0.0	0.0	0.0	0.0	0.0	0.0	1.0	0.0	0.0	0.0	0.0	0.0	0.0	0.0	0.0
FAM50B	26240	symbol	H. sapiens	26240	H. sapiens	FAM50B	family with sequence similarity 50 member B	GO:0006325 chromatin organization;GO:0051276 chromosome organization;GO:0006996 organelle organization		Predicted intracellular proteins	Nucleoplasm (Enhanced); Additional: Cytokinetic bridge;Midbody				0.0	0.0	1.0	0.0	0.0	0.0	0.0	0.0	0.0	0.0	0.0	0.0	0.0	0.0	0.0	0.0	0.0	0.0	0.0	0.0
TRAF3	7187	symbol	H. sapiens	7187	H. sapiens	TRAF3	TNF receptor associated factor 3	GO:0008063 Toll signaling pathway;GO:0035666 TRIF-dependent toll-like receptor signaling pathway;GO:0002756 MyD88-independent toll-like receptor signaling pathway		Cancer-related genes:Mutated cancer genes; Disease related genes; Potential drug targets; Enzymes; Predicted intracellular proteins; ENZYME proteins:Transferases			(M45)PID CD40 PATHWAY; (M12705)SIG CD40PATHWAYMAP		0.0	0.0	0.0	0.0	0.0	0.0	1.0	0.0	0.0	0.0	0.0	0.0	0.0	1.0	0.0	0.0	1.0	0.0	0.0	0.0
IKZF4	64375	symbol	H. sapiens	64375	H. sapiens	IKZF4	IKAROS family zinc finger 4	GO:0051260 protein homooligomerization;GO:0051259 protein complex oligomerization;GO:0045944 positive regulation of transcription by RNA polymerase II		Predicted intracellular proteins; Transcription factors:Zinc-coordinating DNA-binding domains	Nuclear bodies;Nucleoplasm (Supported)			(M5947)HALLMARK IL2 STAT5 SIGNALING	0.0	0.0	0.0	0.0	0.0	0.0	0.0	0.0	0.0	0.0	0.0	0.0	0.0	0.0	0.0	0.0	0.0	0.0	0.0	0.0
NQO1	1728	symbol	H. sapiens	1728	H. sapiens	NQO1	NAD(P)H quinone dehydrogenase 1	GO:1905395 response to flavonoid;GO:1904880 response to hydrogen sulfide;GO:1904772 response to tetrachloromethane		ENZYME proteins:Oxidoreductases; Enzymes; Predicted intracellular proteins; Cancer-related genes:Candidate cancer biomarkers	Cytosol (Supported)	Menadione; Dicoumarol; Duroquinone; 3-Hydroxymethyl-5-Aziridinyl-1methyl-2-[1h-Indole-4,7-Dione]-Propanol; ES-936; Cibacron Blue; Flavin adenine dinucleotide; 5-Methoxy-1,2-Dimethyl-3-(Phenoxymethyl)Indole-4,7-Dione; RH-1; Bishydroxy[2h-1-Benzopyran-2-One,1,2-Benzopyrone]; 3-(HYDROXYMETHYL)-1-METHYL-5-(2-METHYLAZIRIDIN-1-YL)-2-PHENYL-1H-INDOLE-4,7-DIONE; Cannabidiol	(M256)PID TAP63 PATHWAY	(M5938)HALLMARK REACTIVE OXYGEN SPECIES PATHWAY; (M5909)HALLMARK MYOGENESIS; (M5934)HALLMARK XENOBIOTIC METABOLISM	0.0	0.0	0.0	0.0	0.0	0.0	0.0	0.0	0.0	0.0	0.0	0.0	0.0	0.0	0.0	0.0	0.0	0.0	0.0	0.0
PSD	5662	symbol	H. sapiens	5662	H. sapiens	PSD	pleckstrin and Sec7 domain containing	GO:0032012 regulation of ARF protein signal transduction;GO:0046578 regulation of Ras protein signal transduction;GO:0051056 regulation of small GTPase mediated signal transduction		Predicted intracellular proteins	Nucleoplasm (Approved); Additional: Cytosol;Plasma membrane				0.0	0.0	0.0	0.0	0.0	0.0	0.0	0.0	0.0	0.0	0.0	0.0	0.0	0.0	0.0	0.0	0.0	0.0	0.0	0.0
ZDHHC21	340481	symbol	H. sapiens	340481	H. sapiens	ZDHHC21	zinc finger DHHC-type palmitoyltransferase 21	GO:1904997 regulation of leukocyte adhesion to arterial endothelial cell;GO:0003056 regulation of vascular associated smooth muscle contraction;GO:0048733 sebaceous gland development		Enzymes; ENZYME proteins:Transferases	Cytosol;Golgi apparatus (Approved)				0.0	0.0	0.0	0.0	0.0	0.0	0.0	0.0	0.0	0.0	0.0	0.0	0.0	1.0	0.0	0.0	0.0	0.0	0.0	0.0
SH3PXD2A	9644	symbol	H. sapiens	9644	H. sapiens	SH3PXD2A	SH3 and PX domains 2A	GO:0072675 osteoclast fusion;GO:0072674 multinuclear osteoclast differentiation;GO:0042554 superoxide anion generation		Predicted intracellular proteins					0.0	0.0	0.0	0.0	1.0	0.0	0.0	0.0	0.0	0.0	0.0	0.0	1.0	0.0	0.0	0.0	0.0	0.0	0.0	0.0
GOLGA8A	23015	symbol	H. sapiens	23015	H. sapiens	GOLGA8A	golgin A8 family member A	GO:0051225 spindle assembly;GO:0007030 Golgi organization;GO:0007051 spindle organization		Predicted intracellular proteins	Golgi apparatus (Approved); Additional: Cytosol				0.0	0.0	0.0	1.0	0.0	0.0	0.0	0.0	0.0	0.0	0.0	0.0	0.0	0.0	0.0	0.0	0.0	0.0	0.0	0.0
CD3G	917	symbol	H. sapiens	917	H. sapiens	CD3G	CD3g molecule	GO:0045059 positive thymic T cell selection;GO:0045061 thymic T cell selection;GO:0043368 positive T cell selection		Human disease related genes:Immune system diseases:Primary immunodeficiency; CD markers; FDA approved drug targets:Biotech drugs; Disease related genes; Predicted intracellular proteins	Cytosol;Plasma membrane (Supported)	Muromonab	(M290)PID IL12 STAT4 PATHWAY; (M88)PID CD8 TCR PATHWAY; (M54)PID IL12 2PATHWAY	(M5950)HALLMARK ALLOGRAFT REJECTION	0.0	0.0	0.0	0.0	0.0	0.0	0.0	0.0	0.0	0.0	0.0	0.0	1.0	0.0	0.0	0.0	1.0	0.0	0.0	0.0
CHEK1	1111	symbol	H. sapiens	1111	H. sapiens	CHEK1	checkpoint kinase 1	GO:0010767 regulation of transcription from RNA polymerase II promoter in response to UV-induced DNA damage;GO:0035407 histone H3-T11 phosphorylation;GO:0035405 histone-threonine phosphorylation	CAMK Ser/Thr protein kinase family	Cancer-related genes:Candidate cancer biomarkers; Kinases:CAMK Ser/Thr protein kinases; Enzymes; Predicted intracellular proteins; ENZYME proteins:Transferases	Nucleoplasm (Supported); Additional: Vesicles	XL844; Enzastaurin; CHIR-124; N-{5-[4-(4-METHYLPIPERAZIN-1-YL)PHENYL]-1H-PYRROLO[2,3-B]PYRIDIN-3-YL}NICOTINAMIDE; 3-(5-{[4-(AMINOMETHYL)PIPERIDIN-1-YL]METHYL}-1H-INDOL-2-YL)QUINOLIN-2(1H)-ONE; 2,2'-{[9-(HYDROXYIMINO)-9H-FLUORENE-2,7-DIYL]BIS(OXY)}DIACETIC ACID; (2S)-1-AMINO-3-[(5-NITROQUINOLIN-8-YL)AMINO]PROPAN-2-OL; 2-(cyclohexylamino)benzoic acid; 3-(5-{[4-(AMINOMETHYL)PIPERIDIN-1-YL]METHYL}-1H…	(M10154)SA G2 AND M PHASES; (M95)PID CIRCADIAN PATHWAY; (M46)PID ATR PATHWAY	(M5901)HALLMARK G2M CHECKPOINT; (M5925)HALLMARK E2F TARGETS	1.0	1.0	1.0	0.0	0.0	1.0	1.0	1.0	0.0	0.0	1.0	0.0	0.0	0.0	1.0	0.0	0.0	1.0	0.0	1.0
PTMS	5763	symbol	H. sapiens	5763	H. sapiens	PTMS	parathymosin	GO:0006260 DNA replication;GO:0043066 negative regulation of apoptotic process;GO:0043069 negative regulation of programmed cell death		Predicted intracellular proteins	Nucleoli;Nucleoli rim (Approved); Additional: Nucleoplasm				0.0	0.0	0.0	0.0	0.0	0.0	0.0	0.0	0.0	0.0	0.0	0.0	0.0	0.0	0.0	0.0	0.0	0.0	0.0	0.0
TUBGCP5	114791	symbol	H. sapiens	114791	H. sapiens	TUBGCP5	tubulin gamma complex associated protein 5	GO:0007020 microtubule nucleation;GO:0046785 microtubule polymerization;GO:0031109 microtubule polymerization or depolymerization		Predicted intracellular proteins	Centrosome;Cytosol (Supported)			(M5893)HALLMARK MITOTIC SPINDLE	1.0	0.0	0.0	1.0	0.0	0.0	0.0	0.0	1.0	0.0	0.0	0.0	0.0	0.0	0.0	0.0	0.0	0.0	1.0	0.0
ZDBF2	57683	symbol	H. sapiens	57683	H. sapiens	ZDBF2	zinc finger DBF-type containing 2	GO:0043045 DNA methylation involved in embryo development;GO:1901538 changes to DNA methylation involved in embryo development;GO:0071514 genetic imprinting		Predicted intracellular proteins	Nucleoplasm (Approved); Additional: Cytosol				0.0	0.0	0.0	0.0	0.0	0.0	0.0	1.0	0.0	0.0	0.0	0.0	0.0	0.0	0.0	0.0	0.0	0.0	0.0	0.0
FUCA2	2519	symbol	H. sapiens	2519	H. sapiens	FUCA2	alpha-L-fucosidase 2	GO:2000535 regulation of entry of bacterium into host cell;GO:0016139 glycoside catabolic process;GO:0006004 fucose metabolic process		Enzymes; ENZYME proteins:Hydrolases; Predicted secreted proteins; Predicted intracellular proteins					0.0	0.0	0.0	0.0	0.0	0.0	0.0	0.0	0.0	0.0	0.0	0.0	0.0	0.0	0.0	0.0	0.0	0.0	0.0	0.0
HIST1H1C	3006	gene_synonym	H. sapiens	3006	H. sapiens	H1-2	H1.2 linker histone, cluster member	GO:0098532 histone H3-K27 trimethylation;GO:0070734 histone H3-K27 methylation;GO:0016584 nucleosome positioning		Predicted intracellular proteins	Nucleoli rim;Nucleoplasm (Supported)			(M5939)HALLMARK P53 PATHWAY	0.0	0.0	1.0	0.0	0.0	0.0	0.0	0.0	0.0	0.0	0.0	0.0	0.0	1.0	0.0	0.0	0.0	0.0	0.0	1.0
STAM2	10254	symbol	H. sapiens	10254	H. sapiens	STAM2	signal transducing adaptor molecule 2	GO:0036258 multivesicular body assembly;GO:0036257 multivesicular body organization;GO:0007032 endosome organization		Predicted intracellular proteins	Vesicles (Supported); Additional: Cytosol;Nucleoplasm		(M122)PID IL2 1PATHWAY	(M5897)HALLMARK IL6 JAK STAT3 SIGNALING; (M5951)HALLMARK SPERMATOGENESIS	0.0	0.0	0.0	1.0	1.0	0.0	0.0	0.0	0.0	0.0	0.0	0.0	0.0	1.0	0.0	0.0	0.0	0.0	0.0	0.0
GALNT2	2590	symbol	H. sapiens	2590	H. sapiens	GALNT2	polypeptide N-acetylgalactosaminyltransferase 2	GO:0018243 protein O-linked glycosylation via threonine;GO:0018242 protein O-linked glycosylation via serine;GO:0016266 O-glycan processing		ENZYME proteins:Transferases; Disease related genes; Potential drug targets; Enzymes; Predicted intracellular proteins; Human disease related genes:Congenital disorders of metabolism:Congenital disorders of glycan/glycoprotein metabolism	Golgi apparatus (Supported)				0.0	0.0	0.0	0.0	0.0	0.0	0.0	0.0	0.0	0.0	0.0	0.0	0.0	0.0	0.0	0.0	0.0	0.0	0.0	0.0
C21orf58	54058	symbol	H. sapiens	54058	H. sapiens	C21orf58	chromosome 21 open reading frame 58			Predicted intracellular proteins	Nucleoplasm (Supported); Additional: Nuclear bodies				0.0	0.0	0.0	0.0	0.0	0.0	0.0	0.0	0.0	0.0	0.0	0.0	0.0	0.0	0.0	0.0	0.0	0.0	0.0	0.0
ATP10D	57205	symbol	H. sapiens	57205	H. sapiens	ATP10D	ATPase phospholipid transporting 10D (putative)	GO:0045332 phospholipid translocation;GO:0034204 lipid translocation;GO:0097035 regulation of membrane lipid distribution		Enzymes; ENZYME proteins; Transporters:Primary Active Transporters	Nucleoplasm;Plasma membrane (Supported)				0.0	0.0	0.0	0.0	0.0	0.0	0.0	0.0	0.0	0.0	0.0	0.0	0.0	0.0	0.0	0.0	0.0	0.0	0.0	0.0
E2F3	1871	symbol	H. sapiens	1871	H. sapiens	E2F3	E2F transcription factor 3	GO:0070345 negative regulation of fat cell proliferation;GO:1905461 positive regulation of vascular associated smooth muscle cell apoptotic process;GO:0070344 regulation of fat cell proliferation		Transcription factors:Helix-turn-helix domains; Predicted intracellular proteins; Cancer-related genes:Candidate cancer biomarkers	Nuclear speckles;Nucleoplasm (Supported); Additional: Cytosol		(M279)PID RB 1PATHWAY; (M40)PID E2F PATHWAY; (M66)PID MYC ACTIV PATHWAY	(M5901)HALLMARK G2M CHECKPOINT	1.0	0.0	0.0	0.0	0.0	0.0	0.0	0.0	0.0	0.0	0.0	1.0	0.0	1.0	0.0	0.0	0.0	0.0	1.0	0.0
TMEM156	80008	symbol	H. sapiens	80008	H. sapiens	TMEM156	transmembrane protein 156								0.0	0.0	0.0	0.0	0.0	0.0	0.0	0.0	0.0	0.0	0.0	0.0	0.0	0.0	0.0	0.0	0.0	0.0	0.0	0.0
BRCA2	675	symbol	H. sapiens	675	H. sapiens	BRCA2	BRCA2 DNA repair associated	GO:1902298 cell cycle DNA replication maintenance of fidelity;GO:1990426 mitotic recombination-dependent replication fork processing;GO:1990505 mitotic DNA replication maintenance of fidelity		Human disease related genes:Cancers:Cancers of the digestive system; Cancer-related genes:Candidate cancer biomarkers; Human disease related genes:Cardiovascular diseases:Hematologic diseases; Cancer-related genes:Mutational cancer driver genes; Human disease related genes:Cancers:Cancers of the breast and female genital organs; Disease related genes; Predicted intracellular proteins	Nucleoplasm (Supported); Additional: Cytosol		(M46)PID ATR PATHWAY; (M176)PID FOXM1 PATHWAY; (M1)PID FANCONI PATHWAY	(M5893)HALLMARK MITOTIC SPINDLE; (M5901)HALLMARK G2M CHECKPOINT; (M5925)HALLMARK E2F TARGETS	1.0	1.0	0.0	1.0	0.0	0.0	0.0	1.0	1.0	0.0	1.0	1.0	1.0	1.0	0.0	0.0	0.0	1.0	1.0	0.0
GLCCI1	113263	symbol	H. sapiens	113263	H. sapiens	GLCCI1	glucocorticoid induced 1			Predicted intracellular proteins	Nucleoli (Approved)				0.0	0.0	0.0	0.0	0.0	0.0	0.0	0.0	0.0	0.0	0.0	0.0	0.0	0.0	0.0	0.0	0.0	0.0	0.0	0.0
LRP12	29967	symbol	H. sapiens	29967	H. sapiens	LRP12	LDL receptor related protein 12	GO:0001764 neuron migration;GO:0006897 endocytosis;GO:0031175 neuron projection development		Human disease related genes:Musculoskeletal diseases:Muscular diseases; Disease related genes	Mitochondria;Nucleoli fibrillar center;Plasma membrane (Approved)				0.0	0.0	0.0	0.0	0.0	0.0	0.0	0.0	0.0	0.0	0.0	0.0	0.0	0.0	0.0	0.0	0.0	0.0	0.0	0.0
EZH2	2146	symbol	H. sapiens	2146	H. sapiens	EZH2	enhancer of zeste 2 polycomb repressive complex 2 subunit	GO:0036333 hepatocyte homeostasis;GO:0035983 response to trichostatin A;GO:0035984 cellular response to trichostatin A		FDA approved drug targets:Small molecule drugs; Cancer-related genes:Mutated cancer genes; Cancer-related genes:Candidate cancer biomarkers; Human disease related genes:Cancers:Cancers of haematopoietic and lymphoid tissues; Cancer-related genes:Mutational cancer driver genes; Human disease related genes:Congenital malformations:Other congenital malformations; Disease related genes; Enzymes; Pred…	Nucleoplasm (Supported)	Tazemetostat; CPI-1205		(M5951)HALLMARK SPERMATOGENESIS; (M5901)HALLMARK G2M CHECKPOINT; (M5925)HALLMARK E2F TARGETS	0.0	1.0	1.0	0.0	0.0	0.0	0.0	1.0	0.0	0.0	0.0	1.0	1.0	1.0	0.0	0.0	0.0	0.0	0.0	0.0
YPEL2	388403	symbol	H. sapiens	388403	H. sapiens	YPEL2	yippee like 2			Predicted intracellular proteins					0.0	0.0	0.0	0.0	0.0	0.0	0.0	0.0	0.0	0.0	0.0	0.0	0.0	0.0	0.0	0.0	0.0	0.0	0.0	0.0
PDE3B	5140	symbol	H. sapiens	5140	H. sapiens	PDE3B	phosphodiesterase 3B	GO:0043951 negative regulation of cAMP-mediated signaling;GO:0033629 negative regulation of cell adhesion mediated by integrin;GO:0050995 negative regulation of lipid catabolic process		Enzymes; ENZYME proteins:Hydrolases; FDA approved drug targets:Small molecule drugs	Endoplasmic reticulum (Approved)	Amrinone; 6-(4-{[2-(3-iodobenzyl)-3-oxocyclohex-1-en-1-yl]amino}phenyl)-5-methyl-4,5-dihydropyridazin-3(2H)-one; Hg9a-9, Nonanoyl-N-Hydroxyethylglucamide; 3-isobutyl-1-methyl-7H-xanthine			0.0	0.0	0.0	0.0	0.0	0.0	0.0	0.0	0.0	0.0	0.0	0.0	0.0	0.0	0.0	0.0	0.0	0.0	0.0	0.0
FLVCR2	55640	symbol	H. sapiens	55640	H. sapiens	FLVCR2	FLVCR heme transporter 2	GO:0097037 heme export;GO:0015886 heme transport;GO:1901678 iron coordination entity transport		Human disease related genes:Cardiovascular diseases:Vascular diseases; Disease related genes; Potential drug targets; Transporters:Electrochemical Potential-driven transporters; Predicted intracellular proteins					0.0	0.0	0.0	0.0	0.0	0.0	0.0	0.0	0.0	0.0	0.0	0.0	0.0	0.0	0.0	0.0	0.0	0.0	0.0	0.0
HLA-DMA	3108	symbol	H. sapiens	3108	H. sapiens	HLA-DMA	major histocompatibility complex, class II, DM alpha	GO:0002399 MHC class II protein complex assembly;GO:0002503 peptide antigen assembly with MHC class II protein complex;GO:0002396 MHC protein complex assembly		Predicted intracellular proteins; Human disease related genes:Immune system diseases:Allergies and autoimmune diseases	Vesicles (Approved)			(M5913)HALLMARK INTERFERON GAMMA RESPONSE; (M5950)HALLMARK ALLOGRAFT REJECTION	0.0	0.0	0.0	0.0	0.0	0.0	0.0	0.0	0.0	0.0	0.0	0.0	1.0	0.0	0.0	0.0	0.0	0.0	0.0	0.0
ITGAL	3683	symbol	H. sapiens	3683	H. sapiens	ITGAL	integrin subunit alpha L	GO:0035683 memory T cell extravasation;GO:0002291 T cell activation via T cell receptor contact with antigen bound to MHC molecule on antigen presenting cell;GO:0072683 T cell extravasation		FDA approved drug targets:Small molecule drugs; CD markers; Transporters:Accessory Factors Involved in Transport; FDA approved drug targets:Biotech drugs; Predicted intracellular proteins		Efalizumab; Antithymocyte immunoglobulin (rabbit); Lovastatin; Simvastatin; Rosuvastatin; 1-Acetyl-4-(4-{4-[(2-Ethoxyphenyl)Thio]-3-Nitrophenyl}Pyridin-2-Yl)Piperazine; LFA703; (S)-2-((S)-3-isobutyl-2,5-dioxo-4-quinolin-3-ylmethyl-[1,4]diazepan-1yl)-N-methyl-3-naphtalen-2-yl-propionamide; 7A-[(4-cyanophenyl)methyl]-6-(3,5-dichlorophenyl)-5-oxo-2,3,5,7A-tetrahydro-1H-pyrrolo[1,2-A]pyrrole-7-carbon…	(M47)PID INTEGRIN CS PATHWAY; (M169)PID INTEGRIN2 PATHWAY; (M222)PID CXCR3 PATHWAY	(M5950)HALLMARK ALLOGRAFT REJECTION	0.0	0.0	0.0	0.0	0.0	0.0	0.0	0.0	0.0	0.0	0.0	0.0	1.0	0.0	0.0	0.0	1.0	0.0	0.0	0.0
ARHGAP11A	9824	symbol	H. sapiens	9824	H. sapiens	ARHGAP11A	Rho GTPase activating protein 11A	GO:0043547 positive regulation of GTPase activity;GO:0051056 regulation of small GTPase mediated signal transduction;GO:0043087 regulation of GTPase activity		Predicted intracellular proteins	Cytosol (Approved); Additional: Nucleoli				0.0	0.0	0.0	0.0	1.0	0.0	0.0	0.0	0.0	0.0	0.0	0.0	0.0	0.0	0.0	0.0	0.0	0.0	0.0	0.0
ADAT2	134637	symbol	H. sapiens	134637	H. sapiens	ADAT2	adenosine deaminase tRNA specific 2	GO:0002100 tRNA wobble adenosine to inosine editing;GO:0006382 adenosine to inosine editing;GO:0002097 tRNA wobble base modification		Enzymes; ENZYME proteins:Hydrolases; Predicted intracellular proteins	Golgi apparatus (Approved); Additional: Cytosol;Nucleoplasm				0.0	0.0	0.0	0.0	0.0	0.0	0.0	0.0	0.0	0.0	0.0	0.0	0.0	0.0	0.0	0.0	0.0	0.0	0.0	0.0
LINC002481	339988	gene_synonym	H. sapiens	339988	H. sapiens	LINC02481	long intergenic non-protein coding RNA 2481								0.0	0.0	0.0	0.0	0.0	0.0	0.0	0.0	0.0	0.0	0.0	0.0	0.0	0.0	0.0	0.0	0.0	0.0	0.0	0.0
DZIP3	9666	symbol	H. sapiens	9666	H. sapiens	DZIP3	DAZ interacting zinc finger protein 3	GO:0000209 protein polyubiquitination;GO:0016567 protein ubiquitination;GO:0032446 protein modification by small protein conjugation		Enzymes; Predicted intracellular proteins; ENZYME proteins:Transferases	Vesicles (Approved)				0.0	0.0	0.0	0.0	0.0	0.0	0.0	0.0	0.0	0.0	0.0	0.0	0.0	0.0	0.0	0.0	1.0	0.0	0.0	0.0
HIST1H2BC	3017	gene_synonym	H. sapiens	3017	H. sapiens	H2BC5	H2B clustered histone 5	GO:0006334 nucleosome assembly;GO:0031497 chromatin assembly;GO:0034728 nucleosome organization		Predicted intracellular proteins	Nucleoplasm (Approved); Additional: Cytosol				1.0	0.0	1.0	0.0	1.0	0.0	0.0	0.0	0.0	0.0	1.0	0.0	0.0	1.0	0.0	0.0	0.0	0.0	0.0	0.0
SNX19	399979	symbol	H. sapiens	399979	H. sapiens	SNX19	sorting nexin 19	GO:0061792 secretory granule maturation;GO:1990502 dense core granule maturation;GO:0033363 secretory granule organization		Predicted intracellular proteins	Mitochondria (Approved)				0.0	0.0	0.0	0.0	0.0	0.0	0.0	0.0	0.0	0.0	0.0	0.0	0.0	0.0	0.0	0.0	0.0	0.0	0.0	0.0
SMARCAD1	56916	symbol	H. sapiens	56916	H. sapiens	SMARCAD1	SWI/SNF-related, matrix-associated actin-dependent regulator of chromatin, subfamily a, containing DEAD/H box 1	GO:0070933 histone H4 deacetylation;GO:0000729 DNA double-strand break processing;GO:0070932 histone H3 deacetylation		ENZYME proteins:Hydrolases; Human disease related genes:Congenital malformations:Congenital malformations of skin; Disease related genes; Potential drug targets; Enzymes; Predicted intracellular proteins	Nucleoplasm (Enhanced)				1.0	0.0	1.0	0.0	0.0	0.0	0.0	1.0	1.0	0.0	0.0	0.0	0.0	0.0	0.0	0.0	0.0	0.0	0.0	1.0
MXD4	10608	symbol	H. sapiens	10608	H. sapiens	MXD4	MAX dimerization protein 4	GO:0000122 negative regulation of transcription by RNA polymerase II;GO:0045892 negative regulation of transcription, DNA-templated;GO:1903507 negative regulation of nucleic acid-templated transcription		Transcription factors:Basic domains; Predicted intracellular proteins	Cytosol (Supported)		(M254)PID MYC REPRESS PATHWAY	(M5939)HALLMARK P53 PATHWAY	0.0	0.0	0.0	0.0	0.0	0.0	0.0	0.0	0.0	0.0	0.0	0.0	0.0	0.0	0.0	0.0	0.0	0.0	0.0	0.0
RPAP2	79871	symbol	H. sapiens	79871	H. sapiens	RPAP2	RNA polymerase II associated protein 2	GO:0070940 dephosphorylation of RNA polymerase II C-terminal domain;GO:0009301 snRNA transcription;GO:0098781 ncRNA transcription		Enzymes; ENZYME proteins:Hydrolases	Cytosol;Nucleoli (Supported)				0.0	0.0	0.0	0.0	0.0	0.0	0.0	0.0	0.0	0.0	0.0	0.0	0.0	0.0	0.0	0.0	0.0	0.0	0.0	0.0
THUMPD2	80745	symbol	H. sapiens	80745	H. sapiens	THUMPD2	THUMP domain containing 2	GO:0030488 tRNA methylation;GO:0001510 RNA methylation;GO:0006400 tRNA modification		Predicted intracellular proteins	Nucleoplasm (Uncertain)				0.0	0.0	0.0	0.0	0.0	0.0	0.0	0.0	0.0	0.0	0.0	0.0	0.0	0.0	0.0	0.0	0.0	0.0	0.0	0.0
MYEF2	50804	symbol	H. sapiens	50804	H. sapiens	MYEF2	myelin expression factor 2	GO:2000815 regulation of mRNA stability involved in response to oxidative stress;GO:0010610 regulation of mRNA stability involved in response to stress;GO:0014902 myotube differentiation		Predicted intracellular proteins	Nucleoplasm (Supported)				0.0	0.0	0.0	0.0	0.0	0.0	0.0	0.0	0.0	0.0	0.0	0.0	0.0	0.0	0.0	0.0	0.0	0.0	0.0	0.0
SKA2	348235	symbol	H. sapiens	348235	H. sapiens	SKA2	spindle and kinetochore associated complex subunit 2	GO:0031110 regulation of microtubule polymerization or depolymerization;GO:0070507 regulation of microtubule cytoskeleton organization;GO:0032886 regulation of microtubule-based process		Predicted intracellular proteins					1.0	0.0	0.0	0.0	1.0	0.0	0.0	0.0	0.0	0.0	0.0	0.0	0.0	0.0	0.0	0.0	0.0	0.0	0.0	0.0
AHI1	54806	symbol	H. sapiens	54806	H. sapiens	AHI1	Abelson helper integration site 1	GO:0030862 positive regulation of polarized epithelial cell differentiation;GO:0039007 pronephric nephron morphogenesis;GO:0039008 pronephric nephron tubule morphogenesis		Human disease related genes:Congenital malformations:Congenital malformations of the nervous system; Predicted intracellular proteins; Disease related genes	Centrosome (Approved)				0.0	0.0	0.0	1.0	0.0	0.0	0.0	0.0	0.0	0.0	0.0	0.0	0.0	0.0	0.0	0.0	0.0	0.0	1.0	0.0
CENPK	64105	symbol	H. sapiens	64105	H. sapiens	CENPK	centromere protein K	GO:0051382 kinetochore assembly;GO:0051383 kinetochore organization;GO:0034508 centromere complex assembly		Predicted intracellular proteins; Disease related genes					1.0	0.0	1.0	1.0	1.0	0.0	0.0	0.0	1.0	0.0	0.0	0.0	0.0	1.0	0.0	0.0	0.0	0.0	0.0	0.0
CEP97	79598	symbol	H. sapiens	79598	H. sapiens	CEP97	centrosomal protein 97	GO:1902018 negative regulation of cilium assembly;GO:1901673 regulation of mitotic spindle assembly;GO:0090169 regulation of spindle assembly		Predicted intracellular proteins					0.0	1.0	0.0	0.0	1.0	1.0	0.0	0.0	0.0	0.0	0.0	0.0	0.0	0.0	0.0	0.0	0.0	0.0	1.0	0.0
AURKA	6790	symbol	H. sapiens	6790	H. sapiens	AURKA	aurora kinase A	GO:1900195 positive regulation of oocyte maturation;GO:0007057 spindle assembly involved in female meiosis I;GO:0007056 spindle assembly involved in female meiosis	Other	Cancer-related genes:Candidate cancer biomarkers; Enzymes; Kinases; Predicted intracellular proteins; ENZYME proteins:Transferases	Centrosome;Nucleoplasm (Approved); Additional: Cytosol;Mitotic spindle	Phosphonothreonine; AT9283; CYC116; Alisertib; SNS-314; Cenisertib; Enzastaurin; 4-(4-METHYLPIPERAZIN-1-YL)-N-[5-(2-THIENYLACETYL)-1,5-DIHYDROPYRROLO[3,4-C]PYRAZOL-3-YL]BENZAMIDE; AKI-001; 1-{5-[2-(thieno[3,2-d]pyrimidin-4-ylamino)ethyl]-1,3-thiazol-2-yl}-3-[3-(trifluoromethyl)phenyl]urea; 1-(5-{2-[(1-methyl-1H-pyrazolo[4,3-d]pyrimidin-7-yl)amino]ethyl}-1,3-thiazol-2-yl)-3-[3-(trifluoromethyl)phe…	(M242)PID AURORA A PATHWAY; (M14)PID AURORA B PATHWAY; (M71)PID ILK PATHWAY	(M5951)HALLMARK SPERMATOGENESIS; (M5893)HALLMARK MITOTIC SPINDLE; (M5901)HALLMARK G2M CHECKPOINT	1.0	1.0	0.0	1.0	0.0	1.0	0.0	0.0	1.0	1.0	1.0	1.0	0.0	0.0	0.0	1.0	0.0	1.0	1.0	0.0
WEE1	7465	symbol	H. sapiens	7465	H. sapiens	WEE1	WEE1 G2 checkpoint kinase	GO:0000086 G2/M transition of mitotic cell cycle;GO:0044839 cell cycle G2/M phase transition;GO:2000134 negative regulation of G1/S transition of mitotic cell cycle	Other	Cancer-related genes:Candidate cancer biomarkers; Enzymes; Kinases; Predicted intracellular proteins; ENZYME proteins:Transferases	Nucleoli (Approved)	9-HYDROXY-4-PHENYL-6H-PYRROLO[3,4-C]CARBAZOLE-1,3-DIONE; 9-HYDROXY-6-(3-HYDROXYPROPYL)-4-(2-METHOXYPHENYL)PYRROLO[3,4-C]CARBAZOLE-1,3(2H,6H)-DIONE; N-[4-(2-CHLOROPHENYL)-1,3-DIOXO-1,2,3,6-TETRAHYDROPYRROLO[3,4-C]CARBAZOL-9-YL]FORMAMIDE; 4-(2-chlorophenyl)-8-(2-hydroxyethyl)-6-methylpyrrolo[3,4-e]indole-1,3(2H,6H)-dione; 3-(9-HYDROXY-1,3-DIOXO-4-PHENYL-2,3-DIHYDROPYRROLO[3,4-C]CARBAZOL-6(1H)-YL)PR…	(M10154)SA G2 AND M PHASES; (M129)PID PLK1 PATHWAY	(M5902)HALLMARK APOPTOSIS; (M5925)HALLMARK E2F TARGETS	1.0	1.0	0.0	1.0	0.0	0.0	0.0	0.0	0.0	0.0	1.0	0.0	0.0	0.0	0.0	0.0	0.0	1.0	1.0	0.0
MYO18A	399687	symbol	H. sapiens	399687	H. sapiens	MYO18A	myosin XVIIIA	GO:0090164 asymmetric Golgi ribbon formation;GO:1903028 positive regulation of opsonization;GO:1903027 regulation of opsonization		Predicted intracellular proteins					0.0	0.0	0.0	0.0	0.0	0.0	0.0	1.0	0.0	0.0	0.0	0.0	0.0	0.0	0.0	0.0	0.0	0.0	0.0	0.0
LAG3	3902	symbol	H. sapiens	3902	H. sapiens	LAG3	lymphocyte activating 3	GO:0002270 plasmacytoid dendritic cell activation;GO:0045590 negative regulation of regulatory T cell differentiation;GO:0045954 positive regulation of natural killer cell mediated cytotoxicity		Predicted intracellular proteins; CD markers					0.0	0.0	0.0	0.0	0.0	0.0	0.0	0.0	0.0	0.0	0.0	0.0	1.0	0.0	0.0	0.0	1.0	0.0	0.0	0.0
SYT11	23208	symbol	H. sapiens	23208	H. sapiens	SYT11	synaptotagmin 11	GO:1905169 regulation of protein localization to phagocytic vesicle;GO:1905171 positive regulation of protein localization to phagocytic vesicle;GO:1905162 regulation of phagosome maturation		Predicted intracellular proteins				(M5947)HALLMARK IL2 STAT5 SIGNALING	0.0	0.0	0.0	0.0	0.0	1.0	0.0	0.0	0.0	0.0	0.0	0.0	0.0	0.0	0.0	0.0	0.0	0.0	0.0	0.0
MIS18BP1	55320	symbol	H. sapiens	55320	H. sapiens	MIS18BP1	MIS18 binding protein 1	GO:0051301 cell division;GO:0007049 cell cycle;GO:0009987 cellular process		Predicted intracellular proteins	Nucleoli (Approved); Additional: Cytosol				1.0	0.0	0.0	0.0	0.0	0.0	0.0	0.0	0.0	0.0	0.0	0.0	0.0	1.0	0.0	0.0	0.0	0.0	0.0	0.0
CCDC50	152137	symbol	H. sapiens	152137	H. sapiens	CCDC50	coiled-coil domain containing 50	GO:0007605 sensory perception of sound;GO:0050954 sensory perception of mechanical stimulus;GO:0007600 sensory perception		Human disease related genes:Nervous system diseases:Ear disease; Predicted intracellular proteins; Disease related genes	Cytosol (Supported)				0.0	0.0	0.0	0.0	0.0	0.0	0.0	0.0	0.0	0.0	0.0	0.0	0.0	0.0	0.0	0.0	0.0	0.0	0.0	0.0
PDGFA	5154	symbol	H. sapiens	5154	H. sapiens	PDGFA	platelet derived growth factor subunit A	GO:0060683 regulation of branching involved in salivary gland morphogenesis by epithelial-mesenchymal signaling;GO:0010512 negative regulation of phosphatidylinositol biosynthetic process;GO:1990401 embryonic lung development		Candidate cardiovascular disease genes; Human disease related genes:Cancers:Cancers of eye, brain, and central nervous system; Cancer-related genes:Candidate cancer biomarkers; Predicted secreted proteins; Human disease related genes:Cancers:Cancers of the lung and pleura; RAS pathway related proteins; Predicted intracellular proteins	Golgi apparatus (Approved)		(M144)PID CERAMIDE PATHWAY; (M5883)NABA SECRETED FACTORS; (M5885)NABA MATRISOME ASSOCIATED	(M5944)HALLMARK ANGIOGENESIS; (M5939)HALLMARK P53 PATHWAY	0.0	0.0	0.0	0.0	0.0	0.0	0.0	0.0	0.0	0.0	0.0	0.0	1.0	0.0	0.0	0.0	0.0	0.0	0.0	0.0
FAH	2184	symbol	H. sapiens	2184	H. sapiens	FAH	fumarylacetoacetate hydrolase	GO:1901999 homogentisate metabolic process;GO:1902000 homogentisate catabolic process;GO:0006572 tyrosine catabolic process		ENZYME proteins:Hydrolases; Human disease related genes:Congenital disorders of metabolism:Congenital disorders of amino acid metabolism; Disease related genes; Potential drug targets; Enzymes; Predicted intracellular proteins	Cytosol (Approved); Additional: Nucleoplasm	Fumaric Acid; Acetoacetic acid; 4-[Hydroxy-[Methyl-Phosphinoyl]]-3-Oxo-Butanoic Acid		(M5947)HALLMARK IL2 STAT5 SIGNALING; (M5905)HALLMARK ADIPOGENESIS; (M5934)HALLMARK XENOBIOTIC METABOLISM	0.0	0.0	0.0	0.0	0.0	0.0	0.0	0.0	0.0	0.0	0.0	0.0	0.0	0.0	0.0	0.0	0.0	0.0	0.0	0.0
ZC3H12D	340152	symbol	H. sapiens	340152	H. sapiens	ZC3H12D	zinc finger CCCH-type containing 12D	GO:0061158 3'-UTR-mediated mRNA destabilization;GO:0061157 mRNA destabilization;GO:0050779 RNA destabilization		Predicted intracellular proteins; Disease related genes	Cytoplasmic bodies;Nucleoplasm (Supported)				0.0	0.0	0.0	0.0	0.0	0.0	0.0	0.0	0.0	0.0	0.0	0.0	0.0	0.0	0.0	1.0	0.0	0.0	0.0	0.0
DNPH1	10591	symbol	H. sapiens	10591	H. sapiens	DNPH1	2'-deoxynucleoside 5'-phosphate N-hydrolase 1	GO:0009159 deoxyribonucleoside monophosphate catabolic process;GO:0009125 nucleoside monophosphate catabolic process;GO:0009162 deoxyribonucleoside monophosphate metabolic process		Predicted intracellular proteins	Nucleoplasm (Approved); Additional: Cytosol				0.0	0.0	0.0	0.0	0.0	0.0	0.0	0.0	0.0	0.0	0.0	0.0	0.0	0.0	0.0	0.0	0.0	0.0	0.0	0.0
LYST	1130	symbol	H. sapiens	1130	H. sapiens	LYST	lysosomal trafficking regulator	GO:0033364 mast cell secretory granule organization;GO:0032510 endosome to lysosome transport via multivesicular body sorting pathway;GO:0042832 defense response to protozoan		Human disease related genes:Immune system diseases:Primary immunodeficiency; Predicted intracellular proteins; Disease related genes	Nucleoplasm (Supported); Additional: Centriolar satellite;Plasma membrane				0.0	0.0	0.0	0.0	0.0	0.0	0.0	0.0	0.0	0.0	0.0	0.0	1.0	0.0	0.0	0.0	0.0	0.0	0.0	0.0
CTSH	1512	symbol	H. sapiens	1512	H. sapiens	CTSH	cathepsin H	GO:0010813 neuropeptide catabolic process;GO:0060448 dichotomous subdivision of terminal units involved in lung branching;GO:0010815 bradykinin catabolic process		Cancer-related genes:Candidate cancer biomarkers; ENZYME proteins:Hydrolases; Peptidases:Cysteine-type peptidases; Enzymes; Human disease related genes:Endocrine and metabolic diseases:Diabetes; Predicted intracellular proteins	Cytoplasmic bodies;Cytosol;Vesicles (Supported)	N1-(1-Dimethylcarbamoyl-2-Phenyl-Ethyl)-2-Oxo-N4-(2-Pyridin-2-Yl-Ethyl)-Succinamide; p-Toluenesulfonic acid; N-[1-Hydroxycarboxyethyl-Carbonyl]Leucylamino-2-Methyl-Butane; CARBOBENZYLOXY-(L)-LEUCINYL-(L)LEUCINYL METHOXYMETHYLKETONE	(M3468)NABA ECM REGULATORS; (M5885)NABA MATRISOME ASSOCIATED; (M5889)NABA MATRISOME	(M5946)HALLMARK COAGULATION; (M5921)HALLMARK COMPLEMENT	0.0	0.0	0.0	0.0	0.0	0.0	0.0	0.0	0.0	0.0	0.0	0.0	1.0	0.0	0.0	0.0	1.0	0.0	0.0	0.0
FUT8	2530	symbol	H. sapiens	2530	H. sapiens	FUT8	fucosyltransferase 8	GO:0033578 protein glycosylation in Golgi;GO:0036071 N-glycan fucosylation;GO:0046368 GDP-L-fucose metabolic process		Human disease related genes:Congenital disorders of metabolism:Congenital disorders of carbohydrate metabolism; Disease related genes; Potential drug targets; Enzymes; Predicted intracellular proteins; ENZYME proteins:Transferases	Golgi apparatus (Approved); Additional: Cytosol;Nucleoplasm			(M5937)HALLMARK GLYCOLYSIS	0.0	0.0	0.0	0.0	0.0	0.0	1.0	0.0	0.0	0.0	0.0	0.0	0.0	0.0	0.0	0.0	0.0	0.0	0.0	0.0
ZC2HC1A	51101	symbol	H. sapiens	51101	H. sapiens	ZC2HC1A	zinc finger C2HC-type containing 1A			Predicted intracellular proteins	Cytosol (Approved); Additional: Actin filaments				0.0	0.0	0.0	0.0	0.0	0.0	0.0	0.0	0.0	0.0	0.0	0.0	0.0	0.0	0.0	0.0	0.0	0.0	0.0	0.0
PCED1B	91523	symbol	H. sapiens	91523	H. sapiens	PCED1B	PC-esterase domain containing 1B			Predicted intracellular proteins	Golgi apparatus (Approved); Additional: Vesicles				0.0	0.0	0.0	0.0	0.0	0.0	0.0	0.0	0.0	0.0	0.0	0.0	0.0	0.0	0.0	0.0	0.0	0.0	0.0	0.0
ITPR1	3708	symbol	H. sapiens	3708	H. sapiens	ITPR1	inositol 1,4,5-trisphosphate receptor type 1	GO:0050882 voluntary musculoskeletal movement;GO:0042045 epithelial fluid transport;GO:0099566 regulation of postsynaptic cytosolic calcium ion concentration		Human disease related genes:Nervous system diseases:Neurodegenerative diseases; Disease related genes; Potential drug targets; Transporters:Transporter channels and pores; Predicted intracellular proteins	Vesicles (Approved)	Caffeine; 1D-myo-inositol 1,4,5-trisphosphate; Glycerin	(M1315)SIG PIP3 SIGNALING IN B LYMPHOCYTES; (M5193)SIG CHEMOTAXIS; (M8626)SIG BCR SIGNALING PATHWAY		0.0	0.0	0.0	0.0	0.0	0.0	0.0	0.0	0.0	0.0	0.0	0.0	0.0	0.0	0.0	1.0	1.0	0.0	0.0	0.0
POLD3	10714	symbol	H. sapiens	10714	H. sapiens	POLD3	DNA polymerase delta 3, accessory subunit	GO:1904161 DNA synthesis involved in UV-damage excision repair;GO:0006297 nucleotide-excision repair, DNA gap filling;GO:0042276 error-prone translesion synthesis		Predicted intracellular proteins	Nucleoplasm (Supported)			(M5898)HALLMARK DNA REPAIR; (M5925)HALLMARK E2F TARGETS	1.0	0.0	0.0	0.0	0.0	0.0	0.0	1.0	0.0	0.0	1.0	0.0	0.0	1.0	0.0	0.0	0.0	0.0	0.0	0.0
MPHOSPH9	10198	symbol	H. sapiens	10198	H. sapiens	MPHOSPH9	M-phase phosphoprotein 9	GO:1902018 negative regulation of cilium assembly;GO:0120033 negative regulation of plasma membrane bounded cell projection assembly;GO:1902116 negative regulation of organelle assembly		Predicted intracellular proteins	Cytosol;Plasma membrane (Uncertain); Additional: Centrosome;Golgi apparatus;Nucleoplasm				0.0	0.0	0.0	0.0	0.0	1.0	0.0	0.0	0.0	0.0	0.0	0.0	0.0	0.0	0.0	0.0	0.0	0.0	0.0	0.0
FUCA1	2517	symbol	H. sapiens	2517	H. sapiens	FUCA1	alpha-L-fucosidase 1	GO:0016139 glycoside catabolic process;GO:0019377 glycolipid catabolic process;GO:0006004 fucose metabolic process		Human disease related genes:Congenital disorders of metabolism:Lysosomal storage diseases; ENZYME proteins:Hydrolases; Disease related genes; Potential drug targets; Enzymes; Predicted intracellular proteins; Human disease related genes:Congenital disorders of metabolism:Congenital disorders of glycan/glycoprotein metabolism	Vesicles (Supported)			(M5930)HALLMARK EPITHELIAL MESENCHYMAL TRANSITION; (M5939)HALLMARK P53 PATHWAY; (M5953)HALLMARK KRAS SIGNALING UP	0.0	0.0	0.0	0.0	0.0	0.0	0.0	0.0	0.0	0.0	0.0	0.0	0.0	0.0	0.0	0.0	0.0	0.0	0.0	0.0
NIN	51199	symbol	H. sapiens	51199	H. sapiens	NIN	ninein	GO:0090222 centrosome-templated microtubule nucleation;GO:0021540 corpus callosum morphogenesis;GO:0051418 microtubule nucleation by microtubule organizing center		Human disease related genes:Congenital malformations:Other congenital malformations; Predicted intracellular proteins; Cancer-related genes:Mutational cancer driver genes; Disease related genes	Centrosome;Nucleoli;Nucleoli rim (Approved); Additional: Nucleoplasm			(M5893)HALLMARK MITOTIC SPINDLE; (M5953)HALLMARK KRAS SIGNALING UP	0.0	0.0	0.0	1.0	0.0	0.0	0.0	0.0	0.0	0.0	0.0	0.0	0.0	0.0	0.0	0.0	0.0	0.0	1.0	0.0
NFE2L3	9603	symbol	H. sapiens	9603	H. sapiens	NFE2L3	NFE2 like bZIP transcription factor 3	GO:0006366 transcription by RNA polymerase II;GO:0006351 transcription, DNA-templated;GO:0097659 nucleic acid-templated transcription		Transcription factors:Basic domains; Predicted intracellular proteins	Nucleoplasm;Vesicles (Approved)				0.0	0.0	0.0	0.0	0.0	0.0	0.0	0.0	0.0	0.0	0.0	0.0	0.0	0.0	0.0	0.0	0.0	0.0	0.0	0.0
KLHL42	57542	symbol	H. sapiens	57542	H. sapiens	KLHL42	kelch like family member 42	GO:0000209 protein polyubiquitination;GO:0032886 regulation of microtubule-based process;GO:0043161 proteasome-mediated ubiquitin-dependent protein catabolic process		Predicted intracellular proteins					1.0	0.0	0.0	0.0	0.0	0.0	0.0	0.0	0.0	0.0	0.0	0.0	0.0	0.0	0.0	0.0	1.0	0.0	0.0	0.0
NLRC3	197358	symbol	H. sapiens	197358	H. sapiens	NLRC3	NLR family CARD domain containing 3	GO:0032687 negative regulation of interferon-alpha production;GO:1900226 negative regulation of NLRP3 inflammasome complex assembly;GO:0032688 negative regulation of interferon-beta production		Predicted intracellular proteins	Cytosol (Supported); Additional: Centriolar satellite;Vesicles				0.0	0.0	0.0	0.0	0.0	1.0	0.0	0.0	0.0	0.0	0.0	0.0	1.0	0.0	0.0	0.0	0.0	0.0	0.0	0.0
IL12RB1	3594	symbol	H. sapiens	3594	H. sapiens	IL12RB1	interleukin 12 receptor subunit beta 1	GO:0038155 interleukin-23-mediated signaling pathway;GO:2000330 positive regulation of T-helper 17 cell lineage commitment;GO:0035722 interleukin-12-mediated signaling pathway		Human disease related genes:Immune system diseases:Primary immunodeficiency; Predicted intracellular proteins; CD markers; Disease related genes	Plasma membrane (Approved)		(M36)PID IL27 PATHWAY; (M196)PID IL23 PATHWAY; (M54)PID IL12 2PATHWAY	(M5897)HALLMARK IL6 JAK STAT3 SIGNALING; (M5950)HALLMARK ALLOGRAFT REJECTION	0.0	0.0	0.0	0.0	0.0	0.0	0.0	0.0	0.0	0.0	0.0	0.0	0.0	0.0	0.0	0.0	0.0	0.0	0.0	0.0
SLC4A7	9497	symbol	H. sapiens	9497	H. sapiens	SLC4A7	solute carrier family 4 member 7	GO:0060117 auditory receptor cell development;GO:0015701 bicarbonate transport;GO:0042491 inner ear auditory receptor cell differentiation		Transporters:Electrochemical Potential-driven transporters	Plasma membrane (Supported); Additional: Cytosol;Focal adhesion sites				0.0	0.0	0.0	0.0	1.0	0.0	0.0	0.0	0.0	0.0	0.0	0.0	0.0	0.0	0.0	0.0	0.0	0.0	0.0	0.0
CEP152	22995	symbol	H. sapiens	22995	H. sapiens	CEP152	centrosomal protein 152	GO:0097742 de novo centriole assembly;GO:0098535 de novo centriole assembly involved in multi-ciliated epithelial cell differentiation;GO:1903251 multi-ciliated epithelial cell differentiation		Human disease related genes:Congenital malformations:Other congenital malformations; Human disease related genes:Congenital malformations:Congenital malformations of the nervous system; Predicted intracellular proteins; Disease related genes	Centrosome (Supported); Additional: Nucleoplasm				1.0	0.0	0.0	1.0	0.0	0.0	0.0	0.0	0.0	0.0	0.0	0.0	0.0	0.0	0.0	0.0	0.0	0.0	1.0	0.0
CDCA7	83879	symbol	H. sapiens	83879	H. sapiens	CDCA7	cell division cycle associated 7	GO:0006915 apoptotic process;GO:0012501 programmed cell death;GO:0008219 cell death		Human disease related genes:Immune system diseases:Primary immunodeficiency; Predicted intracellular proteins; Disease related genes	Cytosol;Nucleoplasm (Supported)		(M66)PID MYC ACTIV PATHWAY		0.0	0.0	0.0	0.0	0.0	0.0	0.0	0.0	0.0	0.0	0.0	0.0	0.0	0.0	0.0	0.0	0.0	0.0	0.0	0.0
CEBPA	1050	symbol	H. sapiens	1050	H. sapiens	CEBPA	CCAAT enhancer binding protein alpha	GO:0000050 urea cycle;GO:0019627 urea metabolic process;GO:0071941 nitrogen cycle metabolic process		Cancer-related genes:Mutated cancer genes; Human disease related genes:Cancers:Cancers of haematopoietic and lymphoid tissues; Cancer-related genes:Mutational cancer driver genes; Transcription factors:Basic domains; Disease related genes; Predicted intracellular proteins	Nucleoplasm (Approved); Additional: Vesicles		(M106)PID HNF3B PATHWAY; (M151)PID AR TF PATHWAY; (M254)PID MYC REPRESS PATHWAY	(M5939)HALLMARK P53 PATHWAY	0.0	1.0	0.0	0.0	0.0	0.0	0.0	0.0	0.0	0.0	0.0	0.0	1.0	1.0	1.0	1.0	0.0	0.0	0.0	0.0
PYHIN1	149628	symbol	H. sapiens	149628	H. sapiens	PYHIN1	pyrin and HIN domain family member 1	GO:1902164 positive regulation of DNA damage response, signal transduction by p53 class mediator resulting in transcription of p21 class mediator;GO:1902162 regulation of DNA damage response, signal transduction by p53 class mediator resulting in transcription of p21 class mediator;GO:0035457 cellular response to interferon-alpha		Predicted intracellular proteins	Nucleoli (Approved); Additional: Nucleoplasm				0.0	0.0	0.0	0.0	0.0	0.0	1.0	0.0	0.0	0.0	0.0	0.0	0.0	0.0	0.0	1.0	0.0	0.0	0.0	0.0
ATAD2	29028	symbol	H. sapiens	29028	H. sapiens	ATAD2	ATPase family AAA domain containing 2	GO:0006325 chromatin organization;GO:0051276 chromosome organization;GO:0045944 positive regulation of transcription by RNA polymerase II		Predicted intracellular proteins	Nucleoplasm (Enhanced)			(M5925)HALLMARK E2F TARGETS	0.0	0.0	1.0	0.0	0.0	0.0	0.0	0.0	0.0	0.0	0.0	0.0	0.0	0.0	0.0	0.0	0.0	0.0	0.0	0.0
F2R	2149	symbol	H. sapiens	2149	H. sapiens	F2R	coagulation factor II thrombin receptor	GO:1900134 negative regulation of renin secretion into blood stream;GO:0007529 establishment of synaptic specificity at neuromuscular junction;GO:0099552 trans-synaptic signaling by lipid, modulating synaptic transmission		G-protein coupled receptors:GPCRs excl olfactory receptors; FDA approved drug targets:Small molecule drugs; Predicted intracellular proteins		Streptokinase; SR-123781A; Vorapaxar; Thrombin	(M238)PID THROMBIN PAR1 PATHWAY	(M5902)HALLMARK APOPTOSIS; (M5939)HALLMARK P53 PATHWAY; (M5950)HALLMARK ALLOGRAFT REJECTION	0.0	0.0	0.0	0.0	0.0	0.0	0.0	0.0	0.0	0.0	0.0	0.0	1.0	0.0	0.0	0.0	0.0	0.0	0.0	0.0
LRRC8D	55144	symbol	H. sapiens	55144	H. sapiens	LRRC8D	leucine rich repeat containing 8 VRAC subunit D	GO:0015734 taurine transport;GO:0042918 alkanesulfonate transport;GO:0034214 protein hexamerization		Human disease related genes:Immune system diseases:Primary immunodeficiency; Transporters:Transporter channels and pores; Predicted intracellular proteins					0.0	0.0	0.0	0.0	0.0	0.0	0.0	0.0	0.0	0.0	0.0	0.0	0.0	0.0	0.0	0.0	0.0	0.0	0.0	0.0
STK39	27347	symbol	H. sapiens	27347	H. sapiens	STK39	serine/threonine kinase 39	GO:1905407 regulation of creatine transmembrane transporter activity;GO:1905408 negative regulation of creatine transmembrane transporter activity;GO:0090188 negative regulation of pancreatic juice secretion	STE Ser/Thr protein kinase family	Enzymes; Kinases:STE Ser/Thr protein kinases; Predicted intracellular proteins; ENZYME proteins:Transferases	Nucleoplasm (Supported); Additional: Cytosol;Vesicles	Fostamatinib	(M34)PID TCR PATHWAY	(M5908)HALLMARK ANDROGEN RESPONSE	0.0	0.0	0.0	0.0	0.0	0.0	1.0	0.0	0.0	0.0	0.0	0.0	0.0	0.0	0.0	0.0	0.0	0.0	0.0	0.0
SPEF2	79925	symbol	H. sapiens	79925	H. sapiens	SPEF2	sperm flagellar 2	GO:0007288 sperm axoneme assembly;GO:0120316 sperm flagellum assembly;GO:0048854 brain morphogenesis		Predicted intracellular proteins; Disease related genes					0.0	0.0	0.0	1.0	0.0	0.0	0.0	0.0	0.0	0.0	0.0	0.0	0.0	0.0	0.0	0.0	0.0	0.0	0.0	0.0
SLA2	84174	symbol	H. sapiens	84174	H. sapiens	SLA2	Src like adaptor 2	GO:0050849 negative regulation of calcium-mediated signaling;GO:0050860 negative regulation of T cell receptor signaling pathway;GO:0050858 negative regulation of antigen receptor-mediated signaling pathway		Predicted intracellular proteins	Golgi apparatus;Nucleoplasm;Vesicles (Approved)		(M34)PID TCR PATHWAY		0.0	0.0	0.0	0.0	0.0	0.0	0.0	0.0	0.0	0.0	0.0	0.0	1.0	0.0	0.0	0.0	0.0	0.0	0.0	0.0
GNGT2	2793	symbol	H. sapiens	2793	H. sapiens	GNGT2	G protein subunit gamma transducin 2	GO:0007602 phototransduction;GO:0009583 detection of light stimulus;GO:0009581 detection of external stimulus		Transporters:Accessory Factors Involved in Transport; RAS pathway related proteins; Predicted intracellular proteins			(M117)PID CONE PATHWAY	(M5921)HALLMARK COMPLEMENT	0.0	0.0	0.0	0.0	0.0	0.0	0.0	0.0	0.0	0.0	0.0	0.0	0.0	1.0	0.0	0.0	0.0	0.0	0.0	0.0
CD109	135228	symbol	H. sapiens	135228	H. sapiens	CD109	CD109 molecule	GO:0072675 osteoclast fusion;GO:0072674 multinuclear osteoclast differentiation;GO:0010839 negative regulation of keratinocyte proliferation		CD markers	Plasma membrane (Supported); Additional: Cytosol		(M3468)NABA ECM REGULATORS; (M5885)NABA MATRISOME ASSOCIATED; (M5889)NABA MATRISOME		0.0	0.0	0.0	0.0	0.0	0.0	0.0	0.0	0.0	0.0	0.0	0.0	1.0	0.0	0.0	0.0	0.0	0.0	0.0	0.0
HOXB-AS1	100874362	symbol	H. sapiens	100874362	H. sapiens	HOXB-AS1	HOXB cluster antisense RNA 1								0.0	0.0	0.0	0.0	0.0	0.0	0.0	0.0	0.0	0.0	0.0	0.0	0.0	0.0	0.0	0.0	0.0	0.0	0.0	0.0
LRMP	4033	gene_synonym	H. sapiens	4033	H. sapiens	IRAG2	inositol 1,4,5-triphosphate receptor associated 2	GO:0006903 vesicle targeting;GO:0006906 vesicle fusion;GO:0090174 organelle membrane fusion		Transporters:Accessory Factors Involved in Transport; Predicted intracellular proteins	Endoplasmic reticulum;Plasma membrane (Approved)			(M5939)HALLMARK P53 PATHWAY	0.0	0.0	0.0	0.0	0.0	0.0	0.0	0.0	0.0	0.0	0.0	0.0	0.0	0.0	0.0	0.0	0.0	0.0	0.0	0.0
INPP5F	22876	symbol	H. sapiens	22876	H. sapiens	INPP5F	inositol polyphosphate-5-phosphatase F	GO:0031161 phosphatidylinositol catabolic process;GO:0001921 positive regulation of receptor recycling;GO:0003299 muscle hypertrophy in response to stress		Enzymes; ENZYME proteins:Hydrolases; Predicted intracellular proteins	Vesicles (Supported)			(M5906)HALLMARK ESTROGEN RESPONSE EARLY	0.0	0.0	0.0	0.0	0.0	1.0	1.0	0.0	0.0	0.0	0.0	0.0	0.0	0.0	0.0	0.0	0.0	0.0	0.0	0.0
ABLIM1	3983	symbol	H. sapiens	3983	H. sapiens	ABLIM1	actin binding LIM protein 1	GO:0030032 lamellipodium assembly;GO:0097581 lamellipodium organization;GO:0007601 visual perception		Predicted intracellular proteins	Cytosol (Supported)			(M5906)HALLMARK ESTROGEN RESPONSE EARLY; (M5909)HALLMARK MYOGENESIS	0.0	0.0	0.0	1.0	0.0	0.0	0.0	0.0	0.0	0.0	0.0	0.0	0.0	0.0	0.0	0.0	0.0	0.0	0.0	0.0
FAM111A	63901	symbol	H. sapiens	63901	H. sapiens	FAM111A	FAM111 trypsin like peptidase A	GO:0106300 protein-DNA covalent cross-linking repair;GO:0016540 protein autoprocessing;GO:0031297 replication fork processing		Human disease related genes:Congenital malformations:Congenital malformations of the musculoskeletal system; Human disease related genes:Congenital malformations:Other congenital malformations; Predicted intracellular proteins; Disease related genes	Nucleoli fibrillar center;Nucleoplasm (Approved)				0.0	0.0	0.0	0.0	0.0	0.0	0.0	1.0	0.0	0.0	0.0	0.0	0.0	0.0	0.0	0.0	0.0	0.0	0.0	0.0
ANKRD13C	81573	symbol	H. sapiens	81573	H. sapiens	ANKRD13C	ankyrin repeat domain 13C	GO:0006621 protein retention in ER lumen;GO:0035437 maintenance of protein localization in endoplasmic reticulum;GO:2000209 regulation of anoikis		Predicted intracellular proteins					0.0	0.0	0.0	0.0	0.0	0.0	0.0	0.0	0.0	0.0	0.0	1.0	0.0	0.0	0.0	0.0	0.0	0.0	0.0	0.0
IQCE	23288	symbol	H. sapiens	23288	H. sapiens	IQCE	IQ motif containing E	GO:0035107 appendage morphogenesis;GO:0035108 limb morphogenesis;GO:0048736 appendage development		Human disease related genes:Congenital malformations:Congenital malformations of the musculoskeletal system; Predicted intracellular proteins; Disease related genes	Nucleoplasm (Approved); Additional: Cytosol				0.0	0.0	0.0	0.0	0.0	0.0	0.0	0.0	0.0	0.0	0.0	0.0	0.0	0.0	0.0	0.0	0.0	0.0	0.0	0.0
GALNT1	2589	symbol	H. sapiens	2589	H. sapiens	GALNT1	polypeptide N-acetylgalactosaminyltransferase 1	GO:0018243 protein O-linked glycosylation via threonine;GO:0018242 protein O-linked glycosylation via serine;GO:0019082 viral protein processing		Enzymes; Predicted intracellular proteins; ENZYME proteins:Transferases				(M5950)HALLMARK ALLOGRAFT REJECTION	0.0	0.0	0.0	0.0	0.0	0.0	0.0	0.0	0.0	0.0	0.0	0.0	0.0	0.0	0.0	0.0	0.0	0.0	0.0	0.0
RSPH3	83861	symbol	H. sapiens	83861	H. sapiens	RSPH3	radial spoke head 3			Predicted intracellular proteins; Human disease related genes:Respiratory diseases:Tracheobronchial diseases	Plasma membrane (Approved); Additional: Cytosol				0.0	0.0	0.0	0.0	0.0	0.0	0.0	0.0	0.0	0.0	0.0	0.0	0.0	0.0	0.0	0.0	0.0	0.0	0.0	0.0
ATAD5	79915	symbol	H. sapiens	79915	H. sapiens	ATAD5	ATPase family AAA domain containing 5	GO:0090618 DNA clamp unloading;GO:0048304 positive regulation of isotype switching to IgG isotypes;GO:0048302 regulation of isotype switching to IgG isotypes		Predicted intracellular proteins	Nucleoplasm (Approved); Additional: Centriolar satellite;Cytokinetic bridge;Cytosol				0.0	1.0	0.0	0.0	0.0	0.0	1.0	1.0	0.0	0.0	1.0	0.0	1.0	0.0	0.0	0.0	0.0	0.0	0.0	1.0
HIST2H2AC	8338	gene_synonym	H. sapiens	8338	H. sapiens	H2AC20	H2A clustered histone 20	GO:0008150 biological_process		Predicted intracellular proteins	Nucleoplasm (Approved)				1.0	0.0	0.0	0.0	1.0	0.0	0.0	0.0	0.0	0.0	1.0	0.0	0.0	1.0	0.0	0.0	0.0	0.0	0.0	0.0
MDM2	4193	symbol	H. sapiens	4193	H. sapiens	MDM2	MDM2 proto-oncogene	GO:0036369 transcription factor catabolic process;GO:0007089 traversing start control point of mitotic cell cycle;GO:0072717 cellular response to actinomycin D		Cancer-related genes:Candidate cancer biomarkers; Human disease related genes:Cancers:Cancers of soft tissues and bone; Human disease related genes:Cancers:Cancers of eye, brain, and central nervous system; Human disease related genes:Cancers:Cancers of male genital organs; Human disease related genes:Cancers:Cancers of the breast and female genital organs; Disease related genes; Potential drug t…	Cytosol;Nucleoplasm (Supported); Additional: Golgi apparatus	Zinc; Cis-[4,5-Bis-(4-Bromophenyl)-2-(2-Ethoxy-4-Methoxyphenyl)-4,5-Dihydroimidazol-1-Yl]-[4-(2-Hydroxyethyl)Piperazin-1-Yl]Methanone; Cis-[4,5-Bis-(4-Chlorophenyl)-2-(2-Isopropoxy-4-Methoxyphenyl)-4,5-Dihyd Roimidazol-1-Yl]-Piperazin-1-Yl-Methanone; Zinc acetate; Zinc chloride; Zinc sulfate, unspecified form	(M140)PID RANBP2 PATHWAY; (M1529)SA G1 AND S PHASES; (M242)PID AURORA A PATHWAY	(M5939)HALLMARK P53 PATHWAY	1.0	1.0	0.0	0.0	0.0	0.0	1.0	1.0	0.0	1.0	1.0	1.0	0.0	1.0	0.0	1.0	1.0	1.0	0.0	0.0
NEK1	4750	symbol	H. sapiens	4750	H. sapiens	NEK1	NIMA related kinase 1	GO:0018108 peptidyl-tyrosine phosphorylation;GO:0018212 peptidyl-tyrosine modification;GO:0060271 cilium assembly	NEK Ser/Thr protein kinase family	Kinases:NEK Ser/Thr protein kinases; Human disease related genes:Congenital malformations:Congenital malformations of the musculoskeletal system; Disease related genes; Potential drug targets; Enzymes; Predicted intracellular proteins; ENZYME proteins:Transferases	Cytosol (Supported); Additional: Centriolar satellite;Nucleoplasm	Fostamatinib	(M10154)SA G2 AND M PHASES		1.0	0.0	0.0	1.0	0.0	0.0	0.0	0.0	0.0	0.0	0.0	0.0	0.0	0.0	0.0	0.0	0.0	0.0	0.0	0.0
PGAP2	27315	symbol	H. sapiens	27315	H. sapiens	PGAP2	post-GPI attachment to proteins 2	GO:0006506 GPI anchor biosynthetic process;GO:0006505 GPI anchor metabolic process;GO:0009247 glycolipid biosynthetic process		Transporters; Human disease related genes:Congenital disorders of metabolism:Congenital disorders of lipid/glycolipid metabolism; Disease related genes; Potential drug targets; Predicted intracellular proteins	Microtubules (Approved)				0.0	0.0	0.0	0.0	0.0	0.0	0.0	0.0	0.0	0.0	0.0	0.0	0.0	0.0	0.0	0.0	0.0	0.0	0.0	0.0
SRBD1	55133	symbol	H. sapiens	55133	H. sapiens	SRBD1	S1 RNA binding domain 1	GO:0006412 translation;GO:0043043 peptide biosynthetic process;GO:0043604 amide biosynthetic process		Predicted intracellular proteins	Cytosol;Mitochondria (Approved)				0.0	0.0	0.0	0.0	0.0	0.0	0.0	0.0	0.0	0.0	0.0	0.0	0.0	0.0	0.0	0.0	0.0	0.0	0.0	0.0
MREG	55686	symbol	H. sapiens	55686	H. sapiens	MREG	melanoregulin	GO:0072385 minus-end-directed organelle transport along microtubule;GO:0032402 melanosome transport;GO:0030318 melanocyte differentiation		Predicted intracellular proteins	Vesicles (Approved)			(M5906)HALLMARK ESTROGEN RESPONSE EARLY	0.0	0.0	0.0	1.0	0.0	0.0	0.0	0.0	0.0	0.0	0.0	0.0	0.0	0.0	0.0	0.0	0.0	0.0	0.0	0.0
C17orf80	55028	symbol	H. sapiens	55028	H. sapiens	C17orf80	chromosome 17 open reading frame 80	GO:0008150 biological_process		Predicted intracellular proteins	Nucleoplasm;Vesicles (Approved)				0.0	0.0	0.0	0.0	0.0	0.0	0.0	0.0	0.0	0.0	0.0	0.0	0.0	0.0	0.0	0.0	0.0	0.0	0.0	0.0
NAP1L4	4676	symbol	H. sapiens	4676	H. sapiens	NAP1L4	nucleosome assembly protein 1 like 4	GO:0006334 nucleosome assembly;GO:0031497 chromatin assembly;GO:0034728 nucleosome organization		Predicted intracellular proteins	Nucleoplasm (Supported)				0.0	0.0	1.0	0.0	0.0	0.0	0.0	0.0	0.0	0.0	0.0	0.0	0.0	0.0	0.0	0.0	0.0	0.0	0.0	0.0
CD84	8832	symbol	H. sapiens	8832	H. sapiens	CD84	CD84 molecule	GO:0032685 negative regulation of granulocyte macrophage colony-stimulating factor production;GO:0032701 negative regulation of interleukin-18 production;GO:0043305 negative regulation of mast cell degranulation		CD markers	Plasma membrane (Enhanced); Additional: Vesicles				0.0	0.0	0.0	0.0	0.0	0.0	0.0	0.0	0.0	0.0	0.0	0.0	1.0	0.0	0.0	0.0	0.0	0.0	0.0	0.0
LDB1	8861	symbol	H. sapiens	8861	H. sapiens	LDB1	LIM domain binding 1	GO:0043973 histone H3-K4 acetylation;GO:0046985 positive regulation of hemoglobin biosynthetic process;GO:0000972 transcription-dependent tethering of RNA polymerase II gene DNA at nuclear periphery		Predicted intracellular proteins	Nucleoplasm (Approved)			(M5919)HALLMARK HEDGEHOG SIGNALING	0.0	0.0	0.0	0.0	0.0	0.0	0.0	0.0	0.0	0.0	0.0	0.0	0.0	1.0	0.0	0.0	0.0	0.0	0.0	0.0
INTS8	55656	symbol	H. sapiens	55656	H. sapiens	INTS8	integrator complex subunit 8	GO:0034472 snRNA 3'-end processing;GO:0016180 snRNA processing;GO:0016073 snRNA metabolic process		Human disease related genes:Congenital malformations:Congenital malformations of the nervous system; Predicted intracellular proteins; Disease related genes	Nucleoplasm (Approved)				0.0	0.0	0.0	0.0	0.0	0.0	0.0	0.0	0.0	0.0	0.0	0.0	0.0	0.0	0.0	0.0	0.0	0.0	0.0	0.0
MAN1A1	4121	symbol	H. sapiens	4121	H. sapiens	MAN1A1	mannosidase alpha class 1A member 1	GO:1904381 Golgi apparatus mannose trimming;GO:0035977 protein deglycosylation involved in glycoprotein catabolic process;GO:0097466 ubiquitin-dependent glycoprotein ERAD pathway		Enzymes; ENZYME proteins:Hydrolases	Golgi apparatus (Supported)			(M5934)HALLMARK XENOBIOTIC METABOLISM	0.0	0.0	0.0	0.0	0.0	0.0	0.0	0.0	0.0	0.0	0.0	1.0	0.0	0.0	0.0	0.0	1.0	0.0	0.0	0.0
MUT	4594	gene_synonym	H. sapiens	4594	H. sapiens	MMUT	methylmalonyl-CoA mutase	GO:0050667 homocysteine metabolic process;GO:0000096 sulfur amino acid metabolic process;GO:0009791 post-embryonic development		FDA approved drug targets:Small molecule drugs; Human disease related genes:Congenital disorders of metabolism:Congenital disorders of amino acid metabolism; Disease related genes; Enzymes; ENZYME proteins:Isomerase; Predicted intracellular proteins	Cytosol (Approved); Additional: Mitochondria	Cyanocobalamin; Hydroxocobalamin			0.0	0.0	0.0	0.0	0.0	0.0	0.0	0.0	0.0	0.0	0.0	0.0	0.0	0.0	0.0	0.0	0.0	0.0	0.0	0.0
DLEU2	8847	symbol	H. sapiens	8847	H. sapiens	DLEU2	deleted in lymphocytic leukemia 2								0.0	0.0	0.0	0.0	0.0	0.0	0.0	0.0	0.0	0.0	0.0	0.0	0.0	0.0	0.0	0.0	0.0	0.0	0.0	0.0
HDLBP	3069	symbol	H. sapiens	3069	H. sapiens	HDLBP	high density lipoprotein binding protein	GO:0008203 cholesterol metabolic process;GO:1902652 secondary alcohol metabolic process;GO:0016125 sterol metabolic process		Predicted intracellular proteins	Cytosol (Supported)			(M5891)HALLMARK HYPOXIA; (M5937)HALLMARK GLYCOLYSIS	0.0	0.0	0.0	0.0	0.0	0.0	0.0	0.0	0.0	0.0	0.0	0.0	0.0	0.0	0.0	0.0	0.0	0.0	0.0	0.0
FANCI	55215	symbol	H. sapiens	55215	H. sapiens	FANCI	FA complementation group I	GO:0031398 positive regulation of protein ubiquitination;GO:1903322 positive regulation of protein modification by small protein conjugation or removal;GO:0031396 regulation of protein ubiquitination		Human disease related genes:Cardiovascular diseases:Hematologic diseases; Predicted intracellular proteins; Disease related genes	Nucleoplasm (Enhanced)		(M1)PID FANCONI PATHWAY		0.0	0.0	0.0	0.0	0.0	0.0	0.0	0.0	0.0	0.0	1.0	0.0	0.0	0.0	0.0	0.0	0.0	0.0	0.0	0.0
ZMYND8	23613	symbol	H. sapiens	23613	H. sapiens	ZMYND8	zinc finger MYND-type containing 8	GO:0030336 negative regulation of cell migration;GO:2000146 negative regulation of cell motility;GO:0051271 negative regulation of cellular component movement		Predicted intracellular proteins	Nucleoplasm (Supported); Additional: Golgi apparatus				0.0	0.0	0.0	0.0	0.0	0.0	0.0	0.0	0.0	0.0	0.0	0.0	0.0	0.0	0.0	0.0	0.0	1.0	0.0	0.0
C1RL-AS1	283314	symbol	H. sapiens	283314	H. sapiens	C1RL-AS1	C1RL antisense RNA 1								0.0	0.0	0.0	0.0	0.0	0.0	0.0	0.0	0.0	0.0	0.0	0.0	0.0	0.0	0.0	0.0	0.0	0.0	0.0	0.0
MTMR12	54545	symbol	H. sapiens	54545	H. sapiens	MTMR12	myotubularin related protein 12	GO:0046856 phosphatidylinositol dephosphorylation;GO:1901998 toxin transport;GO:0046839 phospholipid dephosphorylation		Predicted intracellular proteins					0.0	0.0	0.0	0.0	0.0	0.0	0.0	0.0	0.0	0.0	0.0	0.0	0.0	0.0	0.0	0.0	0.0	0.0	0.0	0.0
BICDL1	92558	symbol	H. sapiens	92558	H. sapiens	BICDL1	BICD family like cargo adaptor 1	GO:0055107 Golgi to secretory granule transport;GO:0047496 vesicle transport along microtubule;GO:0099518 vesicle cytoskeletal trafficking		Predicted intracellular proteins	Cytosol;Nucleoplasm (Approved); Additional: Vesicles				0.0	0.0	0.0	1.0	0.0	0.0	0.0	0.0	0.0	0.0	0.0	0.0	0.0	0.0	0.0	0.0	0.0	0.0	0.0	0.0
MNAT1	4331	symbol	H. sapiens	4331	H. sapiens	MNAT1	MNAT1 component of CDK activating kinase	GO:1905775 negative regulation of DNA helicase activity;GO:1905463 negative regulation of DNA duplex unwinding;GO:1905774 regulation of DNA helicase activity		Predicted intracellular proteins	Nucleoplasm (Enhanced)		(M207)PID RETINOIC ACID PATHWAY	(M5901)HALLMARK G2M CHECKPOINT	1.0	1.0	0.0	0.0	0.0	1.0	0.0	1.0	0.0	0.0	1.0	0.0	0.0	1.0	0.0	0.0	0.0	0.0	1.0	0.0
MGAT4A	11320	symbol	H. sapiens	11320	H. sapiens	MGAT4A	alpha-1,3-mannosyl-glycoprotein 4-beta-N-acetylglucosaminyltransferase A	GO:0006491 N-glycan processing;GO:0019082 viral protein processing;GO:0019080 viral gene expression		Enzymes; Predicted secreted proteins; Predicted intracellular proteins; ENZYME proteins:Transferases	Golgi apparatus (Approved)				0.0	0.0	0.0	0.0	0.0	0.0	0.0	0.0	0.0	0.0	0.0	0.0	0.0	0.0	0.0	0.0	0.0	0.0	0.0	0.0
DHFR	1719	symbol	H. sapiens	1719	H. sapiens	DHFR	dihydrofolate reductase	GO:0031427 response to methotrexate;GO:0046452 dihydrofolate metabolic process;GO:0006545 glycine biosynthetic process		FDA approved drug targets:Small molecule drugs; ENZYME proteins:Oxidoreductases; Cancer-related genes:Candidate cancer biomarkers; Disease related genes; Human disease related genes:Congenital disorders of metabolism:Congenital disorders of cofactor/vitamin metabolism; Enzymes; Predicted intracellular proteins	Mitochondria (Approved)	NADH; Pyrimethamine; Methotrexate; Pemetrexed; Gentamicin; Proguanil; Trimetrexate; 2,4-Diamino-5-Methyl-6-[(3,4,5-Trimethoxy-N-Methylanilino)Methyl]Pyrido[2,3-D]Pyrimidine; 2,4-Diamino-6-[N-(2',5'-Dimethoxybenzyl)-N-Methylamino]Quinazoline; 6-(Octahydro-1h-Indol-1-Ylmethyl)Decahydroquinazoline-2,4-Diamine; N6-(2,5-Dimethoxy-Benzyl)-N6-Methyl-Pyrido[2,3-D]Pyrimidine-2,4,6-Triamine; 2,4-Diamino-6-…	(M40)PID E2F PATHWAY	(M5924)HALLMARK MTORC1 SIGNALING	1.0	0.0	0.0	0.0	0.0	0.0	1.0	0.0	0.0	0.0	0.0	0.0	0.0	0.0	0.0	0.0	0.0	0.0	0.0	0.0
ZMIZ1	57178	symbol	H. sapiens	57178	H. sapiens	ZMIZ1	zinc finger MIZ-type containing 1	GO:0021852 pyramidal neuron migration to cerebral cortex;GO:0140650 radial glia-guided pyramidal neuron migration;GO:0007296 vitellogenesis		Predicted intracellular proteins; Human disease related genes:Other diseases:Mental and behavioural disorders; Disease related genes	Nucleoplasm (Supported); Additional: Cytosol		(M58)PID AR PATHWAY	(M5908)HALLMARK ANDROGEN RESPONSE; (M5942)HALLMARK UV RESPONSE DN	0.0	0.0	0.0	0.0	0.0	0.0	0.0	0.0	0.0	0.0	0.0	0.0	0.0	0.0	0.0	0.0	0.0	1.0	0.0	0.0
SLC35E3	55508	symbol	H. sapiens	55508	H. sapiens	SLC35E3	solute carrier family 35 member E3	GO:1901264 carbohydrate derivative transport;GO:0015931 nucleobase-containing compound transport;GO:0055085 transmembrane transport		Transporters:Electrochemical Potential-driven transporters					0.0	0.0	0.0	0.0	0.0	0.0	0.0	0.0	0.0	0.0	0.0	0.0	0.0	0.0	0.0	0.0	0.0	0.0	0.0	0.0
CD200R1	131450	symbol	H. sapiens	131450	H. sapiens	CD200R1	CD200 receptor 1	GO:2000405 negative regulation of T cell migration;GO:1905522 negative regulation of macrophage migration;GO:2000402 negative regulation of lymphocyte migration		Predicted intracellular proteins	Plasma membrane (Supported)				0.0	0.0	0.0	0.0	0.0	0.0	0.0	0.0	0.0	0.0	0.0	0.0	0.0	0.0	0.0	0.0	1.0	0.0	0.0	0.0
PIGX	54965	symbol	H. sapiens	54965	H. sapiens	PIGX	phosphatidylinositol glycan anchor biosynthesis class X	GO:0006506 GPI anchor biosynthetic process;GO:0006505 GPI anchor metabolic process;GO:0009247 glycolipid biosynthetic process		Predicted intracellular proteins	Cytosol;Nucleoplasm (Approved); Additional: Plasma membrane				0.0	0.0	0.0	0.0	0.0	0.0	0.0	0.0	0.0	0.0	0.0	0.0	0.0	0.0	0.0	0.0	0.0	0.0	0.0	0.0
RNF214	257160	symbol	H. sapiens	257160	H. sapiens	RNF214	ring finger protein 214	GO:0016567 protein ubiquitination;GO:0032446 protein modification by small protein conjugation;GO:0070647 protein modification by small protein conjugation or removal		Predicted intracellular proteins	Cytosol;Golgi apparatus (Approved)				0.0	0.0	0.0	0.0	0.0	0.0	0.0	0.0	0.0	0.0	0.0	0.0	0.0	0.0	0.0	0.0	1.0	0.0	0.0	0.0
MTIF2	4528	symbol	H. sapiens	4528	H. sapiens	MTIF2	mitochondrial translational initiation factor 2	GO:0070124 mitochondrial translational initiation;GO:0032790 ribosome disassembly;GO:0032543 mitochondrial translation		Predicted intracellular proteins	Mitochondria (Enhanced)			(M5950)HALLMARK ALLOGRAFT REJECTION	0.0	0.0	0.0	0.0	0.0	0.0	0.0	0.0	0.0	0.0	0.0	0.0	0.0	0.0	0.0	0.0	0.0	0.0	0.0	0.0
ACBD5	91452	symbol	H. sapiens	91452	H. sapiens	ACBD5	acyl-CoA binding domain containing 5	GO:0030242 autophagy of peroxisome;GO:0006914 autophagy;GO:0061919 process utilizing autophagic mechanism		Transporters:Transporter channels and pores; Predicted intracellular proteins; Disease related genes; Potential drug targets	Peroxisomes (Enhanced)				0.0	0.0	0.0	0.0	1.0	0.0	0.0	0.0	0.0	0.0	0.0	0.0	0.0	0.0	0.0	0.0	0.0	0.0	0.0	0.0
FAM8A1	51439	symbol	H. sapiens	51439	H. sapiens	FAM8A1	family with sequence similarity 8 member A1	GO:0030433 ubiquitin-dependent ERAD pathway;GO:0036503 ERAD pathway;GO:0034976 response to endoplasmic reticulum stress		Transporters:Electrochemical Potential-driven transporters	Golgi apparatus (Approved)				0.0	0.0	0.0	0.0	0.0	0.0	0.0	0.0	0.0	0.0	0.0	0.0	0.0	0.0	0.0	0.0	1.0	0.0	0.0	0.0
CDYL2	124359	symbol	H. sapiens	124359	H. sapiens	CDYL2	chromodomain Y like 2	GO:0045892 negative regulation of transcription, DNA-templated;GO:1903507 negative regulation of nucleic acid-templated transcription;GO:1902679 negative regulation of RNA biosynthetic process		Predicted intracellular proteins					0.0	0.0	0.0	0.0	0.0	0.0	0.0	0.0	0.0	0.0	0.0	0.0	0.0	0.0	0.0	0.0	0.0	0.0	0.0	0.0
AC147651.4						None	None	None	None	None	None	None	None	None	nan	nan	nan	nan	nan	nan	nan	nan	nan	nan	nan	nan	nan	nan	nan	nan	nan	nan	nan	nan
ECT2	1894	symbol	H. sapiens	1894	H. sapiens	ECT2	epithelial cell transforming 2	GO:2000431 regulation of cytokinesis, actomyosin contractile ring assembly;GO:0032954 regulation of cytokinetic process;GO:0051988 regulation of attachment of spindle microtubules to kinetochore		Predicted intracellular proteins	Nucleoplasm (Enhanced); Additional: Cytosol		(M68)PID RHOA REG PATHWAY; (M129)PID PLK1 PATHWAY	(M5893)HALLMARK MITOTIC SPINDLE	1.0	1.0	0.0	1.0	1.0	0.0	0.0	0.0	0.0	0.0	0.0	0.0	0.0	0.0	0.0	0.0	0.0	1.0	0.0	0.0
MTOR	2475	symbol	H. sapiens	2475	H. sapiens	MTOR	mechanistic target of rapamycin kinase	GO:1904059 regulation of locomotor rhythm;GO:0002296 T-helper 1 cell lineage commitment;GO:1904690 positive regulation of cytoplasmic translational initiation	Atypical: PI3/PI4-kinase family	FDA approved drug targets:Small molecule drugs; Cancer-related genes:Mutated cancer genes; Kinases:Atypical kinases; Cancer-related genes:Mutational cancer driver genes; Human disease related genes:Congenital malformations:Other congenital malformations; Disease related genes; Enzymes; Predicted intracellular proteins; ENZYME proteins:Transferases	Cytosol;Vesicles (Approved)	Pimecrolimus; Sirolimus; Everolimus; Rimiducid; SF1126; XL765; Ridaforolimus; Temsirolimus; Fostamatinib	(M143)PID IL2 PI3K PATHWAY; (M249)PID PI3KCI AKT PATHWAY; (M161)PID IFNG PATHWAY	(M5951)HALLMARK SPERMATOGENESIS	0.0	0.0	0.0	0.0	0.0	0.0	1.0	0.0	0.0	0.0	1.0	0.0	1.0	1.0	0.0	1.0	1.0	1.0	0.0	0.0
FAM160B1	57700	gene_synonym	H. sapiens	57700	H. sapiens	FHIP2A	FHF complex subunit HOOK interacting protein 2A			Predicted intracellular proteins	Nuclear speckles (Approved); Additional: Cytosol				0.0	0.0	0.0	0.0	0.0	0.0	0.0	0.0	0.0	0.0	0.0	0.0	0.0	0.0	0.0	0.0	0.0	0.0	0.0	0.0
SPDL1	54908	symbol	H. sapiens	54908	H. sapiens	SPDL1	spindle apparatus coiled-coil protein 1	GO:0034501 protein localization to kinetochore;GO:1903083 protein localization to condensed chromosome;GO:0071459 protein localization to chromosome, centromeric region		Predicted intracellular proteins	Cytosol (Approved)				1.0	1.0	0.0	1.0	1.0	1.0	0.0	0.0	1.0	0.0	1.0	1.0	0.0	0.0	0.0	0.0	0.0	0.0	0.0	0.0
BTN2A2	10385	symbol	H. sapiens	10385	H. sapiens	BTN2A2	butyrophilin subfamily 2 member A2	GO:0046007 negative regulation of activated T cell proliferation;GO:0014067 negative regulation of phosphatidylinositol 3-kinase signaling;GO:0045591 positive regulation of regulatory T cell differentiation		Predicted intracellular proteins	Mitochondria (Approved)				0.0	1.0	0.0	0.0	0.0	0.0	0.0	0.0	0.0	0.0	0.0	0.0	0.0	0.0	0.0	0.0	1.0	0.0	0.0	0.0
XYLT1	64131	symbol	H. sapiens	64131	H. sapiens	XYLT1	xylosyltransferase 1	GO:0030206 chondroitin sulfate biosynthetic process;GO:0043931 ossification involved in bone maturation;GO:0070977 bone maturation		Predicted secreted proteins; Human disease related genes:Congenital malformations:Congenital malformations of skin; Human disease related genes:Congenital malformations:Congenital malformations of the musculoskeletal system; Disease related genes; Potential drug targets; Enzymes; ENZYME proteins:Transferases	Plasma membrane (Approved); Additional: Endoplasmic reticulum				0.0	0.0	0.0	0.0	0.0	0.0	0.0	0.0	0.0	0.0	0.0	0.0	0.0	0.0	0.0	0.0	0.0	0.0	0.0	0.0
MTX3	345778	symbol	H. sapiens	345778	H. sapiens	MTX3	metaxin 3	GO:0007007 inner mitochondrial membrane organization;GO:0007006 mitochondrial membrane organization;GO:0007005 mitochondrion organization		Predicted intracellular proteins	Mitochondria (Approved)				0.0	0.0	0.0	0.0	0.0	0.0	0.0	0.0	0.0	0.0	0.0	0.0	0.0	0.0	0.0	0.0	0.0	0.0	0.0	0.0
ZNF507	22847	symbol	H. sapiens	22847	H. sapiens	ZNF507	zinc finger protein 507	GO:0045944 positive regulation of transcription by RNA polymerase II;GO:0045893 positive regulation of transcription, DNA-templated;GO:1903508 positive regulation of nucleic acid-templated transcription		Predicted intracellular proteins; Transcription factors:Zinc-coordinating DNA-binding domains	Nucleoli (Supported); Additional: Cytosol				0.0	0.0	0.0	0.0	0.0	0.0	0.0	0.0	0.0	0.0	0.0	0.0	0.0	0.0	0.0	0.0	0.0	0.0	0.0	0.0
MTMR2	8898	symbol	H. sapiens	8898	H. sapiens	MTMR2	myotubularin related protein 2	GO:2000645 negative regulation of receptor catabolic process;GO:0060304 regulation of phosphatidylinositol dephosphorylation;GO:2000643 positive regulation of early endosome to late endosome transport		ENZYME proteins:Hydrolases; Predicted intracellular proteins; Disease related genes; Potential drug targets; Enzymes; Human disease related genes:Nervous system diseases:Neurodegenerative diseases	Vesicles (Supported)				0.0	0.0	0.0	0.0	0.0	1.0	0.0	0.0	0.0	0.0	0.0	0.0	0.0	0.0	0.0	0.0	0.0	0.0	0.0	0.0
SPPL2B	56928	symbol	H. sapiens	56928	H. sapiens	SPPL2B	signal peptide peptidase like 2B	GO:0031293 membrane protein intracellular domain proteolysis;GO:0006509 membrane protein ectodomain proteolysis;GO:0033619 membrane protein proteolysis		Enzymes; Peptidases:Aspartic-type peptidases	Nucleoplasm;Plasma membrane (Approved); Additional: Centrosome				0.0	0.0	0.0	0.0	0.0	0.0	0.0	0.0	0.0	0.0	0.0	0.0	0.0	0.0	0.0	0.0	0.0	0.0	0.0	0.0
R3HDM2	22864	symbol	H. sapiens	22864	H. sapiens	R3HDM2	R3H domain containing 2			Predicted intracellular proteins	Nucleoplasm (Approved)				0.0	0.0	0.0	0.0	0.0	0.0	0.0	0.0	0.0	0.0	0.0	0.0	0.0	0.0	0.0	0.0	0.0	0.0	0.0	0.0
TANC2	26115	symbol	H. sapiens	26115	H. sapiens	TANC2	tetratricopeptide repeat, ankyrin repeat and coiled-coil containing 2	GO:0032253 dense core granule localization;GO:0099519 dense core granule cytoskeletal transport;GO:1901950 dense core granule transport		Predicted intracellular proteins; Disease related genes	Cytosol (Approved)				0.0	0.0	0.0	0.0	0.0	0.0	0.0	0.0	0.0	0.0	0.0	0.0	0.0	0.0	0.0	0.0	0.0	0.0	0.0	0.0
TP53INP1	94241	symbol	H. sapiens	94241	H. sapiens	TP53INP1	tumor protein p53 inducible nuclear protein 1	GO:0072702 response to methyl methanesulfonate;GO:0072703 cellular response to methyl methanesulfonate;GO:1904761 negative regulation of myofibroblast differentiation		Predicted intracellular proteins	Cytosol (Supported)		(M145)PID P53 DOWNSTREAM PATHWAY	(M5892)HALLMARK CHOLESTEROL HOMEOSTASIS	0.0	0.0	0.0	1.0	0.0	0.0	0.0	0.0	0.0	0.0	1.0	0.0	0.0	0.0	0.0	1.0	0.0	0.0	0.0	0.0
MDM1	56890	symbol	H. sapiens	56890	H. sapiens	MDM1	Mdm1 nuclear protein	GO:0046600 negative regulation of centriole replication;GO:0010826 negative regulation of centrosome duplication;GO:0046606 negative regulation of centrosome cycle		Predicted intracellular proteins	Centriolar satellite (Supported); Additional: Cytosol				0.0	1.0	0.0	0.0	0.0	1.0	0.0	0.0	0.0	0.0	0.0	0.0	0.0	0.0	0.0	0.0	0.0	0.0	0.0	0.0
CPPED1	55313	symbol	H. sapiens	55313	H. sapiens	CPPED1	calcineurin like phosphoesterase domain containing 1	GO:0006470 protein dephosphorylation;GO:0016311 dephosphorylation;GO:0006796 phosphate-containing compound metabolic process		Enzymes; ENZYME proteins:Hydrolases; Predicted intracellular proteins	Cytosol (Supported); Additional: Plasma membrane				0.0	0.0	0.0	0.0	0.0	0.0	0.0	0.0	0.0	0.0	0.0	0.0	0.0	0.0	0.0	0.0	0.0	0.0	0.0	0.0
DHRS4	10901	symbol	H. sapiens	10901	H. sapiens	DHRS4	dehydrogenase/reductase 4	GO:0042574 retinal metabolic process;GO:0042572 retinol metabolic process;GO:0006081 cellular aldehyde metabolic process		Enzymes; Predicted intracellular proteins; ENZYME proteins:Oxidoreductases	Vesicles (Approved); Additional: Nuclear membrane	Vitamin A			0.0	0.0	0.0	0.0	0.0	0.0	0.0	0.0	0.0	0.0	0.0	0.0	0.0	1.0	0.0	0.0	0.0	0.0	0.0	0.0
TSHZ2	128553	symbol	H. sapiens	128553	H. sapiens	TSHZ2	teashirt zinc finger homeobox 2	GO:0006357 regulation of transcription by RNA polymerase II;GO:0006355 regulation of transcription, DNA-templated;GO:1903506 regulation of nucleic acid-templated transcription		Transcription factors:Helix-turn-helix domains; Predicted intracellular proteins	Golgi apparatus (Approved); Additional: Nucleoplasm				0.0	0.0	0.0	0.0	0.0	0.0	0.0	0.0	0.0	0.0	0.0	0.0	0.0	0.0	0.0	0.0	0.0	0.0	0.0	0.0
LSM11	134353	symbol	H. sapiens	134353	H. sapiens	LSM11	LSM11, U7 small nuclear RNA associated	GO:0006398 mRNA 3'-end processing by stem-loop binding and cleavage;GO:0008334 histone mRNA metabolic process;GO:1902275 regulation of chromatin organization		Predicted intracellular proteins	Nucleoplasm (Supported); Additional: Nuclear bodies				0.0	1.0	0.0	0.0	0.0	0.0	0.0	0.0	0.0	0.0	0.0	0.0	0.0	0.0	0.0	0.0	0.0	0.0	0.0	0.0
WDR11	55717	symbol	H. sapiens	55717	H. sapiens	WDR11	WD repeat domain 11	GO:0099041 vesicle tethering to Golgi;GO:0099022 vesicle tethering;GO:0006903 vesicle targeting		Human disease related genes:Endocrine and metabolic diseases:Hypothalamus and pituitary gland diseases; Predicted intracellular proteins; Disease related genes	Cytosol;Microtubules (Approved)				0.0	0.0	0.0	1.0	1.0	0.0	0.0	0.0	0.0	0.0	0.0	0.0	0.0	0.0	0.0	0.0	0.0	0.0	0.0	0.0
CBX4	8535	symbol	H. sapiens	8535	H. sapiens	CBX4	chromobox 4	GO:0016925 protein sumoylation;GO:0018205 peptidyl-lysine modification;GO:0006325 chromatin organization		Predicted intracellular proteins	Nucleoplasm (Enhanced); Additional: Nuclear bodies		(M279)PID RB 1PATHWAY; (M195)PID CMYB PATHWAY		0.0	0.0	1.0	0.0	0.0	0.0	0.0	0.0	0.0	1.0	0.0	0.0	0.0	1.0	0.0	0.0	1.0	0.0	0.0	0.0
RRM2B	50484	symbol	H. sapiens	50484	H. sapiens	RRM2B	ribonucleotide reductase regulatory TP53 inducible subunit M2B	GO:0070318 positive regulation of G0 to G1 transition;GO:0006264 mitochondrial DNA replication;GO:0070316 regulation of G0 to G1 transition		FDA approved drug targets:Small molecule drugs; ENZYME proteins:Oxidoreductases; Human disease related genes:Nervous system diseases:Eye disease; Disease related genes; Enzymes; Predicted intracellular proteins; Human disease related genes:Congenital disorders of metabolism:Mitochondrial diseases	Cytosol;Nucleoplasm (Enhanced)	Cladribine	(M145)PID P53 DOWNSTREAM PATHWAY	(M5898)HALLMARK DNA REPAIR	0.0	1.0	0.0	0.0	0.0	0.0	0.0	1.0	0.0	0.0	1.0	0.0	0.0	0.0	0.0	0.0	0.0	1.0	0.0	0.0
DENND3	22898	symbol	H. sapiens	22898	H. sapiens	DENND3	DENN domain containing 3	GO:0032483 regulation of Rab protein signal transduction;GO:0008333 endosome to lysosome transport;GO:0007041 lysosomal transport		Predicted intracellular proteins	Cytosol;Vesicles (Approved)				0.0	0.0	0.0	0.0	0.0	0.0	0.0	0.0	0.0	0.0	0.0	0.0	0.0	0.0	0.0	0.0	1.0	0.0	0.0	0.0
AHRR	57491	symbol	H. sapiens	57491	H. sapiens	AHRR	aryl-hydrocarbon receptor repressor	GO:0006805 xenobiotic metabolic process;GO:0030522 intracellular receptor signaling pathway;GO:0071466 cellular response to xenobiotic stimulus		Transcription factors:Basic domains; Predicted intracellular proteins	Nucleoplasm (Supported); Additional: Cytosol				0.0	0.0	0.0	0.0	0.0	0.0	0.0	0.0	0.0	0.0	0.0	0.0	0.0	0.0	0.0	0.0	0.0	0.0	0.0	0.0
LY6G5C	80741	symbol	H. sapiens	80741	H. sapiens	LY6G5C	lymphocyte antigen 6 family member G5C			Predicted secreted proteins; Predicted intracellular proteins	Nucleoplasm (Approved); Additional: Cytosol				0.0	0.0	0.0	0.0	0.0	0.0	0.0	0.0	0.0	0.0	0.0	0.0	0.0	0.0	0.0	0.0	0.0	0.0	0.0	0.0
EVC2	132884	symbol	H. sapiens	132884	H. sapiens	EVC2	EvC ciliary complex subunit 2	GO:0007224 smoothened signaling pathway;GO:0007166 cell surface receptor signaling pathway;GO:0007165 signal transduction		Human disease related genes:Congenital malformations:Congenital malformations of the musculoskeletal system; Disease related genes	Cytokinetic bridge;Microtubules (Approved); Additional: Cytosol;Nucleoplasm				0.0	0.0	0.0	0.0	0.0	0.0	0.0	0.0	0.0	0.0	0.0	0.0	0.0	0.0	0.0	0.0	0.0	0.0	0.0	0.0
ZBTB37	84614	symbol	H. sapiens	84614	H. sapiens	ZBTB37	zinc finger and BTB domain containing 37	GO:0000122 negative regulation of transcription by RNA polymerase II;GO:0045892 negative regulation of transcription, DNA-templated;GO:1903507 negative regulation of nucleic acid-templated transcription		Predicted intracellular proteins; Transcription factors:Zinc-coordinating DNA-binding domains	Nucleoli fibrillar center;Nucleoplasm (Approved); Additional: Cytosol				0.0	0.0	0.0	0.0	0.0	0.0	0.0	0.0	0.0	0.0	0.0	0.0	0.0	0.0	0.0	0.0	0.0	0.0	0.0	0.0
TFDP2	7029	symbol	H. sapiens	7029	H. sapiens	TFDP2	transcription factor Dp-2	GO:0007507 heart development;GO:0072359 circulatory system development;GO:0051726 regulation of cell cycle		Transcription factors:Helix-turn-helix domains; Predicted intracellular proteins; Cancer-related genes:Candidate cancer biomarkers	Nucleoplasm (Supported); Additional: Mitotic spindle;Vesicles		(M40)PID E2F PATHWAY	(M5945)HALLMARK HEME METABOLISM	1.0	0.0	0.0	0.0	0.0	0.0	0.0	0.0	0.0	0.0	1.0	0.0	0.0	1.0	0.0	0.0	0.0	0.0	0.0	0.0
SSH1	54434	symbol	H. sapiens	54434	H. sapiens	SSH1	slingshot protein phosphatase 1	GO:0071318 cellular response to ATP;GO:0033198 response to ATP;GO:0030837 negative regulation of actin filament polymerization		Enzymes; ENZYME proteins:Hydrolases; Predicted intracellular proteins	Plasma membrane (Uncertain); Additional: Cytosol;Nucleoplasm		(M276)PID FGF PATHWAY; (M124)PID CXCR4 PATHWAY		0.0	0.0	0.0	0.0	0.0	1.0	0.0	0.0	0.0	0.0	0.0	0.0	0.0	0.0	0.0	0.0	0.0	0.0	0.0	0.0
CARS	833	gene_synonym	H. sapiens	833	H. sapiens	CARS1	cysteinyl-tRNA synthetase 1	GO:0006423 cysteinyl-tRNA aminoacylation;GO:0006418 tRNA aminoacylation for protein translation;GO:0043039 tRNA aminoacylation		ENZYME proteins:Ligase; Human disease related genes:Congenital malformations:Congenital malformations of the nervous system; Disease related genes; Potential drug targets; Enzymes; Predicted intracellular proteins; Cancer-related genes	Cytosol (Enhanced)	Cysteine			0.0	0.0	0.0	0.0	0.0	0.0	0.0	0.0	0.0	0.0	0.0	0.0	0.0	0.0	0.0	0.0	0.0	0.0	0.0	0.0
ODC1	4953	symbol	H. sapiens	4953	H. sapiens	ODC1	ornithine decarboxylase 1	GO:0033387 putrescine biosynthetic process from ornithine;GO:0009446 putrescine biosynthetic process;GO:0009445 putrescine metabolic process		FDA approved drug targets:Small molecule drugs; Human disease related genes:Congenital malformations:Congenital malformations of the nervous system; ENZYME proteins:Lyases; Enzymes; Predicted intracellular proteins	Cytosol;Plasma membrane (Approved)	Pyridoxal phosphate; Spermine; Putrescine; Pyridoxine phosphate; N-Pyridoxyl-Glycine-5-Monophosphate; L-Eflornithine; N(6)-(pyridoxal phosphate)-L-lysine; Geneticin; Eflornithine	(M66)PID MYC ACTIV PATHWAY	(M5935)HALLMARK FATTY ACID METABOLISM; (M5947)HALLMARK IL2 STAT5 SIGNALING; (M5901)HALLMARK G2M CHECKPOINT	0.0	0.0	0.0	0.0	0.0	0.0	0.0	0.0	0.0	0.0	0.0	0.0	0.0	0.0	0.0	0.0	0.0	1.0	0.0	0.0
NIPSNAP3A	25934	symbol	H. sapiens	25934	H. sapiens	NIPSNAP3A	nipsnap homolog 3A			Predicted intracellular proteins					0.0	0.0	0.0	0.0	0.0	0.0	0.0	0.0	0.0	0.0	0.0	0.0	0.0	0.0	0.0	0.0	0.0	0.0	0.0	0.0
ARV1	64801	symbol	H. sapiens	64801	H. sapiens	ARV1	ARV1 homolog, fatty acid homeostasis modulator	GO:0097036 regulation of plasma membrane sterol distribution;GO:0032380 regulation of intracellular sterol transport;GO:0032383 regulation of intracellular cholesterol transport		Transporters; Human disease related genes:Nervous system diseases:Epilepsy; Disease related genes; Potential drug targets	Vesicles (Uncertain)				0.0	0.0	0.0	0.0	0.0	0.0	0.0	0.0	0.0	0.0	0.0	0.0	0.0	0.0	0.0	0.0	0.0	0.0	0.0	0.0
CRADD	8738	symbol	H. sapiens	8738	H. sapiens	CRADD	CASP2 and RIPK1 domain containing adaptor with death domain	GO:0006977 DNA damage response, signal transduction by p53 class mediator resulting in cell cycle arrest;GO:0031571 mitotic G1 DNA damage checkpoint signaling;GO:0044819 mitotic G1/S transition checkpoint signaling		Predicted intracellular proteins; Human disease related genes:Other diseases:Mental and behavioural disorders; Disease related genes; Cancer-related genes:Candidate cancer biomarkers	Cytosol (Approved); Additional: Nucleoplasm		(M197)PID HIV NEF PATHWAY; (M144)PID CERAMIDE PATHWAY; (M220)PID CASPASE PATHWAY		1.0	1.0	0.0	0.0	0.0	0.0	0.0	1.0	0.0	0.0	1.0	0.0	0.0	0.0	0.0	0.0	0.0	0.0	0.0	0.0
KIAA0753	9851	symbol	H. sapiens	9851	H. sapiens	KIAA0753	KIAA0753	GO:0071539 protein localization to centrosome;GO:0007099 centriole replication;GO:1905508 protein localization to microtubule organizing center		Human disease related genes:Congenital malformations:Other congenital malformations; Predicted intracellular proteins; Disease related genes	Centrosome;Cytosol (Approved)				0.0	0.0	0.0	1.0	0.0	0.0	0.0	0.0	0.0	0.0	0.0	1.0	0.0	0.0	0.0	0.0	0.0	0.0	1.0	0.0
MAP3K4	4216	symbol	H. sapiens	4216	H. sapiens	MAP3K4	mitogen-activated protein kinase kinase kinase 4	GO:0007542 primary sex determination, germ-line;GO:0018992 germ-line sex determination;GO:0019100 male germ-line sex determination	STE Ser/Thr protein kinase family	Cancer-related genes:Mutational cancer driver genes; Enzymes; Kinases:STE Ser/Thr protein kinases; Predicted intracellular proteins; ENZYME proteins:Transferases	Cytosol (Approved)	Fostamatinib	(M20)PID P38 MKK3 6PATHWAY		0.0	0.0	0.0	0.0	0.0	1.0	1.0	0.0	0.0	0.0	0.0	0.0	0.0	0.0	0.0	0.0	0.0	0.0	0.0	1.0
GBP2	2634	symbol	H. sapiens	2634	H. sapiens	GBP2	guanylate binding protein 2	GO:0042832 defense response to protozoan;GO:0001562 response to protozoan;GO:0071346 cellular response to interferon-gamma		Predicted intracellular proteins	Cytosol;Nucleoplasm (Approved)			(M5911)HALLMARK INTERFERON ALPHA RESPONSE; (M5950)HALLMARK ALLOGRAFT REJECTION	0.0	0.0	0.0	0.0	0.0	0.0	0.0	0.0	0.0	0.0	0.0	1.0	0.0	0.0	0.0	0.0	0.0	0.0	0.0	0.0
CSNK1G3	1456	symbol	H. sapiens	1456	H. sapiens	CSNK1G3	casein kinase 1 gamma 3	GO:0090263 positive regulation of canonical Wnt signaling pathway;GO:0030177 positive regulation of Wnt signaling pathway;GO:0018105 peptidyl-serine phosphorylation	CK1 Ser/Thr protein kinase family	Enzymes; Kinases:CK1 Ser/Thr protein kinases; Predicted intracellular proteins; ENZYME proteins:Transferases		Purvalanol A; {4-Amino-2-[(4-methoxyphenyl)amino]-1,3-thiazol-5-yl}(4-methoxyphenyl)methanone; 4-Amino-2-[(3-chlorophenyl)amino]-5-(4-fluorobenzoyl)-1,3-thiazol-3-ium; K-00546	(M219)PID HEDGEHOG GLI PATHWAY; (M136)PID FOXO PATHWAY; (M261)PID P53 REGULATION PATHWAY		0.0	0.0	0.0	0.0	0.0	0.0	0.0	0.0	0.0	0.0	0.0	0.0	0.0	0.0	0.0	0.0	0.0	0.0	0.0	0.0
ZCRB1	85437	symbol	H. sapiens	85437	H. sapiens	ZCRB1	zinc finger CCHC-type and RNA binding motif containing 1	GO:0000377 RNA splicing, via transesterification reactions with bulged adenosine as nucleophile;GO:0000398 mRNA splicing, via spliceosome;GO:0000375 RNA splicing, via transesterification reactions		Predicted intracellular proteins					0.0	0.0	0.0	0.0	0.0	0.0	0.0	0.0	0.0	0.0	0.0	0.0	0.0	0.0	0.0	0.0	0.0	0.0	0.0	0.0
CD82	3732	symbol	H. sapiens	3732	H. sapiens	CD82	CD82 molecule			Predicted intracellular proteins; CD markers; Cancer-related genes:Candidate cancer biomarkers	Vesicles (Approved)		(M200)PID ERA GENOMIC PATHWAY; (M145)PID P53 DOWNSTREAM PATHWAY	(M5932)HALLMARK INFLAMMATORY RESPONSE; (M5939)HALLMARK P53 PATHWAY	0.0	0.0	0.0	0.0	0.0	0.0	0.0	0.0	0.0	0.0	0.0	0.0	0.0	0.0	0.0	0.0	0.0	1.0	0.0	0.0
RBM43	375287	symbol	H. sapiens	375287	H. sapiens	RBM43	RNA binding motif protein 43			Predicted intracellular proteins	Nucleoli (Approved); Additional: Nucleoplasm				0.0	0.0	0.0	0.0	0.0	0.0	0.0	0.0	0.0	0.0	0.0	0.0	0.0	0.0	0.0	0.0	0.0	0.0	0.0	0.0
PDE4DIP	9659	symbol	H. sapiens	9659	H. sapiens	PDE4DIP	phosphodiesterase 4D interacting protein	GO:1903358 regulation of Golgi organization;GO:0034622 cellular protein-containing complex assembly;GO:0033043 regulation of organelle organization		Predicted intracellular proteins; Cancer-related genes; Disease related genes	Golgi apparatus (Supported)			(M5909)HALLMARK MYOGENESIS	0.0	0.0	0.0	0.0	0.0	0.0	0.0	0.0	0.0	0.0	0.0	0.0	0.0	0.0	0.0	0.0	0.0	0.0	0.0	0.0
SLC5A3	6526	symbol	H. sapiens	6526	H. sapiens	SLC5A3	solute carrier family 5 member 3	GO:1904679 myo-inositol import across plasma membrane;GO:0015750 pentose transmembrane transport;GO:0015756 fucose transmembrane transport		Transporters:Electrochemical Potential-driven transporters	Plasma membrane (Supported)				0.0	0.0	0.0	0.0	0.0	0.0	0.0	0.0	0.0	0.0	0.0	0.0	0.0	0.0	0.0	0.0	0.0	0.0	0.0	0.0
ZNF85	7639	symbol	H. sapiens	7639	H. sapiens	ZNF85	zinc finger protein 85	GO:0000122 negative regulation of transcription by RNA polymerase II;GO:0045892 negative regulation of transcription, DNA-templated;GO:1903507 negative regulation of nucleic acid-templated transcription		Predicted intracellular proteins; Transcription factors:Zinc-coordinating DNA-binding domains	Nucleoplasm (Supported)				0.0	0.0	0.0	0.0	0.0	0.0	0.0	0.0	0.0	0.0	0.0	0.0	0.0	0.0	0.0	0.0	0.0	0.0	0.0	0.0
SNX18	112574	symbol	H. sapiens	112574	H. sapiens	SNX18	sorting nexin 18	GO:0036089 cleavage furrow formation;GO:2000786 positive regulation of autophagosome assembly;GO:0044090 positive regulation of vacuole organization		Predicted intracellular proteins	Cytosol (Approved)				1.0	0.0	0.0	0.0	0.0	0.0	0.0	0.0	0.0	0.0	0.0	0.0	0.0	0.0	0.0	1.0	0.0	0.0	0.0	0.0
CAMKK2	10645	symbol	H. sapiens	10645	H. sapiens	CAMKK2	calcium/calmodulin dependent protein kinase kinase 2	GO:0061762 CAMKK-AMPK signaling cascade;GO:0099004 calmodulin dependent kinase signaling pathway;GO:1903599 positive regulation of autophagy of mitochondrion	Other	Enzymes; Kinases; Predicted intracellular proteins; ENZYME proteins:Transferases	Cytosol (Supported)	Fostamatinib	(M237)PID VEGFR1 2 PATHWAY	(M5908)HALLMARK ANDROGEN RESPONSE	0.0	0.0	0.0	0.0	0.0	0.0	0.0	0.0	0.0	0.0	0.0	0.0	0.0	0.0	0.0	1.0	0.0	0.0	0.0	0.0
NAXD	55739	symbol	H. sapiens	55739	H. sapiens	NAXD	NAD(P)HX dehydratase	GO:0110051 metabolite repair;GO:0034356 NAD biosynthesis via nicotinamide riboside salvage pathway;GO:0009435 NAD biosynthetic process		Predicted intracellular proteins; ENZYME proteins:Lyases; Disease related genes; Potential drug targets; Enzymes; Human disease related genes:Nervous system diseases:Neurodegenerative diseases					0.0	0.0	0.0	0.0	0.0	0.0	0.0	0.0	0.0	0.0	0.0	0.0	0.0	0.0	0.0	0.0	0.0	0.0	0.0	0.0
FBXO5	26271	symbol	H. sapiens	26271	H. sapiens	FBXO5	F-box protein 5	GO:0032876 negative regulation of DNA endoreduplication;GO:1905320 regulation of mesenchymal stem cell migration;GO:1905322 positive regulation of mesenchymal stem cell migration		Predicted intracellular proteins	Nucleoplasm (Supported)		(M129)PID PLK1 PATHWAY	(M5893)HALLMARK MITOTIC SPINDLE; (M5901)HALLMARK G2M CHECKPOINT	1.0	1.0	0.0	1.0	0.0	1.0	1.0	0.0	1.0	0.0	1.0	0.0	0.0	0.0	0.0	0.0	1.0	0.0	0.0	0.0
TSC22D1	8848	symbol	H. sapiens	8848	H. sapiens	TSC22D1	TSC22 domain family member 1	GO:0006366 transcription by RNA polymerase II;GO:0006351 transcription, DNA-templated;GO:0097659 nucleic acid-templated transcription		Transcription factors:Basic domains; Predicted intracellular proteins	Nuclear bodies;Nucleoplasm (Approved)			(M5908)HALLMARK ANDROGEN RESPONSE; (M5890)HALLMARK TNFA SIGNALING VIA NFKB; (M5939)HALLMARK P53 PATHWAY	0.0	0.0	0.0	0.0	0.0	0.0	0.0	0.0	0.0	0.0	0.0	0.0	0.0	0.0	0.0	0.0	0.0	0.0	0.0	0.0
PPIP5K2	23262	symbol	H. sapiens	23262	H. sapiens	PPIP5K2	diphosphoinositol pentakisphosphate kinase 2	GO:0006020 inositol metabolic process;GO:0032958 inositol phosphate biosynthetic process;GO:0043647 inositol phosphate metabolic process		Human disease related genes:Nervous system diseases:Ear disease; Disease related genes; Potential drug targets; Enzymes; Predicted intracellular proteins; ENZYME proteins:Transferases	Vesicles (Approved)				0.0	0.0	0.0	0.0	0.0	0.0	0.0	0.0	0.0	0.0	0.0	0.0	0.0	0.0	0.0	0.0	0.0	0.0	0.0	0.0
TATDN3	128387	symbol	H. sapiens	128387	H. sapiens	TATDN3	TatD DNase domain containing 3	GO:0090305 nucleic acid phosphodiester bond hydrolysis;GO:0090304 nucleic acid metabolic process;GO:0006139 nucleobase-containing compound metabolic process		Predicted intracellular proteins	Nucleoplasm (Approved); Additional: Focal adhesion sites;Golgi apparatus				0.0	0.0	0.0	0.0	0.0	0.0	0.0	0.0	0.0	0.0	0.0	0.0	0.0	0.0	0.0	0.0	0.0	0.0	0.0	0.0
DYRK1B	9149	symbol	H. sapiens	9149	H. sapiens	DYRK1B	dual specificity tyrosine phosphorylation regulated kinase 1B	GO:0007520 myoblast fusion;GO:0000768 syncytium formation by plasma membrane fusion;GO:0140253 cell-cell fusion	CMGC Ser/Thr protein kinase family	Human disease related genes:Endocrine and metabolic diseases:Other endocrine and metabolic diseases; Kinases:CMGC Ser/Thr protein kinases; Disease related genes; Potential drug targets; Enzymes; Predicted intracellular proteins; ENZYME proteins:Transferases	Nucleoplasm (Supported); Additional: Mitotic chromosome	Fostamatinib			0.0	0.0	0.0	0.0	0.0	0.0	0.0	0.0	0.0	0.0	0.0	0.0	0.0	0.0	0.0	0.0	0.0	0.0	0.0	0.0
OTULIN	90268	symbol	H. sapiens	90268	H. sapiens	OTULIN	OTU deubiquitinase with linear linkage specificity	GO:1990108 protein linear deubiquitination;GO:0070431 nucleotide-binding oligomerization domain containing 2 signaling pathway;GO:0070423 nucleotide-binding oligomerization domain containing signaling pathway		Human disease related genes:Immune system diseases:Allergies and autoimmune diseases; ENZYME proteins:Hydrolases; Peptidases:Cysteine-type peptidases; Disease related genes; Potential drug targets; Enzymes; Predicted intracellular proteins	Mitochondria (Approved); Additional: Plasma membrane				0.0	0.0	0.0	0.0	0.0	0.0	0.0	0.0	0.0	0.0	0.0	0.0	0.0	0.0	0.0	0.0	1.0	0.0	0.0	0.0
SOCS4	122809	symbol	H. sapiens	122809	H. sapiens	SOCS4	suppressor of cytokine signaling 4	GO:0007175 negative regulation of epidermal growth factor-activated receptor activity;GO:0042059 negative regulation of epidermal growth factor receptor signaling pathway;GO:0007176 regulation of epidermal growth factor-activated receptor activity		Predicted intracellular proteins	Cytosol;Nucleoplasm (Approved)				0.0	0.0	0.0	0.0	0.0	0.0	0.0	0.0	0.0	0.0	0.0	0.0	0.0	1.0	0.0	1.0	1.0	0.0	0.0	0.0
CARD8-AS1	100505812	symbol	H. sapiens	100505812	H. sapiens	CARD8-AS1	CARD8 antisense RNA 1								0.0	0.0	0.0	0.0	0.0	0.0	0.0	0.0	0.0	0.0	0.0	0.0	0.0	0.0	0.0	0.0	0.0	0.0	0.0	0.0
TAB2	23118	symbol	H. sapiens	23118	H. sapiens	TAB2	TGF-beta activated kinase 1 (MAP3K7) binding protein 2	GO:0010507 negative regulation of autophagy;GO:0043123 positive regulation of I-kappaB kinase/NF-kappaB signaling;GO:0043122 regulation of I-kappaB kinase/NF-kappaB signaling		Human disease related genes:Congenital malformations:Congenital malformations of the circulatory system; Predicted intracellular proteins; Disease related genes			(M20)PID P38 MKK3 6PATHWAY; (M23)PID WNT NONCANONICAL PATHWAY; (M110)PID IL1 PATHWAY		0.0	0.0	0.0	0.0	0.0	0.0	0.0	0.0	0.0	0.0	0.0	0.0	0.0	0.0	0.0	1.0	1.0	0.0	0.0	0.0
CEP44	80817	symbol	H. sapiens	80817	H. sapiens	CEP44	centrosomal protein 44	GO:0010457 centriole-centriole cohesion;GO:0007099 centriole replication;GO:0098534 centriole assembly		Predicted intracellular proteins					0.0	0.0	0.0	1.0	0.0	0.0	0.0	0.0	0.0	0.0	0.0	0.0	0.0	0.0	0.0	0.0	0.0	0.0	1.0	0.0
TSPAN5	10098	symbol	H. sapiens	10098	H. sapiens	TSPAN5	tetraspanin 5	GO:0045747 positive regulation of Notch signaling pathway;GO:0008593 regulation of Notch signaling pathway;GO:0072659 protein localization to plasma membrane						(M5945)HALLMARK HEME METABOLISM	0.0	0.0	0.0	0.0	0.0	0.0	0.0	0.0	0.0	0.0	0.0	0.0	0.0	0.0	0.0	0.0	0.0	0.0	0.0	0.0
CRACR2A	84766	symbol	H. sapiens	84766	H. sapiens	CRACR2A	calcium release activated channel regulator 2A	GO:0032237 activation of store-operated calcium channel activity;GO:1901341 positive regulation of store-operated calcium channel activity;GO:1901339 regulation of store-operated calcium channel activity		Predicted intracellular proteins					0.0	0.0	0.0	0.0	0.0	0.0	1.0	0.0	0.0	0.0	0.0	0.0	1.0	0.0	0.0	0.0	0.0	0.0	0.0	0.0
CD96	10225	symbol	H. sapiens	10225	H. sapiens	CD96	CD96 molecule	GO:0002728 negative regulation of natural killer cell cytokine production;GO:0002727 regulation of natural killer cell cytokine production;GO:0002716 negative regulation of natural killer cell mediated immunity		Human disease related genes:Congenital malformations:Other congenital malformations; Predicted intracellular proteins; CD markers; Disease related genes				(M5950)HALLMARK ALLOGRAFT REJECTION	0.0	0.0	0.0	0.0	0.0	0.0	0.0	0.0	0.0	0.0	0.0	0.0	0.0	0.0	0.0	0.0	1.0	0.0	0.0	0.0
SP140L	93349	symbol	H. sapiens	93349	H. sapiens	SP140L	SP140 nuclear body protein like	GO:0006357 regulation of transcription by RNA polymerase II;GO:0006355 regulation of transcription, DNA-templated;GO:1903506 regulation of nucleic acid-templated transcription		Transcription factors:alpha-Helices exposed by beta-structures; Predicted intracellular proteins	Nucleoplasm (Approved)				0.0	0.0	0.0	0.0	0.0	0.0	0.0	0.0	0.0	0.0	0.0	0.0	0.0	0.0	0.0	0.0	0.0	0.0	0.0	0.0
ARNTL	406	symbol	H. sapiens	406	H. sapiens	ARNTL	aryl hydrocarbon receptor nuclear translocator like	GO:0090403 oxidative stress-induced premature senescence;GO:2000323 negative regulation of glucocorticoid receptor signaling pathway;GO:2000322 regulation of glucocorticoid receptor signaling pathway		Transcription factors:Basic domains; Predicted intracellular proteins	Nucleoplasm (Supported); Additional: Vesicles		(M95)PID CIRCADIAN PATHWAY		0.0	0.0	0.0	0.0	0.0	0.0	1.0	0.0	0.0	0.0	0.0	0.0	0.0	1.0	0.0	0.0	1.0	0.0	0.0	0.0
TNIK	23043	symbol	H. sapiens	23043	H. sapiens	TNIK	TRAF2 and NCK interacting kinase	GO:0030033 microvillus assembly;GO:0032528 microvillus organization;GO:0048814 regulation of dendrite morphogenesis	STE Ser/Thr protein kinase family	Human disease related genes:Other diseases:Mental and behavioural disorders; Disease related genes; Potential drug targets; Enzymes; Kinases:STE Ser/Thr protein kinases; Predicted intracellular proteins; ENZYME proteins:Transferases	Nucleoplasm (Supported); Additional: Cytosol	Fostamatinib	(M128)PID TNF PATHWAY; (M223)PID BETA CATENIN NUC PATHWAY		0.0	0.0	0.0	0.0	0.0	0.0	1.0	0.0	0.0	0.0	0.0	0.0	0.0	1.0	0.0	0.0	0.0	0.0	0.0	0.0
LDLRAD4	753	symbol	H. sapiens	753	H. sapiens	LDLRAD4	low density lipoprotein receptor class A domain containing 4	GO:0010991 negative regulation of SMAD protein complex assembly;GO:0010990 regulation of SMAD protein complex assembly;GO:0060394 negative regulation of pathway-restricted SMAD protein phosphorylation		Predicted intracellular proteins	Vesicles (Supported)				0.0	0.0	0.0	0.0	0.0	1.0	0.0	0.0	0.0	0.0	0.0	0.0	0.0	0.0	0.0	0.0	0.0	0.0	0.0	0.0
DIP2A	23181	symbol	H. sapiens	23181	H. sapiens	DIP2A	disco interacting protein 2 homolog A	GO:0006085 acetyl-CoA biosynthetic process;GO:0060997 dendritic spine morphogenesis;GO:0060996 dendritic spine development		Enzymes; ENZYME proteins:Ligase; Predicted intracellular proteins	Nucleoplasm (Approved)				0.0	0.0	0.0	0.0	0.0	0.0	0.0	0.0	0.0	0.0	0.0	0.0	0.0	0.0	0.0	0.0	0.0	0.0	0.0	0.0
AGO4	192670	symbol	H. sapiens	192670	H. sapiens	AGO4	argonaute RISC component 4	GO:0035280 miRNA loading onto RISC involved in gene silencing by miRNA;GO:0010501 RNA secondary structure unwinding;GO:0070922 small RNA loading onto RISC		Predicted intracellular proteins	Cytoplasmic bodies (Supported); Additional: Cytosol			(M5898)HALLMARK DNA REPAIR	1.0	0.0	0.0	0.0	0.0	0.0	0.0	0.0	1.0	0.0	1.0	0.0	0.0	1.0	0.0	0.0	0.0	0.0	0.0	0.0
BTN3A3	10384	symbol	H. sapiens	10384	H. sapiens	BTN3A3	butyrophilin subfamily 3 member A3	GO:0002456 T cell mediated immunity;GO:0050852 T cell receptor signaling pathway;GO:0050851 antigen receptor-mediated signaling pathway		Predicted intracellular proteins					0.0	0.0	0.0	0.0	0.0	0.0	0.0	0.0	0.0	0.0	0.0	0.0	1.0	0.0	0.0	0.0	1.0	0.0	0.0	0.0
ENOSF1	55556	symbol	H. sapiens	55556	H. sapiens	ENOSF1	enolase superfamily member 1	GO:0044275 cellular carbohydrate catabolic process;GO:0016052 carbohydrate catabolic process;GO:0009063 cellular amino acid catabolic process		Enzymes; ENZYME proteins:Lyases; Predicted intracellular proteins					0.0	0.0	0.0	0.0	0.0	0.0	0.0	0.0	0.0	0.0	0.0	0.0	0.0	0.0	0.0	0.0	0.0	0.0	0.0	0.0
ZBED4	9889	symbol	H. sapiens	9889	H. sapiens	ZBED4	zinc finger BED-type containing 4	GO:0045944 positive regulation of transcription by RNA polymerase II;GO:0045893 positive regulation of transcription, DNA-templated;GO:1903508 positive regulation of nucleic acid-templated transcription		Predicted intracellular proteins; Transcription factors:Zinc-coordinating DNA-binding domains	Nucleoplasm (Supported)				0.0	0.0	0.0	0.0	0.0	0.0	0.0	0.0	0.0	0.0	0.0	0.0	0.0	0.0	0.0	0.0	0.0	0.0	0.0	0.0
MFSD6	54842	symbol	H. sapiens	54842	H. sapiens	MFSD6	major facilitator superfamily domain containing 6	GO:0042590 antigen processing and presentation of exogenous peptide antigen via MHC class I;GO:0002474 antigen processing and presentation of peptide antigen via MHC class I;GO:0002478 antigen processing and presentation of exogenous peptide antigen		Predicted intracellular proteins	Cytosol;Nucleoplasm (Approved)			(M5956)HALLMARK KRAS SIGNALING DN	0.0	0.0	0.0	0.0	0.0	0.0	0.0	0.0	0.0	0.0	0.0	0.0	0.0	0.0	0.0	0.0	0.0	0.0	0.0	0.0
XRN1	54464	symbol	H. sapiens	54464	H. sapiens	XRN1	5'-3' exoribonuclease 1	GO:1905794 response to puromycin;GO:1905795 cellular response to puromycin;GO:0071409 cellular response to cycloheximide		Predicted intracellular proteins	Cytosol;Plasma membrane (Supported)				0.0	0.0	0.0	0.0	0.0	1.0	0.0	0.0	0.0	0.0	0.0	0.0	0.0	0.0	0.0	0.0	0.0	0.0	0.0	1.0
SRD5A3	79644	symbol	H. sapiens	79644	H. sapiens	SRD5A3	steroid 5 alpha-reductase 3	GO:0019408 dolichol biosynthetic process;GO:0016095 polyprenol catabolic process;GO:0016094 polyprenol biosynthetic process		ENZYME proteins:Oxidoreductases; Disease related genes; Potential drug targets; Enzymes; Human disease related genes:Congenital disorders of metabolism:Congenital disorders of glycan/glycoprotein metabolism	Cytosol;Plasma membrane (Approved)			(M5937)HALLMARK GLYCOLYSIS	0.0	0.0	0.0	0.0	0.0	0.0	0.0	0.0	0.0	0.0	0.0	0.0	0.0	0.0	0.0	0.0	0.0	0.0	0.0	0.0
ACP5	54	symbol	H. sapiens	54	H. sapiens	ACP5	acid phosphatase 5, tartrate resistant	GO:0032929 negative regulation of superoxide anion generation;GO:0045019 negative regulation of nitric oxide biosynthetic process;GO:1904406 negative regulation of nitric oxide metabolic process		ENZYME proteins:Hydrolases; Human disease related genes:Congenital malformations:Congenital malformations of the musculoskeletal system; Disease related genes; Potential drug targets; Enzymes; Predicted intracellular proteins	Cytosol (Uncertain)			(M5945)HALLMARK HEME METABOLISM	0.0	0.0	0.0	0.0	0.0	0.0	0.0	0.0	0.0	0.0	0.0	0.0	0.0	0.0	0.0	0.0	0.0	0.0	0.0	0.0
YARS	8565	gene_synonym	H. sapiens	8565	H. sapiens	YARS1	tyrosyl-tRNA synthetase 1	GO:0006437 tyrosyl-tRNA aminoacylation;GO:0006418 tRNA aminoacylation for protein translation;GO:0043039 tRNA aminoacylation		ENZYME proteins:Ligase; Predicted intracellular proteins; Disease related genes; Potential drug targets; Enzymes; Human disease related genes:Nervous system diseases:Neurodegenerative diseases	Cytosol (Enhanced)	Tyrosine; Beta-(2-Naphthyl)-Alanine; Resveratrol; Tyrosinal; N6-ISOPENTENYL-ADENOSINE-5'-MONOPHOSPHATE; p-Benzoyl-L-phenylalanine; 4-(2,2,2-TRIFLUOROETHYL)-L-PHENYLALANINE			0.0	0.0	0.0	0.0	0.0	0.0	0.0	0.0	0.0	0.0	0.0	0.0	0.0	0.0	0.0	0.0	0.0	0.0	0.0	0.0
ATF7IP	55729	symbol	H. sapiens	55729	H. sapiens	ATF7IP	activating transcription factor 7 interacting protein	GO:0045898 regulation of RNA polymerase II transcription preinitiation complex assembly;GO:0090309 positive regulation of DNA methylation-dependent heterochromatin assembly;GO:0031453 positive regulation of heterochromatin assembly		Predicted intracellular proteins	Nuclear bodies;Nucleoplasm (Enhanced)				0.0	0.0	0.0	0.0	0.0	1.0	0.0	1.0	0.0	0.0	0.0	0.0	0.0	1.0	0.0	0.0	0.0	0.0	0.0	0.0
GABPB2	126626	symbol	H. sapiens	126626	H. sapiens	GABPB2	GA binding protein transcription factor subunit beta 2	GO:0045944 positive regulation of transcription by RNA polymerase II;GO:0045893 positive regulation of transcription, DNA-templated;GO:1903508 positive regulation of nucleic acid-templated transcription		Predicted intracellular proteins	Nucleoplasm (Supported); Additional: Cytosol				0.0	0.0	0.0	0.0	0.0	0.0	0.0	0.0	0.0	0.0	0.0	0.0	0.0	0.0	0.0	0.0	0.0	0.0	0.0	0.0
TRAPPC11	60684	symbol	H. sapiens	60684	H. sapiens	TRAPPC11	trafficking protein particle complex subunit 11	GO:0045054 constitutive secretory pathway;GO:0061635 regulation of protein complex stability;GO:0006888 endoplasmic reticulum to Golgi vesicle-mediated transport		Predicted intracellular proteins; Human disease related genes:Musculoskeletal diseases:Muscular diseases; Disease related genes	Cytosol (Approved); Additional: Vesicles				0.0	0.0	0.0	0.0	0.0	0.0	0.0	0.0	0.0	0.0	0.0	0.0	0.0	0.0	0.0	0.0	0.0	0.0	0.0	0.0
UHRF1BP1L	23074	symbol	H. sapiens	23074	H. sapiens	UHRF1BP1L	UHRF1 binding protein 1 like			Predicted intracellular proteins; Cancer-related genes:Mutational cancer driver genes	Nucleoplasm (Uncertain); Additional: Cytosol;Vesicles				0.0	0.0	0.0	0.0	1.0	0.0	0.0	0.0	0.0	0.0	0.0	0.0	0.0	0.0	0.0	0.0	0.0	0.0	0.0	0.0
SGO2	151246	symbol	H. sapiens	151246	H. sapiens	SGO2	shugoshin 2	GO:0051754 meiotic sister chromatid cohesion, centromeric;GO:0070601 centromeric sister chromatid cohesion;GO:0045144 meiotic sister chromatid segregation		Predicted intracellular proteins	Nucleoplasm (Enhanced); Additional: Nuclear bodies				1.0	0.0	0.0	0.0	1.0	0.0	0.0	0.0	1.0	0.0	0.0	0.0	0.0	0.0	0.0	0.0	0.0	0.0	0.0	0.0
ZZEF1	23140	symbol	H. sapiens	23140	H. sapiens	ZZEF1	zinc finger ZZ-type and EF-hand domain containing 1	GO:0045893 positive regulation of transcription, DNA-templated;GO:1903508 positive regulation of nucleic acid-templated transcription;GO:1902680 positive regulation of RNA biosynthetic process			Nucleoplasm (Approved); Additional: Mitochondria				0.0	0.0	0.0	0.0	0.0	0.0	0.0	0.0	0.0	0.0	0.0	0.0	0.0	0.0	0.0	0.0	0.0	0.0	0.0	0.0
TNRC18	84629	symbol	H. sapiens	84629	H. sapiens	TNRC18	trinucleotide repeat containing 18			Predicted intracellular proteins	Mitochondria;Nuclear membrane;Nucleoplasm (Supported); Additional: Cytosol				0.0	0.0	0.0	0.0	0.0	0.0	0.0	0.0	0.0	0.0	0.0	0.0	0.0	0.0	0.0	0.0	0.0	0.0	0.0	0.0
PARG	8505	symbol	H. sapiens	8505	H. sapiens	PARG	poly(ADP-ribose) glycohydrolase	GO:1990966 ATP generation from poly-ADP-D-ribose;GO:0006287 base-excision repair, gap-filling;GO:0009225 nucleotide-sugar metabolic process		Enzymes; ENZYME proteins:Hydrolases; Predicted intracellular proteins	Nucleoplasm (Supported); Additional: Cytosol;Vesicles				0.0	0.0	0.0	0.0	0.0	0.0	1.0	1.0	0.0	0.0	1.0	0.0	0.0	1.0	1.0	0.0	0.0	0.0	0.0	1.0
PARP15	165631	symbol	H. sapiens	165631	H. sapiens	PARP15	poly(ADP-ribose) polymerase family member 15	GO:0070212 protein poly-ADP-ribosylation;GO:0140289 protein mono-ADP-ribosylation;GO:0006471 protein ADP-ribosylation		Predicted intracellular proteins	Mitochondria (Approved)	N~2~,N~2~-DIMETHYL-N~1~-(6-OXO-5,6-DIHYDROPHENANTHRIDIN-2-YL)GLYCINAMIDE			0.0	0.0	0.0	0.0	0.0	0.0	0.0	0.0	0.0	0.0	0.0	0.0	0.0	0.0	0.0	0.0	0.0	0.0	0.0	0.0
NAB1	4664	symbol	H. sapiens	4664	H. sapiens	NAB1	NGFI-A binding protein 1	GO:0001958 endochondral ossification;GO:0036075 replacement ossification;GO:0014037 Schwann cell differentiation		Predicted intracellular proteins	Nucleoplasm;Plasma membrane (Approved); Additional: Golgi apparatus				0.0	0.0	0.0	0.0	0.0	0.0	0.0	0.0	0.0	0.0	0.0	0.0	0.0	0.0	0.0	0.0	0.0	1.0	0.0	0.0
MYO5A	4644	symbol	H. sapiens	4644	H. sapiens	MYO5A	myosin VA	GO:0030050 vesicle transport along actin filament;GO:0099515 actin filament-based transport;GO:0032402 melanosome transport		Human disease related genes:Immune system diseases:Primary immunodeficiency; Predicted intracellular proteins; Cancer-related genes; Disease related genes	Centriolar satellite;Focal adhesion sites (Approved)				0.0	0.0	0.0	0.0	0.0	0.0	0.0	0.0	0.0	0.0	0.0	0.0	0.0	0.0	0.0	0.0	0.0	0.0	0.0	0.0
GTF3C1	2975	symbol	H. sapiens	2975	H. sapiens	GTF3C1	general transcription factor IIIC subunit 1	GO:0042791 5S class rRNA transcription by RNA polymerase III;GO:0042797 tRNA transcription by RNA polymerase III;GO:0006384 transcription initiation from RNA polymerase III promoter		Predicted intracellular proteins	Nucleoli;Nucleoplasm (Approved)				0.0	0.0	0.0	0.0	0.0	0.0	0.0	0.0	0.0	0.0	0.0	0.0	0.0	0.0	0.0	0.0	0.0	0.0	0.0	0.0
CEP250	11190	symbol	H. sapiens	11190	H. sapiens	CEP250	centrosomal protein 250	GO:0030997 regulation of centriole-centriole cohesion;GO:1904781 positive regulation of protein localization to centrosome;GO:1904779 regulation of protein localization to centrosome		Human disease related genes:Nervous system diseases:Eye disease; Predicted intracellular proteins; Disease related genes	Centrosome (Supported)			(M5893)HALLMARK MITOTIC SPINDLE	1.0	1.0	0.0	1.0	0.0	0.0	0.0	0.0	0.0	0.0	0.0	1.0	0.0	0.0	0.0	0.0	0.0	0.0	1.0	0.0
MAST4	375449	symbol	H. sapiens	375449	H. sapiens	MAST4	microtubule associated serine/threonine kinase family member 4	GO:0018105 peptidyl-serine phosphorylation;GO:0018209 peptidyl-serine modification;GO:0006468 protein phosphorylation	AGC Ser/Thr protein kinase family	Enzymes; Kinases:AGC Ser/Thr protein kinases; Predicted intracellular proteins; ENZYME proteins:Transferases	Cytosol;Nucleoplasm (Approved)			(M5906)HALLMARK ESTROGEN RESPONSE EARLY	0.0	0.0	0.0	0.0	0.0	0.0	0.0	0.0	0.0	0.0	0.0	0.0	0.0	0.0	0.0	0.0	0.0	0.0	0.0	0.0
ACAA2	10449	symbol	H. sapiens	10449	H. sapiens	ACAA2	acetyl-CoA acyltransferase 2	GO:1902109 negative regulation of mitochondrial membrane permeability involved in apoptotic process;GO:0035795 negative regulation of mitochondrial membrane permeability;GO:1901029 negative regulation of mitochondrial outer membrane permeabilization involved in apoptotic signaling pathway		Enzymes; ENZYME proteins:Hydrolases; Predicted intracellular proteins; ENZYME proteins:Transferases	Mitochondria (Supported)			(M5935)HALLMARK FATTY ACID METABOLISM; (M5905)HALLMARK ADIPOGENESIS; (M5936)HALLMARK OXIDATIVE PHOSPHORYLATION	0.0	0.0	0.0	0.0	0.0	1.0	0.0	0.0	0.0	0.0	0.0	0.0	0.0	0.0	0.0	0.0	0.0	0.0	0.0	0.0
CSGALNACT2	55454	symbol	H. sapiens	55454	H. sapiens	CSGALNACT2	chondroitin sulfate N-acetylgalactosaminyltransferase 2	GO:0050652 dermatan sulfate proteoglycan biosynthetic process, polysaccharide chain biosynthetic process;GO:0050653 chondroitin sulfate proteoglycan biosynthetic process, polysaccharide chain biosynthetic process;GO:0050651 dermatan sulfate proteoglycan biosynthetic process		Enzymes; Predicted intracellular proteins; ENZYME proteins:Transferases	Endoplasmic reticulum (Approved)				0.0	0.0	0.0	0.0	0.0	0.0	0.0	0.0	0.0	0.0	0.0	0.0	0.0	0.0	0.0	0.0	0.0	0.0	0.0	0.0
CEACAM21	90273	symbol	H. sapiens	90273	H. sapiens	CEACAM21	CEA cell adhesion molecule 21								0.0	0.0	0.0	0.0	0.0	0.0	0.0	0.0	0.0	0.0	0.0	0.0	0.0	0.0	0.0	0.0	0.0	0.0	0.0	0.0
BPTF	2186	symbol	H. sapiens	2186	H. sapiens	BPTF	bromodomain PHD finger transcription factor	GO:0042766 nucleosome mobilization;GO:0007492 endoderm development;GO:0001892 embryonic placenta development		Predicted intracellular proteins; Human disease related genes:Other diseases:Mental and behavioural disorders; Disease related genes	Nucleoplasm (Enhanced)				0.0	0.0	1.0	0.0	0.0	0.0	0.0	0.0	0.0	0.0	0.0	0.0	0.0	0.0	0.0	0.0	0.0	0.0	0.0	0.0
JUN	3725	symbol	H. sapiens	3725	H. sapiens	JUN	Jun proto-oncogene, AP-1 transcription factor subunit	GO:0035026 leading edge cell differentiation;GO:0072740 cellular response to anisomycin;GO:0072739 response to anisomycin		Transcription factors:Basic domains; FDA approved drug targets:Small molecule drugs; Predicted intracellular proteins; Cancer-related genes:Candidate cancer biomarkers	Nucleoplasm (Enhanced)	Adapalene; Vinblastine; Irbesartan; Arsenic trioxide; LGD-1550	(M190)PID TCR JNK PATHWAY; (M206)PID PDGFRA PATHWAY; (M268)PID S1P S1P2 PATHWAY	(M5897)HALLMARK IL6 JAK STAT3 SIGNALING; (M5902)HALLMARK APOPTOSIS; (M5890)HALLMARK TNFA SIGNALING VIA NFKB	0.0	0.0	0.0	0.0	0.0	0.0	0.0	0.0	0.0	0.0	1.0	0.0	1.0	1.0	0.0	0.0	0.0	1.0	0.0	0.0
APPL2	55198	symbol	H. sapiens	55198	H. sapiens	APPL2	adaptor protein, phosphotyrosine interacting with PH domain and leucine zipper 2	GO:1905303 positive regulation of macropinocytosis;GO:0009631 cold acclimation;GO:1905451 positive regulation of Fc-gamma receptor signaling pathway involved in phagocytosis		Predicted intracellular proteins; Disease related genes					0.0	1.0	0.0	0.0	0.0	0.0	0.0	0.0	0.0	0.0	0.0	1.0	0.0	0.0	0.0	0.0	0.0	0.0	0.0	0.0
RFFL	117584	symbol	H. sapiens	117584	H. sapiens	RFFL	ring finger and FYVE like domain containing E3 ubiquitin protein ligase	GO:2001271 negative regulation of cysteine-type endopeptidase activity involved in execution phase of apoptosis;GO:2001270 regulation of cysteine-type endopeptidase activity involved in execution phase of apoptosis;GO:1900118 negative regulation of execution phase of apoptosis		Enzymes; Predicted intracellular proteins; ENZYME proteins:Transferases	Vesicles (Approved)		(M128)PID TNF PATHWAY		0.0	0.0	0.0	0.0	0.0	0.0	0.0	0.0	0.0	0.0	1.0	0.0	0.0	0.0	0.0	0.0	1.0	0.0	0.0	0.0
H1FX	8971	gene_synonym	H. sapiens	8971	H. sapiens	H1-10	H1.10 linker histone	GO:0016584 nucleosome positioning;GO:0030261 chromosome condensation;GO:0045910 negative regulation of DNA recombination		Predicted intracellular proteins	Nucleoli;Nucleoli rim;Nucleoplasm (Enhanced)				0.0	0.0	1.0	0.0	0.0	0.0	0.0	0.0	0.0	0.0	0.0	0.0	0.0	0.0	0.0	0.0	0.0	0.0	0.0	1.0
GSR	2936	symbol	H. sapiens	2936	H. sapiens	GSR	glutathione-disulfide reductase	GO:0045454 cell redox homeostasis;GO:0006749 glutathione metabolic process;GO:0098869 cellular oxidant detoxification		FDA approved drug targets:Small molecule drugs; ENZYME proteins:Oxidoreductases; Cancer-related genes:Candidate cancer biomarkers; Disease related genes; Enzymes; Predicted intracellular proteins	Cytosol (Supported)	Glutathione; NADH; Carmustine; 3,6-dihydroxy-xanthene-9-propionic acid; 3-sulfino-L-alanine; Glutathionylspermidine disulfide; 3-(Prop-2-Ene-1-Sulfinyl)-Propene-1-Thiol; Flavin adenine dinucleotide; Glutathione disulfide; 3-nitro-L-tyrosine; 2-(2-PHENYL-3-PYRIDIN-2-YL-4,5,6,7-TETRAHYDRO-2H-ISOPHOSPHINDOL-1-YL)PYRIDINE; 6-(3-METHYL-1,4-DIOXO-1,4-DIHYDRONAPHTHALEN-2-YL)HEXANOIC ACID; Cannabidiol; C…		(M5938)HALLMARK REACTIVE OXYGEN SPECIES PATHWAY; (M5908)HALLMARK ANDROGEN RESPONSE; (M5902)HALLMARK APOPTOSIS	0.0	0.0	0.0	0.0	0.0	0.0	0.0	0.0	0.0	0.0	1.0	0.0	0.0	1.0	0.0	0.0	0.0	0.0	0.0	0.0
FAM200A	221786	symbol	H. sapiens	221786	H. sapiens	FAM200A	family with sequence similarity 200 member A			Predicted intracellular proteins					0.0	0.0	0.0	0.0	0.0	0.0	0.0	0.0	0.0	0.0	0.0	0.0	0.0	0.0	0.0	0.0	0.0	0.0	0.0	0.0
VPS13C	54832	symbol	H. sapiens	54832	H. sapiens	VPS13C	vacuolar protein sorting 13 homolog C	GO:1905089 regulation of parkin-mediated stimulation of mitophagy in response to mitochondrial depolarization;GO:1905090 negative regulation of parkin-mediated stimulation of mitophagy in response to mitochondrial depolarization;GO:0045053 protein retention in Golgi apparatus		Predicted intracellular proteins; Human disease related genes:Nervous system diseases:Neurodegenerative diseases; Disease related genes	Microtubules (Approved)				0.0	0.0	0.0	0.0	0.0	0.0	1.0	0.0	0.0	0.0	0.0	1.0	0.0	0.0	0.0	1.0	0.0	0.0	0.0	0.0
SECISBP2L	9728	symbol	H. sapiens	9728	H. sapiens	SECISBP2L	SECIS binding protein 2 like	GO:0001514 selenocysteine incorporation;GO:0006451 translational readthrough;GO:0006414 translational elongation		Predicted intracellular proteins	Nucleoplasm (Approved)				0.0	0.0	0.0	0.0	0.0	0.0	0.0	0.0	0.0	0.0	0.0	0.0	0.0	0.0	0.0	0.0	0.0	0.0	0.0	0.0
CLCN3	1182	symbol	H. sapiens	1182	H. sapiens	CLCN3	chloride voltage-gated channel 3	GO:0097401 synaptic vesicle lumen acidification;GO:0048388 endosomal lumen acidification;GO:0045794 negative regulation of cell volume		Predicted intracellular proteins	Vesicles (Supported)			(M5910)HALLMARK PROTEIN SECRETION; (M5945)HALLMARK HEME METABOLISM	0.0	0.0	0.0	0.0	0.0	0.0	0.0	0.0	0.0	0.0	0.0	0.0	0.0	0.0	0.0	0.0	0.0	0.0	0.0	0.0
P2RX5	5026	symbol	H. sapiens	5026	H. sapiens	P2RX5	purinergic receptor P2X 5	GO:0035590 purinergic nucleotide receptor signaling pathway;GO:0033198 response to ATP;GO:0050850 positive regulation of calcium-mediated signaling		Transporters:Transporter channels and pores; Predicted intracellular proteins	Cytosol (Supported)				0.0	0.0	0.0	0.0	0.0	0.0	0.0	0.0	0.0	0.0	0.0	0.0	0.0	0.0	0.0	0.0	0.0	0.0	0.0	0.0
MCPH1	79648	symbol	H. sapiens	79648	H. sapiens	MCPH1	microcephalin 1	GO:0060623 regulation of chromosome condensation;GO:0097150 neuronal stem cell population maintenance;GO:0071539 protein localization to centrosome		Human disease related genes:Congenital malformations:Congenital malformations of the nervous system; Predicted intracellular proteins; Disease related genes	Nuclear bodies;Nucleoplasm (Approved)				1.0	1.0	0.0	1.0	0.0	1.0	0.0	0.0	0.0	0.0	1.0	1.0	0.0	1.0	0.0	0.0	0.0	0.0	0.0	0.0
ST8SIA4	7903	symbol	H. sapiens	7903	H. sapiens	ST8SIA4	ST8 alpha-N-acetyl-neuraminide alpha-2,8-sialyltransferase 4	GO:0001574 ganglioside biosynthetic process;GO:0006491 N-glycan processing;GO:0097503 sialylation		Predicted intracellular proteins	Golgi apparatus (Approved)			(M5913)HALLMARK INTERFERON GAMMA RESPONSE; (M5950)HALLMARK ALLOGRAFT REJECTION	0.0	0.0	0.0	0.0	0.0	0.0	0.0	0.0	0.0	0.0	0.0	0.0	0.0	0.0	0.0	0.0	0.0	0.0	0.0	0.0
TTC7A	57217	symbol	H. sapiens	57217	H. sapiens	TTC7A	tetratricopeptide repeat domain 7A	GO:0006879 cellular iron ion homeostasis;GO:0046854 phosphatidylinositol phosphate biosynthetic process;GO:0055072 iron ion homeostasis		Human disease related genes:Congenital malformations:Congenital malformations of the digestive system; Predicted intracellular proteins; Disease related genes					0.0	0.0	0.0	0.0	0.0	0.0	0.0	0.0	0.0	0.0	0.0	0.0	1.0	0.0	0.0	0.0	0.0	0.0	0.0	0.0
ATP6V1A	523	symbol	H. sapiens	523	H. sapiens	ATP6V1A	ATPase H+ transporting V1 subunit A	GO:0036295 cellular response to increased oxygen levels;GO:0015985 energy coupled proton transport, down electrochemical gradient;GO:0015986 ATP synthesis coupled proton transport		Human disease related genes:Nervous system diseases:Epilepsy; ENZYME proteins; Disease related genes; Enzymes; Transporters:Primary Active Transporters; Predicted intracellular proteins	Cytosol;Vesicles (Supported); Additional: Nucleoplasm	Alendronic acid; Etidronic acid; Bafilomycin A1; Bafilomycin B1			0.0	0.0	0.0	0.0	0.0	0.0	0.0	0.0	0.0	0.0	0.0	0.0	0.0	1.0	0.0	1.0	0.0	0.0	0.0	0.0
C12orf4	57102	symbol	H. sapiens	57102	H. sapiens	C12orf4	chromosome 12 open reading frame 4	GO:0043304 regulation of mast cell degranulation;GO:0033006 regulation of mast cell activation involved in immune response;GO:0033003 regulation of mast cell activation		Predicted intracellular proteins; Human disease related genes:Other diseases:Mental and behavioural disorders; Disease related genes	Nuclear bodies (Approved)				0.0	0.0	0.0	0.0	0.0	0.0	0.0	0.0	0.0	0.0	0.0	0.0	0.0	0.0	0.0	0.0	0.0	0.0	0.0	0.0
TLK2	11011	symbol	H. sapiens	11011	H. sapiens	TLK2	tousled like kinase 2	GO:0071480 cellular response to gamma radiation;GO:0001672 regulation of chromatin assembly or disassembly;GO:0032435 negative regulation of proteasomal ubiquitin-dependent protein catabolic process	Other	Human disease related genes:Other diseases:Mental and behavioural disorders; Disease related genes; Potential drug targets; Enzymes; Kinases; Predicted intracellular proteins; ENZYME proteins:Transferases		Fostamatinib			1.0	0.0	1.0	0.0	0.0	0.0	0.0	1.0	0.0	0.0	0.0	0.0	0.0	0.0	0.0	1.0	0.0	1.0	0.0	0.0
PCNT	5116	symbol	H. sapiens	5116	H. sapiens	PCNT	pericentrin	GO:0007052 mitotic spindle organization;GO:1902850 microtubule cytoskeleton organization involved in mitosis;GO:0007051 spindle organization		Human disease related genes:Congenital malformations:Other congenital malformations; Predicted intracellular proteins; Disease related genes	Centrosome (Supported); Additional: Centriolar satellite;Cytosol			(M5893)HALLMARK MITOTIC SPINDLE	1.0	0.0	0.0	1.0	0.0	0.0	0.0	0.0	0.0	0.0	0.0	0.0	0.0	0.0	0.0	0.0	0.0	0.0	1.0	0.0
BCAS3	54828	symbol	H. sapiens	54828	H. sapiens	BCAS3	BCAS3 microtubule associated cell migration factor	GO:0071391 cellular response to estrogen stimulus;GO:0051895 negative regulation of focal adhesion assembly;GO:0150118 negative regulation of cell-substrate junction organization		Predicted intracellular proteins; Disease related genes	Nucleoli (Approved)				0.0	0.0	0.0	1.0	0.0	1.0	0.0	0.0	0.0	0.0	0.0	0.0	0.0	0.0	0.0	0.0	0.0	0.0	0.0	0.0
AGPAT5	55326	symbol	H. sapiens	55326	H. sapiens	AGPAT5	1-acylglycerol-3-phosphate O-acyltransferase 5	GO:0016024 CDP-diacylglycerol biosynthetic process;GO:0046341 CDP-diacylglycerol metabolic process;GO:0006654 phosphatidic acid biosynthetic process		Enzymes; ENZYME proteins:Transferases	Mitochondria (Supported)				0.0	0.0	0.0	0.0	0.0	0.0	0.0	0.0	0.0	0.0	0.0	0.0	1.0	0.0	0.0	0.0	0.0	0.0	0.0	0.0
SENP1	29843	symbol	H. sapiens	29843	H. sapiens	SENP1	SUMO specific peptidase 1	GO:0016926 protein desumoylation;GO:0006919 activation of cysteine-type endopeptidase activity involved in apoptotic process;GO:0043280 positive regulation of cysteine-type endopeptidase activity involved in apoptotic process		Enzymes; Predicted intracellular proteins; Peptidases:Cysteine-type peptidases	Nucleoplasm (Supported); Additional: Focal adhesion sites		(M151)PID AR TF PATHWAY		0.0	0.0	0.0	0.0	1.0	0.0	0.0	0.0	0.0	1.0	0.0	0.0	0.0	0.0	0.0	0.0	0.0	0.0	0.0	0.0
ANKRD36C	400986	symbol	H. sapiens	400986	H. sapiens	ANKRD36C	ankyrin repeat domain 36C			Predicted intracellular proteins	Cytosol;Nucleoplasm (Approved)				0.0	0.0	0.0	0.0	0.0	0.0	0.0	0.0	0.0	0.0	0.0	0.0	0.0	0.0	0.0	0.0	0.0	0.0	0.0	0.0
PTPN22	26191	symbol	H. sapiens	26191	H. sapiens	PTPN22	protein tyrosine phosphatase non-receptor type 22	GO:0035644 phosphoanandamide dephosphorylation;GO:0071661 regulation of granzyme B production;GO:0071663 positive regulation of granzyme B production		Human disease related genes:Cardiovascular diseases:Vascular diseases; Human disease related genes:Immune system diseases:Other immune system diseases; Human disease related genes:Immune system diseases:Allergies and autoimmune diseases; ENZYME proteins:Hydrolases; Human disease related genes:Skin diseases:Skin and soft tissue diseases; Disease related genes; Potential drug targets; Enzymes; Huma…	Nucleoplasm (Uncertain); Additional: Plasma membrane;Vesicles				0.0	0.0	0.0	0.0	0.0	0.0	1.0	0.0	0.0	0.0	0.0	0.0	1.0	0.0	0.0	1.0	1.0	0.0	0.0	0.0
AL096865.1						None	None	None	None	None	None	None	None	None	nan	nan	nan	nan	nan	nan	nan	nan	nan	nan	nan	nan	nan	nan	nan	nan	nan	nan	nan	nan
C16orf87	388272	symbol	H. sapiens	388272	H. sapiens	C16orf87	chromosome 16 open reading frame 87			Predicted intracellular proteins	Nucleoplasm (Approved)				0.0	0.0	0.0	0.0	0.0	0.0	0.0	0.0	0.0	0.0	0.0	0.0	0.0	0.0	0.0	0.0	0.0	0.0	0.0	0.0
SMARCE1	6605	symbol	H. sapiens	6605	H. sapiens	SMARCE1	SWI/SNF related, matrix associated, actin dependent regulator of chromatin, subfamily e, member 1	GO:0006337 nucleosome disassembly;GO:0031498 chromatin disassembly;GO:0032986 protein-DNA complex disassembly		Human disease related genes:Cancers:Cancers of eye, brain, and central nervous system; Human disease related genes:Congenital malformations:Other congenital malformations; Disease related genes; Transcription factors:Other all-alpha-helical DNA-binding domains; Predicted intracellular proteins; Cancer-related genes	Nucleoplasm (Supported)	Phenethyl Isothiocyanate	(M119)PID ERB GENOMIC PATHWAY; (M151)PID AR TF PATHWAY		0.0	0.0	1.0	0.0	0.0	0.0	0.0	0.0	0.0	0.0	0.0	0.0	0.0	1.0	1.0	0.0	0.0	0.0	0.0	0.0
TMX3	54495	symbol	H. sapiens	54495	H. sapiens	TMX3	thioredoxin related transmembrane protein 3	GO:0018171 peptidyl-cysteine oxidation;GO:0018158 protein oxidation;GO:0018198 peptidyl-cysteine modification		Enzymes; ENZYME proteins:Isomerase; Predicted intracellular proteins; Transporters:Accessory Factors Involved in Transport					0.0	0.0	0.0	0.0	0.0	0.0	0.0	0.0	0.0	0.0	0.0	0.0	0.0	0.0	0.0	0.0	0.0	0.0	0.0	0.0
TYW5	129450	symbol	H. sapiens	129450	H. sapiens	TYW5	tRNA-yW synthesizing protein 5	GO:0031590 wybutosine metabolic process;GO:0031591 wybutosine biosynthetic process;GO:1901659 glycosyl compound biosynthetic process		Enzymes; Predicted intracellular proteins; ENZYME proteins:Oxidoreductases	Nuclear bodies (Approved)				0.0	0.0	0.0	0.0	0.0	0.0	0.0	0.0	0.0	0.0	0.0	0.0	0.0	0.0	0.0	0.0	0.0	0.0	0.0	0.0
UTRN	7402	symbol	H. sapiens	7402	H. sapiens	UTRN	utrophin	GO:0001954 positive regulation of cell-matrix adhesion;GO:2000649 regulation of sodium ion transmembrane transporter activity;GO:1902305 regulation of sodium ion transmembrane transport		Predicted intracellular proteins	Nucleoplasm;Plasma membrane (Approved)	Zinc; Zinc acetate; Zinc chloride; Zinc sulfate, unspecified form			0.0	0.0	0.0	0.0	0.0	0.0	0.0	0.0	0.0	0.0	0.0	0.0	0.0	0.0	0.0	0.0	0.0	0.0	0.0	0.0
CKAP5	9793	symbol	H. sapiens	9793	H. sapiens	CKAP5	cytoskeleton associated protein 5	GO:0030951 establishment or maintenance of microtubule cytoskeleton polarity;GO:0030952 establishment or maintenance of cytoskeleton polarity;GO:0090063 positive regulation of microtubule nucleation		Predicted intracellular proteins	Centrosome;Plasma membrane (Approved); Additional: Nucleoli;Nucleoli rim		(M242)PID AURORA A PATHWAY; (M71)PID ILK PATHWAY	(M5893)HALLMARK MITOTIC SPINDLE	1.0	0.0	0.0	1.0	1.0	0.0	0.0	0.0	0.0	0.0	0.0	0.0	0.0	0.0	0.0	0.0	0.0	0.0	1.0	0.0
AC245060.5						None	None	None	None	None	None	None	None	None	nan	nan	nan	nan	nan	nan	nan	nan	nan	nan	nan	nan	nan	nan	nan	nan	nan	nan	nan	nan
ARL3	403	symbol	H. sapiens	403	H. sapiens	ARL3	ADP ribosylation factor like GTPase 3	GO:1903441 protein localization to ciliary membrane;GO:0031116 positive regulation of microtubule polymerization;GO:0031112 positive regulation of microtubule polymerization or depolymerization		Human disease related genes:Nervous system diseases:Eye disease; Human disease related genes:Congenital malformations:Congenital malformations of the nervous system; Predicted intracellular proteins; Disease related genes	Centrosome (Supported); Additional: Nucleoplasm	2-(N-morpholino)ethanesulfonic acid; Guanosine-5'-Diphosphate		(M5906)HALLMARK ESTROGEN RESPONSE EARLY; (M5907)HALLMARK ESTROGEN RESPONSE LATE	1.0	0.0	0.0	1.0	0.0	0.0	0.0	0.0	0.0	0.0	0.0	1.0	0.0	0.0	0.0	0.0	0.0	0.0	1.0	0.0
GMNN	51053	symbol	H. sapiens	51053	H. sapiens	GMNN	geminin DNA replication inhibitor	GO:0071163 DNA replication preinitiation complex assembly;GO:0030174 regulation of DNA-dependent DNA replication initiation;GO:0035563 positive regulation of chromatin binding		Human disease related genes:Congenital malformations:Other congenital malformations; Predicted intracellular proteins; Disease related genes; Cancer-related genes:Candidate cancer biomarkers	Nucleoplasm (Supported); Additional: Cytosol				1.0	1.0	1.0	0.0	0.0	0.0	0.0	0.0	0.0	0.0	0.0	0.0	0.0	1.0	0.0	0.0	0.0	0.0	0.0	1.0
GPATCH11	253635	symbol	H. sapiens	253635	H. sapiens	GPATCH11	G-patch domain containing 11			Predicted intracellular proteins	Nucleoplasm (Supported)				0.0	0.0	0.0	0.0	0.0	0.0	0.0	0.0	0.0	0.0	0.0	0.0	0.0	0.0	0.0	0.0	0.0	0.0	0.0	0.0
NSF	4905	symbol	H. sapiens	4905	H. sapiens	NSF	N-ethylmaleimide sensitive factor, vesicle fusing ATPase	GO:0035494 SNARE complex disassembly;GO:0001921 positive regulation of receptor recycling;GO:0001919 regulation of receptor recycling		Enzymes; ENZYME proteins:Hydrolases; Transporters:Transporter channels and pores; Predicted intracellular proteins	Cytosol (Supported); Additional: Golgi apparatus	1-Ethyl-Pyrrolidine-2,5-Dione			0.0	0.0	0.0	0.0	0.0	0.0	0.0	0.0	0.0	0.0	0.0	0.0	0.0	0.0	0.0	1.0	0.0	0.0	0.0	0.0
TCP11L2	255394	symbol	H. sapiens	255394	H. sapiens	TCP11L2	t-complex 11 like 2	GO:0007165 signal transduction;GO:0023052 signaling;GO:0007154 cell communication		Predicted intracellular proteins; Cancer-related genes:Mutated cancer genes	Nuclear speckles (Supported)				0.0	0.0	0.0	0.0	0.0	0.0	0.0	0.0	0.0	0.0	0.0	0.0	0.0	0.0	0.0	0.0	0.0	0.0	0.0	0.0
TDRD3	81550	symbol	H. sapiens	81550	H. sapiens	TDRD3	tudor domain containing 3	GO:0006325 chromatin organization;GO:0051276 chromosome organization;GO:0045893 positive regulation of transcription, DNA-templated		Predicted intracellular proteins	Nucleoplasm (Enhanced); Additional: Cytosol;Golgi apparatus				0.0	0.0	1.0	0.0	0.0	0.0	0.0	0.0	0.0	0.0	0.0	0.0	0.0	0.0	0.0	0.0	0.0	0.0	0.0	0.0
PHF21A	51317	symbol	H. sapiens	51317	H. sapiens	PHF21A	PHD finger protein 21A	GO:0006325 chromatin organization;GO:0051276 chromosome organization;GO:0000122 negative regulation of transcription by RNA polymerase II		Predicted intracellular proteins; Human disease related genes:Other diseases:Mental and behavioural disorders; Disease related genes	Nucleoplasm (Approved)				0.0	0.0	1.0	0.0	0.0	0.0	0.0	0.0	0.0	0.0	0.0	0.0	0.0	1.0	0.0	0.0	0.0	0.0	0.0	0.0
NDUFAF7	55471	symbol	H. sapiens	55471	H. sapiens	NDUFAF7	NADH:ubiquinone oxidoreductase complex assembly factor 7	GO:0019918 peptidyl-arginine methylation, to symmetrical-dimethyl arginine;GO:0035247 peptidyl-arginine omega-N-methylation;GO:0035246 peptidyl-arginine N-methylation		Disease related genes; Potential drug targets; Enzymes; Predicted intracellular proteins; ENZYME proteins:Transferases					0.0	0.0	0.0	0.0	0.0	0.0	0.0	0.0	0.0	0.0	0.0	0.0	0.0	0.0	0.0	0.0	0.0	0.0	0.0	0.0
ZFAND5	7763	symbol	H. sapiens	7763	H. sapiens	ZFAND5	zinc finger AN1-type containing 5	GO:0010761 fibroblast migration;GO:0003016 respiratory system process;GO:0048745 smooth muscle tissue development		Predicted intracellular proteins	Nucleoplasm (Approved); Additional: Cytosol;Nuclear bodies		(M136)PID FOXO PATHWAY		0.0	0.0	0.0	0.0	0.0	0.0	0.0	0.0	0.0	0.0	0.0	0.0	0.0	0.0	0.0	0.0	0.0	0.0	0.0	0.0
CEP162	22832	symbol	H. sapiens	22832	H. sapiens	CEP162	centrosomal protein 162	GO:0060271 cilium assembly;GO:0044782 cilium organization;GO:0120031 plasma membrane bounded cell projection assembly		Predicted intracellular proteins	Centriolar satellite;Cytosol;Nucleoplasm (Approved)				0.0	0.0	0.0	1.0	0.0	0.0	0.0	0.0	0.0	0.0	0.0	0.0	0.0	0.0	0.0	0.0	0.0	0.0	1.0	0.0
GBP1	2633	symbol	H. sapiens	2633	H. sapiens	GBP1	guanylate binding protein 1	GO:0010771 negative regulation of cell morphogenesis involved in differentiation;GO:1900025 negative regulation of substrate adhesion-dependent cell spreading;GO:1903077 negative regulation of protein localization to plasma membrane		Predicted intracellular proteins					0.0	0.0	0.0	0.0	0.0	0.0	0.0	0.0	0.0	0.0	0.0	1.0	0.0	0.0	0.0	0.0	0.0	0.0	0.0	0.0
RRM1	6240	symbol	H. sapiens	6240	H. sapiens	RRM1	ribonucleotide reductase catalytic subunit M1	GO:0070318 positive regulation of G0 to G1 transition;GO:0006264 mitochondrial DNA replication;GO:0070316 regulation of G0 to G1 transition		Enzymes; FDA approved drug targets:Small molecule drugs; Predicted intracellular proteins; ENZYME proteins:Oxidoreductases	Cytosol (Supported)	Cladribine; Gemcitabine; Clofarabine; Hydroxyurea; Fludarabine; Imexon; Gallium maltolate; Tezacitabine	(M40)PID E2F PATHWAY	(M5926)HALLMARK MYC TARGETS V1	0.0	1.0	0.0	0.0	0.0	0.0	0.0	1.0	0.0	0.0	1.0	0.0	0.0	0.0	0.0	0.0	0.0	0.0	0.0	0.0
TSPAN14	81619	symbol	H. sapiens	81619	H. sapiens	TSPAN14	tetraspanin 14	GO:0045747 positive regulation of Notch signaling pathway;GO:0008593 regulation of Notch signaling pathway;GO:0072659 protein localization to plasma membrane		Transporters:Accessory Factors Involved in Transport	Vesicles (Supported)				0.0	0.0	0.0	0.0	0.0	0.0	0.0	0.0	0.0	0.0	0.0	0.0	0.0	0.0	0.0	0.0	0.0	0.0	0.0	0.0
GRAMD2B	65983	symbol	H. sapiens	65983	H. sapiens	GRAMD2B	GRAM domain containing 2B			Predicted intracellular proteins	Cytosol (Approved); Additional: Golgi apparatus;Nucleoplasm				0.0	0.0	0.0	0.0	0.0	0.0	0.0	0.0	0.0	0.0	0.0	0.0	0.0	0.0	0.0	0.0	0.0	0.0	0.0	0.0
RABGAP1L	9910	symbol	H. sapiens	9910	H. sapiens	RABGAP1L	RAB GTPase activating protein 1 like	GO:0090630 activation of GTPase activity;GO:0043547 positive regulation of GTPase activity;GO:0043087 regulation of GTPase activity		Predicted intracellular proteins; Disease related genes				(M5947)HALLMARK IL2 STAT5 SIGNALING; (M5953)HALLMARK KRAS SIGNALING UP	0.0	0.0	0.0	0.0	0.0	0.0	0.0	0.0	0.0	0.0	0.0	0.0	0.0	0.0	0.0	0.0	0.0	0.0	0.0	0.0
MARF1	9665	symbol	H. sapiens	9665	H. sapiens	MARF1	meiosis regulator and mRNA stability factor 1	GO:0007143 female meiotic nuclear division;GO:0048477 oogenesis;GO:0007292 female gamete generation		Predicted intracellular proteins	Golgi apparatus;Vesicles (Approved)				0.0	0.0	0.0	0.0	0.0	0.0	0.0	1.0	1.0	0.0	0.0	0.0	0.0	0.0	0.0	0.0	0.0	0.0	0.0	0.0
METTL8	79828	symbol	H. sapiens	79828	H. sapiens	METTL8	methyltransferase 8, methylcytidine	GO:0080009 mRNA methylation;GO:0016556 mRNA modification;GO:0030488 tRNA methylation		Predicted intracellular proteins	Cytosol (Approved)				0.0	0.0	0.0	0.0	0.0	0.0	0.0	0.0	0.0	0.0	0.0	0.0	0.0	0.0	0.0	0.0	0.0	0.0	0.0	0.0
STK38	11329	symbol	H. sapiens	11329	H. sapiens	STK38	serine/threonine kinase 38	GO:0043407 negative regulation of MAP kinase activity;GO:0071901 negative regulation of protein serine/threonine kinase activity;GO:0043409 negative regulation of MAPK cascade	AGC Ser/Thr protein kinase family	Enzymes; Kinases:AGC Ser/Thr protein kinases; Predicted intracellular proteins; ENZYME proteins:Transferases	Cytosol (Approved)	Fostamatinib			0.0	0.0	0.0	0.0	1.0	0.0	0.0	0.0	0.0	0.0	0.0	0.0	0.0	0.0	0.0	0.0	0.0	0.0	0.0	0.0
AC036176.1						None	None	None	None	None	None	None	None	None	nan	nan	nan	nan	nan	nan	nan	nan	nan	nan	nan	nan	nan	nan	nan	nan	nan	nan	nan	nan
MBTD1	54799	symbol	H. sapiens	54799	H. sapiens	MBTD1	mbt domain containing 1	GO:0043968 histone H2A acetylation;GO:1905168 positive regulation of double-strand break repair via homologous recombination;GO:0043967 histone H4 acetylation		Predicted intracellular proteins; Disease related genes	Nucleoplasm (Approved); Additional: Cytosol				0.0	0.0	1.0	0.0	0.0	0.0	1.0	0.0	0.0	0.0	0.0	0.0	0.0	0.0	0.0	0.0	0.0	0.0	0.0	1.0
RAPGEF1	2889	symbol	H. sapiens	2889	H. sapiens	RAPGEF1	Rap guanine nucleotide exchange factor 1	GO:0032486 Rap protein signal transduction;GO:0038180 nerve growth factor signaling pathway;GO:0038179 neurotrophin signaling pathway		Predicted intracellular proteins	Vesicles (Supported)		(M206)PID PDGFRA PATHWAY; (M69)PID REELIN PATHWAY; (M72)PID NECTIN PATHWAY		0.0	0.0	0.0	0.0	1.0	0.0	0.0	0.0	0.0	0.0	0.0	0.0	0.0	0.0	0.0	0.0	0.0	0.0	0.0	0.0
RDX	5962	symbol	H. sapiens	5962	H. sapiens	RDX	radixin	GO:1903392 negative regulation of adherens junction organization;GO:0032487 regulation of Rap protein signal transduction;GO:1903391 regulation of adherens junction organization		Human disease related genes:Nervous system diseases:Ear disease; Predicted intracellular proteins; Disease related genes	Plasma membrane (Supported); Additional: Nucleoplasm	1D-myo-inositol 1,4,5-trisphosphate	(M12)PID RHOA PATHWAY		0.0	1.0	0.0	0.0	0.0	1.0	0.0	0.0	0.0	0.0	0.0	0.0	0.0	0.0	0.0	1.0	0.0	0.0	0.0	0.0
ALKBH3	221120	symbol	H. sapiens	221120	H. sapiens	ALKBH3	alkB homolog 3, alpha-ketoglutarate dependent dioxygenase	GO:0035552 oxidative single-stranded DNA demethylation;GO:0035553 oxidative single-stranded RNA demethylation;GO:0035513 oxidative RNA demethylation		Enzymes; Predicted intracellular proteins; ENZYME proteins:Oxidoreductases	Nucleoplasm (Supported); Additional: Mitochondria	Ascorbic acid			0.0	0.0	0.0	0.0	0.0	0.0	0.0	1.0	0.0	0.0	1.0	0.0	0.0	0.0	0.0	0.0	0.0	0.0	0.0	0.0
LBH	81606	symbol	H. sapiens	81606	H. sapiens	LBH	LBH regulator of WNT signaling pathway	GO:1904677 positive regulation of somatic stem cell division;GO:2000101 regulation of mammary stem cell proliferation;GO:2000103 positive regulation of mammary stem cell proliferation		Predicted intracellular proteins	Vesicles (Approved)				0.0	0.0	0.0	0.0	0.0	0.0	0.0	0.0	0.0	0.0	0.0	0.0	0.0	0.0	0.0	0.0	0.0	0.0	0.0	0.0
GPATCH2	55105	symbol	H. sapiens	55105	H. sapiens	GPATCH2	G-patch domain containing 2			Predicted intracellular proteins	Nuclear speckles (Supported)				0.0	0.0	0.0	0.0	0.0	0.0	0.0	0.0	0.0	0.0	0.0	0.0	0.0	0.0	0.0	0.0	0.0	0.0	0.0	0.0
RAP2A	5911	symbol	H. sapiens	5911	H. sapiens	RAP2A	RAP2A, member of RAS oncogene family	GO:0030033 microvillus assembly;GO:0032486 Rap protein signal transduction;GO:0032528 microvillus organization		Enzymes; ENZYME proteins:Hydrolases; Predicted intracellular proteins		Guanosine-5'-Triphosphate; Guanosine-5'-Diphosphate			0.0	0.0	0.0	0.0	0.0	0.0	1.0	0.0	0.0	0.0	0.0	0.0	0.0	0.0	0.0	0.0	0.0	0.0	0.0	0.0
SLC16A1-AS1	100506392	symbol	H. sapiens	100506392	H. sapiens	SLC16A1-AS1	SLC16A1 antisense RNA 1								0.0	0.0	0.0	0.0	0.0	0.0	0.0	0.0	0.0	0.0	0.0	0.0	0.0	0.0	0.0	0.0	0.0	0.0	0.0	0.0
GTF3C3	9330	symbol	H. sapiens	9330	H. sapiens	GTF3C3	general transcription factor IIIC subunit 3	GO:0042791 5S class rRNA transcription by RNA polymerase III;GO:0042797 tRNA transcription by RNA polymerase III;GO:0009304 tRNA transcription		Predicted intracellular proteins	Nuclear membrane;Nucleoplasm (Supported)				0.0	0.0	0.0	0.0	0.0	0.0	0.0	0.0	0.0	0.0	0.0	0.0	0.0	0.0	0.0	0.0	0.0	0.0	0.0	0.0
AC243960.1						None	None	None	None	None	None	None	None	None	nan	nan	nan	nan	nan	nan	nan	nan	nan	nan	nan	nan	nan	nan	nan	nan	nan	nan	nan	nan
RMI1	80010	symbol	H. sapiens	80010	H. sapiens	RMI1	RecQ mediated genome instability 1	GO:0071139 resolution of recombination intermediates;GO:0002023 reduction of food intake in response to dietary excess;GO:0000712 resolution of meiotic recombination intermediates		Predicted intracellular proteins	Nuclear bodies;Nucleoplasm (Supported)		(M1)PID FANCONI PATHWAY		1.0	0.0	0.0	0.0	0.0	0.0	0.0	1.0	1.0	0.0	1.0	0.0	0.0	0.0	0.0	0.0	0.0	0.0	0.0	0.0
ABHD8	79575	symbol	H. sapiens	79575	H. sapiens	ABHD8	abhydrolase domain containing 8	GO:0006654 phosphatidic acid biosynthetic process;GO:0046473 phosphatidic acid metabolic process;GO:0055088 lipid homeostasis		Predicted intracellular proteins	Nucleoplasm (Approved); Additional: Nuclear bodies				0.0	0.0	0.0	0.0	0.0	0.0	0.0	0.0	0.0	0.0	0.0	0.0	0.0	0.0	0.0	0.0	0.0	0.0	0.0	0.0
TECPR1	25851	symbol	H. sapiens	25851	H. sapiens	TECPR1	tectonin beta-propeller repeat containing 1	GO:1901096 regulation of autophagosome maturation;GO:0097352 autophagosome maturation;GO:0043244 regulation of protein-containing complex disassembly		Predicted intracellular proteins	Vesicles (Supported)				0.0	0.0	0.0	0.0	0.0	0.0	0.0	0.0	0.0	0.0	0.0	0.0	0.0	0.0	0.0	1.0	0.0	0.0	0.0	0.0
TMPO	7112	symbol	H. sapiens	7112	H. sapiens	TMPO	thymopoietin			Predicted intracellular proteins; Human disease related genes:Cardiovascular diseases:Cardiac diseases	Nuclear membrane (Enhanced)			(M5901)HALLMARK G2M CHECKPOINT; (M5925)HALLMARK E2F TARGETS	1.0	0.0	0.0	0.0	1.0	0.0	0.0	0.0	0.0	0.0	0.0	0.0	0.0	1.0	0.0	0.0	0.0	0.0	0.0	0.0
SWI5	375757	symbol	H. sapiens	375757	H. sapiens	SWI5	SWI5 homologous recombination repair protein	GO:0071479 cellular response to ionizing radiation;GO:0000724 double-strand break repair via homologous recombination;GO:0000725 recombinational repair		Predicted intracellular proteins	Cytosol;Nucleoplasm (Supported)				0.0	0.0	0.0	0.0	0.0	0.0	0.0	1.0	0.0	0.0	0.0	0.0	0.0	0.0	0.0	0.0	0.0	1.0	0.0	0.0
PHTF2	57157	symbol	H. sapiens	57157	H. sapiens	PHTF2	putative homeodomain transcription factor 2			Transcription factors:Helix-turn-helix domains	Nucleoplasm (Approved); Additional: Cytosol			(M5947)HALLMARK IL2 STAT5 SIGNALING	0.0	0.0	0.0	0.0	0.0	0.0	0.0	0.0	0.0	0.0	0.0	0.0	0.0	0.0	0.0	0.0	0.0	0.0	0.0	0.0
PAXBP1	94104	symbol	H. sapiens	94104	H. sapiens	PAXBP1	PAX3 and PAX7 binding protein 1	GO:2000288 positive regulation of myoblast proliferation;GO:0014842 regulation of skeletal muscle satellite cell proliferation;GO:0014857 regulation of skeletal muscle cell proliferation		Predicted intracellular proteins	Nucleoplasm (Approved); Additional: Cytosol				0.0	0.0	0.0	0.0	0.0	0.0	0.0	0.0	0.0	0.0	0.0	0.0	0.0	0.0	1.0	0.0	0.0	0.0	0.0	0.0
ATG14	22863	symbol	H. sapiens	22863	H. sapiens	ATG14	autophagy related 14	GO:0016240 autophagosome membrane docking;GO:0061635 regulation of protein complex stability;GO:0000423 mitophagy		Transporters; Predicted intracellular proteins					0.0	0.0	0.0	1.0	0.0	0.0	0.0	0.0	0.0	0.0	0.0	0.0	0.0	0.0	0.0	1.0	0.0	0.0	0.0	0.0
ORAI3	93129	symbol	H. sapiens	93129	H. sapiens	ORAI3	ORAI calcium release-activated calcium modulator 3	GO:0002115 store-operated calcium entry;GO:0070588 calcium ion transmembrane transport;GO:0006816 calcium ion transport		Transporters:Transporter channels and pores; Predicted intracellular proteins	Cytosol;Nucleoplasm (Approved)				0.0	0.0	0.0	0.0	0.0	0.0	0.0	0.0	0.0	0.0	0.0	0.0	0.0	0.0	0.0	0.0	0.0	0.0	0.0	0.0
ARL4C	10123	symbol	H. sapiens	10123	H. sapiens	ARL4C	ADP ribosylation factor like GTPase 4C	GO:0032456 endocytic recycling;GO:0098876 vesicle-mediated transport to the plasma membrane;GO:0016197 endosomal transport		Predicted intracellular proteins	Plasma membrane (Supported); Additional: Cytosol				0.0	0.0	0.0	0.0	0.0	0.0	0.0	0.0	0.0	0.0	0.0	0.0	0.0	1.0	0.0	0.0	0.0	0.0	0.0	0.0
ETFDH	2110	symbol	H. sapiens	2110	H. sapiens	ETFDH	electron transfer flavoprotein dehydrogenase	GO:0033539 fatty acid beta-oxidation using acyl-CoA dehydrogenase;GO:0006635 fatty acid beta-oxidation;GO:0019395 fatty acid oxidation		FDA approved drug targets:Small molecule drugs; ENZYME proteins:Oxidoreductases; Human disease related genes:Congenital disorders of metabolism:Congenital disorders of amino acid metabolism; Disease related genes; Enzymes; Predicted intracellular proteins		Metformin; 2-Hexyloxy-6-Hydroxymethyl-Tetrahydro-Pyran-3,4,5-Triol		(M5935)HALLMARK FATTY ACID METABOLISM; (M5934)HALLMARK XENOBIOTIC METABOLISM; (M5936)HALLMARK OXIDATIVE PHOSPHORYLATION	0.0	0.0	0.0	0.0	0.0	0.0	0.0	0.0	0.0	0.0	0.0	0.0	0.0	0.0	0.0	0.0	0.0	0.0	0.0	0.0
RBM12B	389677	symbol	H. sapiens	389677	H. sapiens	RBM12B	RNA binding motif protein 12B	GO:0043484 regulation of RNA splicing;GO:0051252 regulation of RNA metabolic process;GO:0019219 regulation of nucleobase-containing compound metabolic process		Predicted intracellular proteins	Nucleoplasm (Approved)				0.0	0.0	0.0	0.0	0.0	0.0	0.0	0.0	0.0	0.0	0.0	0.0	0.0	0.0	0.0	0.0	0.0	0.0	0.0	0.0
APBB1IP	54518	symbol	H. sapiens	54518	H. sapiens	APBB1IP	amyloid beta precursor protein binding family B member 1 interacting protein	GO:0002291 T cell activation via T cell receptor contact with antigen bound to MHC molecule on antigen presenting cell;GO:0002286 T cell activation involved in immune response;GO:0002285 lymphocyte activation involved in immune response		Predicted intracellular proteins	Cytosol;Plasma membrane (Enhanced)				0.0	0.0	0.0	0.0	0.0	0.0	0.0	0.0	0.0	0.0	0.0	0.0	1.0	0.0	0.0	0.0	0.0	0.0	0.0	0.0
KDM4A	9682	symbol	H. sapiens	9682	H. sapiens	KDM4A	lysine demethylase 4A	GO:1900113 negative regulation of histone H3-K9 trimethylation;GO:0070544 histone H3-K36 demethylation;GO:1900112 regulation of histone H3-K9 trimethylation		Enzymes; Predicted intracellular proteins; ENZYME proteins:Oxidoreductases	Nucleoli fibrillar center (Supported); Additional: Cytosol;Nucleoplasm				0.0	0.0	1.0	0.0	0.0	0.0	0.0	0.0	0.0	0.0	1.0	0.0	0.0	1.0	1.0	1.0	0.0	0.0	0.0	0.0
COG4	25839	symbol	H. sapiens	25839	H. sapiens	COG4	component of oligomeric golgi complex 4	GO:0048213 Golgi vesicle prefusion complex stabilization;GO:0000301 retrograde transport, vesicle recycling within Golgi;GO:0006891 intra-Golgi vesicle-mediated transport		Predicted intracellular proteins; Human disease related genes:Congenital disorders of metabolism:Congenital disorders of glycan/glycoprotein metabolism	Golgi apparatus (Approved); Additional: Vesicles				0.0	0.0	0.0	0.0	0.0	0.0	0.0	0.0	0.0	0.0	0.0	0.0	0.0	0.0	0.0	0.0	0.0	0.0	0.0	0.0
BRD8	10902	symbol	H. sapiens	10902	H. sapiens	BRD8	bromodomain containing 8	GO:0097067 cellular response to thyroid hormone stimulus;GO:0043968 histone H2A acetylation;GO:0097066 response to thyroid hormone		Predicted intracellular proteins	Nucleoplasm (Supported); Additional: Mitochondria				0.0	0.0	1.0	0.0	0.0	0.0	1.0	0.0	0.0	0.0	0.0	0.0	0.0	1.0	0.0	0.0	0.0	0.0	0.0	1.0
WASHC5	9897	symbol	H. sapiens	9897	H. sapiens	WASHC5	WASH complex subunit 5	GO:0140285 endosome fission;GO:0040038 polar body extrusion after meiotic divisions;GO:0033206 meiotic cytokinesis		Human disease related genes:Congenital malformations:Other congenital malformations; Predicted intracellular proteins; Disease related genes; Human disease related genes:Nervous system diseases:Other nervous and sensory system diseases	Nucleoplasm (Enhanced)				1.0	0.0	0.0	1.0	0.0	0.0	0.0	0.0	1.0	0.0	0.0	0.0	0.0	0.0	0.0	0.0	0.0	0.0	0.0	0.0
GTDC1	79712	symbol	H. sapiens	79712	H. sapiens	GTDC1	glycosyltransferase like domain containing 1			Predicted intracellular proteins	Cytosol (Approved)				0.0	0.0	0.0	0.0	0.0	0.0	0.0	0.0	0.0	0.0	0.0	0.0	0.0	0.0	0.0	0.0	0.0	0.0	0.0	0.0
DSN1	79980	symbol	H. sapiens	79980	H. sapiens	DSN1	DSN1 component of MIS12 kinetochore complex	GO:0000070 mitotic sister chromatid segregation;GO:0000819 sister chromatid segregation;GO:0140014 mitotic nuclear division		Predicted intracellular proteins	Nucleoplasm (Supported); Additional: Cytosol;Kinetochore;Nuclear bodies;Nucleoli fibrillar center				1.0	0.0	0.0	0.0	1.0	0.0	0.0	0.0	1.0	0.0	0.0	0.0	0.0	0.0	0.0	0.0	0.0	0.0	0.0	0.0
TRIM23	373	symbol	H. sapiens	373	H. sapiens	TRIM23	tripartite motif containing 23	GO:0006886 intracellular protein transport;GO:0016567 protein ubiquitination;GO:0032446 protein modification by small protein conjugation		Enzymes; Predicted intracellular proteins; Cancer-related genes:Mutated cancer genes; ENZYME proteins:Transferases					0.0	0.0	0.0	0.0	0.0	0.0	0.0	0.0	0.0	0.0	0.0	0.0	0.0	0.0	0.0	0.0	1.0	0.0	0.0	0.0
SGMS1	259230	symbol	H. sapiens	259230	H. sapiens	SGMS1	sphingomyelin synthase 1	GO:0006686 sphingomyelin biosynthetic process;GO:0006684 sphingomyelin metabolic process;GO:0046513 ceramide biosynthetic process		Enzymes; Predicted intracellular proteins; ENZYME proteins:Transferases	Nucleoplasm (Approved); Additional: Cytosol;Golgi apparatus;Nucleoli fibrillar center		(M143)PID IL2 PI3K PATHWAY	(M5910)HALLMARK PROTEIN SECRETION	0.0	0.0	0.0	0.0	0.0	0.0	0.0	0.0	0.0	0.0	0.0	0.0	0.0	0.0	0.0	0.0	0.0	0.0	0.0	0.0
FLCN	201163	symbol	H. sapiens	201163	H. sapiens	FLCN	folliculin	GO:1901859 negative regulation of mitochondrial DNA metabolic process;GO:1903444 negative regulation of brown fat cell differentiation;GO:1901874 negative regulation of post-translational protein modification		Predicted intracellular proteins; Human disease related genes:Respiratory diseases:Lung diseases; Human disease related genes:Cancers:Cancers of the urinary system; Disease related genes; Human disease related genes:Other diseases:Others; Cancer-related genes	Cytosol (Supported); Additional: Plasma membrane				0.0	1.0	0.0	0.0	0.0	1.0	0.0	0.0	0.0	0.0	0.0	0.0	1.0	1.0	1.0	1.0	0.0	0.0	0.0	1.0
CEP135	9662	symbol	H. sapiens	9662	H. sapiens	CEP135	centrosomal protein 135	GO:1902857 positive regulation of non-motile cilium assembly;GO:1902855 regulation of non-motile cilium assembly;GO:0010457 centriole-centriole cohesion		Human disease related genes:Congenital malformations:Congenital malformations of the nervous system; Predicted intracellular proteins; Disease related genes					1.0	0.0	0.0	1.0	0.0	0.0	0.0	0.0	0.0	0.0	0.0	0.0	0.0	0.0	0.0	0.0	0.0	0.0	1.0	0.0
DCP1B	196513	symbol	H. sapiens	196513	H. sapiens	DCP1B	decapping mRNA 1B	GO:0031087 deadenylation-independent decapping of nuclear-transcribed mRNA;GO:0031086 nuclear-transcribed mRNA catabolic process, deadenylation-independent decay;GO:0000290 deadenylation-dependent decapping of nuclear-transcribed mRNA		Predicted intracellular proteins	Cytosol;Vesicles (Supported)		(M19)PID P73PATHWAY		0.0	0.0	0.0	0.0	0.0	0.0	0.0	0.0	0.0	0.0	0.0	0.0	0.0	0.0	0.0	1.0	0.0	0.0	0.0	0.0
KCTD7	154881	symbol	H. sapiens	154881	H. sapiens	KCTD7	potassium channel tetramerization domain containing 7	GO:0090461 glutamate homeostasis;GO:0080144 amino acid homeostasis;GO:0060081 membrane hyperpolarization		Human disease related genes:Nervous system diseases:Epilepsy; Predicted intracellular proteins; Disease related genes					0.0	0.0	0.0	0.0	0.0	0.0	0.0	0.0	0.0	0.0	0.0	0.0	0.0	0.0	0.0	0.0	1.0	0.0	0.0	0.0
CUL5	8065	symbol	H. sapiens	8065	H. sapiens	CUL5	cullin 5	GO:0038128 ERBB2 signaling pathway;GO:0031146 SCF-dependent proteasomal ubiquitin-dependent protein catabolic process;GO:0038127 ERBB signaling pathway		Predicted intracellular proteins; Cancer-related genes:Candidate cancer biomarkers	Cytosol;Golgi apparatus (Approved)			(M5901)HALLMARK G2M CHECKPOINT	1.0	0.0	0.0	0.0	0.0	0.0	0.0	0.0	0.0	0.0	0.0	0.0	0.0	0.0	0.0	0.0	1.0	0.0	0.0	0.0
MCF2L2	23101	symbol	H. sapiens	23101	H. sapiens	MCF2L2	MCF.2 cell line derived transforming sequence-like 2	GO:0050790 regulation of catalytic activity;GO:0065009 regulation of molecular function;GO:0065007 biological regulation		Predicted intracellular proteins; Disease related genes	Centriolar satellite;Cytosol (Approved)				0.0	0.0	0.0	0.0	0.0	0.0	0.0	0.0	0.0	0.0	0.0	0.0	0.0	0.0	0.0	0.0	0.0	0.0	0.0	0.0
WDR7	23335	symbol	H. sapiens	23335	H. sapiens	WDR7	WD repeat domain 7	GO:0002244 hematopoietic progenitor cell differentiation;GO:0030097 hemopoiesis;GO:0048534 hematopoietic or lymphoid organ development		Predicted intracellular proteins	Nucleoplasm (Approved); Additional: Cytosol				0.0	0.0	0.0	0.0	0.0	0.0	0.0	0.0	0.0	0.0	0.0	0.0	1.0	0.0	0.0	0.0	0.0	0.0	0.0	0.0
TRAF3IP3	80342	symbol	H. sapiens	80342	H. sapiens	TRAF3IP3	TRAF3 interacting protein 3			Predicted intracellular proteins	Vesicles (Approved)				0.0	0.0	0.0	0.0	0.0	0.0	0.0	0.0	0.0	0.0	0.0	0.0	0.0	0.0	0.0	0.0	0.0	0.0	0.0	0.0
EFHD2	79180	symbol	H. sapiens	79180	H. sapiens	EFHD2	EF-hand domain family member D2			Predicted intracellular proteins	Cytosol (Approved)				0.0	0.0	0.0	0.0	1.0	0.0	0.0	0.0	0.0	0.0	0.0	0.0	0.0	0.0	0.0	0.0	0.0	0.0	0.0	0.0
ANGEL2	90806	symbol	H. sapiens	90806	H. sapiens	ANGEL2	angel homolog 2	GO:0070935 3'-UTR-mediated mRNA stabilization;GO:0090503 RNA phosphodiester bond hydrolysis, exonucleolytic;GO:0048255 mRNA stabilization		Predicted intracellular proteins	Nucleoplasm (Approved); Additional: Mitochondria;Nuclear bodies				0.0	1.0	0.0	0.0	0.0	0.0	0.0	0.0	0.0	0.0	0.0	0.0	0.0	0.0	0.0	0.0	0.0	0.0	0.0	0.0
ICK	22858	gene_synonym	H. sapiens	22858	H. sapiens	CILK1	ciliogenesis associated kinase 1	GO:0035720 intraciliary anterograde transport;GO:0035721 intraciliary retrograde transport;GO:0042073 intraciliary transport	CMGC Ser/Thr protein kinase family	Human disease related genes:Nervous system diseases:Epilepsy; Human disease related genes:Congenital malformations:Other congenital malformations; Kinases:CMGC Ser/Thr protein kinases; Disease related genes; Potential drug targets; Enzymes; Predicted intracellular proteins; ENZYME proteins:Transferases	Nucleoli fibrillar center (Supported)	Fostamatinib			0.0	0.0	0.0	1.0	0.0	0.0	0.0	0.0	0.0	0.0	0.0	0.0	0.0	0.0	0.0	0.0	0.0	0.0	0.0	0.0
MAPK9	5601	symbol	H. sapiens	5601	H. sapiens	MAPK9	mitogen-activated protein kinase 9	GO:0061833 protein localization to tricellular tight junction;GO:1901483 regulation of transcription factor catabolic process;GO:1901485 positive regulation of transcription factor catabolic process	CMGC Ser/Thr protein kinase family	Kinases:CMGC Ser/Thr protein kinases; Enzymes; RAS pathway related proteins; Predicted intracellular proteins; ENZYME proteins:Transferases	Cytosol;Plasma membrane (Approved); Additional: Nuclear speckles	N-{3-[5-(1H-1,2,4-triazol-3-yl)-1H-indazol-3-yl]phenyl}furan-2-carboxamide; Fostamatinib	(M45)PID CD40 PATHWAY; (M193)PID NEPHRIN NEPH1 PATHWAY; (M23)PID WNT NONCANONICAL PATHWAY	(M5923)HALLMARK PI3K AKT MTOR SIGNALING	0.0	0.0	0.0	0.0	0.0	0.0	0.0	0.0	0.0	0.0	1.0	0.0	0.0	1.0	0.0	1.0	0.0	0.0	0.0	0.0
RB1CC1	9821	symbol	H. sapiens	9821	H. sapiens	RB1CC1	RB1 inducible coiled-coil 1	GO:0061723 glycophagy;GO:0030242 autophagy of peroxisome;GO:0034727 piecemeal microautophagy of the nucleus		Predicted intracellular proteins	Cytosol (Supported); Additional: Nuclear membrane		(M121)PID MTOR 4PATHWAY		0.0	0.0	0.0	1.0	0.0	0.0	1.0	0.0	0.0	0.0	0.0	0.0	0.0	0.0	0.0	0.0	0.0	0.0	0.0	0.0
FAHD2A	51011	symbol	H. sapiens	51011	H. sapiens	FAHD2A	fumarylacetoacetate hydrolase domain containing 2A			Predicted intracellular proteins					0.0	0.0	0.0	0.0	0.0	0.0	0.0	0.0	0.0	0.0	0.0	0.0	0.0	0.0	0.0	0.0	0.0	0.0	0.0	0.0
CCDC34	91057	symbol	H. sapiens	91057	H. sapiens	CCDC34	coiled-coil domain containing 34			Predicted intracellular proteins; Disease related genes	Nuclear membrane;Nucleoli fibrillar center (Approved)				0.0	0.0	0.0	0.0	0.0	0.0	0.0	0.0	0.0	0.0	0.0	0.0	0.0	0.0	0.0	0.0	0.0	0.0	0.0	0.0
ACSF3	197322	symbol	H. sapiens	197322	H. sapiens	ACSF3	acyl-CoA synthetase family member 3	GO:0090410 malonate catabolic process;GO:0043649 dicarboxylic acid catabolic process;GO:0035338 long-chain fatty-acyl-CoA biosynthetic process		ENZYME proteins:Ligase; Human disease related genes:Congenital disorders of metabolism:Congenital disorders of amino acid metabolism; Disease related genes; Potential drug targets; Enzymes; Predicted intracellular proteins	Mitochondria (Supported); Additional: Nucleoplasm				0.0	0.0	0.0	0.0	0.0	0.0	0.0	0.0	0.0	0.0	0.0	0.0	0.0	0.0	0.0	0.0	0.0	0.0	0.0	0.0
ABI3	51225	symbol	H. sapiens	51225	H. sapiens	ABI3	ABI family member 3	GO:0010593 negative regulation of lamellipodium assembly;GO:1900028 negative regulation of ruffle assembly;GO:1902744 negative regulation of lamellipodium organization		Predicted intracellular proteins					0.0	0.0	0.0	0.0	0.0	1.0	1.0	0.0	0.0	0.0	0.0	0.0	0.0	0.0	0.0	0.0	0.0	0.0	0.0	0.0
HIF1A	3091	symbol	H. sapiens	3091	H. sapiens	HIF1A	hypoxia inducible factor 1 subunit alpha	GO:0001922 B-1 B cell homeostasis;GO:0021502 neural fold elevation formation;GO:0070101 positive regulation of chemokine-mediated signaling pathway		Predicted intracellular proteins; Transcription factors:Basic domains; Human disease related genes:Cancers:Head and neck cancers; Cancer-related genes:Candidate cancer biomarkers	Nucleoplasm (Enhanced); Additional: Nuclear bodies	Carvedilol; Hydralazine; 2-Methoxyestradiol; ENMD-1198; PX-478; FG-2216	(M180)PID HIF1A PATHWAY; (M226)PID VEGFR1 PATHWAY; (M288)PID HES HEY PATHWAY	(M5901)HALLMARK G2M CHECKPOINT; (M5913)HALLMARK INTERFERON GAMMA RESPONSE; (M5932)HALLMARK INFLAMMATORY RESPONSE	0.0	0.0	0.0	1.0	0.0	0.0	1.0	0.0	0.0	0.0	0.0	0.0	1.0	1.0	0.0	1.0	0.0	0.0	0.0	0.0
ERCC4	2072	symbol	H. sapiens	2072	H. sapiens	ERCC4	ERCC excision repair 4, endonuclease catalytic subunit	GO:1905767 regulation of double-stranded telomeric DNA binding;GO:1905768 negative regulation of double-stranded telomeric DNA binding;GO:1901255 nucleotide-excision repair involved in interstrand cross-link repair		Cancer-related genes:Candidate cancer biomarkers; Human disease related genes:Cardiovascular diseases:Hematologic diseases; Human disease related genes:Congenital malformations:Congenital malformations of skin; Human disease related genes:Congenital malformations:Other congenital malformations; Disease related genes; Predicted intracellular proteins	Nuclear bodies;Nucleoplasm (Supported); Additional: Plasma membrane			(M5898)HALLMARK DNA REPAIR	1.0	0.0	0.0	0.0	0.0	1.0	1.0	1.0	1.0	0.0	1.0	0.0	0.0	0.0	0.0	1.0	0.0	0.0	0.0	1.0
METTL14	57721	symbol	H. sapiens	57721	H. sapiens	METTL14	methyltransferase 14, N6-adenosine-methyltransferase subunit	GO:0021861 forebrain radial glial cell differentiation;GO:1901533 negative regulation of hematopoietic progenitor cell differentiation;GO:0060019 radial glial cell differentiation		Predicted intracellular proteins; Cancer-related genes:Mutational cancer driver genes	Nucleoplasm (Supported)				0.0	0.0	0.0	0.0	0.0	0.0	0.0	0.0	0.0	0.0	0.0	0.0	0.0	0.0	0.0	1.0	0.0	0.0	0.0	0.0
CDK5RAP2	55755	symbol	H. sapiens	55755	H. sapiens	CDK5RAP2	CDK5 regulatory subunit associated protein 2	GO:0046600 negative regulation of centriole replication;GO:0010826 negative regulation of centrosome duplication;GO:0046606 negative regulation of centrosome cycle		Human disease related genes:Congenital malformations:Congenital malformations of the nervous system; Predicted intracellular proteins; Disease related genes	Centrosome (Enhanced); Additional: Cell Junctions			(M5893)HALLMARK MITOTIC SPINDLE	1.0	1.0	0.0	1.0	0.0	1.0	0.0	0.0	0.0	0.0	0.0	0.0	0.0	0.0	0.0	0.0	0.0	0.0	1.0	0.0
TRIP11	9321	symbol	H. sapiens	9321	H. sapiens	TRIP11	thyroid hormone receptor interactor 11	GO:0099041 vesicle tethering to Golgi;GO:0099022 vesicle tethering;GO:0090161 Golgi ribbon formation		Human disease related genes:Congenital malformations:Congenital malformations of the musculoskeletal system; Predicted intracellular proteins; Cancer-related genes:Mutational cancer driver genes; Disease related genes	Golgi apparatus (Enhanced); Additional: Nucleoplasm				0.0	0.0	0.0	0.0	0.0	0.0	0.0	0.0	0.0	0.0	0.0	1.0	0.0	0.0	0.0	0.0	0.0	0.0	1.0	0.0
UEVLD	55293	symbol	H. sapiens	55293	H. sapiens	UEVLD	UEV and lactate/malate dehyrogenase domains	GO:0008333 endosome to lysosome transport;GO:0007041 lysosomal transport;GO:0007034 vacuolar transport		Predicted intracellular proteins	Nucleoplasm (Approved); Additional: Cytosol				0.0	0.0	0.0	0.0	0.0	0.0	0.0	0.0	0.0	0.0	0.0	0.0	0.0	0.0	0.0	0.0	0.0	0.0	0.0	0.0
CYTH3	9265	symbol	H. sapiens	9265	H. sapiens	CYTH3	cytohesin 3	GO:0032012 regulation of ARF protein signal transduction;GO:0090162 establishment of epithelial cell polarity;GO:0030010 establishment of cell polarity		Predicted intracellular proteins	Cytosol (Supported); Additional: Nucleoplasm	Inositol 1,3,4,5-Tetrakisphosphate; Inositol-(1,3,4,5,6)-Pentakisphosphate	(M86)PID ARF6 PATHWAY; (M1315)SIG PIP3 SIGNALING IN B LYMPHOCYTES; (M141)PID PI3KCI PATHWAY		0.0	0.0	0.0	0.0	0.0	0.0	0.0	0.0	0.0	0.0	0.0	0.0	0.0	0.0	0.0	0.0	0.0	0.0	0.0	0.0
PAK2	5062	symbol	H. sapiens	5062	H. sapiens	PAK2	p21 (RAC1) activated kinase 2	GO:2001271 negative regulation of cysteine-type endopeptidase activity involved in execution phase of apoptosis;GO:2001270 regulation of cysteine-type endopeptidase activity involved in execution phase of apoptosis;GO:0034333 adherens junction assembly	STE Ser/Thr protein kinase family	Enzymes; RAS pathway related proteins; Kinases:STE Ser/Thr protein kinases; Predicted intracellular proteins; ENZYME proteins:Transferases	Nucleoplasm;Vesicles (Approved)	Fostamatinib	(M139)PID MYC PATHWAY; (M76)PID P38 ALPHA BETA PATHWAY; (M16801)SIG REGULATION OF THE ACTIN CYTOSKELETON BY RHO GTPASES		1.0	0.0	0.0	0.0	1.0	1.0	0.0	0.0	0.0	0.0	0.0	0.0	0.0	0.0	0.0	0.0	1.0	0.0	0.0	0.0
USP48	84196	symbol	H. sapiens	84196	H. sapiens	USP48	ubiquitin specific peptidase 48	GO:0016579 protein deubiquitination;GO:0070646 protein modification by small protein removal;GO:0006511 ubiquitin-dependent protein catabolic process		Enzymes; ENZYME proteins:Hydrolases; Predicted intracellular proteins; Peptidases:Cysteine-type peptidases	Nucleoplasm (Supported); Additional: Cytosol;Mitochondria				0.0	0.0	0.0	0.0	0.0	0.0	0.0	0.0	0.0	0.0	0.0	0.0	0.0	1.0	0.0	0.0	1.0	0.0	0.0	0.0
ITGAE	3682	symbol	H. sapiens	3682	H. sapiens	ITGAE	integrin subunit alpha E	GO:0033627 cell adhesion mediated by integrin;GO:0007229 integrin-mediated signaling pathway;GO:0007160 cell-matrix adhesion		Predicted intracellular proteins; CD markers			(M47)PID INTEGRIN CS PATHWAY; (M156)PID ECADHERIN NASCENT AJ PATHWAY	(M5947)HALLMARK IL2 STAT5 SIGNALING	0.0	0.0	0.0	0.0	0.0	0.0	0.0	0.0	0.0	0.0	0.0	0.0	0.0	0.0	0.0	0.0	0.0	0.0	0.0	0.0
TMEM107	84314	symbol	H. sapiens	84314	H. sapiens	TMEM107	transmembrane protein 107	GO:0003127 detection of nodal flow;GO:0009726 detection of endogenous stimulus;GO:1904491 protein localization to ciliary transition zone		Human disease related genes:Congenital malformations:Congenital malformations of the nervous system; Human disease related genes:Congenital malformations:Congenital malformations of the urinary system; Human disease related genes:Congenital malformations:Other congenital malformations; Disease related genes; Predicted intracellular proteins	Nucleoplasm;Plasma membrane (Approved); Additional: Midbody ring				0.0	0.0	0.0	1.0	0.0	0.0	0.0	0.0	0.0	0.0	0.0	1.0	0.0	0.0	0.0	0.0	0.0	0.0	0.0	0.0
ADA	100	symbol	H. sapiens	100	H. sapiens	ADA	adenosine deaminase	GO:0046111 xanthine biosynthetic process;GO:0060169 negative regulation of adenosine receptor signaling pathway;GO:0060407 negative regulation of penile erection		Human disease related genes:Immune system diseases:Primary immunodeficiency; FDA approved drug targets:Small molecule drugs; ENZYME proteins:Hydrolases; Disease related genes; Enzymes; Predicted intracellular proteins	Plasma membrane (Supported); Additional: Cytosol	Pentostatin; Dipyridamole; FR221647; 7,8-dihydroinosine; FR117016; FR236913; 6-hydroxy-1,6-dihydro purine nucleoside; FR-234938; FR239087; FR230513; 1-Deaza-Adenosine; Nebularine; (2S,3R)-3-(6-amino-9H-purin-9-yl)nonan-2-ol; 1-((1R)-1-(HYDROXYMETHYL)-3-{6-[(3-PHENYLPROPANOYL)AMINO]-1H-INDOL-1-YL}PROPYL)-1H-IMIDAZOLE-4-CARBOXAMIDE; 1-{(1R,2S)-2-HYDROXY-1-[2-(2-NAPHTHYLOXY)ETHYL]PROPYL}-1H-IMIDAZON…	(M236)PID DELTA NP63 PATHWAY; (M256)PID TAP63 PATHWAY; (M19)PID P73PATHWAY	(M5898)HALLMARK DNA REPAIR; (M5939)HALLMARK P53 PATHWAY	0.0	0.0	0.0	0.0	0.0	0.0	0.0	0.0	0.0	0.0	0.0	0.0	1.0	0.0	0.0	0.0	0.0	0.0	0.0	0.0
TSC1	7248	symbol	H. sapiens	7248	H. sapiens	TSC1	TSC complex subunit 1	GO:0043379 memory T cell differentiation;GO:0006407 rRNA export from nucleus;GO:0090713 immunological memory process		Human disease related genes:Cardiovascular diseases:Vascular diseases; Human disease related genes:Congenital malformations:Congenital malformations of the nervous system; Cancer-related genes:Mutated cancer genes; Human disease related genes:Nervous system diseases:Other nervous and sensory system diseases; Human disease related genes:Congenital malformations:Other congenital malformations; Dise…	Cytosol (Enhanced)		(M87)PID LKB1 PATHWAY; (M295)SIG PIP3 SIGNALING IN CARDIAC MYOCTES; (M121)PID MTOR 4PATHWAY	(M5893)HALLMARK MITOTIC SPINDLE; (M5915)HALLMARK APICAL JUNCTION	0.0	0.0	0.0	0.0	0.0	1.0	1.0	0.0	0.0	0.0	1.0	0.0	1.0	0.0	0.0	1.0	0.0	1.0	0.0	0.0
LIMS1	3987	symbol	H. sapiens	3987	H. sapiens	LIMS1	LIM zinc finger domain containing 1	GO:2001046 positive regulation of integrin-mediated signaling pathway;GO:2001044 regulation of integrin-mediated signaling pathway;GO:0051894 positive regulation of focal adhesion assembly		Predicted intracellular proteins	Cytosol (Approved); Additional: Focal adhesion sites		(M71)PID ILK PATHWAY		0.0	0.0	0.0	0.0	0.0	0.0	0.0	0.0	0.0	0.0	0.0	0.0	0.0	0.0	0.0	0.0	0.0	0.0	0.0	0.0
SLC2A8	29988	symbol	H. sapiens	29988	H. sapiens	SLC2A8	solute carrier family 2 member 8	GO:0015755 fructose transmembrane transport;GO:0070837 dehydroascorbic acid transport;GO:0007141 male meiosis I		Transporters:Electrochemical Potential-driven transporters	Vesicles (Approved)			(M5907)HALLMARK ESTROGEN RESPONSE LATE	0.0	0.0	0.0	0.0	0.0	0.0	0.0	0.0	1.0	0.0	0.0	0.0	0.0	0.0	0.0	0.0	0.0	0.0	0.0	0.0
PPP6R2	9701	symbol	H. sapiens	9701	H. sapiens	PPP6R2	protein phosphatase 6 regulatory subunit 2	GO:0043666 regulation of phosphoprotein phosphatase activity;GO:0010921 regulation of phosphatase activity;GO:0035304 regulation of protein dephosphorylation		Predicted intracellular proteins	Cytosol;Vesicles (Supported)				0.0	0.0	0.0	0.0	0.0	0.0	0.0	0.0	0.0	0.0	0.0	0.0	0.0	0.0	0.0	0.0	0.0	0.0	0.0	0.0
SMC6	79677	symbol	H. sapiens	79677	H. sapiens	SMC6	structural maintenance of chromosomes 6	GO:0000722 telomere maintenance via recombination;GO:0051984 positive regulation of chromosome segregation;GO:0006312 mitotic recombination		Predicted intracellular proteins	Nucleoplasm (Supported)			(M5925)HALLMARK E2F TARGETS	0.0	0.0	0.0	0.0	0.0	1.0	0.0	1.0	0.0	1.0	0.0	0.0	0.0	0.0	0.0	0.0	0.0	0.0	0.0	0.0
NBN	4683	symbol	H. sapiens	4683	H. sapiens	NBN	nibrin	GO:0031860 telomeric 3' overhang formation;GO:1904354 negative regulation of telomere capping;GO:0030174 regulation of DNA-dependent DNA replication initiation		Human disease related genes:Immune system diseases:Primary immunodeficiency; Predicted intracellular proteins; Cancer-related genes; Disease related genes	Golgi apparatus (Approved); Additional: Nucleoplasm		(M258)PID BARD1 PATHWAY; (M84)PID ATM PATHWAY; (M46)PID ATR PATHWAY	(M5935)HALLMARK FATTY ACID METABOLISM; (M5925)HALLMARK E2F TARGETS	1.0	1.0	1.0	0.0	0.0	1.0	0.0	1.0	1.0	0.0	1.0	0.0	1.0	1.0	0.0	0.0	0.0	1.0	0.0	1.0
KLHL5	51088	symbol	H. sapiens	51088	H. sapiens	KLHL5	kelch like family member 5	GO:0008150 biological_process		Predicted intracellular proteins					0.0	0.0	0.0	0.0	0.0	0.0	0.0	0.0	0.0	0.0	0.0	0.0	0.0	0.0	0.0	0.0	1.0	0.0	0.0	0.0
SRGAP2	23380	symbol	H. sapiens	23380	H. sapiens	SRGAP2	SLIT-ROBO Rho GTPase activating protein 2	GO:0003363 lamellipodium assembly involved in ameboidal cell migration;GO:0021816 extension of a leading process involved in cell motility in cerebral cortex radial glia guided migration;GO:0031269 pseudopodium assembly		Predicted intracellular proteins; Disease related genes	Cytosol (Approved); Additional: Nucleoplasm				1.0	0.0	0.0	1.0	1.0	0.0	0.0	0.0	0.0	0.0	0.0	0.0	0.0	0.0	0.0	0.0	0.0	0.0	0.0	0.0
LBR	3930	symbol	H. sapiens	3930	H. sapiens	LBR	lamin B receptor	GO:0030223 neutrophil differentiation;GO:0030851 granulocyte differentiation;GO:0006695 cholesterol biosynthetic process		ENZYME proteins:Oxidoreductases; Human disease related genes:Digestive system diseases:Liver diseases; Human disease related genes:Cardiovascular diseases:Hematologic diseases; Human disease related genes:Skin diseases:Skin and soft tissue diseases; Human disease related genes:Congenital malformations:Congenital malformations of the musculoskeletal system; Disease related genes; Potential drug ta…	Nuclear membrane (Supported)			(M5901)HALLMARK G2M CHECKPOINT; (M5925)HALLMARK E2F TARGETS	1.0	0.0	0.0	0.0	1.0	0.0	0.0	0.0	0.0	0.0	0.0	0.0	1.0	0.0	0.0	0.0	0.0	0.0	0.0	0.0
SYNE1	23345	symbol	H. sapiens	23345	H. sapiens	SYNE1	spectrin repeat containing nuclear envelope protein 1	GO:0043578 nuclear matrix organization;GO:0090292 nuclear matrix anchoring at nuclear membrane;GO:0051457 maintenance of protein location in nucleus		Predicted intracellular proteins; Human disease related genes:Musculoskeletal diseases:Muscular diseases; Cancer-related genes:Mutational cancer driver genes; Human disease related genes:Congenital malformations:Congenital malformations of the musculoskeletal system; Disease related genes; Human disease related genes:Nervous system diseases:Neurodegenerative diseases	Nuclear membrane;Nucleoplasm (Supported)			(M5942)HALLMARK UV RESPONSE DN	1.0	0.0	0.0	0.0	0.0	0.0	0.0	0.0	0.0	0.0	0.0	1.0	0.0	1.0	0.0	0.0	0.0	0.0	0.0	0.0
RXYLT1	10329	symbol	H. sapiens	10329	H. sapiens	RXYLT1	ribitol xylosyltransferase 1	GO:0035269 protein O-linked mannosylation;GO:0035268 protein mannosylation;GO:0097502 mannosylation		Human disease related genes:Congenital disorders of metabolism:Congenital disorders of glycan/glycoprotein metabolism; Predicted intracellular proteins; Disease related genes	Golgi apparatus;Nucleoplasm (Approved)				0.0	0.0	0.0	0.0	0.0	0.0	0.0	0.0	0.0	0.0	0.0	0.0	0.0	0.0	0.0	0.0	0.0	0.0	0.0	0.0
ZC3H7A	29066	symbol	H. sapiens	29066	H. sapiens	ZC3H7A	zinc finger CCCH-type containing 7A	GO:0035196 production of miRNAs involved in gene silencing by miRNA;GO:0031050 dsRNA processing;GO:0070918 production of small RNA involved in gene silencing by RNA		Predicted intracellular proteins	Cytosol (Supported)				0.0	0.0	0.0	0.0	0.0	0.0	0.0	0.0	0.0	0.0	0.0	0.0	0.0	0.0	0.0	0.0	0.0	0.0	0.0	0.0
AC060780.1						None	None	None	None	None	None	None	None	None	nan	nan	nan	nan	nan	nan	nan	nan	nan	nan	nan	nan	nan	nan	nan	nan	nan	nan	nan	nan
C11orf54	28970	symbol	H. sapiens	28970	H. sapiens	C11orf54	chromosome 11 open reading frame 54			Predicted intracellular proteins	Nuclear bodies (Approved); Additional: Nucleoplasm				0.0	0.0	0.0	0.0	0.0	0.0	0.0	0.0	0.0	0.0	0.0	0.0	0.0	0.0	0.0	0.0	0.0	0.0	0.0	0.0
ERCC1	2067	symbol	H. sapiens	2067	H. sapiens	ERCC1	ERCC excision repair 1, endonuclease non-catalytic subunit	GO:0000710 meiotic mismatch repair;GO:0000720 pyrimidine dimer repair by nucleotide-excision repair;GO:0006295 nucleotide-excision repair, DNA incision, 3'-to lesion		Human disease related genes:Congenital malformations:Other congenital malformations; Predicted intracellular proteins; Disease related genes; Cancer-related genes:Candidate cancer biomarkers	Nucleoplasm (Enhanced)			(M5949)HALLMARK PEROXISOME; (M5898)HALLMARK DNA REPAIR	0.0	0.0	0.0	0.0	0.0	1.0	1.0	1.0	1.0	0.0	1.0	0.0	1.0	0.0	0.0	0.0	0.0	1.0	0.0	1.0
WASHC2C	253725	symbol	H. sapiens	253725	H. sapiens	WASHC2C	WASH complex subunit 2C	GO:2000813 negative regulation of barbed-end actin filament capping;GO:2000812 regulation of barbed-end actin filament capping;GO:0036010 protein localization to endosome		Transporters; Predicted intracellular proteins	Vesicles (Supported); Additional: Cytosol;Nucleoli				0.0	0.0	0.0	0.0	0.0	1.0	0.0	0.0	0.0	0.0	0.0	1.0	0.0	0.0	0.0	0.0	0.0	0.0	0.0	0.0
BRWD1	54014	symbol	H. sapiens	54014	H. sapiens	BRWD1	bromodomain and WD repeat domain containing 1	GO:0008360 regulation of cell shape;GO:0022604 regulation of cell morphogenesis;GO:0022603 regulation of anatomical structure morphogenesis		Predicted intracellular proteins	Nucleoli;Nucleoplasm (Approved); Additional: Cytosol				0.0	0.0	0.0	0.0	0.0	0.0	0.0	0.0	0.0	0.0	0.0	0.0	0.0	1.0	0.0	0.0	0.0	0.0	0.0	0.0
LINC00649	100506334	symbol	H. sapiens	100506334	H. sapiens	LINC00649	long intergenic non-protein coding RNA 649								0.0	0.0	0.0	0.0	0.0	0.0	0.0	0.0	0.0	0.0	0.0	0.0	0.0	0.0	0.0	0.0	0.0	0.0	0.0	0.0
MED18	54797	symbol	H. sapiens	54797	H. sapiens	MED18	mediator complex subunit 18	GO:0006369 termination of RNA polymerase II transcription;GO:0006353 DNA-templated transcription, termination;GO:0006366 transcription by RNA polymerase II		Predicted intracellular proteins	Nucleoplasm (Approved)				0.0	0.0	0.0	0.0	0.0	0.0	0.0	0.0	0.0	0.0	0.0	0.0	0.0	0.0	0.0	0.0	0.0	0.0	0.0	0.0
LIMA1	51474	symbol	H. sapiens	51474	H. sapiens	LIMA1	LIM domain and actin binding 1	GO:0030299 intestinal cholesterol absorption;GO:0098856 intestinal lipid absorption;GO:0044241 lipid digestion		Predicted intracellular proteins	Actin filaments;Plasma membrane (Enhanced); Additional: Cytosol;Focal adhesion sites		(M232)PID ECADHERIN STABILIZATION PATHWAY	(M5915)HALLMARK APICAL JUNCTION	0.0	0.0	0.0	0.0	0.0	1.0	0.0	0.0	0.0	0.0	0.0	0.0	0.0	0.0	0.0	0.0	0.0	0.0	0.0	0.0
EIF2AK4	440275	symbol	H. sapiens	440275	H. sapiens	EIF2AK4	eukaryotic translation initiation factor 2 alpha kinase 4	GO:0036492 eiF2alpha phosphorylation in response to endoplasmic reticulum stress;GO:0071262 regulation of translational initiation in response to starvation;GO:0071264 positive regulation of translational initiation in response to starvation	Other	Human disease related genes:Cardiovascular diseases:Vascular diseases; Predicted intracellular proteins; Disease related genes; Potential drug targets; Enzymes; Kinases; Human disease related genes:Cardiovascular diseases:Hypertensive diseases; ENZYME proteins:Transferases	Cytosol (Approved)	Fostamatinib			0.0	1.0	0.0	0.0	0.0	0.0	0.0	1.0	0.0	0.0	1.0	0.0	1.0	1.0	0.0	0.0	0.0	0.0	0.0	0.0
LANCL1	10314	symbol	H. sapiens	10314	H. sapiens	LANCL1	LanC like 1	GO:1903203 regulation of oxidative stress-induced neuron death;GO:1903201 regulation of oxidative stress-induced cell death;GO:1900407 regulation of cellular response to oxidative stress		Enzymes; Predicted intracellular proteins; ENZYME proteins:Transferases	Microtubules (Uncertain)				0.0	0.0	0.0	0.0	0.0	0.0	1.0	0.0	0.0	0.0	0.0	0.0	0.0	0.0	0.0	0.0	0.0	0.0	0.0	0.0
S100PBP	64766	symbol	H. sapiens	64766	H. sapiens	S100PBP	S100P binding protein			Predicted intracellular proteins	Nuclear speckles (Supported)				0.0	0.0	0.0	0.0	0.0	0.0	0.0	0.0	0.0	0.0	0.0	0.0	0.0	0.0	0.0	0.0	0.0	0.0	0.0	0.0
COQ5	84274	symbol	H. sapiens	84274	H. sapiens	COQ5	coenzyme Q5, methyltransferase	GO:0006744 ubiquinone biosynthetic process;GO:1901663 quinone biosynthetic process;GO:0006743 ubiquinone metabolic process		Enzymes; Predicted intracellular proteins; Human disease related genes:Nervous system diseases:Neurodegenerative diseases; ENZYME proteins:Transferases	Nucleoli (Uncertain); Additional: Mitochondria			(M5905)HALLMARK ADIPOGENESIS	0.0	0.0	0.0	0.0	0.0	0.0	0.0	0.0	0.0	0.0	0.0	0.0	0.0	0.0	0.0	0.0	0.0	0.0	0.0	0.0
DOCK2	1794	symbol	H. sapiens	1794	H. sapiens	DOCK2	dedicator of cytokinesis 2	GO:0001766 membrane raft polarization;GO:0002277 myeloid dendritic cell activation involved in immune response;GO:0046633 alpha-beta T cell proliferation		Human disease related genes:Immune system diseases:Primary immunodeficiency; Predicted intracellular proteins; Cancer-related genes:Mutational cancer driver genes; Disease related genes			(M210)PID IL8 CXCR2 PATHWAY; (M241)PID RAC1 REG PATHWAY	(M5893)HALLMARK MITOTIC SPINDLE; (M5953)HALLMARK KRAS SIGNALING UP	0.0	0.0	0.0	0.0	1.0	0.0	0.0	0.0	0.0	0.0	0.0	0.0	1.0	0.0	0.0	0.0	0.0	0.0	0.0	0.0
CMIP	80790	symbol	H. sapiens	80790	H. sapiens	CMIP	c-Maf inducing protein	GO:0001701 in utero embryonic development;GO:0043009 chordate embryonic development;GO:0009792 embryo development ending in birth or egg hatching		Predicted intracellular proteins	Cytosol;Nucleoplasm (Supported)				0.0	0.0	0.0	0.0	0.0	0.0	0.0	0.0	0.0	0.0	0.0	0.0	0.0	0.0	0.0	0.0	0.0	0.0	0.0	0.0
TXNRD1	7296	symbol	H. sapiens	7296	H. sapiens	TXNRD1	thioredoxin reductase 1	GO:0045454 cell redox homeostasis;GO:0001707 mesoderm formation;GO:0048332 mesoderm morphogenesis		FDA approved drug targets:Small molecule drugs; ENZYME proteins:Oxidoreductases; Cancer-related genes:Candidate cancer biomarkers; Enzymes; Predicted intracellular proteins	Nucleoplasm (Supported)	Arsenic trioxide; NADPH; Flavin adenine dinucleotide; Spermidine; Fotemustine; Motexafin gadolinium; PX-12		(M5938)HALLMARK REACTIVE OXYGEN SPECIES PATHWAY; (M5924)HALLMARK MTORC1 SIGNALING	0.0	0.0	0.0	0.0	0.0	0.0	0.0	0.0	0.0	0.0	1.0	0.0	0.0	1.0	0.0	0.0	0.0	0.0	0.0	0.0
MRPL10	124995	symbol	H. sapiens	124995	H. sapiens	MRPL10	mitochondrial ribosomal protein L10	GO:0006412 translation;GO:0043043 peptide biosynthetic process;GO:0043604 amide biosynthetic process		Ribosomal proteins; Predicted intracellular proteins	Mitochondria (Enhanced)				0.0	0.0	0.0	0.0	0.0	0.0	0.0	0.0	0.0	0.0	0.0	0.0	0.0	0.0	0.0	0.0	0.0	0.0	0.0	0.0
ZNF638	27332	symbol	H. sapiens	27332	H. sapiens	ZNF638	zinc finger protein 638	GO:0008380 RNA splicing;GO:0006396 RNA processing;GO:0016070 RNA metabolic process		Predicted intracellular proteins	Nucleoplasm (Enhanced); Additional: Vesicles				0.0	0.0	0.0	0.0	0.0	0.0	0.0	0.0	0.0	0.0	0.0	0.0	0.0	0.0	0.0	0.0	0.0	0.0	0.0	0.0
NPEPPS	9520	symbol	H. sapiens	9520	H. sapiens	NPEPPS	aminopeptidase puromycin sensitive	GO:0043171 peptide catabolic process;GO:1903955 positive regulation of protein targeting to mitochondrion;GO:1903749 positive regulation of establishment of protein localization to mitochondrion		Enzymes; ENZYME proteins:Hydrolases; Predicted intracellular proteins; Peptidases:Metallopeptidases	Cytosol (Supported)	Artenimol; Tosedostat			0.0	0.0	0.0	0.0	0.0	0.0	0.0	0.0	0.0	0.0	0.0	0.0	0.0	0.0	0.0	0.0	1.0	0.0	0.0	0.0
SLC30A9	10463	symbol	H. sapiens	10463	H. sapiens	SLC30A9	solute carrier family 30 member 9	GO:0006829 zinc ion transport;GO:0006882 cellular zinc ion homeostasis;GO:0055069 zinc ion homeostasis		Transporters:Electrochemical Potential-driven transporters; Disease related genes; Potential drug targets					0.0	0.0	0.0	0.0	0.0	0.0	0.0	1.0	0.0	0.0	0.0	0.0	0.0	0.0	0.0	0.0	0.0	0.0	0.0	0.0
MED13	9969	symbol	H. sapiens	9969	H. sapiens	MED13	mediator complex subunit 13	GO:0060261 positive regulation of transcription initiation from RNA polymerase II promoter;GO:0055090 acylglycerol homeostasis;GO:0070328 triglyceride homeostasis		Predicted intracellular proteins; Human disease related genes:Other diseases:Mental and behavioural disorders; Cancer-related genes:Mutational cancer driver genes; Disease related genes	Nucleoplasm (Supported)				0.0	0.0	0.0	0.0	0.0	0.0	0.0	0.0	0.0	0.0	0.0	0.0	0.0	0.0	0.0	0.0	0.0	0.0	0.0	0.0
NCBP3	55421	symbol	H. sapiens	55421	H. sapiens	NCBP3	nuclear cap binding subunit 3	GO:0006408 snRNA export from nucleus;GO:0051030 snRNA transport;GO:0006370 7-methylguanosine mRNA capping		Predicted intracellular proteins	Nuclear speckles (Approved)				0.0	0.0	0.0	0.0	0.0	0.0	0.0	0.0	0.0	0.0	0.0	0.0	0.0	0.0	0.0	0.0	0.0	0.0	0.0	0.0
SLC25A20	788	symbol	H. sapiens	788	H. sapiens	SLC25A20	solute carrier family 25 member 20	GO:0006853 carnitine shuttle;GO:1902603 carnitine transmembrane transport;GO:1902616 acyl carnitine transmembrane transport		Human disease related genes:Congenital disorders of metabolism:Congenital disorders of lipid/glycolipid metabolism; Human disease related genes:Congenital disorders of metabolism:Congenital disorders of amino acid metabolism; Disease related genes; Potential drug targets; Transporters:Electrochemical Potential-driven transporters; Predicted intracellular proteins	Cytosol;Mitochondria (Approved)	Levocarnitine		(M5936)HALLMARK OXIDATIVE PHOSPHORYLATION	0.0	0.0	0.0	0.0	0.0	0.0	0.0	0.0	0.0	0.0	0.0	0.0	0.0	0.0	0.0	0.0	0.0	0.0	0.0	0.0
TTN-AS1	100506866	symbol	H. sapiens	100506866	H. sapiens	TTN-AS1	TTN antisense RNA 1								0.0	0.0	0.0	0.0	0.0	0.0	0.0	0.0	0.0	0.0	0.0	0.0	0.0	0.0	0.0	0.0	0.0	0.0	0.0	0.0
UVRAG	7405	symbol	H. sapiens	7405	H. sapiens	UVRAG	UV radiation resistance associated	GO:0051684 maintenance of Golgi location;GO:1901098 positive regulation of autophagosome maturation;GO:0097680 double-strand break repair via classical nonhomologous end joining		Predicted intracellular proteins; Disease related genes					1.0	1.0	0.0	1.0	0.0	0.0	0.0	1.0	0.0	0.0	0.0	0.0	0.0	0.0	0.0	1.0	0.0	0.0	0.0	0.0
MGME1	92667	symbol	H. sapiens	92667	H. sapiens	MGME1	mitochondrial genome maintenance exonuclease 1	GO:0043504 mitochondrial DNA repair;GO:0006264 mitochondrial DNA replication;GO:0032042 mitochondrial DNA metabolic process		Predicted intracellular proteins; Disease related genes; Human disease related genes:Congenital disorders of metabolism:Mitochondrial diseases	Mitochondria (Supported)				0.0	0.0	0.0	0.0	0.0	0.0	0.0	1.0	0.0	0.0	0.0	0.0	0.0	0.0	0.0	0.0	0.0	0.0	0.0	0.0
SAMD9L	219285	symbol	H. sapiens	219285	H. sapiens	SAMD9L	sterile alpha motif domain containing 9 like			Predicted intracellular proteins; Disease related genes	Cytosol (Approved)			(M5911)HALLMARK INTERFERON ALPHA RESPONSE; (M5913)HALLMARK INTERFERON GAMMA RESPONSE	0.0	0.0	0.0	0.0	0.0	0.0	0.0	0.0	0.0	0.0	0.0	0.0	0.0	0.0	0.0	0.0	0.0	0.0	0.0	0.0
NCAPD3	23310	symbol	H. sapiens	23310	H. sapiens	NCAPD3	non-SMC condensin II complex subunit D3	GO:0010032 meiotic chromosome condensation;GO:0007076 mitotic chromosome condensation;GO:0030261 chromosome condensation		Human disease related genes:Congenital malformations:Congenital malformations of the nervous system; Predicted intracellular proteins; Disease related genes	Nucleoplasm (Supported)				1.0	0.0	1.0	0.0	0.0	0.0	0.0	0.0	1.0	0.0	0.0	0.0	0.0	1.0	0.0	0.0	0.0	0.0	0.0	0.0
KCTD18	130535	symbol	H. sapiens	130535	H. sapiens	KCTD18	potassium channel tetramerization domain containing 18	GO:0051260 protein homooligomerization;GO:0051259 protein complex oligomerization;GO:0065003 protein-containing complex assembly		Predicted intracellular proteins	Mitochondria (Approved)				0.0	0.0	0.0	0.0	0.0	0.0	0.0	0.0	0.0	0.0	0.0	0.0	0.0	0.0	0.0	0.0	0.0	0.0	0.0	0.0
PKD2	5311	symbol	H. sapiens	5311	H. sapiens	PKD2	polycystin 2, transient receptor potential cation channel	GO:0072055 renal cortex development;GO:0072214 metanephric cortex development;GO:0072059 cortical collecting duct development		Voltage-gated ion channels:Transient Receptor Potential Channels; Human disease related genes:Congenital malformations:Congenital malformations of the urinary system; Disease related genes; Potential drug targets; Transporters:Transporter channels and pores	Endoplasmic reticulum (Supported); Additional: Cytosol			(M5893)HALLMARK MITOTIC SPINDLE	0.0	1.0	0.0	1.0	0.0	0.0	0.0	0.0	0.0	0.0	0.0	0.0	0.0	0.0	0.0	0.0	0.0	0.0	1.0	0.0
ENOX2	10495	symbol	H. sapiens	10495	H. sapiens	ENOX2	ecto-NOX disulfide-thiol exchanger 2	GO:0007624 ultradian rhythm;GO:0022900 electron transport chain;GO:0048511 rhythmic process		Predicted intracellular proteins	Cytosol (Approved); Additional: Plasma membrane	Idronoxil			0.0	0.0	0.0	0.0	0.0	0.0	0.0	0.0	0.0	0.0	0.0	0.0	0.0	0.0	0.0	0.0	0.0	0.0	0.0	0.0
CEP350	9857	symbol	H. sapiens	9857	H. sapiens	CEP350	centrosomal protein 350	GO:0071539 protein localization to centrosome;GO:1905508 protein localization to microtubule organizing center;GO:0034453 microtubule anchoring		Predicted intracellular proteins	Centrosome (Enhanced)				0.0	0.0	0.0	1.0	0.0	0.0	0.0	0.0	0.0	0.0	0.0	1.0	0.0	0.0	0.0	0.0	0.0	0.0	0.0	0.0
TAF1B	9014	symbol	H. sapiens	9014	H. sapiens	TAF1B	TATA-box binding protein associated factor, RNA polymerase I subunit B	GO:0042790 nucleolar large rRNA transcription by RNA polymerase I;GO:0001188 RNA polymerase I preinitiation complex assembly;GO:0006361 transcription initiation from RNA polymerase I promoter		Predicted intracellular proteins	Nucleoli (Supported); Additional: Nucleoplasm				0.0	0.0	1.0	0.0	0.0	0.0	0.0	0.0	0.0	0.0	0.0	0.0	0.0	1.0	0.0	0.0	0.0	0.0	0.0	0.0
KLHL2	11275	symbol	H. sapiens	11275	H. sapiens	KLHL2	kelch like family member 2	GO:0016567 protein ubiquitination;GO:0032446 protein modification by small protein conjugation;GO:0070647 protein modification by small protein conjugation or removal		Predicted intracellular proteins	Nucleoplasm (Uncertain); Additional: Vesicles				0.0	0.0	0.0	0.0	0.0	0.0	0.0	0.0	0.0	0.0	0.0	0.0	0.0	0.0	0.0	0.0	1.0	0.0	0.0	0.0
GATAD1	57798	symbol	H. sapiens	57798	H. sapiens	GATAD1	GATA zinc finger domain containing 1	GO:0006338 chromatin remodeling;GO:0006325 chromatin organization;GO:0051276 chromosome organization		Transcription factors:Zinc-coordinating DNA-binding domains; Predicted intracellular proteins; Human disease related genes:Cardiovascular diseases:Cardiac diseases; Disease related genes	Nucleoplasm (Enhanced)				0.0	0.0	1.0	0.0	0.0	0.0	0.0	0.0	0.0	0.0	0.0	0.0	0.0	0.0	0.0	0.0	0.0	0.0	0.0	0.0
NPTN	27020	symbol	H. sapiens	27020	H. sapiens	NPTN	neuroplastin	GO:0099557 trans-synaptic signaling by trans-synaptic complex, modulating synaptic transmission;GO:0048170 positive regulation of long-term neuronal synaptic plasticity;GO:0045743 positive regulation of fibroblast growth factor receptor signaling pathway		Transporters:Accessory Factors Involved in Transport; Predicted intracellular proteins	Plasma membrane (Approved)				0.0	0.0	0.0	0.0	0.0	0.0	0.0	0.0	0.0	0.0	0.0	0.0	0.0	0.0	0.0	0.0	0.0	0.0	0.0	0.0
CHCHD5	84269	symbol	H. sapiens	84269	H. sapiens	CHCHD5	coiled-coil-helix-coiled-coil-helix domain containing 5	GO:0008150 biological_process		Predicted intracellular proteins	Mitochondria (Approved)				0.0	0.0	0.0	0.0	0.0	0.0	0.0	0.0	0.0	0.0	0.0	0.0	0.0	0.0	0.0	0.0	0.0	0.0	0.0	0.0
TBL1XR1	79718	symbol	H. sapiens	79718	H. sapiens	TBL1XR1	TBL1X receptor 1	GO:0060613 fat pad development;GO:0050872 white fat cell differentiation;GO:0001835 blastocyst hatching		Human disease related genes:Other diseases:Mental and behavioural disorders; Cancer-related genes:Mutated cancer genes; Cancer-related genes:Mutational cancer driver genes; Human disease related genes:Congenital malformations:Other congenital malformations; Disease related genes; Predicted intracellular proteins	Nucleoplasm (Approved)		(M223)PID BETA CATENIN NUC PATHWAY		0.0	0.0	1.0	0.0	0.0	0.0	0.0	0.0	0.0	0.0	0.0	0.0	0.0	1.0	0.0	0.0	1.0	0.0	1.0	0.0
SLC16A6	9120	symbol	H. sapiens	9120	H. sapiens	SLC16A6	solute carrier family 16 member 6	GO:0015718 monocarboxylic acid transport;GO:0046942 carboxylic acid transport;GO:0015711 organic anion transport		Transporters:Electrochemical Potential-driven transporters	Vesicles (Approved)	Pyruvic acid		(M5890)HALLMARK TNFA SIGNALING VIA NFKB	0.0	0.0	0.0	0.0	0.0	0.0	0.0	0.0	0.0	0.0	0.0	0.0	0.0	0.0	0.0	0.0	0.0	0.0	0.0	0.0
OPA1	4976	symbol	H. sapiens	4976	H. sapiens	OPA1	OPA1 mitochondrial dynamin like GTPase	GO:0097749 membrane tubulation;GO:0000266 mitochondrial fission;GO:0008053 mitochondrial fusion		ENZYME proteins:Hydrolases; Human disease related genes:Nervous system diseases:Eye disease; Disease related genes; Potential drug targets; Enzymes; Transporters:Transporter channels and pores; Predicted intracellular proteins; Human disease related genes:Congenital disorders of metabolism:Mitochondrial diseases	Mitochondria;Nucleoplasm (Supported)			(M5936)HALLMARK OXIDATIVE PHOSPHORYLATION	0.0	0.0	0.0	1.0	0.0	1.0	1.0	0.0	1.0	0.0	0.0	0.0	0.0	0.0	0.0	0.0	0.0	0.0	0.0	0.0
LDAH	60526	symbol	H. sapiens	60526	H. sapiens	LDAH	lipid droplet associated hydrolase	GO:0019915 lipid storage;GO:0051235 maintenance of location;GO:0016042 lipid catabolic process		Predicted intracellular proteins					0.0	0.0	0.0	0.0	0.0	0.0	0.0	0.0	0.0	0.0	0.0	0.0	0.0	0.0	0.0	0.0	0.0	0.0	0.0	0.0
RBPJ	3516	symbol	H. sapiens	3516	H. sapiens	RBPJ	recombination signal binding protein for immunoglobulin kappa J region	GO:1901189 positive regulation of ephrin receptor signaling pathway;GO:1901297 positive regulation of canonical Wnt signaling pathway involved in cardiac muscle cell fate commitment;GO:1905068 positive regulation of canonical Wnt signaling pathway involved in heart development		Human disease related genes:Congenital malformations:Other congenital malformations; Transcription factors:Immunoglobulin fold; Predicted intracellular proteins; Disease related genes	Nucleoplasm (Supported)		(M70)PID PS1 PATHWAY; (M288)PID HES HEY PATHWAY; (M17)PID NOTCH PATHWAY	(M5895)HALLMARK WNT BETA CATENIN SIGNALING; (M5891)HALLMARK HYPOXIA	0.0	0.0	0.0	0.0	0.0	0.0	0.0	0.0	0.0	0.0	0.0	0.0	1.0	1.0	0.0	0.0	0.0	0.0	0.0	0.0
KMT2A	4297	symbol	H. sapiens	4297	H. sapiens	KMT2A	lysine methyltransferase 2A	GO:1905642 negative regulation of DNA methylation;GO:0071440 regulation of histone H3-K14 acetylation;GO:0044648 histone H3-K4 dimethylation		Cancer-related genes:Mutated cancer genes; Human disease related genes:Cancers:Cancers of haematopoietic and lymphoid tissues; Cancer-related genes:Mutational cancer driver genes; Transcription factors:Zinc-coordinating DNA-binding domains; Human disease related genes:Congenital malformations:Other congenital malformations; Disease related genes; Potential drug targets; Enzymes; Predicted intrace…	Nucleoplasm (Supported); Additional: Cytosol				0.0	0.0	1.0	0.0	0.0	0.0	0.0	0.0	0.0	0.0	0.0	0.0	1.0	1.0	1.0	0.0	0.0	0.0	0.0	1.0
RUNX2	860	symbol	H. sapiens	860	H. sapiens	RUNX2	RUNX family transcription factor 2	GO:0002051 osteoblast fate commitment;GO:0042487 regulation of odontogenesis of dentin-containing tooth;GO:0042481 regulation of odontogenesis		Human disease related genes:Congenital malformations:Congenital malformations of the musculoskeletal system; Transcription factors:Immunoglobulin fold; Predicted intracellular proteins; Disease related genes	Nucleoplasm (Enhanced)		(M288)PID HES HEY PATHWAY; (M276)PID FGF PATHWAY; (M279)PID RB 1PATHWAY		0.0	0.0	0.0	0.0	0.0	0.0	0.0	0.0	0.0	0.0	0.0	0.0	1.0	1.0	0.0	0.0	0.0	0.0	0.0	0.0
TUT7	79670	symbol	H. sapiens	79670	H. sapiens	TUT7	terminal uridylyl transferase 7	GO:0010525 regulation of transposition, RNA-mediated;GO:0010526 negative regulation of transposition, RNA-mediated;GO:1990074 polyuridylation-dependent mRNA catabolic process		Enzymes; Predicted intracellular proteins; ENZYME proteins:Transferases	Cytosol (Supported); Additional: Nucleoplasm				0.0	0.0	0.0	0.0	0.0	0.0	0.0	0.0	0.0	0.0	0.0	0.0	0.0	0.0	0.0	1.0	1.0	0.0	0.0	0.0
DNAJC15	29103	symbol	H. sapiens	29103	H. sapiens	DNAJC15	DnaJ heat shock protein family (Hsp40) member C15	GO:1902957 negative regulation of mitochondrial electron transport, NADH to ubiquinone;GO:1905447 negative regulation of mitochondrial ATP synthesis coupled electron transport;GO:1902956 regulation of mitochondrial electron transport, NADH to ubiquinone		Disease related genes				(M5905)HALLMARK ADIPOGENESIS	0.0	0.0	0.0	0.0	0.0	1.0	0.0	0.0	0.0	0.0	0.0	1.0	0.0	0.0	0.0	0.0	0.0	0.0	0.0	0.0
TMEM140	55281	symbol	H. sapiens	55281	H. sapiens	TMEM140	transmembrane protein 140							(M5911)HALLMARK INTERFERON ALPHA RESPONSE	0.0	0.0	0.0	0.0	0.0	0.0	0.0	0.0	0.0	0.0	0.0	0.0	0.0	0.0	0.0	0.0	0.0	0.0	0.0	0.0
TMEM161B	153396	symbol	H. sapiens	153396	H. sapiens	TMEM161B	transmembrane protein 161B	GO:0098901 regulation of cardiac muscle cell action potential;GO:0098900 regulation of action potential;GO:0002027 regulation of heart rate							0.0	0.0	0.0	0.0	0.0	0.0	0.0	0.0	0.0	0.0	0.0	0.0	0.0	0.0	0.0	0.0	0.0	0.0	0.0	0.0
GTPBP8	29083	symbol	H. sapiens	29083	H. sapiens	GTPBP8	GTP binding protein 8 (putative)			Predicted intracellular proteins	Mitochondria (Enhanced)				0.0	0.0	0.0	0.0	0.0	0.0	0.0	0.0	0.0	0.0	0.0	0.0	0.0	0.0	0.0	0.0	0.0	0.0	0.0	0.0
PTPRA	5786	symbol	H. sapiens	5786	H. sapiens	PTPRA	protein tyrosine phosphatase receptor type A	GO:0008286 insulin receptor signaling pathway;GO:0051893 regulation of focal adhesion assembly;GO:0090109 regulation of cell-substrate junction assembly		Enzymes; ENZYME proteins:Hydrolases; Predicted intracellular proteins	Vesicles (Approved); Additional: Nucleoplasm		(M277)PID INTEGRIN A4B1 PATHWAY; (M16)PID INSULIN PATHWAY		0.0	0.0	0.0	0.0	0.0	0.0	0.0	0.0	0.0	0.0	0.0	0.0	0.0	0.0	0.0	0.0	0.0	0.0	0.0	0.0
ZMYM5	9205	symbol	H. sapiens	9205	H. sapiens	ZMYM5	zinc finger MYM-type containing 5	GO:0000122 negative regulation of transcription by RNA polymerase II;GO:0045892 negative regulation of transcription, DNA-templated;GO:1903507 negative regulation of nucleic acid-templated transcription		Predicted intracellular proteins	Nucleoplasm (Approved); Additional: Golgi apparatus				0.0	0.0	0.0	0.0	0.0	0.0	0.0	0.0	0.0	0.0	0.0	0.0	0.0	0.0	0.0	0.0	0.0	0.0	0.0	0.0
RNPC3	55599	symbol	H. sapiens	55599	H. sapiens	RNPC3	RNA binding region (RNP1, RRM) containing 3	GO:0000377 RNA splicing, via transesterification reactions with bulged adenosine as nucleophile;GO:0000398 mRNA splicing, via spliceosome;GO:0000375 RNA splicing, via transesterification reactions		Predicted intracellular proteins; Disease related genes	Nucleoplasm (Supported)				0.0	0.0	0.0	0.0	0.0	0.0	0.0	0.0	0.0	0.0	0.0	0.0	0.0	0.0	0.0	0.0	0.0	0.0	0.0	0.0
NUP98	4928	symbol	H. sapiens	4928	H. sapiens	NUP98	nucleoporin 98 and 96 precursor	GO:0051292 nuclear pore complex assembly;GO:0006999 nuclear pore organization;GO:0046931 pore complex assembly		Cancer-related genes:Mutational cancer driver genes; Disease related genes; Potential drug targets; Transporters:Transporter channels and pores; Predicted intracellular proteins				(M5901)HALLMARK G2M CHECKPOINT	1.0	0.0	0.0	0.0	1.0	0.0	0.0	0.0	0.0	1.0	0.0	1.0	0.0	1.0	0.0	0.0	0.0	0.0	0.0	0.0
ZNRF1	84937	symbol	H. sapiens	84937	H. sapiens	ZNRF1	zinc and ring finger 1	GO:0070936 protein K48-linked ubiquitination;GO:0000209 protein polyubiquitination;GO:0043161 proteasome-mediated ubiquitin-dependent protein catabolic process		Enzymes; Predicted intracellular proteins; ENZYME proteins:Transferases					0.0	0.0	0.0	0.0	0.0	0.0	0.0	0.0	0.0	0.0	0.0	0.0	0.0	0.0	0.0	0.0	1.0	0.0	0.0	0.0
MAN1A2	10905	symbol	H. sapiens	10905	H. sapiens	MAN1A2	mannosidase alpha class 1A member 2	GO:1904381 Golgi apparatus mannose trimming;GO:0036507 protein demannosylation;GO:0036508 protein alpha-1,2-demannosylation		Enzymes; ENZYME proteins:Hydrolases; Predicted intracellular proteins	Golgi apparatus (Enhanced)				0.0	0.0	0.0	0.0	0.0	0.0	0.0	0.0	0.0	0.0	0.0	0.0	0.0	0.0	0.0	0.0	0.0	0.0	0.0	0.0
ATRX	546	symbol	H. sapiens	546	H. sapiens	ATRX	ATRX chromatin remodeler	GO:0035120 post-embryonic appendage morphogenesis;GO:0035127 post-embryonic limb morphogenesis;GO:0035128 post-embryonic forelimb morphogenesis		Human disease related genes:Cancers:Cancers of the digestive system; ENZYME proteins:Hydrolases; Human disease related genes:Cardiovascular diseases:Hematologic diseases; Cancer-related genes:Mutational cancer driver genes; Transcription factors:Zinc-coordinating DNA-binding domains; Human disease related genes:Congenital malformations:Other congenital malformations; Disease related genes; Potent…	Nuclear bodies (Supported)			(M5942)HALLMARK UV RESPONSE DN; (M5901)HALLMARK G2M CHECKPOINT	1.0	1.0	1.0	1.0	0.0	1.0	0.0	1.0	1.0	0.0	1.0	1.0	0.0	1.0	1.0	0.0	0.0	0.0	0.0	1.0
STAT1	6772	symbol	H. sapiens	6772	H. sapiens	STAT1	signal transducer and activator of transcription 1	GO:0046725 negative regulation by virus of viral protein levels in host cell;GO:0072308 negative regulation of metanephric nephron tubule epithelial cell differentiation;GO:0003340 negative regulation of mesenchymal to epithelial transition involved in metanephros morphogenesis		Human disease related genes:Immune system diseases:Primary immunodeficiency; Transcription factors:Immunoglobulin fold; Human disease related genes:Immune system diseases:Other immune system diseases; Disease related genes; Predicted intracellular proteins	Nucleoplasm (Enhanced); Additional: Cytosol		(M36)PID IL27 PATHWAY; (M233)PID EPO PATHWAY; (M127)PID ERBB1 RECEPTOR PROXIMAL PATHWAY	(M5897)HALLMARK IL6 JAK STAT3 SIGNALING; (M5913)HALLMARK INTERFERON GAMMA RESPONSE; (M5950)HALLMARK ALLOGRAFT REJECTION	0.0	0.0	0.0	0.0	0.0	0.0	0.0	0.0	0.0	0.0	0.0	0.0	0.0	1.0	0.0	0.0	0.0	1.0	0.0	0.0
KMT5A	387893	symbol	H. sapiens	387893	H. sapiens	KMT5A	lysine methyltransferase 5A	GO:0034770 histone H4-K20 methylation;GO:0018026 peptidyl-lysine monomethylation;GO:0007076 mitotic chromosome condensation		Enzymes; Predicted intracellular proteins; ENZYME proteins:Transferases	Nucleoplasm (Supported); Additional: Cytosol		(M261)PID P53 REGULATION PATHWAY	(M5935)HALLMARK FATTY ACID METABOLISM; (M5901)HALLMARK G2M CHECKPOINT	1.0	0.0	1.0	0.0	0.0	0.0	1.0	0.0	1.0	0.0	1.0	0.0	0.0	1.0	0.0	0.0	0.0	0.0	0.0	0.0
TRANK1	9881	symbol	H. sapiens	9881	H. sapiens	TRANK1	tetratricopeptide repeat and ankyrin repeat containing 1			Predicted intracellular proteins	Nucleoplasm (Approved)				0.0	0.0	0.0	0.0	0.0	0.0	0.0	0.0	0.0	0.0	0.0	0.0	0.0	0.0	0.0	0.0	0.0	0.0	0.0	0.0
CBLB	868	symbol	H. sapiens	868	H. sapiens	CBLB	Cbl proto-oncogene B	GO:2000583 regulation of platelet-derived growth factor receptor-alpha signaling pathway;GO:0002669 positive regulation of T cell anergy;GO:0002913 positive regulation of lymphocyte anergy		Enzymes; Predicted intracellular proteins; ENZYME proteins:Transferases; Cancer-related genes	Cytosol (Supported); Additional: Nucleoplasm		(M45)PID CD40 PATHWAY; (M214)PID ERBB1 INTERNALIZATION PATHWAY; (M60)PID NFAT TFPATHWAY	(M5921)HALLMARK COMPLEMENT	0.0	0.0	0.0	0.0	0.0	0.0	0.0	0.0	0.0	0.0	0.0	1.0	1.0	0.0	0.0	1.0	1.0	0.0	0.0	0.0
RUNX1	861	symbol	H. sapiens	861	H. sapiens	RUNX1	RUNX family transcription factor 1	GO:0061026 cardiac muscle tissue regeneration;GO:0043378 positive regulation of CD8-positive, alpha-beta T cell differentiation;GO:0043376 regulation of CD8-positive, alpha-beta T cell differentiation		Transcription factors:Immunoglobulin fold; Cancer-related genes:Mutated cancer genes; Human disease related genes:Cardiovascular diseases:Hematologic diseases; Human disease related genes:Cancers:Cancers of haematopoietic and lymphoid tissues; Cancer-related genes:Mutational cancer driver genes; Disease related genes; Predicted intracellular proteins	Nucleoplasm (Enhanced); Additional: Vesicles		(M236)PID DELTA NP63 PATHWAY; (M2)PID SMAD2 3NUCLEAR PATHWAY	(M5942)HALLMARK UV RESPONSE DN	0.0	0.0	0.0	0.0	0.0	0.0	0.0	0.0	0.0	0.0	0.0	0.0	1.0	1.0	0.0	0.0	0.0	0.0	0.0	0.0
LYRM2	57226	symbol	H. sapiens	57226	H. sapiens	LYRM2	LYR motif containing 2			Predicted intracellular proteins	Cytosol (Approved)				0.0	0.0	0.0	0.0	0.0	0.0	0.0	0.0	0.0	0.0	0.0	0.0	0.0	0.0	0.0	0.0	0.0	0.0	0.0	0.0
UBR2	23304	symbol	H. sapiens	23304	H. sapiens	UBR2	ubiquitin protein ligase E3 component n-recognin 2	GO:0071596 ubiquitin-dependent protein catabolic process via the N-end rule pathway;GO:0071233 cellular response to leucine;GO:0043201 response to leucine		Enzymes; Predicted intracellular proteins; ENZYME proteins:Transferases	Nucleoplasm (Approved); Additional: Plasma membrane				0.0	0.0	1.0	0.0	0.0	0.0	0.0	1.0	1.0	0.0	0.0	0.0	0.0	0.0	0.0	0.0	1.0	0.0	0.0	0.0
COA6	388753	symbol	H. sapiens	388753	H. sapiens	COA6	cytochrome c oxidase assembly factor 6	GO:0042774 plasma membrane ATP synthesis coupled electron transport;GO:0008535 respiratory chain complex IV assembly;GO:0017004 cytochrome complex assembly		Predicted intracellular proteins; Disease related genes; Human disease related genes:Congenital disorders of metabolism:Mitochondrial diseases	Mitochondria (Supported); Additional: Nucleoplasm				0.0	0.0	0.0	0.0	0.0	0.0	0.0	0.0	0.0	0.0	0.0	0.0	0.0	0.0	0.0	0.0	0.0	0.0	0.0	0.0
TCHP	84260	symbol	H. sapiens	84260	H. sapiens	TCHP	trichoplein keratin filament binding	GO:1902018 negative regulation of cilium assembly;GO:0120033 negative regulation of plasma membrane bounded cell projection assembly;GO:1902116 negative regulation of organelle assembly		Predicted intracellular proteins	Centrosome;Cytosol;Plasma membrane (Approved)				0.0	0.0	0.0	0.0	0.0	1.0	0.0	0.0	0.0	0.0	0.0	0.0	0.0	0.0	0.0	0.0	0.0	0.0	0.0	0.0
CNTRL	11064	symbol	H. sapiens	11064	H. sapiens	CNTRL	centriolin	GO:0060976 coronary vasculature development;GO:0035904 aorta development;GO:0003281 ventricular septum development		Predicted intracellular proteins; Cancer-related genes; Disease related genes	Centrosome;Cytosol (Approved); Additional: Centriolar satellite			(M5893)HALLMARK MITOTIC SPINDLE	1.0	0.0	0.0	0.0	0.0	0.0	0.0	0.0	0.0	0.0	0.0	0.0	0.0	0.0	0.0	0.0	0.0	0.0	1.0	0.0
UBE2H	7328	symbol	H. sapiens	7328	H. sapiens	UBE2H	ubiquitin conjugating enzyme E2 H	GO:0070979 protein K11-linked ubiquitination;GO:0070936 protein K48-linked ubiquitination;GO:0000209 protein polyubiquitination		Enzymes; Predicted intracellular proteins; ENZYME proteins:Transferases	Mitochondria (Approved)				0.0	0.0	0.0	0.0	0.0	0.0	0.0	0.0	0.0	0.0	0.0	0.0	0.0	0.0	0.0	0.0	1.0	0.0	0.0	0.0
JAML	120425	symbol	H. sapiens	120425	H. sapiens	JAML	junction adhesion molecule like	GO:0035696 monocyte extravasation;GO:0072672 neutrophil extravasation;GO:0060054 positive regulation of epithelial cell proliferation involved in wound healing		Predicted intracellular proteins	Plasma membrane (Supported); Additional: Nucleoplasm		(M277)PID INTEGRIN A4B1 PATHWAY		0.0	0.0	0.0	0.0	0.0	0.0	0.0	0.0	0.0	0.0	0.0	0.0	1.0	0.0	0.0	0.0	1.0	0.0	0.0	0.0
TMCO4	255104	symbol	H. sapiens	255104	H. sapiens	TMCO4	transmembrane and coiled-coil domains 4				Endoplasmic reticulum (Approved)				0.0	0.0	0.0	0.0	0.0	0.0	0.0	0.0	0.0	0.0	0.0	0.0	0.0	0.0	0.0	0.0	0.0	0.0	0.0	0.0
HIST1H2AC	8334	gene_synonym	H. sapiens	8334	H. sapiens	H2AC6	H2A clustered histone 6	GO:0008285 negative regulation of cell population proliferation;GO:0042127 regulation of cell population proliferation;GO:0048523 negative regulation of cellular process		Predicted intracellular proteins; Cancer-related genes:Candidate cancer biomarkers	Nucleoplasm (Approved)				1.0	0.0	0.0	0.0	1.0	0.0	0.0	0.0	0.0	0.0	1.0	0.0	0.0	1.0	0.0	0.0	0.0	0.0	0.0	0.0
PYCARD	29108	symbol	H. sapiens	29108	H. sapiens	PYCARD	PYD and CARD domain containing	GO:0002582 positive regulation of antigen processing and presentation of peptide or polysaccharide antigen via MHC class II;GO:0002585 positive regulation of antigen processing and presentation of peptide antigen;GO:0002588 positive regulation of antigen processing and presentation of peptide antigen via MHC class II		Predicted intracellular proteins	Nucleoplasm (Supported); Additional: Cytosol;Nucleoli		(M145)PID P53 DOWNSTREAM PATHWAY		0.0	0.0	0.0	0.0	0.0	0.0	1.0	1.0	0.0	0.0	0.0	0.0	1.0	0.0	0.0	1.0	0.0	0.0	0.0	0.0
HIST1H2BN	8341	gene_synonym	H. sapiens	8341	H. sapiens	H2BC15	H2B clustered histone 15	GO:0006334 nucleosome assembly;GO:0031497 chromatin assembly;GO:0034728 nucleosome organization		Predicted intracellular proteins	Nucleoplasm (Approved); Additional: Cytosol				1.0	0.0	1.0	0.0	1.0	0.0	0.0	0.0	0.0	0.0	1.0	0.0	0.0	1.0	0.0	0.0	0.0	0.0	0.0	0.0
GAS2L1	10634	symbol	H. sapiens	10634	H. sapiens	GAS2L1	growth arrest specific 2 like 1	GO:1904825 protein localization to microtubule plus-end;GO:1905725 protein localization to microtubule end;GO:0035372 protein localization to microtubule		Predicted intracellular proteins	Plasma membrane (Approved); Additional: Cell Junctions				0.0	0.0	0.0	1.0	0.0	0.0	0.0	0.0	0.0	0.0	0.0	1.0	0.0	0.0	0.0	0.0	0.0	0.0	0.0	0.0
SPOPL	339745	symbol	H. sapiens	339745	H. sapiens	SPOPL	speckle type BTB/POZ protein like	GO:0031397 negative regulation of protein ubiquitination;GO:1903321 negative regulation of protein modification by small protein conjugation or removal;GO:0031396 regulation of protein ubiquitination		Predicted intracellular proteins	Vesicles (Approved)				0.0	0.0	0.0	0.0	0.0	0.0	0.0	0.0	0.0	0.0	0.0	0.0	0.0	0.0	0.0	0.0	1.0	0.0	0.0	0.0
RNASEH2B	79621	symbol	H. sapiens	79621	H. sapiens	RNASEH2B	ribonuclease H2 subunit B	GO:2000001 regulation of DNA damage checkpoint;GO:1901976 regulation of cell cycle checkpoint;GO:0048146 positive regulation of fibroblast proliferation		Predicted intracellular proteins; Disease related genes; Human disease related genes:Immune system diseases:Other immune system diseases	Nucleoplasm (Enhanced)				0.0	1.0	0.0	0.0	0.0	0.0	1.0	0.0	0.0	0.0	1.0	0.0	0.0	0.0	0.0	0.0	0.0	0.0	0.0	0.0
DDX17	10521	symbol	H. sapiens	10521	H. sapiens	DDX17	DEAD-box helicase 17	GO:0010586 miRNA metabolic process;GO:0030520 intracellular estrogen receptor signaling pathway;GO:0030521 androgen receptor signaling pathway		Enzymes; ENZYME proteins:Hydrolases; Predicted intracellular proteins	Nuclear speckles (Supported)		(M200)PID ERA GENOMIC PATHWAY		0.0	0.0	0.0	0.0	0.0	0.0	0.0	0.0	0.0	1.0	0.0	0.0	0.0	0.0	0.0	0.0	0.0	0.0	0.0	0.0
CTBS	1486	symbol	H. sapiens	1486	H. sapiens	CTBS	chitobiase	GO:0006030 chitin metabolic process;GO:0006032 chitin catabolic process;GO:1901072 glucosamine-containing compound catabolic process		Predicted intracellular proteins	Cytosol (Uncertain)				0.0	0.0	0.0	0.0	0.0	0.0	0.0	0.0	0.0	0.0	0.0	0.0	0.0	0.0	0.0	0.0	0.0	0.0	0.0	0.0
PSD4	23550	symbol	H. sapiens	23550	H. sapiens	PSD4	pleckstrin and Sec7 domain containing 4	GO:0032012 regulation of ARF protein signal transduction;GO:0046578 regulation of Ras protein signal transduction;GO:0051056 regulation of small GTPase mediated signal transduction		Predicted intracellular proteins					0.0	0.0	0.0	0.0	0.0	0.0	0.0	0.0	0.0	0.0	0.0	0.0	0.0	0.0	0.0	0.0	0.0	0.0	0.0	0.0
CDV3	55573	symbol	H. sapiens	55573	H. sapiens	CDV3	CDV3 homolog	GO:0008150 biological_process		Predicted intracellular proteins	Cytosol (Approved); Additional: Nucleoli;Plasma membrane				0.0	0.0	0.0	0.0	0.0	0.0	0.0	0.0	0.0	0.0	0.0	0.0	0.0	0.0	0.0	0.0	0.0	0.0	0.0	0.0
EXOC1	55763	symbol	H. sapiens	55763	H. sapiens	EXOC1	exocyst complex component 1	GO:0006893 Golgi to plasma membrane transport;GO:0048015 phosphatidylinositol-mediated signaling;GO:0048017 inositol lipid-mediated signaling		Transporters:Transporter channels and pores; Predicted intracellular proteins	Plasma membrane (Approved); Additional: Cytosol;Microtubules		(M16)PID INSULIN PATHWAY; (M67)PID ARF6 TRAFFICKING PATHWAY		0.0	0.0	0.0	0.0	0.0	0.0	0.0	0.0	0.0	0.0	0.0	0.0	0.0	0.0	0.0	1.0	0.0	0.0	1.0	0.0
P2RX4	5025	symbol	H. sapiens	5025	H. sapiens	P2RX4	purinergic receptor P2X 4	GO:1904124 microglial cell migration;GO:0050975 sensory perception of touch;GO:1904141 positive regulation of microglial cell migration		Transporters:Transporter channels and pores; FDA approved drug targets:Small molecule drugs		Eslicarbazepine acetate; Eslicarbazepine		(M5947)HALLMARK IL2 STAT5 SIGNALING; (M5932)HALLMARK INFLAMMATORY RESPONSE	0.0	0.0	0.0	0.0	0.0	0.0	0.0	0.0	0.0	0.0	0.0	0.0	1.0	0.0	0.0	0.0	0.0	0.0	0.0	0.0
CENPH	64946	symbol	H. sapiens	64946	H. sapiens	CENPH	centromere protein H	GO:0051382 kinetochore assembly;GO:0051383 kinetochore organization;GO:0034508 centromere complex assembly		Predicted intracellular proteins	Nucleoli rim;Nucleoplasm (Supported); Additional: Mitotic chromosome				1.0	0.0	1.0	1.0	1.0	0.0	0.0	0.0	0.0	0.0	0.0	0.0	0.0	1.0	0.0	0.0	0.0	0.0	0.0	0.0
RNF20	56254	symbol	H. sapiens	56254	H. sapiens	RNF20	ring finger protein 20	GO:0071894 histone H2B conserved C-terminal lysine ubiquitination;GO:2001168 positive regulation of histone H2B ubiquitination;GO:0033184 positive regulation of histone ubiquitination		Enzymes; Predicted intracellular proteins; ENZYME proteins:Transferases	Nucleoplasm (Enhanced)				0.0	0.0	1.0	0.0	1.0	0.0	0.0	0.0	0.0	0.0	0.0	0.0	0.0	0.0	1.0	0.0	1.0	0.0	0.0	0.0
CBL	867	symbol	H. sapiens	867	H. sapiens	CBL	Cbl proto-oncogene	GO:0035635 entry of bacterium into host cell;GO:0032487 regulation of Rap protein signal transduction;GO:2000583 regulation of platelet-derived growth factor receptor-alpha signaling pathway		Cancer-related genes:Candidate cancer biomarkers; Human disease related genes:Cancers:Cancers of haematopoietic and lymphoid tissues; Human disease related genes:Congenital malformations:Other congenital malformations; Disease related genes; Potential drug targets; Enzymes; Predicted intracellular proteins; ENZYME proteins:Transferases	Cytosol (Approved)		(M273)PID EPHA2 FWD PATHWAY; (M226)PID VEGFR1 PATHWAY; (M69)PID REELIN PATHWAY	(M5897)HALLMARK IL6 JAK STAT3 SIGNALING; (M5953)HALLMARK KRAS SIGNALING UP	0.0	0.0	0.0	0.0	0.0	0.0	0.0	1.0	0.0	0.0	0.0	0.0	1.0	0.0	0.0	0.0	1.0	1.0	0.0	0.0
ACSL4	2182	symbol	H. sapiens	2182	H. sapiens	ACSL4	acyl-CoA synthetase long chain family member 4	GO:0060136 embryonic process involved in female pregnancy;GO:0035338 long-chain fatty-acyl-CoA biosynthetic process;GO:0046949 fatty-acyl-CoA biosynthetic process		ENZYME proteins:Ligase; Human disease related genes:Other diseases:Mental and behavioural disorders; Disease related genes; Potential drug targets; Enzymes; Predicted intracellular proteins	Golgi apparatus (Approved); Additional: Mitochondria	Icosapent; Troglitazone; Rosiglitazone		(M5949)HALLMARK PEROXISOME; (M5935)HALLMARK FATTY ACID METABOLISM	0.0	0.0	0.0	0.0	0.0	0.0	0.0	0.0	0.0	0.0	0.0	0.0	0.0	0.0	0.0	0.0	0.0	0.0	0.0	0.0
RIOK3	8780	symbol	H. sapiens	8780	H. sapiens	RIOK3	RIO kinase 3	GO:1990784 response to dsDNA;GO:1990786 cellular response to dsDNA;GO:0039534 negative regulation of MDA-5 signaling pathway	Atypical: RIO-type Ser/Thr kinase family	Enzymes; Predicted intracellular proteins; Kinases:Atypical kinases; ENZYME proteins:Transferases	Cytosol;Plasma membrane (Approved); Additional: Centriolar satellite;Golgi apparatus	Fostamatinib		(M5905)HALLMARK ADIPOGENESIS; (M5945)HALLMARK HEME METABOLISM	1.0	0.0	0.0	0.0	0.0	1.0	0.0	0.0	0.0	0.0	0.0	0.0	0.0	0.0	0.0	0.0	0.0	0.0	0.0	0.0
PLEKHA3	65977	symbol	H. sapiens	65977	H. sapiens	PLEKHA3	pleckstrin homology domain containing A3	GO:1902389 ceramide 1-phosphate transport;GO:0035627 ceramide transport;GO:0120009 intermembrane lipid transfer		Predicted intracellular proteins	Golgi apparatus (Enhanced)				0.0	0.0	0.0	0.0	0.0	0.0	0.0	0.0	0.0	0.0	0.0	0.0	0.0	0.0	0.0	0.0	0.0	0.0	0.0	0.0
ZNF106	64397	symbol	H. sapiens	64397	H. sapiens	ZNF106	zinc finger protein 106	GO:0008286 insulin receptor signaling pathway;GO:0032869 cellular response to insulin stimulus;GO:0032868 response to insulin		Predicted intracellular proteins	Nucleoli (Approved); Additional: Cytosol;Nucleoplasm				0.0	0.0	0.0	0.0	0.0	0.0	0.0	0.0	0.0	0.0	0.0	0.0	0.0	0.0	0.0	0.0	0.0	0.0	0.0	0.0
ASCC3	10973	symbol	H. sapiens	10973	H. sapiens	ASCC3	activating signal cointegrator 1 complex subunit 3	GO:1990116 ribosome-associated ubiquitin-dependent protein catabolic process;GO:0006307 DNA dealkylation involved in DNA repair;GO:0072344 rescue of stalled ribosome		Enzymes; ENZYME proteins:Hydrolases; Predicted intracellular proteins	Cytosol (Supported); Additional: Golgi apparatus				0.0	0.0	1.0	0.0	0.0	0.0	0.0	1.0	0.0	0.0	1.0	0.0	0.0	0.0	0.0	0.0	1.0	0.0	0.0	0.0
STAG2	10735	symbol	H. sapiens	10735	H. sapiens	STAG2	stromal antigen 2	GO:0090307 mitotic spindle assembly;GO:0007062 sister chromatid cohesion;GO:0007052 mitotic spindle organization		Human disease related genes:Congenital malformations:Congenital malformations of the nervous system; Cancer-related genes:Mutated cancer genes; Cancer-related genes:Mutational cancer driver genes; Disease related genes; Predicted intracellular proteins	Nucleoli;Nucleoli fibrillar center;Nucleoplasm (Supported)		(M129)PID PLK1 PATHWAY		1.0	0.0	0.0	1.0	0.0	0.0	0.0	0.0	1.0	1.0	0.0	0.0	0.0	1.0	0.0	0.0	0.0	0.0	0.0	0.0
CLIP1	6249	symbol	H. sapiens	6249	H. sapiens	CLIP1	CAP-Gly domain containing linker protein 1	GO:0031116 positive regulation of microtubule polymerization;GO:0031112 positive regulation of microtubule polymerization or depolymerization;GO:0031113 regulation of microtubule polymerization		Predicted intracellular proteins; Cancer-related genes:Mutational cancer driver genes; Cancer-related genes:Candidate cancer biomarkers	Cytosol;Microtubule ends (Supported)		(M163)PID LIS1 PATHWAY; (M121)PID MTOR 4PATHWAY	(M5893)HALLMARK MITOTIC SPINDLE	1.0	0.0	0.0	1.0	1.0	0.0	0.0	0.0	0.0	0.0	0.0	0.0	0.0	0.0	0.0	0.0	0.0	0.0	0.0	0.0
HLTF	6596	symbol	H. sapiens	6596	H. sapiens	HLTF	helicase like transcription factor	GO:0006325 chromatin organization;GO:0016567 protein ubiquitination;GO:0032446 protein modification by small protein conjugation		Enzymes; Predicted intracellular proteins; ENZYME proteins:Transferases	Nucleoplasm (Enhanced)				0.0	0.0	1.0	0.0	0.0	0.0	0.0	0.0	0.0	0.0	0.0	0.0	0.0	0.0	0.0	0.0	1.0	0.0	0.0	0.0
EXOSC9	5393	symbol	H. sapiens	5393	H. sapiens	EXOSC9	exosome component 9	GO:0034473 U1 snRNA 3'-end processing;GO:0034476 U5 snRNA 3'-end processing;GO:0071042 nuclear polyadenylation-dependent mRNA catabolic process		Predicted intracellular proteins; Disease related genes	Nucleoli (Enhanced); Additional: Nucleoplasm			(M5922)HALLMARK UNFOLDED PROTEIN RESPONSE	0.0	0.0	0.0	0.0	0.0	0.0	0.0	0.0	0.0	0.0	0.0	0.0	0.0	1.0	0.0	1.0	1.0	0.0	0.0	0.0
NUP37	79023	symbol	H. sapiens	79023	H. sapiens	NUP37	nucleoporin 37	GO:0051028 mRNA transport;GO:0050657 nucleic acid transport;GO:0050658 RNA transport		Human disease related genes:Congenital malformations:Congenital malformations of the nervous system; Disease related genes; Potential drug targets; Transporters:Transporter channels and pores; Predicted intracellular proteins	Nucleoplasm (Approved)				1.0	0.0	0.0	0.0	1.0	0.0	0.0	0.0	0.0	1.0	0.0	0.0	0.0	1.0	0.0	0.0	0.0	0.0	0.0	0.0
SMARCA5	8467	symbol	H. sapiens	8467	H. sapiens	SMARCA5	SWI/SNF related, matrix associated, actin dependent regulator of chromatin, subfamily a, member 5	GO:1903379 regulation of mitotic chromosome condensation;GO:1905213 negative regulation of mitotic chromosome condensation;GO:1902340 negative regulation of chromosome condensation		Transcription factors:Helix-turn-helix domains; Predicted intracellular proteins	Nucleoli fibrillar center;Nucleoplasm (Supported)	Beta-D-Glucose; 4-Deoxy-Alpha-D-Glucose			1.0	1.0	1.0	0.0	0.0	1.0	0.0	0.0	0.0	0.0	1.0	0.0	0.0	1.0	0.0	0.0	0.0	0.0	0.0	0.0
NCAPH	23397	symbol	H. sapiens	23397	H. sapiens	NCAPH	non-SMC condensin I complex subunit H	GO:0051309 female meiosis chromosome separation;GO:1905821 positive regulation of chromosome condensation;GO:0016321 female meiosis chromosome segregation		Human disease related genes:Congenital malformations:Congenital malformations of the nervous system; Predicted intracellular proteins; Disease related genes	Cytosol (Supported); Additional: Nucleoplasm		(M14)PID AURORA B PATHWAY	(M5951)HALLMARK SPERMATOGENESIS	1.0	0.0	1.0	0.0	0.0	1.0	0.0	0.0	1.0	0.0	0.0	0.0	0.0	0.0	0.0	0.0	0.0	0.0	0.0	0.0
PTRHD1	391356	symbol	H. sapiens	391356	H. sapiens	PTRHD1	peptidyl-tRNA hydrolase domain containing 1			Enzymes; ENZYME proteins:Hydrolases; Predicted intracellular proteins	Nucleoplasm (Approved)				0.0	0.0	0.0	0.0	0.0	0.0	0.0	0.0	0.0	0.0	0.0	0.0	0.0	0.0	0.0	0.0	0.0	0.0	0.0	0.0
FAF2	23197	symbol	H. sapiens	23197	H. sapiens	FAF2	Fas associated factor family member 2	GO:0030970 retrograde protein transport, ER to cytosol;GO:1903513 endoplasmic reticulum to cytosol transport;GO:0032527 protein exit from endoplasmic reticulum		Predicted intracellular proteins	Lipid droplets (Enhanced); Additional: Endoplasmic reticulum				0.0	0.0	0.0	0.0	1.0	0.0	0.0	0.0	0.0	0.0	0.0	0.0	0.0	0.0	0.0	0.0	1.0	0.0	0.0	0.0
SUZ12	23512	symbol	H. sapiens	23512	H. sapiens	SUZ12	SUZ12 polycomb repressive complex 2 subunit	GO:0009048 dosage compensation by inactivation of X chromosome;GO:0007549 dosage compensation;GO:0016574 histone ubiquitination		Predicted intracellular proteins; Cancer-related genes:Mutational cancer driver genes; Disease related genes	Nuclear bodies;Nucleoli;Nucleoli rim;Nucleoplasm (Supported)				0.0	0.0	1.0	0.0	0.0	0.0	0.0	0.0	0.0	1.0	0.0	0.0	0.0	1.0	0.0	0.0	1.0	0.0	0.0	0.0
SLC4A1AP	22950	symbol	H. sapiens	22950	H. sapiens	SLC4A1AP	solute carrier family 4 member 1 adaptor protein			Predicted intracellular proteins	Nucleoplasm (Supported); Additional: Plasma membrane;Vesicles				0.0	0.0	0.0	0.0	0.0	0.0	0.0	0.0	0.0	0.0	0.0	0.0	0.0	0.0	0.0	0.0	0.0	0.0	0.0	0.0
RIF1	55183	symbol	H. sapiens	55183	H. sapiens	RIF1	replication timing regulatory factor 1	GO:0031509 subtelomeric heterochromatin assembly;GO:0043247 telomere maintenance in response to DNA damage;GO:0051574 positive regulation of histone H3-K9 methylation		Predicted intracellular proteins	Nuclear bodies;Nucleoplasm;Plasma membrane (Uncertain)				0.0	0.0	1.0	0.0	0.0	0.0	1.0	1.0	0.0	0.0	1.0	0.0	0.0	0.0	1.0	0.0	0.0	0.0	0.0	1.0
WDR59	79726	symbol	H. sapiens	79726	H. sapiens	WDR59	WD repeat domain 59	GO:0034198 cellular response to amino acid starvation;GO:0032008 positive regulation of TOR signaling;GO:1990928 response to amino acid starvation		Predicted intracellular proteins	Cytosol (Approved)				0.0	0.0	0.0	0.0	0.0	0.0	0.0	0.0	0.0	0.0	0.0	0.0	0.0	1.0	0.0	0.0	0.0	0.0	0.0	0.0
RAD21	5885	symbol	H. sapiens	5885	H. sapiens	RAD21	RAD21 cohesin complex component	GO:1990414 replication-born double-strand break repair via sister chromatid exchange;GO:0045876 positive regulation of sister chromatid cohesion;GO:0007064 mitotic sister chromatid cohesion		Cancer-related genes:Mutated cancer genes; Cancer-related genes:Mutational cancer driver genes; Human disease related genes:Congenital malformations:Other congenital malformations; Disease related genes; Predicted intracellular proteins	Nucleoplasm (Enhanced)			(M5901)HALLMARK G2M CHECKPOINT; (M5925)HALLMARK E2F TARGETS	1.0	1.0	0.0	0.0	0.0	1.0	0.0	1.0	1.0	1.0	1.0	1.0	0.0	1.0	0.0	0.0	0.0	0.0	0.0	0.0
ATAD2B	54454	symbol	H. sapiens	54454	H. sapiens	ATAD2B	ATPase family AAA domain containing 2B	GO:0045944 positive regulation of transcription by RNA polymerase II;GO:0045893 positive regulation of transcription, DNA-templated;GO:1903508 positive regulation of nucleic acid-templated transcription		Predicted intracellular proteins	Nucleoplasm (Supported)				0.0	0.0	0.0	0.0	0.0	0.0	0.0	0.0	0.0	0.0	0.0	0.0	0.0	0.0	0.0	0.0	0.0	0.0	0.0	0.0
TPP2	7174	symbol	H. sapiens	7174	H. sapiens	TPP2	tripeptidyl peptidase 2	GO:0080144 amino acid homeostasis;GO:0000209 protein polyubiquitination;GO:0016567 protein ubiquitination		Enzymes; ENZYME proteins:Hydrolases; Predicted intracellular proteins; Peptidases:Serine-type peptidases	Cytosol;Nuclear bodies (Supported)				0.0	0.0	0.0	0.0	0.0	0.0	0.0	0.0	0.0	0.0	0.0	0.0	0.0	0.0	0.0	0.0	1.0	0.0	0.0	0.0
GIGYF2	26058	symbol	H. sapiens	26058	H. sapiens	GIGYF2	GRB10 interacting GYF protein 2	GO:0048009 insulin-like growth factor receptor signaling pathway;GO:0048873 homeostasis of number of cells within a tissue;GO:0031571 mitotic G1 DNA damage checkpoint signaling		Predicted intracellular proteins; Human disease related genes:Nervous system diseases:Neurodegenerative diseases; Disease related genes	Cytosol (Enhanced)				1.0	1.0	0.0	0.0	0.0	0.0	0.0	1.0	0.0	0.0	1.0	0.0	0.0	0.0	0.0	1.0	0.0	0.0	0.0	0.0
PTEN	5728	symbol	H. sapiens	5728	H. sapiens	PTEN	phosphatase and tensin homolog	GO:2000808 negative regulation of synaptic vesicle clustering;GO:0051548 negative regulation of keratinocyte migration;GO:1903984 positive regulation of TRAIL-activated apoptotic signaling pathway		Human disease related genes:Cancers:Cancers of the digestive system; Cancer-related genes:Mutated cancer genes; Human disease related genes:Cancers:Cancers of eye, brain, and central nervous system; ENZYME proteins:Hydrolases; Human disease related genes:Cancers:Cancers of haematopoietic and lymphoid tissues; Human disease related genes:Cancers:Cancers of male genital organs; Cancer-related genes…	Nucleoplasm (Supported); Additional: Cytosol	Phosphatidylethanolamine	(M12771)SA PTEN PATHWAY; (M1315)SIG PIP3 SIGNALING IN B LYMPHOCYTES; (M12)PID RHOA PATHWAY	(M5923)HALLMARK PI3K AKT MTOR SIGNALING; (M5942)HALLMARK UV RESPONSE DN; (M5915)HALLMARK APICAL JUNCTION	0.0	1.0	0.0	1.0	0.0	1.0	1.0	0.0	0.0	0.0	1.0	0.0	0.0	1.0	1.0	1.0	1.0	1.0	0.0	0.0
CD2	914	symbol	H. sapiens	914	H. sapiens	CD2	CD2 molecule	GO:0030887 positive regulation of myeloid dendritic cell activation;GO:0001766 membrane raft polarization;GO:0030885 regulation of myeloid dendritic cell activation		FDA approved drug targets:Biotech drugs; Predicted intracellular proteins; CD markers	Plasma membrane (Supported); Additional: Golgi apparatus;Nucleoplasm	Alefacept; Siplizumab		(M5902)HALLMARK APOPTOSIS; (M5950)HALLMARK ALLOGRAFT REJECTION	0.0	0.0	0.0	0.0	0.0	0.0	0.0	0.0	0.0	0.0	0.0	0.0	1.0	0.0	0.0	0.0	0.0	0.0	0.0	0.0
CTCF	10664	symbol	H. sapiens	10664	H. sapiens	CTCF	CCCTC-binding factor	GO:0070602 regulation of centromeric sister chromatid cohesion;GO:0010216 maintenance of DNA methylation;GO:0006349 regulation of gene expression by genetic imprinting		Human disease related genes:Other diseases:Mental and behavioural disorders; Cancer-related genes:Mutated cancer genes; Cancer-related genes:Mutational cancer driver genes; Transcription factors:Zinc-coordinating DNA-binding domains; Disease related genes; Predicted intracellular proteins	Nucleoplasm (Supported)			(M5901)HALLMARK G2M CHECKPOINT; (M5925)HALLMARK E2F TARGETS	1.0	1.0	1.0	0.0	0.0	1.0	0.0	1.0	0.0	0.0	0.0	1.0	0.0	1.0	1.0	0.0	0.0	0.0	0.0	0.0
ARRDC2	27106	symbol	H. sapiens	27106	H. sapiens	ARRDC2	arrestin domain containing 2	GO:0015031 protein transport;GO:0045184 establishment of protein localization;GO:0071705 nitrogen compound transport		Predicted intracellular proteins	Nucleoplasm (Approved)				0.0	0.0	0.0	0.0	0.0	0.0	0.0	0.0	0.0	0.0	0.0	0.0	0.0	0.0	0.0	0.0	0.0	0.0	0.0	0.0
CTSS	1520	symbol	H. sapiens	1520	H. sapiens	CTSS	cathepsin S	GO:0034769 basement membrane disassembly;GO:0097067 cellular response to thyroid hormone stimulus;GO:0071711 basement membrane organization		Enzymes; ENZYME proteins:Hydrolases; Predicted intracellular proteins; Peptidases:Cysteine-type peptidases	Vesicles (Approved)	Morpholine-4-Carboxylic Acid [1s-(2-Benzyloxy-1r-Cyano-Ethylcarbamoyl)-3-Methyl-Butyl]Amide; Morpholine-4-Carboxylic Acid (1-(3-Benzenesulfonyl-1-Phenethylallylcarbamoyl)-3-Methylbutyl)-Amide; Morpholine-4-Carboxylic Acid [1-(2-Benzylsulfanyl-1-Formyl-Ethylcarbamoyl)-2-Phenyl-Ethyl]-Amide; N-[1-(AMINOMETHYL)CYCLOPROPYL]-3-(MORPHOLIN-4-YLSULFONYL)-N~2~-[(1S)-2,2,2-TRIFLUORO-1-(4-FLUOROPHENYL)ETHYL…	(M3468)NABA ECM REGULATORS; (M5885)NABA MATRISOME ASSOCIATED; (M5889)NABA MATRISOME	(M5921)HALLMARK COMPLEMENT; (M5950)HALLMARK ALLOGRAFT REJECTION; (M5953)HALLMARK KRAS SIGNALING UP	0.0	0.0	0.0	0.0	0.0	0.0	0.0	0.0	0.0	0.0	0.0	0.0	0.0	0.0	0.0	0.0	1.0	0.0	0.0	0.0
VPS41	27072	symbol	H. sapiens	27072	H. sapiens	VPS41	VPS41 subunit of HOPS complex	GO:0034058 endosomal vesicle fusion;GO:1902774 late endosome to lysosome transport;GO:0006623 protein targeting to vacuole		Predicted intracellular proteins					0.0	0.0	0.0	0.0	0.0	0.0	0.0	0.0	0.0	0.0	0.0	1.0	0.0	0.0	0.0	0.0	0.0	0.0	0.0	0.0
GPALPP1	55425	symbol	H. sapiens	55425	H. sapiens	GPALPP1	GPALPP motifs containing 1			Predicted intracellular proteins	Nucleoli rim (Approved); Additional: Nucleoplasm				0.0	0.0	0.0	0.0	0.0	0.0	0.0	0.0	0.0	0.0	0.0	0.0	0.0	0.0	0.0	0.0	0.0	0.0	0.0	0.0
CCDC28A	25901	symbol	H. sapiens	25901	H. sapiens	CCDC28A	coiled-coil domain containing 28A			Predicted intracellular proteins	Plasma membrane (Approved); Additional: Nucleoplasm			(M5945)HALLMARK HEME METABOLISM	0.0	0.0	0.0	0.0	0.0	0.0	0.0	0.0	0.0	0.0	0.0	0.0	0.0	0.0	0.0	0.0	0.0	0.0	0.0	0.0
PCM1	5108	symbol	H. sapiens	5108	H. sapiens	PCM1	pericentriolar material 1	GO:0022027 interkinetic nuclear migration;GO:0035735 intraciliary transport involved in cilium assembly;GO:0034454 microtubule anchoring at centrosome		Predicted intracellular proteins; Cancer-related genes:Mutational cancer driver genes; Disease related genes	Centriolar satellite (Supported); Additional: Cytosol			(M5893)HALLMARK MITOTIC SPINDLE	1.0	0.0	0.0	1.0	0.0	0.0	0.0	0.0	0.0	0.0	0.0	1.0	0.0	0.0	0.0	0.0	0.0	0.0	1.0	0.0
CHD3	1107	symbol	H. sapiens	1107	H. sapiens	CHD3	chromodomain helicase DNA binding protein 3	GO:0016575 histone deacetylation;GO:0006476 protein deacetylation;GO:0035601 protein deacylation		ENZYME proteins:Hydrolases; Disease related genes; Potential drug targets; Enzymes; Predicted intracellular proteins	Nucleoli;Nucleoplasm (Supported); Additional: Centriolar satellite		(M101)PID HDAC CLASSI PATHWAY		0.0	0.0	1.0	1.0	0.0	0.0	0.0	0.0	0.0	1.0	1.0	0.0	0.0	1.0	0.0	0.0	0.0	0.0	0.0	0.0
MPRIP	23164	symbol	H. sapiens	23164	H. sapiens	MPRIP	myosin phosphatase Rho interacting protein	GO:0007015 actin filament organization;GO:0097435 supramolecular fiber organization;GO:0030036 actin cytoskeleton organization		Predicted intracellular proteins	Actin filaments (Supported); Additional: Cytosol				0.0	0.0	0.0	0.0	0.0	0.0	0.0	0.0	0.0	0.0	0.0	0.0	0.0	0.0	0.0	0.0	0.0	0.0	0.0	0.0
TACC1	6867	symbol	H. sapiens	6867	H. sapiens	TACC1	transforming acidic coiled-coil containing protein 1	GO:0007052 mitotic spindle organization;GO:0021987 cerebral cortex development;GO:1902850 microtubule cytoskeleton organization involved in mitosis		Predicted intracellular proteins	Cytosol (Approved)		(M242)PID AURORA A PATHWAY; (M14)PID AURORA B PATHWAY		1.0	0.0	0.0	1.0	0.0	0.0	0.0	0.0	0.0	0.0	0.0	0.0	0.0	0.0	0.0	0.0	0.0	0.0	0.0	0.0
CPSF2	53981	symbol	H. sapiens	53981	H. sapiens	CPSF2	cleavage and polyadenylation specific factor 2	GO:0006398 mRNA 3'-end processing by stem-loop binding and cleavage;GO:0098789 pre-mRNA cleavage required for polyadenylation;GO:0098787 mRNA cleavage involved in mRNA processing		Predicted intracellular proteins	Nucleoplasm (Approved); Additional: Vesicles				0.0	0.0	0.0	0.0	0.0	0.0	0.0	0.0	0.0	0.0	0.0	0.0	0.0	0.0	0.0	0.0	0.0	0.0	0.0	0.0
CLPX	10845	symbol	H. sapiens	10845	H. sapiens	CLPX	caseinolytic mitochondrial matrix peptidase chaperone subunit X	GO:0010952 positive regulation of peptidase activity;GO:0046034 ATP metabolic process;GO:0006457 protein folding		Predicted intracellular proteins; Disease related genes	Mitochondria (Supported); Additional: Cytosol;Nucleoplasm				0.0	0.0	0.0	0.0	0.0	0.0	0.0	0.0	0.0	0.0	0.0	0.0	0.0	0.0	0.0	0.0	1.0	0.0	0.0	0.0
SATB1	6304	symbol	H. sapiens	6304	H. sapiens	SATB1	SATB homeobox 1	GO:0006338 chromatin remodeling;GO:0006325 chromatin organization;GO:0051276 chromosome organization		Transcription factors:Helix-turn-helix domains; Predicted intracellular proteins	Nucleoplasm (Supported); Additional: Nuclear bodies		(M220)PID CASPASE PATHWAY	(M5902)HALLMARK APOPTOSIS; (M5953)HALLMARK KRAS SIGNALING UP	0.0	0.0	1.0	0.0	0.0	0.0	0.0	0.0	0.0	1.0	0.0	0.0	0.0	0.0	0.0	0.0	0.0	0.0	0.0	0.0
UFL1	23376	symbol	H. sapiens	23376	H. sapiens	UFL1	UFM1 specific ligase 1	GO:1903895 negative regulation of IRE1-mediated unfolded protein response;GO:1990564 protein polyufmylation;GO:1990592 protein K69-linked ufmylation		Predicted intracellular proteins	Endoplasmic reticulum (Supported)				0.0	0.0	0.0	0.0	0.0	0.0	1.0	1.0	0.0	0.0	0.0	0.0	1.0	0.0	0.0	1.0	1.0	0.0	0.0	0.0
CNOT6	57472	symbol	H. sapiens	57472	H. sapiens	CNOT6	CCR4-NOT transcription complex subunit 6	GO:0070966 nuclear-transcribed mRNA catabolic process, no-go decay;GO:0010606 positive regulation of cytoplasmic mRNA processing body assembly;GO:0010603 regulation of cytoplasmic mRNA processing body assembly		Enzymes; ENZYME proteins:Hydrolases; Predicted intracellular proteins	Cytosol (Approved)			(M5922)HALLMARK UNFOLDED PROTEIN RESPONSE	0.0	0.0	0.0	0.0	0.0	0.0	0.0	0.0	0.0	0.0	0.0	0.0	0.0	0.0	0.0	1.0	0.0	0.0	0.0	0.0
WNK1	65125	symbol	H. sapiens	65125	H. sapiens	WNK1	WNK lysine deficient protein kinase 1	GO:0033633 negative regulation of cell-cell adhesion mediated by integrin;GO:0038116 chemokine (C-C motif) ligand 21 signaling pathway;GO:0097022 lymphocyte migration into lymph node	Other	Human disease related genes:Nervous system diseases:Other nervous and sensory system diseases; Kinases; Disease related genes; Potential drug targets; Enzymes; Human disease related genes:Urinary system diseases:Kidney diseases; Predicted intracellular proteins; ENZYME proteins:Transferases	Cytosol (Supported)				0.0	0.0	0.0	0.0	0.0	0.0	0.0	0.0	0.0	0.0	0.0	0.0	0.0	0.0	0.0	0.0	0.0	0.0	0.0	0.0
DCP2	167227	symbol	H. sapiens	167227	H. sapiens	DCP2	decapping mRNA 2	GO:0000290 deadenylation-dependent decapping of nuclear-transcribed mRNA;GO:0071044 histone mRNA catabolic process;GO:0043928 exonucleolytic catabolism of deadenylated mRNA		Enzymes; ENZYME proteins:Hydrolases; Predicted intracellular proteins	Cytoplasmic bodies;Nucleoplasm (Approved); Additional: Cell Junctions			(M5922)HALLMARK UNFOLDED PROTEIN RESPONSE	0.0	0.0	0.0	0.0	0.0	1.0	0.0	0.0	0.0	0.0	0.0	0.0	0.0	1.0	0.0	1.0	0.0	0.0	0.0	1.0
CSAD	51380	symbol	H. sapiens	51380	H. sapiens	CSAD	cysteine sulfinic acid decarboxylase	GO:0019449 L-cysteine catabolic process to hypotaurine;GO:0019452 L-cysteine catabolic process to taurine;GO:0042412 taurine biosynthetic process		Enzymes; ENZYME proteins:Lyases; Predicted intracellular proteins		Pyridoxal phosphate; Cysteine		(M5934)HALLMARK XENOBIOTIC METABOLISM	0.0	0.0	0.0	0.0	0.0	0.0	0.0	0.0	0.0	0.0	0.0	0.0	0.0	0.0	0.0	0.0	0.0	0.0	0.0	0.0
UBN1	29855	symbol	H. sapiens	29855	H. sapiens	UBN1	ubinuclein 1	GO:0006336 DNA replication-independent chromatin assembly;GO:0034724 DNA replication-independent chromatin organization;GO:0031497 chromatin assembly		Predicted intracellular proteins	Nucleoplasm (Supported); Additional: Nuclear bodies				0.0	0.0	1.0	0.0	0.0	0.0	0.0	0.0	0.0	0.0	0.0	0.0	0.0	1.0	0.0	0.0	0.0	0.0	0.0	0.0
TANK	10010	symbol	H. sapiens	10010	H. sapiens	TANK	TRAF family member associated NFKB activator	GO:2000158 positive regulation of ubiquitin-specific protease activity;GO:2000152 regulation of ubiquitin-specific protease activity;GO:1903003 positive regulation of protein deubiquitination		Predicted intracellular proteins	Cytosol (Supported); Additional: Nucleoli			(M5890)HALLMARK TNFA SIGNALING VIA NFKB; (M5905)HALLMARK ADIPOGENESIS	0.0	0.0	0.0	0.0	0.0	0.0	0.0	1.0	0.0	0.0	0.0	0.0	0.0	0.0	0.0	0.0	0.0	1.0	0.0	0.0
2-9						None	None	None	None	None	None	None	None	None	nan	nan	nan	nan	nan	nan	nan	nan	nan	nan	nan	nan	nan	nan	nan	nan	nan	nan	nan	nan
PDZD11	51248	symbol	H. sapiens	51248	H. sapiens	PDZD11	PDZ domain containing 11	GO:1903361 protein localization to basolateral plasma membrane;GO:0035090 maintenance of apical/basal cell polarity;GO:0045199 maintenance of epithelial cell apical/basal polarity		Predicted intracellular proteins					0.0	0.0	0.0	0.0	0.0	0.0	0.0	0.0	0.0	0.0	0.0	0.0	0.0	0.0	0.0	0.0	0.0	0.0	0.0	0.0
RORA	6095	symbol	H. sapiens	6095	H. sapiens	RORA	RAR related orphan receptor A	GO:0021534 cell proliferation in hindbrain;GO:0021924 cell proliferation in external granule layer;GO:0021930 cerebellar granule cell precursor proliferation		Human disease related genes:Other diseases:Mental and behavioural disorders; Transcription factors:Zinc-coordinating DNA-binding domains; Disease related genes; Nuclear receptors; Predicted intracellular proteins	Nucleoli (Supported)	Cholesterol sulfate; Cholesterol	(M255)PID HIF1 TFPATHWAY	(M5947)HALLMARK IL2 STAT5 SIGNALING; (M5891)HALLMARK HYPOXIA	0.0	0.0	0.0	0.0	0.0	0.0	0.0	0.0	0.0	1.0	0.0	0.0	1.0	1.0	0.0	0.0	0.0	0.0	0.0	0.0
LARP7	51574	symbol	H. sapiens	51574	H. sapiens	LARP7	La ribonucleoprotein 7, transcriptional regulator	GO:0106349 snRNA methylation;GO:1990437 snRNA 2'-O-methylation;GO:1990438 U6 2'-O-snRNA methylation		Human disease related genes:Congenital malformations:Other congenital malformations; Predicted intracellular proteins; Disease related genes	Cytosol;Nucleoplasm (Supported)				0.0	0.0	0.0	0.0	0.0	0.0	0.0	0.0	0.0	0.0	0.0	0.0	0.0	0.0	0.0	0.0	0.0	0.0	0.0	0.0
COPS2	9318	symbol	H. sapiens	9318	H. sapiens	COPS2	COP9 signalosome subunit 2	GO:0000338 protein deneddylation;GO:0001833 inner cell mass cell proliferation;GO:0001832 blastocyst growth		Predicted intracellular proteins	Vesicles (Supported); Additional: Cytokinetic bridge				0.0	0.0	0.0	0.0	1.0	0.0	0.0	0.0	0.0	0.0	1.0	0.0	0.0	0.0	0.0	0.0	0.0	0.0	0.0	0.0
STK38L	23012	symbol	H. sapiens	23012	H. sapiens	STK38L	serine/threonine kinase 38 like	GO:0018105 peptidyl-serine phosphorylation;GO:0018209 peptidyl-serine modification;GO:0006468 protein phosphorylation	AGC Ser/Thr protein kinase family	Enzymes; Kinases:AGC Ser/Thr protein kinases; Predicted intracellular proteins; ENZYME proteins:Transferases	Cytosol (Approved)	Fostamatinib		(M5893)HALLMARK MITOTIC SPINDLE	0.0	0.0	0.0	0.0	0.0	0.0	0.0	0.0	0.0	0.0	0.0	0.0	0.0	0.0	0.0	0.0	0.0	0.0	0.0	0.0
CSNK1G2	1455	symbol	H. sapiens	1455	H. sapiens	CSNK1G2	casein kinase 1 gamma 2	GO:0030148 sphingolipid biosynthetic process;GO:0090263 positive regulation of canonical Wnt signaling pathway;GO:0046467 membrane lipid biosynthetic process	CK1 Ser/Thr protein kinase family	Enzymes; Kinases:CK1 Ser/Thr protein kinases; Predicted intracellular proteins; ENZYME proteins:Transferases	Vesicles (Approved)	IC261; N-(2-Aminoethyl)-5-Chloroisoquinoline-8-Sulfonamide; 5-iodotubercidin	(M219)PID HEDGEHOG GLI PATHWAY; (M136)PID FOXO PATHWAY; (M261)PID P53 REGULATION PATHWAY		0.0	0.0	0.0	0.0	0.0	0.0	0.0	0.0	0.0	0.0	0.0	0.0	0.0	0.0	0.0	0.0	0.0	0.0	0.0	0.0
SLTM	79811	symbol	H. sapiens	79811	H. sapiens	SLTM	SAFB like transcription modulator	GO:0050684 regulation of mRNA processing;GO:1903311 regulation of mRNA metabolic process;GO:0006915 apoptotic process		Predicted intracellular proteins	Nuclear bodies;Nucleoplasm (Enhanced)				0.0	0.0	0.0	0.0	0.0	0.0	0.0	0.0	0.0	0.0	0.0	0.0	0.0	0.0	0.0	0.0	0.0	0.0	0.0	0.0
TMEM245	23731	symbol	H. sapiens	23731	H. sapiens	TMEM245	transmembrane protein 245	GO:0008150 biological_process			Cytosol;Plasma membrane (Approved)				0.0	0.0	0.0	0.0	0.0	0.0	0.0	0.0	0.0	0.0	0.0	0.0	0.0	0.0	0.0	0.0	0.0	0.0	0.0	0.0
AAK1	22848	symbol	H. sapiens	22848	H. sapiens	AAK1	AP2 associated kinase 1	GO:2000369 regulation of clathrin-dependent endocytosis;GO:0045747 positive regulation of Notch signaling pathway;GO:0008593 regulation of Notch signaling pathway	Other	Enzymes; Kinases; Predicted intracellular proteins; ENZYME proteins:Transferases	Plasma membrane;Vesicles (Approved); Additional: Cytosol	Fostamatinib			0.0	0.0	0.0	0.0	0.0	0.0	0.0	0.0	0.0	0.0	0.0	0.0	0.0	0.0	0.0	0.0	0.0	0.0	0.0	0.0
FXR1	8087	symbol	H. sapiens	8087	H. sapiens	FXR1	FMR1 autosomal homolog 1	GO:2000637 positive regulation of gene silencing by miRNA;GO:0060148 positive regulation of posttranscriptional gene silencing;GO:0051489 regulation of filopodium assembly		Predicted intracellular proteins; Disease related genes	Cytosol (Enhanced)				0.0	0.0	0.0	0.0	0.0	0.0	1.0	0.0	0.0	0.0	0.0	0.0	0.0	0.0	0.0	0.0	0.0	0.0	0.0	0.0
OGA	10724	symbol	H. sapiens	10724	H. sapiens	OGA	O-GlcNAcase	GO:0006044 N-acetylglucosamine metabolic process;GO:1901071 glucosamine-containing compound metabolic process;GO:0006517 protein deglycosylation		Enzymes; ENZYME proteins:Hydrolases; Predicted intracellular proteins	Cytosol (Supported)	Streptozocin			0.0	0.0	0.0	0.0	0.0	0.0	0.0	0.0	0.0	0.0	0.0	0.0	0.0	0.0	0.0	0.0	1.0	0.0	0.0	0.0
RFTN1	23180	symbol	H. sapiens	23180	H. sapiens	RFTN1	raftlin, lipid raft linker 1	GO:0040010 positive regulation of growth rate;GO:0033227 dsRNA transport;GO:0032596 protein transport into membrane raft		Predicted intracellular proteins					0.0	0.0	0.0	0.0	0.0	0.0	0.0	0.0	0.0	0.0	0.0	0.0	1.0	0.0	0.0	0.0	0.0	0.0	0.0	0.0
DOCK8	81704	symbol	H. sapiens	81704	H. sapiens	DOCK8	dedicator of cytokinesis 8	GO:0061485 memory T cell proliferation;GO:1903905 positive regulation of establishment of T cell polarity;GO:1903903 regulation of establishment of T cell polarity		Human disease related genes:Immune system diseases:Primary immunodeficiency; Predicted intracellular proteins; Human disease related genes:Other diseases:Mental and behavioural disorders; Disease related genes	Centrosome (Approved); Additional: Cytosol;Mitochondria;Nucleoplasm				0.0	0.0	0.0	0.0	1.0	0.0	0.0	0.0	0.0	0.0	0.0	0.0	1.0	0.0	0.0	0.0	0.0	0.0	0.0	0.0
NDUFS1	4719	symbol	H. sapiens	4719	H. sapiens	NDUFS1	NADH:ubiquinone oxidoreductase core subunit S1	GO:0006120 mitochondrial electron transport, NADH to ubiquinone;GO:0010257 NADH dehydrogenase complex assembly;GO:0032981 mitochondrial respiratory chain complex I assembly		ENZYME proteins; Disease related genes; Potential drug targets; Enzymes; Predicted intracellular proteins; Human disease related genes:Congenital disorders of metabolism:Mitochondrial diseases	Mitochondria (Supported)	NADH		(M5936)HALLMARK OXIDATIVE PHOSPHORYLATION	0.0	0.0	0.0	0.0	0.0	0.0	0.0	0.0	0.0	0.0	0.0	0.0	0.0	0.0	0.0	0.0	0.0	0.0	0.0	0.0
MARK2	2011	symbol	H. sapiens	2011	H. sapiens	MARK2	microtubule affinity regulating kinase 2	GO:0071963 establishment or maintenance of cell polarity regulating cell shape;GO:1904526 regulation of microtubule binding;GO:0045197 establishment or maintenance of epithelial cell apical/basal polarity	CAMK Ser/Thr protein kinase family	Enzymes; Kinases:CAMK Ser/Thr protein kinases; Predicted intracellular proteins; ENZYME proteins:Transferases	Plasma membrane (Supported); Additional: Nucleoplasm	Fostamatinib	(M87)PID LKB1 PATHWAY; (M17)PID NOTCH PATHWAY	(M5941)HALLMARK UV RESPONSE UP	0.0	0.0	0.0	1.0	0.0	0.0	0.0	0.0	0.0	0.0	0.0	0.0	0.0	0.0	0.0	0.0	0.0	0.0	0.0	0.0
STIM1	6786	symbol	H. sapiens	6786	H. sapiens	STIM1	stromal interaction molecule 1	GO:0032237 activation of store-operated calcium channel activity;GO:1901341 positive regulation of store-operated calcium channel activity;GO:0045762 positive regulation of adenylate cyclase activity		Human disease related genes:Immune system diseases:Primary immunodeficiency; Human disease related genes:Cardiovascular diseases:Hematologic diseases; Human disease related genes:Musculoskeletal diseases:Muscular diseases; Disease related genes; Potential drug targets; Transporters:Transporter channels and pores; Predicted intracellular proteins	Endoplasmic reticulum (Enhanced)		(M88)PID CD8 TCR PATHWAY; (M34)PID TCR PATHWAY		0.0	0.0	0.0	0.0	0.0	0.0	0.0	0.0	0.0	0.0	0.0	0.0	0.0	0.0	0.0	0.0	1.0	0.0	0.0	0.0
FAM192A	80011	gene_synonym	H. sapiens	80011	H. sapiens	PSME3IP1	proteasome activator subunit 3 interacting protein 1	GO:1901799 negative regulation of proteasomal protein catabolic process;GO:1903051 negative regulation of proteolysis involved in cellular protein catabolic process;GO:1903363 negative regulation of cellular protein catabolic process		Predicted intracellular proteins	Nucleoplasm (Supported); Additional: Vesicles				0.0	0.0	0.0	0.0	0.0	0.0	0.0	0.0	0.0	0.0	0.0	0.0	0.0	0.0	0.0	0.0	0.0	0.0	0.0	0.0
HMGXB3	22993	symbol	H. sapiens	22993	H. sapiens	HMGXB3	HMG-box containing 3	GO:0008150 biological_process		Transcription factors:Other all-alpha-helical DNA-binding domains; Predicted intracellular proteins	Nucleoli (Approved)				0.0	0.0	0.0	0.0	0.0	0.0	0.0	0.0	0.0	0.0	0.0	0.0	0.0	0.0	0.0	0.0	0.0	0.0	0.0	0.0
NAA50	80218	symbol	H. sapiens	80218	H. sapiens	NAA50	N-alpha-acetyltransferase 50, NatE catalytic subunit	GO:0034087 establishment of mitotic sister chromatid cohesion;GO:0071962 mitotic sister chromatid cohesion, centromeric;GO:0034085 establishment of sister chromatid cohesion		Enzymes; Predicted intracellular proteins; ENZYME proteins:Transferases	Nucleoli (Supported)				1.0	0.0	0.0	0.0	0.0	0.0	0.0	0.0	1.0	0.0	0.0	0.0	0.0	0.0	0.0	0.0	0.0	0.0	0.0	0.0
B4GALT1	2683	symbol	H. sapiens	2683	H. sapiens	B4GALT1	beta-1,4-galactosyltransferase 1	GO:0005988 lactose metabolic process;GO:0005989 lactose biosynthetic process;GO:0046351 disaccharide biosynthetic process		ENZYME proteins:Transferases; Disease related genes; Potential drug targets; Enzymes; Human disease related genes:Congenital disorders of metabolism:Congenital disorders of glycan/glycoprotein metabolism	Golgi apparatus (Enhanced)	N-Acetylglucosamine; 6-Aminohexyl-uridine-C1,5'-diphosphate; N-acetyl-beta-D-glucosaminyl-(1->4)-N-acetyl-beta-D-glucosamine; Galactose-uridine-5'-diphosphate; Uridine monophosphate; 2-(N-morpholino)ethanesulfonic acid		(M5916)HALLMARK APICAL SURFACE; (M5908)HALLMARK ANDROGEN RESPONSE; (M5890)HALLMARK TNFA SIGNALING VIA NFKB	0.0	0.0	0.0	0.0	0.0	0.0	0.0	0.0	0.0	0.0	0.0	0.0	0.0	1.0	0.0	0.0	0.0	0.0	0.0	0.0
FAM107B	83641	symbol	H. sapiens	83641	H. sapiens	FAM107B	family with sequence similarity 107 member B			Predicted intracellular proteins	Nucleoplasm (Supported); Additional: Golgi apparatus				0.0	0.0	0.0	0.0	0.0	0.0	0.0	0.0	0.0	0.0	0.0	0.0	0.0	0.0	0.0	0.0	0.0	0.0	0.0	0.0
UBE2O	63893	symbol	H. sapiens	63893	H. sapiens	UBE2O	ubiquitin conjugating enzyme E2 O	GO:0030513 positive regulation of BMP signaling pathway;GO:0070534 protein K63-linked ubiquitination;GO:0006513 protein monoubiquitination		Enzymes; Predicted intracellular proteins; ENZYME proteins:Transferases	Nuclear bodies (Supported); Additional: Nucleoplasm				0.0	0.0	0.0	0.0	0.0	0.0	0.0	0.0	0.0	0.0	0.0	0.0	0.0	0.0	0.0	0.0	1.0	0.0	0.0	0.0
NSD3	54904	symbol	H. sapiens	54904	H. sapiens	NSD3	nuclear receptor binding SET domain protein 3	GO:2001255 positive regulation of histone H3-K36 trimethylation;GO:0000416 positive regulation of histone H3-K36 methylation;GO:2001253 regulation of histone H3-K36 trimethylation		Cancer-related genes; Disease related genes; Potential drug targets; Enzymes; Predicted intracellular proteins; ENZYME proteins:Transferases	Mitochondria (Approved); Additional: Nucleoplasm				0.0	0.0	1.0	0.0	0.0	0.0	0.0	0.0	0.0	0.0	0.0	0.0	0.0	1.0	1.0	0.0	0.0	0.0	0.0	0.0
TEFM	79736	symbol	H. sapiens	79736	H. sapiens	TEFM	transcription elongation factor, mitochondrial	GO:0006392 transcription elongation from mitochondrial promoter;GO:0006390 mitochondrial transcription;GO:0006354 DNA-templated transcription, elongation		Predicted intracellular proteins	Mitochondria (Enhanced)				0.0	0.0	0.0	0.0	0.0	0.0	0.0	0.0	0.0	0.0	0.0	0.0	0.0	0.0	0.0	0.0	0.0	0.0	0.0	0.0
PXK	54899	symbol	H. sapiens	54899	H. sapiens	PXK	PX domain containing serine/threonine kinase like	GO:0032780 negative regulation of ATP-dependent activity;GO:0043462 regulation of ATP-dependent activity;GO:0043271 negative regulation of ion transport	Other	Enzymes; Kinases; Predicted intracellular proteins	Cytosol (Supported); Additional: Centriolar satellite;Plasma membrane				0.0	0.0	0.0	0.0	0.0	0.0	0.0	0.0	0.0	0.0	0.0	0.0	0.0	0.0	0.0	0.0	0.0	0.0	0.0	0.0
TAF2	6873	symbol	H. sapiens	6873	H. sapiens	TAF2	TATA-box binding protein associated factor 2	GO:0051123 RNA polymerase II preinitiation complex assembly;GO:0035521 monoubiquitinated histone deubiquitination;GO:0035522 monoubiquitinated histone H2A deubiquitination		Predicted intracellular proteins; Human disease related genes:Other diseases:Mental and behavioural disorders; Disease related genes					1.0	0.0	1.0	0.0	0.0	0.0	0.0	0.0	0.0	0.0	1.0	0.0	0.0	0.0	0.0	0.0	0.0	0.0	0.0	0.0
ZC3H13	23091	symbol	H. sapiens	23091	H. sapiens	ZC3H13	zinc finger CCCH-type containing 13	GO:0080009 mRNA methylation;GO:0016556 mRNA modification;GO:2000036 regulation of stem cell population maintenance		Predicted intracellular proteins	Actin filaments;Nuclear membrane (Approved)				0.0	0.0	0.0	0.0	0.0	0.0	0.0	0.0	0.0	0.0	0.0	0.0	0.0	0.0	0.0	0.0	0.0	0.0	0.0	0.0
UBN2	254048	symbol	H. sapiens	254048	H. sapiens	UBN2	ubinuclein 2	GO:0006336 DNA replication-independent chromatin assembly;GO:0034724 DNA replication-independent chromatin organization;GO:0031497 chromatin assembly		Predicted intracellular proteins	Nucleoplasm (Enhanced)				0.0	0.0	1.0	0.0	0.0	0.0	0.0	0.0	0.0	0.0	0.0	0.0	0.0	0.0	0.0	0.0	0.0	0.0	0.0	0.0
TMF1	7110	symbol	H. sapiens	7110	H. sapiens	TMF1	TATA element modulatory factor 1	GO:2000843 regulation of testosterone secretion;GO:2000845 positive regulation of testosterone secretion;GO:0032275 luteinizing hormone secretion		Predicted intracellular proteins; Cancer-related genes:Candidate cancer biomarkers	Golgi apparatus (Supported)		(M58)PID AR PATHWAY		0.0	0.0	0.0	1.0	0.0	0.0	0.0	0.0	0.0	0.0	0.0	0.0	0.0	0.0	0.0	0.0	0.0	0.0	0.0	0.0
AP3M1	26985	symbol	H. sapiens	26985	H. sapiens	AP3M1	adaptor related protein complex 3 subunit mu 1	GO:0048490 anterograde synaptic vesicle transport;GO:0099514 synaptic vesicle cytoskeletal transport;GO:0099517 synaptic vesicle transport along microtubule		Predicted intracellular proteins					0.0	0.0	0.0	1.0	0.0	0.0	0.0	0.0	0.0	0.0	0.0	1.0	0.0	0.0	0.0	0.0	0.0	0.0	0.0	0.0
FAM208A	23272	gene_synonym	H. sapiens	23272	H. sapiens	TASOR	transcription activation suppressor	GO:0097355 protein localization to heterochromatin;GO:0060809 mesodermal to mesenchymal transition involved in gastrulation;GO:0090309 positive regulation of DNA methylation-dependent heterochromatin assembly		Predicted intracellular proteins	Nucleoplasm (Enhanced)				0.0	0.0	1.0	0.0	0.0	1.0	0.0	0.0	0.0	0.0	0.0	1.0	0.0	0.0	0.0	0.0	0.0	0.0	0.0	0.0
CASP3	836	symbol	H. sapiens	836	H. sapiens	CASP3	caspase 3	GO:0008627 intrinsic apoptotic signaling pathway in response to osmotic stress;GO:0061713 anterior neural tube closure;GO:0034349 glial cell apoptotic process		FDA approved drug targets:Small molecule drugs; Cancer-related genes:Candidate cancer biomarkers; ENZYME proteins:Hydrolases; Peptidases:Cysteine-type peptidases; Enzymes; Predicted intracellular proteins	Mitochondria (Approved); Additional: Nucleoplasm	Pamidronic acid; Acetylsalicylic acid; Minocycline; 5-[4-(1-Carboxymethyl-2-Oxo-Propylcarbamoyl)-Benzylsulfamoyl]-2-Hydroxy-Benzoic Acid; Emricasan; Incadronic acid; 2-HYDROXY-5-(2-MERCAPTO-ETHYLSULFAMOYL)-BENZOIC ACID; methyl (3S)-3-[(tert-butoxycarbonyl)amino]-4-oxopentanoate; 1-METHYL-5-(2-PHENOXYMETHYL-PYRROLIDINE-1-SULFONYL)-1H-INDOLE-2,3-DIONE; [N-(3-dibenzylcarbamoyl-oxiranecarbonyl)-hydra…	(M5060)SA FAS SIGNALING; (M7997)SA CASPASE CASCADE; (M240)PID SYNDECAN 2 PATHWAY	(M5941)HALLMARK UV RESPONSE UP; (M5902)HALLMARK APOPTOSIS; (M5947)HALLMARK IL2 STAT5 SIGNALING	0.0	1.0	0.0	0.0	0.0	0.0	0.0	1.0	0.0	0.0	1.0	0.0	1.0	0.0	0.0	1.0	0.0	1.0	0.0	0.0
FAM104A	84923	symbol	H. sapiens	84923	H. sapiens	FAM104A	family with sequence similarity 104 member A			Predicted intracellular proteins	Nucleoplasm (Approved); Additional: Cytosol				0.0	0.0	0.0	0.0	0.0	0.0	0.0	0.0	0.0	0.0	0.0	0.0	0.0	0.0	0.0	0.0	0.0	0.0	0.0	0.0
KRIT1	889	symbol	H. sapiens	889	H. sapiens	KRIT1	KRIT1 ankyrin repeat containing	GO:0033622 integrin activation;GO:2000114 regulation of establishment of cell polarity;GO:0032878 regulation of establishment or maintenance of cell polarity		Human disease related genes:Congenital malformations:Congenital malformations of the nervous system; Predicted intracellular proteins; Disease related genes	Vesicles (Uncertain)				0.0	0.0	0.0	0.0	0.0	0.0	0.0	0.0	0.0	0.0	0.0	0.0	0.0	0.0	0.0	0.0	0.0	0.0	0.0	0.0
HP1BP3	50809	symbol	H. sapiens	50809	H. sapiens	HP1BP3	heterochromatin protein 1 binding protein 3	GO:0097298 regulation of nucleus size;GO:0070828 heterochromatin organization;GO:0006334 nucleosome assembly		Predicted intracellular proteins	Nuclear speckles (Supported)	Artenimol			0.0	0.0	1.0	0.0	0.0	0.0	0.0	0.0	0.0	0.0	0.0	0.0	0.0	0.0	0.0	0.0	0.0	0.0	0.0	0.0
DAAM1	23002	symbol	H. sapiens	23002	H. sapiens	DAAM1	dishevelled associated activator of morphogenesis 1	GO:0060071 Wnt signaling pathway, planar cell polarity pathway;GO:0035567 non-canonical Wnt signaling pathway;GO:0090175 regulation of establishment of planar polarity		Predicted intracellular proteins	Cytosol;Plasma membrane (Approved)		(M23)PID WNT NONCANONICAL PATHWAY; (M5493)WNT SIGNALING	(M5945)HALLMARK HEME METABOLISM	1.0	0.0	0.0	0.0	1.0	0.0	0.0	0.0	0.0	0.0	0.0	0.0	0.0	0.0	0.0	0.0	0.0	0.0	0.0	0.0
COMMD4	54939	symbol	H. sapiens	54939	H. sapiens	COMMD4	COMM domain containing 4			Predicted intracellular proteins	Cytosol (Supported); Additional: Plasma membrane;Vesicles				0.0	0.0	0.0	0.0	0.0	0.0	0.0	0.0	0.0	0.0	0.0	0.0	0.0	0.0	0.0	0.0	0.0	0.0	0.0	0.0
SUPT6H	6830	symbol	H. sapiens	6830	H. sapiens	SUPT6H	SPT6 homolog, histone chaperone and transcription elongation factor	GO:0061086 negative regulation of histone H3-K27 methylation;GO:0010793 regulation of mRNA export from nucleus;GO:2000197 regulation of ribonucleoprotein complex localization		Predicted intracellular proteins	Cytosol;Nucleoplasm (Approved); Additional: Plasma membrane				0.0	0.0	1.0	0.0	0.0	0.0	0.0	0.0	0.0	0.0	0.0	0.0	0.0	0.0	1.0	0.0	0.0	0.0	0.0	1.0
CASP4	837	symbol	H. sapiens	837	H. sapiens	CASP4	caspase 4	GO:1903265 positive regulation of tumor necrosis factor-mediated signaling pathway;GO:0070269 pyroptosis;GO:0016540 protein autoprocessing		Cancer-related genes:Candidate cancer biomarkers; ENZYME proteins:Hydrolases; Peptidases:Cysteine-type peptidases; Enzymes; Predicted intracellular proteins	Cytosol (Approved); Additional: Plasma membrane	Incadronic acid	(M220)PID CASPASE PATHWAY	(M5902)HALLMARK APOPTOSIS; (M5913)HALLMARK INTERFERON GAMMA RESPONSE; (M5921)HALLMARK COMPLEMENT	0.0	0.0	0.0	0.0	0.0	0.0	0.0	0.0	0.0	0.0	0.0	0.0	0.0	0.0	0.0	0.0	0.0	0.0	0.0	0.0
STAMBP	10617	symbol	H. sapiens	10617	H. sapiens	STAMBP	STAM binding protein	GO:0014067 negative regulation of phosphatidylinositol 3-kinase signaling;GO:0070536 protein K63-linked deubiquitination;GO:0007259 receptor signaling pathway via JAK-STAT		Peptidases:Metallopeptidases; Human disease related genes:Congenital malformations:Other congenital malformations; Disease related genes; Potential drug targets; Enzymes; Predicted intracellular proteins	Nucleoplasm (Supported); Additional: Cytosol;Plasma membrane		(M214)PID ERBB1 INTERNALIZATION PATHWAY		1.0	0.0	0.0	0.0	0.0	0.0	0.0	0.0	0.0	0.0	0.0	0.0	0.0	1.0	0.0	0.0	0.0	0.0	0.0	0.0
SAMD9	54809	symbol	H. sapiens	54809	H. sapiens	SAMD9	sterile alpha motif domain containing 9	GO:0034058 endosomal vesicle fusion;GO:0006906 vesicle fusion;GO:0090174 organelle membrane fusion		Predicted intracellular proteins; Disease related genes; Human disease related genes:Congenital disorders of metabolism:Other congenital disorders of metabolism	Cytosol (Supported); Additional: Vesicles			(M5911)HALLMARK INTERFERON ALPHA RESPONSE	0.0	0.0	0.0	0.0	0.0	0.0	0.0	0.0	0.0	0.0	0.0	0.0	0.0	0.0	0.0	0.0	0.0	0.0	0.0	0.0
ELP3	55140	symbol	H. sapiens	55140	H. sapiens	ELP3	elongator acetyltransferase complex subunit 3	GO:0002926 tRNA wobble base 5-methoxycarbonylmethyl-2-thiouridinylation;GO:0002098 tRNA wobble uridine modification;GO:0002097 tRNA wobble base modification		Predicted intracellular proteins; Disease related genes	Cytosol (Enhanced)				0.0	0.0	0.0	0.0	0.0	0.0	0.0	0.0	0.0	0.0	0.0	0.0	0.0	1.0	0.0	0.0	0.0	0.0	0.0	0.0
MAST3	23031	symbol	H. sapiens	23031	H. sapiens	MAST3	microtubule associated serine/threonine kinase 3	GO:0018105 peptidyl-serine phosphorylation;GO:0018209 peptidyl-serine modification;GO:0006468 protein phosphorylation	AGC Ser/Thr protein kinase family	Enzymes; Kinases:AGC Ser/Thr protein kinases; Predicted intracellular proteins; ENZYME proteins:Transferases	Nuclear speckles (Approved)			(M5956)HALLMARK KRAS SIGNALING DN	0.0	0.0	0.0	0.0	0.0	0.0	0.0	0.0	0.0	0.0	0.0	0.0	0.0	0.0	0.0	0.0	0.0	0.0	0.0	0.0
TRIM59	286827	symbol	H. sapiens	286827	H. sapiens	TRIM59	tripartite motif containing 59	GO:0046597 negative regulation of viral entry into host cell;GO:1903901 negative regulation of viral life cycle;GO:0046596 regulation of viral entry into host cell		Predicted intracellular proteins	Rods & Rings (Approved)		(M200)PID ERA GENOMIC PATHWAY		0.0	0.0	0.0	0.0	0.0	0.0	0.0	0.0	0.0	0.0	0.0	0.0	0.0	0.0	0.0	0.0	1.0	0.0	0.0	0.0
BAZ1B	9031	symbol	H. sapiens	9031	H. sapiens	BAZ1B	bromodomain adjacent to zinc finger domain 1B	GO:1903379 regulation of mitotic chromosome condensation;GO:1905213 negative regulation of mitotic chromosome condensation;GO:1902340 negative regulation of chromosome condensation		Disease related genes; Potential drug targets; Enzymes; Human disease related genes:Other congenital disorders:Chromosomal abnormalities; Predicted intracellular proteins; ENZYME proteins:Transferases	Nucleoplasm (Supported)				0.0	1.0	1.0	0.0	0.0	1.0	0.0	1.0	0.0	0.0	1.0	0.0	0.0	1.0	0.0	0.0	0.0	0.0	0.0	0.0
PSPC1	55269	symbol	H. sapiens	55269	H. sapiens	PSPC1	paraspeckle component 1	GO:0002218 activation of innate immune response;GO:0042752 regulation of circadian rhythm;GO:0045089 positive regulation of innate immune response		Predicted intracellular proteins; Transcription factors:Yet undefined DNA-binding domains	Nucleoplasm (Enhanced); Additional: Nucleoli fibrillar center				0.0	0.0	0.0	0.0	0.0	0.0	0.0	0.0	0.0	0.0	0.0	0.0	0.0	0.0	0.0	0.0	0.0	0.0	0.0	0.0
XPC	7508	symbol	H. sapiens	7508	H. sapiens	XPC	XPC complex subunit, DNA damage recognition and repair factor	GO:1990731 UV-damage excision repair, DNA incision;GO:0000720 pyrimidine dimer repair by nucleotide-excision repair;GO:0006290 pyrimidine dimer repair		Cancer-related genes:Candidate cancer biomarkers; Human disease related genes:Congenital malformations:Congenital malformations of skin; Human disease related genes:Congenital malformations:Other congenital malformations; Disease related genes; Predicted intracellular proteins	Nucleoplasm (Enhanced); Additional: Plasma membrane			(M5898)HALLMARK DNA REPAIR; (M5939)HALLMARK P53 PATHWAY	1.0	1.0	0.0	0.0	0.0	0.0	0.0	1.0	0.0	1.0	1.0	0.0	0.0	0.0	0.0	0.0	0.0	0.0	0.0	0.0
OPTN	10133	symbol	H. sapiens	10133	H. sapiens	OPTN	optineurin	GO:0061734 parkin-mediated stimulation of mitophagy in response to mitochondrial depolarization;GO:0001920 negative regulation of receptor recycling;GO:0098779 positive regulation of mitophagy in response to mitochondrial depolarization		Transporters:Accessory Factors Involved in Transport; Predicted intracellular proteins; Human disease related genes:Nervous system diseases:Eye disease; Disease related genes; Potential drug targets; Human disease related genes:Nervous system diseases:Neurodegenerative diseases	Cytosol (Enhanced)			(M5948)HALLMARK BILE ACID METABOLISM; (M5945)HALLMARK HEME METABOLISM	1.0	0.0	0.0	0.0	0.0	0.0	0.0	0.0	0.0	0.0	0.0	1.0	0.0	0.0	0.0	1.0	0.0	0.0	1.0	0.0
XPO1	7514	symbol	H. sapiens	7514	H. sapiens	XPO1	exportin 1	GO:0000055 ribosomal large subunit export from nucleus;GO:0000056 ribosomal small subunit export from nucleus;GO:0000054 ribosomal subunit export from nucleus		Transporters:Transporter channels and pores; Predicted intracellular proteins; FDA approved drug targets:Small molecule drugs; Cancer-related genes:Mutated cancer genes	Nuclear membrane;Nucleoplasm (Enhanced); Additional: Cytosol;Vesicles	Selinexor	(M140)PID RANBP2 PATHWAY; (M37)PID NFKAPPAB CANONICAL PATHWAY; (M30)PID HDAC CLASSII PATHWAY	(M5901)HALLMARK G2M CHECKPOINT; (M5925)HALLMARK E2F TARGETS; (M5926)HALLMARK MYC TARGETS V1	1.0	1.0	0.0	0.0	1.0	0.0	0.0	0.0	0.0	0.0	0.0	1.0	0.0	1.0	0.0	0.0	0.0	0.0	1.0	0.0
NUDT5	11164	symbol	H. sapiens	11164	H. sapiens	NUDT5	nudix hydrolase 5	GO:0019303 D-ribose catabolic process;GO:0006014 D-ribose metabolic process;GO:1990966 ATP generation from poly-ADP-D-ribose		Enzymes; ENZYME proteins:Hydrolases; Predicted intracellular proteins; ENZYME proteins:Transferases	Vesicles (Approved); Additional: Centrosome;Nucleoplasm				0.0	0.0	1.0	0.0	0.0	0.0	0.0	0.0	0.0	0.0	0.0	0.0	0.0	0.0	0.0	0.0	0.0	0.0	0.0	0.0
BRD7	29117	symbol	H. sapiens	29117	H. sapiens	BRD7	bromodomain containing 7	GO:0035066 positive regulation of histone acetylation;GO:2000758 positive regulation of peptidyl-lysine acetylation;GO:1901985 positive regulation of protein acetylation		Predicted intracellular proteins	Cytosol;Nucleoplasm (Enhanced)				0.0	1.0	0.0	0.0	0.0	0.0	0.0	0.0	0.0	0.0	1.0	0.0	0.0	0.0	1.0	0.0	0.0	0.0	0.0	0.0
RAB27A	5873	symbol	H. sapiens	5873	H. sapiens	RAB27A	RAB27A, member RAS oncogene family	GO:0043316 cytotoxic T cell degranulation;GO:1903435 positive regulation of constitutive secretory pathway;GO:1903433 regulation of constitutive secretory pathway		Human disease related genes:Immune system diseases:Primary immunodeficiency; ENZYME proteins:Hydrolases; Disease related genes; Potential drug targets; Enzymes; Predicted intracellular proteins				(M5941)HALLMARK UV RESPONSE UP	0.0	0.0	0.0	0.0	0.0	0.0	0.0	0.0	0.0	0.0	0.0	0.0	1.0	0.0	0.0	0.0	0.0	0.0	0.0	0.0
ANKRD17	26057	symbol	H. sapiens	26057	H. sapiens	ANKRD17	ankyrin repeat domain 17	GO:1900245 positive regulation of MDA-5 signaling pathway;GO:0039533 regulation of MDA-5 signaling pathway;GO:0001955 blood vessel maturation		Predicted intracellular proteins	Nucleoplasm (Supported); Additional: Nuclear membrane				0.0	1.0	0.0	0.0	0.0	0.0	0.0	0.0	0.0	0.0	0.0	0.0	0.0	0.0	0.0	0.0	0.0	0.0	0.0	0.0
CCDC14	64770	symbol	H. sapiens	64770	H. sapiens	CCDC14	coiled-coil domain containing 14	GO:0071539 protein localization to centrosome;GO:1905508 protein localization to microtubule organizing center;GO:0072698 protein localization to microtubule cytoskeleton		Predicted intracellular proteins	Centriolar satellite (Enhanced)				0.0	0.0	0.0	0.0	0.0	0.0	0.0	0.0	0.0	0.0	0.0	1.0	0.0	0.0	0.0	0.0	0.0	0.0	0.0	0.0
STX18	53407	symbol	H. sapiens	53407	H. sapiens	STX18	syntaxin 18	GO:1902953 positive regulation of ER to Golgi vesicle-mediated transport;GO:0090158 endoplasmic reticulum membrane organization;GO:0060628 regulation of ER to Golgi vesicle-mediated transport		Predicted intracellular proteins	Endoplasmic reticulum;Plasma membrane (Supported)				0.0	0.0	0.0	0.0	0.0	0.0	0.0	0.0	0.0	0.0	0.0	0.0	0.0	0.0	0.0	0.0	0.0	0.0	0.0	0.0
ARL6IP5	10550	symbol	H. sapiens	10550	H. sapiens	ARL6IP5	ADP ribosylation factor like GTPase 6 interacting protein 5	GO:0002037 negative regulation of L-glutamate import across plasma membrane;GO:0036475 neuron death in response to oxidative stress;GO:0002036 regulation of L-glutamate import across plasma membrane		Transporters	Endoplasmic reticulum (Approved)				0.0	0.0	0.0	0.0	0.0	0.0	1.0	0.0	0.0	0.0	0.0	0.0	0.0	0.0	0.0	0.0	0.0	0.0	0.0	0.0
FBXO9	26268	symbol	H. sapiens	26268	H. sapiens	FBXO9	F-box protein 9	GO:0031146 SCF-dependent proteasomal ubiquitin-dependent protein catabolic process;GO:0032006 regulation of TOR signaling;GO:0045444 fat cell differentiation		Predicted intracellular proteins	Centrosome (Approved)			(M5945)HALLMARK HEME METABOLISM	0.0	0.0	0.0	0.0	0.0	0.0	0.0	0.0	0.0	0.0	0.0	0.0	0.0	0.0	0.0	0.0	1.0	0.0	0.0	0.0
ZBTB44	29068	symbol	H. sapiens	29068	H. sapiens	ZBTB44	zinc finger and BTB domain containing 44			Predicted intracellular proteins; Transcription factors:Zinc-coordinating DNA-binding domains	Nucleoplasm (Approved)				0.0	0.0	0.0	0.0	0.0	0.0	0.0	0.0	0.0	0.0	0.0	0.0	0.0	0.0	0.0	0.0	0.0	0.0	0.0	0.0
NSMCE2	286053	symbol	H. sapiens	286053	H. sapiens	NSMCE2	NSE2 (MMS21) homolog, SMC5-SMC6 complex SUMO ligase	GO:0034093 positive regulation of maintenance of sister chromatid cohesion;GO:0034184 positive regulation of maintenance of mitotic sister chromatid cohesion;GO:0034091 regulation of maintenance of sister chromatid cohesion		Human disease related genes:Congenital malformations:Other congenital malformations; Predicted intracellular proteins; Disease related genes	Nucleoplasm (Supported); Additional: Nuclear bodies				1.0	1.0	0.0	0.0	0.0	1.0	0.0	1.0	0.0	1.0	0.0	0.0	0.0	0.0	0.0	0.0	1.0	0.0	0.0	0.0
SH3BGRL	6451	symbol	H. sapiens	6451	H. sapiens	SH3BGRL	SH3 domain binding glutamate rich protein like			Predicted intracellular proteins	Vesicles (Approved)				0.0	0.0	0.0	0.0	0.0	0.0	0.0	0.0	0.0	0.0	0.0	0.0	0.0	0.0	0.0	0.0	0.0	0.0	0.0	0.0
GMCL1	64395	symbol	H. sapiens	64395	H. sapiens	GMCL1	germ cell-less 1, spermatogenesis associated	GO:0007281 germ cell development;GO:0022412 cellular process involved in reproduction in multicellular organism;GO:0007283 spermatogenesis		Predicted intracellular proteins				(M5951)HALLMARK SPERMATOGENESIS	0.0	0.0	0.0	0.0	0.0	0.0	0.0	0.0	0.0	0.0	0.0	0.0	0.0	0.0	0.0	0.0	0.0	0.0	0.0	0.0
HADHA	3030	symbol	H. sapiens	3030	H. sapiens	HADHA	hydroxyacyl-CoA dehydrogenase trifunctional multienzyme complex subunit alpha	GO:0035965 cardiolipin acyl-chain remodeling;GO:0032048 cardiolipin metabolic process;GO:0046471 phosphatidylglycerol metabolic process		ENZYME proteins:Oxidoreductases; Human disease related genes:Congenital disorders of metabolism:Congenital disorders of lipid/glycolipid metabolism; ENZYME proteins:Lyases; Disease related genes; Potential drug targets; Enzymes; Predicted intracellular proteins; Human disease related genes:Congenital disorders of metabolism:Mitochondrial diseases	Mitochondria (Enhanced)	NADH		(M5936)HALLMARK OXIDATIVE PHOSPHORYLATION	0.0	0.0	0.0	0.0	0.0	0.0	0.0	0.0	0.0	0.0	0.0	0.0	0.0	0.0	0.0	0.0	0.0	0.0	0.0	0.0
SP140	11262	symbol	H. sapiens	11262	H. sapiens	SP140	SP140 nuclear body protein	GO:0006952 defense response;GO:0006357 regulation of transcription by RNA polymerase II;GO:0006950 response to stress		Transcription factors:alpha-Helices exposed by beta-structures; Predicted intracellular proteins	Nucleoli fibrillar center (Approved); Additional: Mitochondria				0.0	0.0	0.0	0.0	0.0	0.0	0.0	0.0	0.0	0.0	0.0	0.0	0.0	0.0	0.0	0.0	0.0	0.0	0.0	0.0
IP6K2	51447	symbol	H. sapiens	51447	H. sapiens	IP6K2	inositol hexakisphosphate kinase 2	GO:1905396 cellular response to flavonoid;GO:1905395 response to flavonoid;GO:0032958 inositol phosphate biosynthetic process		Predicted intracellular proteins	Nucleoli fibrillar center;Nucleoplasm (Approved); Additional: Cell Junctions			(M5939)HALLMARK P53 PATHWAY	0.0	0.0	0.0	0.0	0.0	0.0	0.0	0.0	0.0	0.0	0.0	0.0	0.0	0.0	0.0	0.0	0.0	0.0	0.0	0.0
KDM2A	22992	symbol	H. sapiens	22992	H. sapiens	KDM2A	lysine demethylase 2A	GO:0010944 negative regulation of transcription by competitive promoter binding;GO:0070544 histone H3-K36 demethylation;GO:0070076 histone lysine demethylation		Enzymes; Predicted intracellular proteins; Transcription factors:Zinc-coordinating DNA-binding domains; ENZYME proteins:Oxidoreductases	Nucleoplasm (Supported)				0.0	0.0	1.0	0.0	0.0	0.0	0.0	1.0	0.0	0.0	0.0	0.0	0.0	1.0	0.0	0.0	0.0	0.0	0.0	0.0
WBP4	11193	symbol	H. sapiens	11193	H. sapiens	WBP4	WW domain binding protein 4	GO:0045292 mRNA cis splicing, via spliceosome;GO:0000377 RNA splicing, via transesterification reactions with bulged adenosine as nucleophile;GO:0000398 mRNA splicing, via spliceosome		Predicted intracellular proteins	Nucleoplasm (Supported); Additional: Plasma membrane;Vesicles				0.0	0.0	0.0	0.0	0.0	0.0	0.0	0.0	0.0	0.0	0.0	0.0	0.0	0.0	0.0	0.0	0.0	0.0	0.0	0.0
USF2	7392	symbol	H. sapiens	7392	H. sapiens	USF2	upstream transcription factor 2, c-fos interacting	GO:0000430 regulation of transcription from RNA polymerase II promoter by glucose;GO:0000432 positive regulation of transcription from RNA polymerase II promoter by glucose;GO:0019086 late viral transcription		Transcription factors:Basic domains; Predicted intracellular proteins	Nucleoplasm (Supported); Additional: Vesicles		(M65)PID FRA PATHWAY		0.0	0.0	0.0	0.0	0.0	0.0	0.0	0.0	0.0	0.0	0.0	0.0	0.0	1.0	0.0	0.0	0.0	0.0	0.0	0.0
C3orf38	285237	symbol	H. sapiens	285237	H. sapiens	C3orf38	chromosome 3 open reading frame 38	GO:0043065 positive regulation of apoptotic process;GO:0043068 positive regulation of programmed cell death;GO:0010942 positive regulation of cell death		Predicted intracellular proteins	Cytosol;Plasma membrane (Approved); Additional: Nucleoplasm				0.0	0.0	0.0	0.0	0.0	0.0	0.0	0.0	0.0	0.0	0.0	0.0	0.0	0.0	0.0	0.0	0.0	0.0	0.0	0.0
PPP1R12A	4659	symbol	H. sapiens	4659	H. sapiens	PPP1R12A	protein phosphatase 1 regulatory subunit 12A	GO:0035508 positive regulation of myosin-light-chain-phosphatase activity;GO:0035507 regulation of myosin-light-chain-phosphatase activity;GO:0032516 positive regulation of phosphoprotein phosphatase activity		Predicted intracellular proteins; Disease related genes	Actin filaments;Cytosol (Supported)		(M71)PID ILK PATHWAY; (M12)PID RHOA PATHWAY; (M129)PID PLK1 PATHWAY		1.0	0.0	0.0	1.0	1.0	0.0	0.0	0.0	0.0	0.0	0.0	0.0	0.0	0.0	0.0	0.0	0.0	0.0	1.0	0.0
NBR1	4077	symbol	H. sapiens	4077	H. sapiens	NBR1	NBR1 autophagy cargo receptor	GO:0045668 negative regulation of osteoblast differentiation;GO:0030500 regulation of bone mineralization;GO:0070167 regulation of biomineral tissue development		Predicted intracellular proteins	Vesicles (Supported); Additional: Nuclear bodies;Nucleoplasm				0.0	0.0	0.0	0.0	0.0	0.0	1.0	0.0	0.0	0.0	0.0	0.0	0.0	0.0	0.0	0.0	0.0	0.0	0.0	0.0
AGPS	8540	symbol	H. sapiens	8540	H. sapiens	AGPS	alkylglycerone phosphate synthase	GO:0008611 ether lipid biosynthetic process;GO:0046504 glycerol ether biosynthetic process;GO:0097384 cellular lipid biosynthetic process		Human disease related genes:Congenital malformations:Congenital malformations of the musculoskeletal system; Disease related genes; Potential drug targets; Enzymes; Human disease related genes:Congenital disorders of metabolism:Peroxisomal diseases; Predicted intracellular proteins; ENZYME proteins:Transferases	Peroxisomes (Supported)				0.0	0.0	0.0	0.0	0.0	0.0	0.0	0.0	0.0	0.0	0.0	0.0	0.0	0.0	0.0	0.0	0.0	0.0	0.0	0.0
[truncated: 37 more rows]
