# Supplementary material for: Defining Patient-Level Molecular Heterogeneity in Psoriasis Vulgaris Based on Single-Cell Transcriptomics
Source: Front Immunol. 2022 Jul 26;13:842651. doi: 10.3389/fimmu.2022.842651 (PMC9360479; doi:10.3389/fimmu.2022.842651)
Supplement: Supplementary Table 7 — Single-cell gene correlations (non-imputed) in Trm2 for IL17F, CXCL13, and IL26. [file Table_7.xlsx]

## Sheet: IL17F
	NML		Pso
	R	pval	R	pval
IL17F	1	0	1	0
IL17A	-0.000864906	0.965738	0.367535	3.32538e-103
KLRB1	0.0094567	0.638593	0.309472	3.53232e-72
RPS29	-0.015605	0.438309	0.280238	5.53398e-59
EGLN3	0.0386065	0.0551029	0.265622	5.88389e-53
MTRNR2L12	0.049196	0.0144955	0.263988	2.63258e-52
LINC01871	-0.00911613	0.650727	0.225236	3.44641e-38
OSTF1	0.0456721	0.0232418	0.219965	1.84869e-36
PLCG2	0.00625006	0.756253	0.201772	7.87213e-31
RPL37A	-0.0180277	0.370574	0.201752	7.97827e-31
MT-ATP8	-0.00901716	0.654271	0.195337	5.78772e-29
RPL38	0.0107978	0.591767	0.193317	2.16435e-28
IL26	0.0771673	0.000123965	0.192319	4.12788e-28
TRAV17	-0.00307806	0.878502	0.19212	4.69396e-28
RPL37	-0.0029222	0.88461	0.191785	5.82391e-28
RPS4Y1	0.00774559	0.700473	0.191646	6.3684e-28
RPL23	-0.0199086	0.322744	0.18976	2.12992e-27
RPS21	-0.00136272	0.946042	0.186666	1.50006e-26
NBAS	0.0144043	0.474354	0.184576	5.50207e-26
RPL39	-0.0107023	0.595049	0.180876	5.28711e-25
MTRNR2L8	-0.00730131	0.716892	0.173091	5.28476e-23
TMA7	-0.0234421	0.244268	0.172858	6.04916e-23
FTL	0.0252124	0.210445	0.168321	8.00321e-22
CCL20	0.0915051	5.26216e-06	0.167791	1.07705e-21
RPS26	0.0126486	0.529872	0.166441	2.28447e-21
GLO1	0.0396404	0.048899	0.164889	5.38327e-21
RPS27	-0.0341254	0.0900199	0.162711	1.76744e-20
MT-ND4L	0.0108532	0.589866	0.162606	1.8703e-20
ATP5F1E	-0.0349928	0.0821383	0.16226	2.25528e-20
RPS28	-0.0126093	0.531149	0.161378	3.62765e-20
GPR34	-0.000612745	0.975723	0.160668	5.31043e-20
AAK1	-0.020386	0.311275	0.160438	6.00354e-20
PKIG	-0.00440409	0.826864	0.160302	6.45675e-20
NDUFA3	-0.0191735	0.340937	0.157365	3.05136e-19
ENTPD1	0.0382799	0.0571939	0.155361	8.65165e-19
HEBP2	0.025035	0.213673	0.154262	1.52401e-18
RPL34	-0.0266134	0.186182	0.152812	3.19568e-18
ATOX1	0.033418	0.0968881	0.152334	4.0727e-18
RPL27	0.00968053	0.63067	0.152305	4.13222e-18
UQCR11	0.0170517	0.397041	0.150115	1.24301e-17
ISCU	0.0254385	0.206382	0.148999	2.16468e-17
CD3G	0.00481995	0.810812	0.148137	3.31317e-17
ANKRD12	0.0326807	0.104486	0.147402	4.75196e-17
MSC	-0.00542726	0.787514	0.147187	5.27987e-17
NMRK1	-0.0140174	0.486308	0.147119	5.45826e-17
RPLP2	-0.0325237	0.106163	0.146316	8.07515e-17
LMO4	0.00905713	0.652839	0.144376	2.06023e-16
CD48	0.0319183	0.112832	0.142566	4.88232e-16
SEC62	-0.0216099	0.283112	0.142509	5.01589e-16
S100A6	0.0113122	0.574236	0.142411	5.25345e-16
SNRPG	-0.00279241	0.889701	0.139645	1.91861e-15
COX17	-0.0170635	0.396715	0.139495	2.05689e-15
MT-ND3	-0.00965102	0.631712	0.138921	2.68167e-15
KDSR	-0.0113638	0.57249	0.138775	2.86889e-15
DDX3Y	-0.00578942	0.773709	0.138292	3.58261e-15
B3GALT2	-0.00791986	0.694071	0.137115	6.13459e-15
TTTY15	-0.0049709	0.805004	0.136573	7.84745e-15
EIF1AY	0.0179197	0.373449	0.136293	8.90804e-15
TMEM167A	-0.0156926	0.435743	0.136207	9.26399e-15
CCR6	-0.0134258	0.504897	0.136204	9.27601e-15
ITGAL	-0.00726216	0.718345	0.134034	2.45551e-14
FOS	-0.00414231	0.837007	0.134024	2.4654e-14
COTL1	0.0201916	0.315911	0.133879	2.63055e-14
KDM5D	-0.00335919	0.867503	0.13386	2.65226e-14
CALR	0.0358787	0.0746763	0.133334	3.34869e-14
ATP5ME	0.000353053	0.986011	0.131941	6.18334e-14
PPP1R14B	0.00464182	0.817679	0.131607	7.15892e-14
CCNG2	0.0298386	0.138279	0.131123	8.83801e-14
PTPRK	-0.00191757	0.924129	0.129975	1.45363e-13
CD101	-0.00466611	0.816741	0.129774	1.58504e-13
NDUFB1	0.00969272	0.63024	0.129694	1.64081e-13
ROMO1	0.00343211	0.864654	0.129266	1.97187e-13
RUNX1	0.0447842	0.0260631	0.128549	2.68014e-13
LUCAT1	0.101888	3.90869e-07	0.128435	2.8139e-13
DDX24	-0.00219971	0.913007	0.127717	3.81829e-13
SPOCK2	-0.0179645	0.372255	0.125812	8.51001e-13
PDCD4	0.00178448	0.929381	0.124876	1.25617e-12
SOS1	-0.000398249	0.98422	0.124832	1.27963e-12
COX7C	-0.0200313	0.319769	0.124595	1.41119e-12
LPXN	0.0439379	0.0290227	0.124458	1.49362e-12
CACYBP	0.0357028	0.0761122	0.123454	2.2575e-12
SPATS2L	-0.0116591	0.562552	0.122176	3.80121e-12
CD52	0.019105	0.342664	0.121859	4.32195e-12
DDX5	0.0166269	0.408911	0.121752	4.51442e-12
HIST1H4C	-0.0131701	0.513042	0.121262	5.50061e-12
APBB1IP	-0.0159125	0.429338	0.121139	5.77875e-12
NDUFB3	0.0167103	0.406563	0.121044	6.00389e-12
TRPS1	-0.00420736	0.834483	0.120839	6.5193e-12
UBL5	-0.0302354	0.13311	0.120662	7.00035e-12
MINOS1	0.032392	0.107587	0.120242	8.28063e-12
NDUFA1	0.00659348	0.743319	0.120098	8.76887e-12
ITGB7	0.00922871	0.646706	0.119197	1.25413e-11
NSA2	-0.0134966	0.502653	0.118887	1.41789e-11
MAP3K4	-0.0101645	0.613685	0.118658	1.55202e-11
NDUFB2	0.0087247	0.664789	0.117208	2.73896e-11
RPS13	-0.0370716	0.0655112	0.116301	3.89251e-11
SELENOM	0.0220031	0.274441	0.115673	4.95944e-11
GPR15	-0.000612745	0.975723	0.115388	5.53151e-11
GPR65	0.0203773	0.31148	0.115169	6.01637e-11
LIX1L-AS1	-0.00219546	0.913175	0.115122	6.12602e-11
RNASET2	0.01477	0.463209	0.115109	6.15567e-11
RPL9	-0.0158634	0.430762	0.113971	9.4905e-11
PRKAR1B	-0.0048385	0.810098	0.113733	1.0386e-10
RPS12	-0.00992166	0.622182	0.113504	1.13262e-10
GZMM	-0.0115209	0.567192	0.11333	1.20905e-10
RPL22	0.0014202	0.94377	0.113173	1.28268e-10
TMEM14B	0.0228776	0.255816	0.113027	1.3553e-10
RORA	0.0380307	0.0588337	0.113008	1.36505e-10
RNF145	-0.0163581	0.416528	0.112967	1.38618e-10
RPL41	-0.0275317	0.171441	0.11271	1.52623e-10
ATP5MD	0.0128723	0.52262	0.112285	1.78916e-10
LINC02195	-0.0133248	0.508105	0.112169	1.86814e-10
RPLP1	-0.00837498	0.677453	0.112	1.98939e-10
GRAP2	0.0347813	0.084007	0.111951	2.02668e-10
ARL3	-0.0128582	0.523073	0.111161	2.71642e-10
AC006369.1	-0.00334504	0.868056	0.111124	2.75344e-10
SH3BGRL3	-0.0368017	0.0674992	0.110573	3.37365e-10
CTSH	0.0632423	0.00166654	0.11032	3.70201e-10
ATP5MG	-0.019585	0.330673	0.109946	4.24438e-10
DAD1	0.0194926	0.332959	0.109924	4.27918e-10
NCS1	-0.00491091	0.807311	0.109808	4.46537e-10
HIST2H2AC	-0.00920735	0.647468	0.109672	4.69201e-10
PGLYRP2	-0.00289919	0.885512	0.10946	5.06858e-10
AC136475.5	-0.00187243	0.92591	0.109361	5.25496e-10
RPL23A	-0.000930687	0.963134	0.109227	5.51593e-10
HLA-DRB1	-0.0256956	0.201831	0.108273	7.79007e-10
EEF1B2	-0.040314	0.0451814	0.107949	8.75336e-10
TRAF1	0.0434848	0.0307228	0.107909	8.88075e-10
ELOB	0.0180507	0.369963	0.107564	1.00495e-09
ODC1	-0.00868792	0.666116	0.107424	1.0563e-09
LYSMD2	-0.0141198	0.483128	0.107198	1.14525e-09
B2M	0.00284923	0.887472	0.107089	1.1904e-09
ARL6IP5	0.0150355	0.455207	0.106925	1.26231e-09
THOC7	-0.0140268	0.486017	0.106918	1.26548e-09
EML4	0.00220523	0.91279	0.105077	2.42229e-09
AHR	-0.0114111	0.570892	0.104792	2.67619e-09
SERF2	0.0160184	0.426272	0.104552	2.90973e-09
RPL36	-0.032899	0.102189	0.104298	3.17764e-09
RAP1A	0.0121621	0.545818	0.104198	3.29002e-09
CCDC167	0.0271236	0.17788	0.103828	3.74056e-09
RARG	-0.0044972	0.823263	0.103697	3.91323e-09
SON	-0.0001136	0.995499	0.103575	4.08142e-09
PAK2	0.0269061	0.181385	0.103409	4.32185e-09
TOMM7	-0.0257939	0.20011	0.103102	4.80251e-09
BCAP29	-0.0109916	0.585132	0.102916	5.11944e-09
HOXB2	-0.00938904	0.640996	0.102769	5.3837e-09
MACC1	-0.00104163	0.958743	0.102355	6.20283e-09
TBC1D4	-0.00593876	0.768036	0.102117	6.7262e-09
HSP90AA1	0.0352603	0.0798241	0.101448	8.43989e-09
TBCA	0.0118271	0.556934	0.101257	9.00007e-09
DBI	0.0384256	0.0562534	0.100844	1.03435e-08
GTDC1	-0.00609818	0.761995	0.100596	1.12423e-08
SNHG25	-0.00832365	0.679319	0.100337	1.22607e-08
IKZF3	-0.0198175	0.324964	0.100244	1.26484e-08
NAP1L1	0.0113	0.574648	0.0999633	1.38902e-08
ZFP36L1	0.0239354	0.234481	0.0994197	1.66409e-08
TSPAN6	#N/A	#N/A	0.0992089	1.78444e-08
COQ10B	-0.0108687	0.589336	0.0991185	1.83857e-08
MIR4435-2HG	-0.00742063	0.712469	0.0987845	2.05284e-08
ABCF1	-0.0139947	0.487014	0.0984204	2.31398e-08
TRBC1	-0.0081707	0.684893	0.0983349	2.37984e-08
NDUFC1	-0.0151011	0.453243	0.0983075	2.40136e-08
COX7B	-0.0104526	0.60367	0.0981869	2.49816e-08
YWHAH	0.0156082	0.438214	0.0979813	2.67201e-08
PRR34-AS1	-0.00559747	0.781017	0.0979273	2.71957e-08
C4orf48	-0.00238657	0.905651	0.0979158	2.72986e-08
PKDCC	-0.00119396	0.952716	0.0976726	2.95529e-08
TMEM258	-0.0143989	0.474523	0.097331	3.30269e-08
CYCS	-0.00805377	0.689165	0.0973048	3.33094e-08
MSRB2	-0.00355587	0.859824	0.0970259	3.64625e-08
TRAC	0.0203277	0.312659	0.0968823	3.81969e-08
GNAS	0.00549481	0.784933	0.0967924	3.93232e-08
COPS9	-0.00978379	0.627029	0.0966623	4.10094e-08
POLR2L	-0.0115174	0.56731	0.0966451	4.12384e-08
EPHB6	-0.0071927	0.720926	0.0961561	4.82665e-08
TNIP1	-0.014254	0.47898	0.096062	4.97459e-08
DNPH1	0.0417135	0.0382138	0.0959666	5.12913e-08
IL22	-0.00175288	0.930628	0.0957886	5.42979e-08
OST4	0.00567931	0.777899	0.0956649	5.64884e-08
RPL30	0.00862638	0.66834	0.0954862	5.98036e-08
MIF	-0.00988091	0.623613	0.0953218	6.30201e-08
AC008555.5	-0.0030431	0.879871	0.0951385	6.68044e-08
IL2RA	0.0532338	0.00815289	0.0951222	6.71523e-08
SEC61G	-0.0321986	0.109704	0.0951022	6.75785e-08
SLIRP	0.0456504	0.0233073	0.0947545	7.54577e-08
HSP90B1	0.0194717	0.333479	0.0946254	7.86016e-08
KRTCAP2	-0.0216369	0.28251	0.094274	8.78212e-08
LINC00685	-0.00703566	0.726772	0.0941691	9.07704e-08
IL1R1	0.0245874	0.221977	0.0940721	9.35799e-08
BRD9	0.041742	0.0380819	0.0939797	9.63388e-08
CHD3	-0.0113267	0.573744	0.0938874	9.9172e-08
TMCO1	-0.0179269	0.373255	0.0936694	1.06183e-07
RPS8	-0.00780057	0.698451	0.0933951	1.1569e-07
AC093673.1	0.0411674	0.0408157	0.0933797	1.16249e-07
FAM83F	-0.000612745	0.975723	0.0932433	1.21301e-07
RPS25	0.00648118	0.74754	0.0922367	1.65741e-07
ACAT2	-0.0116685	0.562237	0.0922254	1.66322e-07
SAMD1	-0.010368	0.606602	0.0921438	1.70558e-07
CARS	-0.0101627	0.613745	0.092046	1.75776e-07
BZW1	0.0302224	0.133277	0.09187	1.85555e-07
TOMM5	-0.0113105	0.574293	0.0918342	1.87605e-07
CD82	0.0354574	0.0781527	0.0917766	1.90955e-07
HINT1	0.0305498	0.129122	0.0916233	2.00153e-07
EFCAB8	#N/A	#N/A	0.091617	2.00538e-07
RCBTB2	-0.0187882	0.350728	0.091593	2.02017e-07
PFKFB3	0.0360811	0.0730514	0.0908959	2.49935e-07
HSPE1	0.0187464	0.351802	0.0907735	2.59412e-07
HIGD2A	0.0551058	0.00616546	0.0907658	2.60022e-07
HLF	-0.00705716	0.725971	0.0907115	2.64344e-07
CDK2AP2	0.0184583	0.359254	0.0905993	2.735e-07
NINJ2	-0.0031655	0.875078	0.0904897	2.82744e-07
H2AFV	-0.00227847	0.909905	0.0904218	2.88615e-07
RPL27A	-0.0404463	0.0444795	0.0904005	2.90482e-07
KCNF1	#N/A	#N/A	0.0903658	2.93549e-07
AL158817.1	#N/A	#N/A	0.0903658	2.93549e-07
XPA	0.00756189	0.707246	0.0900294	3.24935e-07
THEMIS	0.00634988	0.752486	0.089966	3.31209e-07
SVIP	0.00734693	0.715199	0.0899156	3.3627e-07
ATP5MF	0.03701	0.0659606	0.0894744	3.83924e-07
MED30	-0.00841932	0.675842	0.0894345	3.88539e-07
SELENOT	-0.00735579	0.714871	0.0893806	3.94873e-07
JUN	0.0459635	0.0223754	0.0893557	3.97823e-07
ZSCAN16-AS1	-0.00548053	0.785479	0.089111	4.28016e-07
AL445686.2	0.0176704	0.380134	0.0890351	4.37817e-07
SSB	0.0029445	0.883735	0.088956	4.48261e-07
BOLA2B	-0.00605321	0.763698	0.0889418	4.50173e-07
VIM	0.0167899	0.404331	0.0888264	4.65907e-07
IL2RG	0.051605	0.0103291	0.088423	5.2521e-07
CHCHD10	-0.0124084	0.537714	0.0884111	5.2706e-07
SEC61B	0.0129778	0.519216	0.0882183	5.58019e-07
COX6C	0.00296459	0.882948	0.0881697	5.66095e-07
AC099552.1	-0.00147604	0.941563	0.0880488	5.86667e-07
TCEAL4	-0.00903274	0.653713	0.0880133	5.92853e-07
RPL4	0.00670911	0.73898	0.0879295	6.07692e-07
CA10	-0.000866552	0.965673	0.0874281	7.04213e-07
AL662884.4	-0.00122424	0.951518	0.0874185	7.06186e-07
RPA3	-0.00377364	0.851336	0.0873532	7.19827e-07
DYNC1I2	-0.0140726	0.484592	0.0872883	7.33648e-07
G3BP1	-0.00401943	0.841777	0.0870879	7.77919e-07
ARRDC3	-0.00866696	0.666873	0.0868362	8.37181e-07
SELENOK	0.0154078	0.444118	0.0866426	8.85711e-07
TPMT	0.0518038	0.0100383	0.0865532	9.09017e-07
TMEM45B	-0.00433641	0.829484	0.0863516	9.63766e-07
CD3E	0.0158558	0.430985	0.0863423	9.66384e-07
ORAI2	0.00946013	0.638471	0.0859133	1.09396e-06
CXCR6	-0.0248262	0.217518	0.0858473	1.11496e-06
HNRNPUL1	-0.0205007	0.308559	0.0857218	1.15601e-06
AC068987.4	#N/A	#N/A	0.0854925	1.23477e-06
C1QBP	-0.0042548	0.832645	0.0852445	1.32572e-06
ATP5MPL	-0.00896839	0.656021	0.0851561	1.35969e-06
DYNLT3	0.0316352	0.116062	0.0850146	1.41579e-06
JAKMIP2	-0.00457803	0.820141	0.0849603	1.43792e-06
ZZEF1	-0.00938234	0.641234	0.0848602	1.47957e-06
MLF1	-0.00517739	0.797078	0.0848407	1.4878e-06
IL23R	-0.00181582	0.928144	0.0844735	1.65158e-06
PET100	0.0049621	0.805343	0.0841883	1.79062e-06
DPM3	0.0244763	0.224073	0.0840453	1.86451e-06
NARS	-0.0138108	0.492757	0.0839411	1.92015e-06
ARPC3	-0.0226472	0.260635	0.083841	1.97515e-06
DEK	0.0295393	0.14228	0.0836719	2.07144e-06
MIR1-1HG-AS1	-0.000865738	0.965705	0.0836602	2.07828e-06
ADAM12	-0.0080799	0.68821	0.0834803	2.18602e-06
CR381653.1	-0.00170687	0.932444	0.0831481	2.39927e-06
NDUFAF2	0.0376574	0.0613624	0.0830961	2.43437e-06
NDUFA6	-0.0245408	0.222855	0.0828046	2.64064e-06
COX4I1	-0.000785625	0.968877	0.0825018	2.87259e-06
BRMS1	0.0605773	0.00260157	0.082355	2.99201e-06
ST13	0.00866517	0.666938	0.0822928	3.04403e-06
SMIM4	-0.00730192	0.716869	0.0822168	3.10873e-06
ANAPC16	-0.0189325	0.34704	0.0821444	3.17164e-06
DNAJC3	-0.0143437	0.476218	0.0820931	3.21692e-06
ITM2B	0.00235983	0.906703	0.08209	3.21967e-06
AC126614.1	#N/A	#N/A	0.0819302	3.36487e-06
RPS27A	0.00803292	0.689928	0.0818828	3.40914e-06
SNRPF	0.00408892	0.839078	0.0818456	3.4443e-06
MT-ND5	0.00879701	0.662182	0.0816448	3.63994e-06
AL133342.1	-0.00344126	0.864297	0.0816313	3.65346e-06
ZNF280B	-0.00160881	0.936317	0.0815962	3.68888e-06
NAPRT	-0.0116669	0.562291	0.0814726	3.81622e-06
SEC11C	-0.0215522	0.284398	0.0812894	4.01275e-06
PNRC1	0.0139343	0.488898	0.0812432	4.06377e-06
AL132639.3	-0.000612745	0.975723	0.080918	4.44117e-06
PRDX3	-0.0121142	0.5474	0.0809169	4.44258e-06
HNRNPM	-0.0220371	0.273701	0.0809098	4.45115e-06
ZBTB8OS	-0.0118514	0.556125	0.080684	4.73339e-06
DUSP1	0.0161162	0.423454	0.080641	4.78902e-06
PIGX	-0.00817744	0.684647	0.0805317	4.93323e-06
CLECL1	0.0440554	0.0285951	0.0804392	5.05868e-06
AC092634.3	-0.00104344	0.958671	0.0803263	5.21579e-06
AC017002.3	-0.00316849	0.874961	0.0803258	5.21644e-06
KPNA3	-0.00979226	0.626731	0.0802053	5.38935e-06
MRPL33	-0.00434878	0.829005	0.0801422	5.48196e-06
PSPC1	-0.00824188	0.682297	0.0799826	5.7234e-06
CRYBB2	-0.00104701	0.95853	0.0798482	5.93434e-06
GPX4	0.00850323	0.672798	0.0797266	6.13179e-06
CDV3	-0.010947	0.586658	0.0794743	6.56146e-06
AP002954.1	#N/A	#N/A	0.0793739	6.74032e-06
SPCS1	-0.00332918	0.868676	0.0793541	6.77614e-06
PPIA	-0.000704871	0.972074	0.0792848	6.90303e-06
PPARG	-0.00435383	0.828809	0.079266	6.93775e-06
METAP2	0.034408	0.0873876	0.0791496	7.15688e-06
ZNRF1	0.010291	0.609278	0.0791272	7.19982e-06
STRAP	-0.0172401	0.391847	0.0788877	7.67452e-06
AC011632.1	#N/A	#N/A	0.0788725	7.70569e-06
SLC6A9	-0.0011818	0.953197	0.0788725	7.70569e-06
EMP3	-0.0180099	0.371048	0.0787072	8.05203e-06
REEP3	0.00500183	0.803816	0.0786289	8.22121e-06
GTF3C6	0.0327966	0.103261	0.0786259	8.22774e-06
HLA-C	0.000954514	0.962191	0.0785753	8.33889e-06
RPS3A	0.00978804	0.626879	0.0784249	8.67799e-06
ANP32E	0.0574617	0.00428838	0.0784163	8.69785e-06
NAA38	-0.000232488	0.990788	0.0782629	9.05779e-06
SRD5A3	-0.00473787	0.813974	0.0782462	9.09801e-06
MRPL42	0.0392349	0.0512589	0.0782125	9.17936e-06
NDUFA4	0.0242335	0.228702	0.0781944	9.22335e-06
DYNLL1	-0.0202116	0.315432	0.0781257	9.39204e-06
CHKB-DT	-0.00135703	0.946267	0.0780922	9.4753e-06
GCFC2	-0.00401114	0.842099	0.0780287	9.63536e-06
SNX6	-0.0207008	0.30386	0.0780084	9.68714e-06
BTG2	-0.0222395	0.269316	0.0779392	9.86513e-06
NDUFS8	-0.00723007	0.719537	0.0779044	9.9561e-06
NDUFAB1	0.043191	0.0318701	0.0778722	1.00407e-05
ATXN10	0.0115995	0.564552	0.0777588	1.03445e-05
PLEKHF1	0.0337964	0.0931639	0.0777476	1.0375e-05
TCF25	0.000819064	0.967553	0.077664	1.06051e-05
NUDCD2	-0.0141082	0.483489	0.0776423	1.06656e-05
AL031432.1	#N/A	#N/A	0.0776219	1.0723e-05
ELMO1-AS1	#N/A	#N/A	0.0775826	1.08338e-05
MANF	-0.0127162	0.527674	0.0775367	1.09651e-05
ARPC2	0.0208708	0.299904	0.0773392	1.15465e-05
PEBP1	0.0101696	0.613506	0.077256	1.18004e-05
SET	0.00466024	0.816968	0.0771652	1.20833e-05
USP16	0.00469093	0.815784	0.0770278	1.25238e-05
ARPC1B	-0.00672673	0.73832	0.0770147	1.25665e-05
ARMCX4	-0.00261643	0.896612	0.0769457	1.27943e-05
CCNI	0.0133718	0.50661	0.0768732	1.30379e-05
PPIB	-0.00285424	0.887275	0.0766975	1.36463e-05
YBX1	0.0119437	0.553054	0.0765674	1.41141e-05
RELB	-0.00919234	0.648004	0.0764544	1.4533e-05
PHLDA1	0.0456125	0.0234224	0.0764248	1.46445e-05
TNFRSF25	-0.0050823	0.800725	0.0762173	1.54505e-05
CRELD2	0.0762978	0.000147778	0.0760685	1.60542e-05
RPL5	0.00629854	0.754423	0.0760081	1.63057e-05
DNAAF4	-0.00267527	0.8943	0.0759572	1.65206e-05
EIF3L	0.0318561	0.113536	0.075906	1.67393e-05
HSPH1	0.0319302	0.112698	0.0758529	1.69689e-05
AC113378.1	#N/A	#N/A	0.0756888	1.76986e-05
AL353135.1	-0.000612745	0.975723	0.0756888	1.76986e-05
TMEM243	0.0246185	0.221393	0.0755363	1.84029e-05
FKBP11	0.0267557	0.183838	0.0754106	1.90036e-05
PSMA5	-0.0126515	0.529776	0.0753778	1.91631e-05
AKT1	0.040022	0.0467629	0.0753548	1.9276e-05
PLEKHA3	0.0383109	0.0569927	0.0753541	1.92797e-05
MRPL23	0.00588335	0.77014	0.0752663	1.97162e-05
MAFIP	-0.00148221	0.941319	0.0752401	1.98484e-05
PMVK	0.00549215	0.785035	0.0752244	1.99278e-05
SNAP25	-0.000612745	0.975723	0.0752233	1.99334e-05
TXNRD3	-0.000859003	0.965971	0.0752233	1.99334e-05
TWISTNB	-0.00872076	0.664931	0.0751868	2.01196e-05
SBDS	-0.0169994	0.398493	0.0751079	2.05277e-05
AL359644.1	-0.000612745	0.975723	0.0750914	2.06137e-05
LINC02246	-0.000612745	0.975723	0.0750332	2.09209e-05
RPS23	-0.00945642	0.638603	0.0749686	2.12672e-05
GALM	0.0459234	0.0224931	0.0749461	2.13892e-05
MRPL54	-0.0100215	0.618684	0.0748881	2.17062e-05
DDX21	-0.0238035	0.237071	0.0748829	2.17351e-05
DDX27	0.00242541	0.904123	0.0748784	2.17597e-05
ACP6	-0.00536738	0.789803	0.0747772	2.23255e-05
PDCD5	0.00646668	0.748086	0.0746449	2.30854e-05
PDIA6	-0.00799731	0.691232	0.0744532	2.42308e-05
LRRN3	-0.00324453	0.871986	0.0744272	2.43904e-05
RPL35	-0.00621442	0.757599	0.0743545	2.48416e-05
RPL31	-0.0028528	0.887332	0.07434	2.49326e-05
RHOA	0.0128415	0.523613	0.074338	2.49452e-05
MPC1	0.00848458	0.673474	0.0741852	2.59235e-05
ESF1	-0.0113644	0.57247	0.0740691	2.66909e-05
COX7A2	0.00145894	0.942239	0.0739389	2.75776e-05
ETFB	0.000807329	0.968017	0.073931	2.76317e-05
MDM1	-0.00560377	0.780777	0.0738866	2.79414e-05
MRPL41	0.00520549	0.796001	0.0735302	3.0545e-05
PTGES3	0.0262773	0.191805	0.0734462	3.11913e-05
LPAR6	-0.0153228	0.446636	0.0733926	3.16111e-05
LIMA1	-0.00822453	0.68293	0.0732619	3.26555e-05
AC008592.5	-0.000866379	0.965679	0.0731271	3.37677e-05
COMMD8	-0.00965681	0.631508	0.0730792	3.41714e-05
ERO1B	-0.00981037	0.626094	0.0730387	3.45165e-05
UBC	0.0344655	0.0868596	0.0728765	3.59316e-05
ZNF131	-0.0127897	0.52529	0.0728615	3.6065e-05
HDAC1	-0.0119557	0.552655	0.0728294	3.63521e-05
IL4I1	0.0655723	0.0011138	0.0727507	3.70666e-05
IBA57-DT	#N/A	#N/A	0.0727332	3.72268e-05
HMGN1	0.035126	0.080979	0.0725179	3.92571e-05
AIM2	-0.00734161	0.715397	0.0724375	4.0042e-05
MRPS6	-0.0169168	0.400788	0.0724345	4.00708e-05
CPQ	-0.00511615	0.799426	0.0723821	4.0591e-05
G6PD	0.0738829	0.00023847	0.0723713	4.06984e-05
ZFY	-0.00252192	0.900327	0.0723661	4.07505e-05
DPP9-AS1	-0.000612745	0.975723	0.0722598	4.18289e-05
HSP90AB1	0.0227836	0.257774	0.0722512	4.19174e-05
SIM2	#N/A	#N/A	0.0722229	4.22097e-05
ZNF551	-0.00411845	0.837932	0.0721834	4.2621e-05
ARL4C	0.00712418	0.723475	0.0721341	4.31392e-05
AC109446.3	-0.000612745	0.975723	0.0720049	4.45254e-05
PNO1	0.0127379	0.52697	0.0719579	4.50408e-05
ANXA1	-0.03017	0.133951	0.0718981	4.57033e-05
PPIF	0.0225218	0.263284	0.0718741	4.59724e-05
EEF1A1	0.0136735	0.497068	0.0717485	4.74039e-05
SDF2L1	-0.0185063	0.358006	0.0717036	4.79252e-05
DNAJA2	-0.00504294	0.802237	0.0717022	4.79423e-05
AC011477.3	#N/A	#N/A	0.0716177	4.89388e-05
COX6B1	0.018419	0.360278	0.071569	4.95223e-05
COMMD6	-0.000120154	0.995239	0.0715345	4.99404e-05
KMT2E-AS1	-0.0066849	0.739888	0.0715319	4.99718e-05
AC021739.2	-0.002179	0.913823	0.0715299	4.99963e-05
LAMA4	-0.000866726	0.965666	0.0714936	5.04393e-05
PARK7	-0.0142971	0.47765	0.0714902	5.0481e-05
AC026979.2	-0.00944312	0.639075	0.0714538	5.09293e-05
AC009005.1	-0.00122259	0.951583	0.0714057	5.15287e-05
FAM241A	-0.016043	0.425563	0.0713799	5.18514e-05
AMD1	-0.0168842	0.401697	0.0712632	5.33403e-05
NDFIP1	0.0328336	0.102872	0.0711281	5.51148e-05
CD2	-0.0206643	0.304714	0.0711097	5.53608e-05
MRPL19	-0.00855344	0.670979	0.0710557	5.60881e-05
PNMA1	-0.0124725	0.535616	0.0710436	5.6252e-05
DEF8	-0.00805996	0.688939	0.0710423	5.62704e-05
VTI1B	0.00683193	0.734381	0.0710404	5.62956e-05
CD3D	-0.0144344	0.473431	0.0709639	5.7347e-05
HIST1H2AD	#N/A	#N/A	0.070856	5.88584e-05
MAF	0.0330483	0.100641	0.0708099	5.95173e-05
CMTM6	-0.0187249	0.352355	0.0708014	5.96383e-05
RAB8B	0.0233722	0.245677	0.0707739	6.00344e-05
SLC7A8	-0.00267891	0.894158	0.0706555	6.17706e-05
AC091180.5	#N/A	#N/A	0.0706468	6.19e-05
YAF2	-0.0106951	0.595297	0.0705666	6.31045e-05
MAF1	-0.00140872	0.944223	0.0705593	6.32152e-05
RFX2	-0.00524892	0.794337	0.0705545	6.32886e-05
CSK	0.00440607	0.826787	0.0704905	6.42684e-05
AC126323.2	-0.000612745	0.975723	0.0701285	7.00863e-05
GPR183	0.00589668	0.769633	0.0700897	7.07395e-05
FIS1	0.0349361	0.0826364	0.0699811	7.25968e-05
AC096734.1	-0.00122375	0.951538	0.0699418	7.32802e-05
SNX3	0.014933	0.458286	0.0699388	7.33313e-05
DNAJC17	-0.00559435	0.781136	0.0699132	7.37804e-05
MRPS28	-0.00713321	0.723138	0.0699027	7.39647e-05
STK17B	0.024174	0.229849	0.0698984	7.40413e-05
ITGAE	-0.0142475	0.47918	0.069885	7.42783e-05
CLCN3	-0.0094226	0.639804	0.0698515	7.48722e-05
ERGIC2	0.0300107	0.136018	0.0697147	7.73474e-05
COX20	0.0273138	0.174857	0.069652	7.85077e-05
MST1R	-0.000612745	0.975723	0.0696341	7.88427e-05
IFI44	-0.00763588	0.704515	0.0695778	7.99023e-05
GABARAPL1	-0.0153302	0.446416	0.069474	8.18919e-05
SNHG8	-0.00854178	0.671401	0.0693671	8.3991e-05
TGFB1	-0.00343471	0.864553	0.0693587	8.41587e-05
FAM133B	-0.00565665	0.778762	0.069197	8.74343e-05
AL590006.1	#N/A	#N/A	0.0691275	8.8881e-05
TRBV14	-0.000612745	0.975723	0.0690914	8.96407e-05
CWF19L2	-0.0115741	0.565405	0.0690461	9.06024e-05
TSTA3	-0.0118489	0.55621	0.0689019	9.37276e-05
FUNDC2	-0.0111484	0.57979	0.0688776	9.42647e-05
LINC01588	0.0538426	0.00745128	0.0687857	9.63212e-05
OTUB2	-0.000612745	0.975723	0.0687609	9.68844e-05
SURF4	-0.00616269	0.759554	0.0686484	9.94731e-05
ZFP36	-0.0109107	0.5879	0.0686431	9.95974e-05
RPS7	0.0105646	0.599796	0.0685914	0.000100811
SREK1IP1	0.00615943	0.759678	0.0685387	0.00010206
AL121820.1	-0.000612745	0.975723	0.0683563	0.000106505
UBE2B	0.00238526	0.905702	0.0683487	0.000106693
MTREX	-0.00904753	0.653183	0.0683379	0.000106962
CDC42SE2	0.0169296	0.400432	0.0682557	0.000109033
RPS5	-0.0091437	0.649742	0.0681899	0.000110716
JAML	0.0232238	0.248689	0.0681672	0.000111303
CERK	0.0213621	0.28867	0.068107	0.000112874
ZCRB1	-0.0103789	0.606225	0.0680293	0.000114932
CD200R1	-0.00610757	0.76164	0.0679871	0.000116065
RPS20	-0.0303014	0.132265	0.0678911	0.000118679
ERICD	-0.000612745	0.975723	0.0678449	0.000119957
MAT2B	0.00446548	0.82449	0.0678058	0.000121047
AC116348.2	-0.000612745	0.975723	0.0677688	0.000122091
AC123768.3	#N/A	#N/A	0.0677331	0.000123103
PSMA7	0.0205583	0.307201	0.0676527	0.000125415
TSTD3	-0.00182525	0.927771	0.0676501	0.000125489
PFN1	0.0171723	0.393711	0.0676394	0.0001258
MNAT1	-0.00566917	0.778285	0.0673707	0.000133847
ABCF2	-0.0019153	0.924219	0.0673017	0.00013599
SRRM1	0.00182457	0.927798	0.0672891	0.000136383
DLG1	-0.00848149	0.673586	0.0672713	0.000136944
FDX1	-0.0126997	0.528209	0.0672244	0.00013843
PSMC5	0.00658989	0.743454	0.0671869	0.000139628
DRAP1	-0.0180458	0.370093	0.0671779	0.000139917
FCGRT	-0.00437385	0.828034	0.0671613	0.000140452
ATP5PF	-0.0137278	0.49536	0.0670959	0.000142576
CYB561D2	-0.00798805	0.691571	0.0670311	0.00014471
LYPLA2	-0.0109131	0.587817	0.0669653	0.000146908
C9orf78	-0.0119745	0.552028	0.0669487	0.00014747
RAP1B	0.0329886	0.101257	0.0669027	0.00014903
AL139393.2	-0.00468959	0.815836	0.0668993	0.000149148
PCCB	-0.00342415	0.864965	0.0668984	0.000149177
TTC32	-0.00450888	0.822812	0.066888	0.000149532
LINC00944	0.0407167	0.0430742	0.0668522	0.000150762
COX8A	-0.00415974	0.83633	0.0668205	0.000151859
TNFRSF18	0.0554324	0.00586731	0.0667707	0.000153597
PSMD2	-0.016818	0.403544	0.0667275	0.000155122
FAM177B	#N/A	#N/A	0.0667038	0.000155962
ZNF302	-0.00841019	0.676174	0.0667033	0.00015598
OR1I1	#N/A	#N/A	0.0666307	0.000158586
SMIM37	0.00526177	0.793844	0.066596	0.000159846
AC127070.2	-0.00148911	0.941046	0.0665752	0.000160606
TCP1	-0.0167114	0.406534	0.0665178	0.000162719
MRPL3	-0.0112076	0.577781	0.0663946	0.000167345
TSPAN4	-0.00297879	0.882391	0.0663658	0.00016844
THRA	-0.00505343	0.801834	0.0663403	0.00016942
IL3RA	-0.00250294	0.901073	0.0662766	0.00017189
POLR2J	-0.0176218	0.381445	0.0661812	0.000175649
RABGAP1L	-0.0103971	0.605594	0.0661728	0.000175983
TDG	-0.0117001	0.561177	0.0661623	0.000176403
ALYREF	-0.00780583	0.698258	0.0661288	0.000177746
PSMC6	0.0214555	0.286565	0.0661048	0.000178716
FNDC9	-0.000612745	0.975723	0.0660923	0.000179222
AL009181.1	#N/A	#N/A	0.0660661	0.000180285
GPAT3	-0.010578	0.599334	0.065972	0.000184166
DNAJA1	0.0186748	0.353644	0.0659697	0.000184261
AL513314.2	#N/A	#N/A	0.0658757	0.000188214
TFB2M	-0.0046902	0.815812	0.0658409	0.0001897
TTC39C-AS1	-0.00573092	0.775934	0.0658229	0.000190469
AC017083.2	-0.00146489	0.942003	0.0658147	0.000190822
AL133338.1	-0.00209721	0.917046	0.0657948	0.00019168
MAFA	-0.00158984	0.937066	0.0657863	0.00019205
IFI27L2	0.0339573	0.0916158	0.0657831	0.000192185
SLC25A5	0.0308063	0.125936	0.0657449	0.000193851
RNF144A	-0.00548367	0.785359	0.0656182	0.000199459
PCBP1	0.0263616	0.190384	0.0656114	0.000199761
TMBIM4	-0.0116604	0.562507	0.0655474	0.000202658
TXN	0.0180961	0.36876	0.0655341	0.000203265
RFLNB	-0.0102469	0.610813	0.065525	0.000203678
GRID2IP	#N/A	#N/A	0.0655015	0.000204757
AC104958.1	#N/A	#N/A	0.0655015	0.000204757
CHAC2	-0.00537958	0.789336	0.0654795	0.000205773
MCF2L2	-0.00572098	0.776312	0.0654095	0.000209027
SLC5A3	-0.0124565	0.53614	0.0653534	0.000211675
CDC73	0.0505154	0.0120597	0.0652878	0.000214806
PXN-AS1	-0.0022675	0.910338	0.065239	0.000217166
PDIA3	0.0250108	0.214115	0.0651405	0.000222002
SRPRA	-0.00147098	0.941762	0.0651041	0.000223816
TEX30	-0.00879478	0.662263	0.0650651	0.000225773
PPP4C	0.0330679	0.100439	0.0649619	0.000231031
GIMD1	#N/A	#N/A	0.0649316	0.000232596
EFCAB3	#N/A	#N/A	0.0649316	0.000232596
AL139021.1	#N/A	#N/A	0.0649316	0.000232596
AC125611.3	-0.00171199	0.932242	0.0649316	0.000232596
TRPV3	-0.000843155	0.966599	0.0648262	0.000238118
FAM66B	#N/A	#N/A	0.0648112	0.000238915
SQSTM1	0.00679815	0.735645	0.0648087	0.000239047
AKAP1	-0.0071716	0.72171	0.0647198	0.00024382
HNRNPH3	-0.0211689	0.293054	0.0647092	0.000244393
SULT1C2	-0.000612745	0.975723	0.0645314	0.000254224
TCTN3	0.0115999	0.564536	0.0645121	0.000255314
AC006449.3	#N/A	#N/A	0.064507	0.000255605
HIST2H2AA3	-0.000612745	0.975723	0.064507	0.000255605
CIB1	0.0374488	0.0628139	0.0644908	0.000256521
RPL6	0.0224193	0.265463	0.0643453	0.000264914
AC009961.1	0.216773	1.20969e-27	0.0643345	0.000265547
EIF5A	0.0263644	0.190336	0.0643215	0.000266307
ESYT1	-0.0116213	0.563819	0.0642789	0.000268829
TMEM126A	0.0762798	0.000148313	0.0642718	0.000269248
MYL12B	0.000427103	0.983077	0.064243	0.000270967
NDUFV2	0.00659548	0.743244	0.0641487	0.000276659
ARF5	-0.015368	0.445295	0.064117	0.000278599
ABHD3	-0.00969708	0.630086	0.0640813	0.000280801
SCCPDH	-0.00542826	0.787475	0.0640677	0.000281643
AC008440.1	-0.000866606	0.96567	0.0640114	0.000285153
ATP2B2	-0.000612745	0.975723	0.0639642	0.000288129
USP51	-0.00268022	0.894106	0.0639309	0.000290244
MRPL39	-0.00724595	0.718947	0.0638768	0.000293713
AC067930.3	#N/A	#N/A	0.0637553	0.000301643
FKBP6	-0.000612745	0.975723	0.063738	0.00030279
RECQL	0.0323133	0.108445	0.0637375	0.000302826
PSMA3	0.0479445	0.0171965	0.0637137	0.000304411
PPDPF	0.0214303	0.287133	0.0637114	0.000304559
VBP1	-0.012154	0.546085	0.0637105	0.000304621
YIPF5	0.00491086	0.807313	0.0636283	0.000310152
CCBE1	-0.000612745	0.975723	0.0635641	0.000314535
RALGDS	-0.0112024	0.577958	0.0635462	0.000315771
KIF5A	-0.00199836	0.920943	0.0635251	0.000317229
LRP12	-0.00472672	0.814404	0.0634897	0.000319692
EGR3	-0.00105071	0.958383	0.0634293	0.000323937
C17orf75	0.0432687	0.0315633	0.0633986	0.000326111
AC002454.1	#N/A	#N/A	0.0633208	0.000331688
LGALS3	0.0190542	0.34395	0.0632983	0.000333319
JUND	0.0140741	0.484546	0.0632967	0.000333438
S1PR2	0.0330393	0.100734	0.0631462	0.000344533
TMED2	-0.0244138	0.225259	0.0631185	0.000346613
DSE	-0.00669672	0.739445	0.0630889	0.000348847
ASF1A	0.00465665	0.817106	0.0630599	0.000351053
CERS2	0.0016543	0.93452	0.0630093	0.000354924
RNF168	-0.00944192	0.639118	0.0630053	0.000355233
SCN2B	#N/A	#N/A	0.0629923	0.000356238
MRPS18C	-0.0160121	0.426454	0.0629551	0.000359124
MLEC	-0.0158515	0.43111	0.0629506	0.000359474
PLK5	#N/A	#N/A	0.0629418	0.000360163
TCP10L	-0.000612745	0.975723	0.062876	0.000365327
RPL21	-0.0206293	0.305533	0.0628511	0.000367307
CFD	-0.00545925	0.786291	0.0628357	0.000368532
HLA-F	0.0273471	0.174332	0.0627835	0.00037271
TRAV27	-0.000612745	0.975723	0.0627467	0.000375689
AL035420.3	#N/A	#N/A	0.0626909	0.000380247
MIR4458HG	-0.00333651	0.868389	0.062682	0.000380977
TMEM126B	-0.0171953	0.393077	0.0626558	0.000383137
SPTY2D1	0.0336117	0.0949671	0.0625788	0.000389554
C8orf59	-0.00129647	0.948662	0.0625453	0.000392373
GNAS-AS1	#N/A	#N/A	0.0624762	0.000398261
UTP18	-0.0109486	0.586601	0.0624626	0.000399431
AC010931.2	#N/A	#N/A	0.0624543	0.000400141
BLM	0.0409129	0.0420782	0.0624138	0.000403639
PTPN22	0.0366918	0.0683229	0.0623286	0.0004111
ALOX5AP	0.000165341	0.993448	0.0623184	0.000412003
SPART	0.0957281	1.88692e-06	0.0623147	0.000412335
AC010319.3	-0.000612745	0.975723	0.0622119	0.000421531
SLC30A2	-0.000612745	0.975723	0.0622119	0.000421531
CEBPZ	0.0102249	0.611579	0.0621862	0.000423861
CS	-0.00685706	0.733441	0.0621341	0.000428618
TAOK3	0.0283173	0.159537	0.0621325	0.000428767
ELOC	0.00822343	0.68297	0.0619705	0.00044389
RHOC	-0.0131433	0.513902	0.0619501	0.000445829
CSTB	0.0228628	0.256121	0.0619393	0.00044686
SRSF5	0.0411152	0.041072	0.0618564	0.000454835
ATP6V0E1	-0.0154328	0.443379	0.0617568	0.000464592
DNMBP-AS1	#N/A	#N/A	0.06174	0.000466261
RHOB	-0.0054291	0.787443	0.0616926	0.000470991
LAGE3	-0.0124475	0.536434	0.061632	0.000477108
PYURF	-0.00550061	0.784712	0.0616296	0.000477344
FNBP1	0.0221736	0.270739	0.0616247	0.000477841
SLC25A20	-0.00442263	0.826147	0.0615303	0.000487529
TOMM22	0.0235363	0.242377	0.0614863	0.000492103
FAM129C	#N/A	#N/A	0.0614858	0.000492152
TUSC2	-0.0125446	0.53326	0.0614793	0.000492832
BANF1	0.0296665	0.140568	0.0614261	0.000498425
CCT6A	0.0341912	0.0894017	0.0613448	0.00050709
AC010247.2	-0.00176741	0.930054	0.0613436	0.000507218
LINC00167	-0.00150108	0.940573	0.0613264	0.00050907
ZDHHC16	0.0231172	0.250868	0.0612699	0.000515188
CBWD1	-0.0106105	0.598213	0.0612075	0.000522039
AL357054.3	#N/A	#N/A	0.0611774	0.000525365
AL138831.1	#N/A	#N/A	0.0611726	0.000525897
EIF2S2	0.0225676	0.262315	0.0611569	0.000527647
PSMC4	0.0455632	0.0235728	0.0611068	0.000533256
POLE3	-0.0162545	0.419485	0.0610505	0.000539632
PIN4	0.00149512	0.940809	0.0610053	0.000544803
NFKB2	0.079593	7.52085e-05	0.0609696	0.000548915
NCK1	-0.0137089	0.495953	0.060945	0.000551758
LSM3	-0.00693466	0.730541	0.0609103	0.000555804
GPN3	-0.0105268	0.601102	0.0609013	0.000556867
PPP1CA	0.0196611	0.328797	0.0608372	0.000564426
ARHGAP10	-0.0054233	0.787665	0.0607832	0.000570869
TMEM9B	-0.0130789	0.515966	0.060729	0.000577397
FKBP2	0.000627355	0.975144	0.0607205	0.000578425
CHD4	-0.00284817	0.887513	0.0606992	0.000581016
CMPK1	-0.0114223	0.570514	0.0606912	0.000581997
ATP5PD	0.0129473	0.520199	0.0606579	0.00058608
AC008443.5	-0.00132698	0.947455	0.0606515	0.000586866
ZNF584	-0.00451234	0.822679	0.0606241	0.000590241
YIPF1	-0.00539933	0.788581	0.0605603	0.000598188
SEPT1	-0.011416	0.570727	0.0605454	0.000600059
JTB	-0.0049815	0.804597	0.0604518	0.00061192
PSENEN	-0.0119053	0.554329	0.0603075	0.000630639
FYB1	-0.021336	0.289258	0.0602774	0.000634615
SSBP1	0.0134451	0.504284	0.0602641	0.000636374
NDUFC2	0.000686474	0.972803	0.0602563	0.000637415
VPS36	-0.011888	0.554907	0.0602502	0.000638218
OR2A25	-0.00220033	0.912983	0.0602465	0.00063872
RNASEH1	-0.00824522	0.682175	0.060195	0.000645604
ZEB2	-0.00613126	0.760743	0.0601883	0.000646513
SLC16A6	-0.0037439	0.852494	0.0601519	0.000651426
LNPK	0.0644096	0.00136402	0.0600904	0.000659809
KTN1	0.018794	0.350579	0.0600891	0.000659994
UQCC2	0.02965	0.140789	0.0600694	0.000662697
USP14	-0.0128165	0.524423	0.060049	0.000665519
SMDT1	-0.0157103	0.435224	0.0598568	0.000692606
FBP1	-0.00105536	0.958199	0.0598261	0.000697015
DNAJC19	-0.00162271	0.935768	0.0598123	0.000699013
RNASEH1-AS1	-0.00445059	0.825065	0.0598043	0.00070017
TRAV16	-0.00170795	0.932402	0.0597922	0.000701926
MAFG	0.0222647	0.268776	0.0597666	0.000705663
AC097641.2	-0.000612745	0.975723	0.0597609	0.000706496
MZT1	0.0386468	0.0548495	0.0597573	0.000707024
AC060766.4	#N/A	#N/A	0.0596567	0.00072188
PUM3	0.00893731	0.657137	0.0596369	0.000724849
CTPS1	-0.00461883	0.818566	0.0596107	0.000728777
APRT	0.0050288	0.80278	0.0595767	0.000733907
TSFM	0.00734149	0.715401	0.0595348	0.000740277
AC008115.4	-0.000837689	0.966815	0.0594523	0.000752972
FCF1	-0.00648582	0.747366	0.0594517	0.000753077
CTSW	-0.0131406	0.513989	0.0594456	0.000754016
INPP4B	-0.0105402	0.60064	0.0593916	0.000762448
NUTF2	0.00101251	0.959895	0.0593736	0.000765284
BATF	-0.019632	0.329514	0.0592889	0.000778731
LLPH	-0.0137727	0.49395	0.0592741	0.000781107
NDUFV2-AS1	-0.00578155	0.774008	0.0592229	0.000789362
ASB2	#N/A	#N/A	0.0591308	0.000804409
EMC7	-0.0178439	0.375473	0.0591063	0.000808464
PAX2	#N/A	#N/A	0.0590956	0.000810245
SMARCE1	-0.00813571	0.68617	0.0590651	0.000815318
EML1	-0.00171842	0.931988	0.0590255	0.000821959
VDAC1	0.0207458	0.30281	0.0589986	0.000826493
MRPL20	-0.0196768	0.328411	0.0589481	0.000835079
AC114730.2	-0.00162036	0.935861	0.0589447	0.000835658
SLC25A3	0.0461623	0.0218007	0.0589409	0.000836301
LRRC23	-0.00456408	0.82068	0.0589368	0.000837012
HNRNPF	-0.00378974	0.850709	0.0588831	0.00084624
LINC002481	-0.0043885	0.827467	0.058852	0.000851635
MYDGF	-0.00844613	0.674869	0.0588296	0.000855548
AL031665.2	#N/A	#N/A	0.0587912	0.00086227
ANKRD49	0.00360622	0.85786	0.0587662	0.000866676
GPR18	-0.00242789	0.904025	0.058764	0.000867074
CAPN5	-0.00189654	0.924959	0.0587074	0.000877134
AC012170.2	-0.000612745	0.975723	0.0586982	0.000878777
POLD2	-0.00838194	0.6772	0.0586665	0.000884465
EIF5B	-0.0262644	0.192023	0.0586583	0.00088594
HMGN2	0.023881	0.235546	0.058649	0.000887629
GTF2H5	0.0651971	0.00118948	0.058617	0.000893425
A1BG	-0.0138157	0.492603	0.0585294	0.000909478
LAT	0.0126929	0.528431	0.0585041	0.000914175
GLRX3	0.0519695	0.00980164	0.0584864	0.000917455
PRCD	-0.00189492	0.925022	0.0584812	0.000918427
AC084756.1	-0.000612745	0.975723	0.0584539	0.000923526
LCK	-0.0175206	0.384187	0.0584132	0.000931195
CADM4	-0.00234816	0.907162	0.0583677	0.000939824
CCDC47	-0.0111604	0.579382	0.0583507	0.000943066
CCDC106	-0.00223472	0.911628	0.0582742	0.000957796
RPS15A	-0.00366465	0.855582	0.0582208	0.000968202
SH3KBP1	0.00915846	0.649214	0.0581835	0.000975527
CD151	0.00131818	0.947803	0.0581705	0.000978106
MZT2A	-0.00767762	0.702976	0.0581246	0.000987213
UQCRQ	0.0292667	0.146	0.0580414	0.00100392
MED4	-0.00196093	0.922419	0.0579876	0.00101489
LEMD1	-0.000612745	0.975723	0.0579774	0.00101696
AC098484.3	-0.000612745	0.975723	0.0579569	0.00102118
ZNRF2	-0.0106031	0.598468	0.0579378	0.00102512
KRT19	-0.000612745	0.975723	0.0578608	0.00104113
FKBP8	0.00338966	0.866313	0.0578361	0.0010463
FAM162A	-0.000610079	0.975829	0.0578328	0.001047
AP2S1	0.0121161	0.547339	0.0578224	0.00104919
APP	-0.00865363	0.667355	0.0577781	0.00105859
CCDC58	0.0283946	0.158402	0.0577543	0.00106366
SUMF2	-0.0134592	0.503835	0.057731	0.00106865
ZNF705E	-0.000612745	0.975723	0.0576823	0.00107914
CCT4	0.0306572	0.12778	0.0576783	0.00108
RHOT1	-0.00679678	0.735696	0.0576201	0.00109267
INSIG1	0.00549704	0.784848	0.0575569	0.00110662
HSPA1B	-0.00715368	0.722377	0.0575478	0.00110861
SHOC2	-0.0118312	0.5568	0.0575344	0.00111161
ABRACL	0.0520375	0.00970585	0.0575229	0.00111416
CIAPIN1	-0.00562695	0.779893	0.0574334	0.00113428
ZNF507	-0.00473628	0.814035	0.0574019	0.00114145
AL162311.3	#N/A	#N/A	0.0573922	0.00114366
NDUFB8	0.0261546	0.193888	0.057363	0.00115035
USP12-AS2	#N/A	#N/A	0.0573597	0.0011511
NEK8	-0.00368091	0.854948	0.057326	0.00115889
PSME2	0.0119322	0.553437	0.0573183	0.00116067
PTPN2	-0.014277	0.478271	0.0572743	0.0011709
UPF2	0.0163483	0.416806	0.0572455	0.00117763
AL606807.1	#N/A	#N/A	0.0572411	0.00117866
AC037198.2	#N/A	#N/A	0.0572326	0.00118066
CNBP	0.00958577	0.634019	0.057219	0.00118387
HERC2	0.0533759	0.00798399	0.0572134	0.00118519
CCZ1	-0.0107058	0.594929	0.0571381	0.00120308
PLEKHO1	0.0215336	0.284814	0.0571287	0.00120535
AC026412.3	-0.000612745	0.975723	0.057117	0.00120816
C1GALT1C1	-0.00731754	0.71629	0.0570667	0.0012203
FOSB	-0.00904424	0.653301	0.0569697	0.00124405
LRRC42	-0.00649278	0.747104	0.0569181	0.00125684
H3F3A	-0.0268604	0.182127	0.0568972	0.00126206
UBA52	-0.0051592	0.797775	0.0568969	0.00126212
PPWD1	-0.00914022	0.649866	0.0568189	0.00128178
UQCRFS1	0.0268949	0.181567	0.0567732	0.00129344
PSMD7	0.0591472	0.00328158	0.0567203	0.00130705
CRIM1	-0.0067802	0.736317	0.0567098	0.00130975
NOTCH2	-0.00617131	0.759228	0.0566769	0.00131831
LINC01063	#N/A	#N/A	0.0566709	0.00131985
SMC2-AS1	-0.000612745	0.975723	0.0566623	0.00132211
POMP	0.0112129	0.577601	0.0566224	0.00133256
AL590133.2	-0.000612745	0.975723	0.0566211	0.00133292
CD69	0.00283375	0.888079	0.0566076	0.00133646
VASP	0.0378885	0.0597866	0.0565727	0.00134571
PAXX	0.0224539	0.264728	0.0565501	0.00135171
NHLRC1	-0.000612745	0.975723	0.0565108	0.00136223
LINC00337	-0.000865634	0.965709	0.0564776	0.00137115
DDX52	-0.0102754	0.609822	0.0564648	0.00137463
SLIT3	-0.000612745	0.975723	0.0564318	0.00138358
RBL2	0.043903	0.0291507	0.0563596	0.00140336
LINC01858	#N/A	#N/A	0.0562058	0.0014464
ARF6	0.00919599	0.647874	0.0561835	0.00145274
AC092687.3	-0.000866693	0.965667	0.0560764	0.00148355
CCDC102A	0.077762	0.000109813	0.0560615	0.00148789
ZNF780A	-0.00585648	0.77116	0.0560513	0.00149086
THOC6	0.0524704	0.00911585	0.0560441	0.00149297
DPP7	0.00105478	0.958222	0.0560397	0.00149424
NALT1	-0.000865828	0.965701	0.0560047	0.00150452
VOPP1	0.0052882	0.792833	0.055937	0.00152457
CRADD	-0.00396951	0.843716	0.0559282	0.00152717
CCDC107	0.0101564	0.613966	0.055926	0.00152783
TSPYL2	-0.00413765	0.837187	0.0558311	0.00155638
SCG5	-0.000612745	0.975723	0.0557877	0.00156963
FAIM2	-0.000612745	0.975723	0.0557789	0.0015723
TARS	0.0336008	0.0950743	0.055767	0.00157595
C9orf64	-0.00365435	0.855983	0.0557422	0.0015836
LINC01003	0.0899998	7.50526e-06	0.0556622	0.00160846
SURF6	-0.00829631	0.680314	0.0556267	0.00161959
MPC2	0.0380071	0.0589905	0.0555864	0.00163232
RPL35A	-0.0100824	0.616551	0.0555505	0.00164375
FCGR3A	-0.000866514	0.965674	0.0555401	0.00164706
U2AF1L4	0.0306313	0.128103	0.0554779	0.00166706
TRAV13-1	-0.0013396	0.946956	0.0554673	0.00167048
AP001453.2	-0.00149173	0.940943	0.0554416	0.00167885
AL627171.1	-0.00438547	0.827584	0.0554289	0.00168298
MEX3D	-0.00446996	0.824317	0.0554287	0.00168303
LINC01031	-0.00104746	0.958512	0.0553949	0.00169409
NRBP1	-0.0129993	0.518523	0.0553838	0.00169773
RBM23	0.020179	0.316214	0.0553652	0.00170386
ASCC2	-0.00818008	0.684551	0.0553499	0.00170893
SRSF9	-0.0244417	0.224728	0.0553312	0.0017151
PEX11G	-0.00148721	0.941121	0.0552918	0.00172823
PFDN1	0.00506024	0.801572	0.0552066	0.00175694
TMEM50B	0.00873853	0.66429	0.0551953	0.00176076
GOLGA8B	-0.00974136	0.628524	0.0551604	0.00177268
TXNRD1	0.029429	0.143776	0.0551533	0.0017751
RER1	-0.00320731	0.873442	0.0551098	0.00179008
TNFAIP8	0.0516396	0.0102779	0.0551052	0.00179165
STARD4	-0.00358407	0.858724	0.0550786	0.00180087
CATSPERE	-0.000612745	0.975723	0.0550675	0.00180472
COA4	0.00176244	0.93025	0.0550474	0.00181174
TSPYL5	-0.000612745	0.975723	0.0549915	0.00183133
NCBP3	-0.00986021	0.62434	0.054975	0.00183714
RPS11	-0.00099939	0.960414	0.0549344	0.00185155
CATSPERZ	#N/A	#N/A	0.0548798	0.00187107
RTN4IP1	-0.00170089	0.93268	0.0548709	0.0018743
ACAA2	-0.00735092	0.715052	0.0548135	0.00189506
RPL8	-0.00989868	0.622989	0.0547773	0.00190829
ZNF568	-0.00653487	0.745521	0.0547751	0.0019091
BCL11B	-0.006956	0.729744	0.0547363	0.00192333
MRPL17	-0.011098	0.581505	0.0547006	0.00193654
ADGRA3	#N/A	#N/A	0.054698	0.00193752
PITPNA	0.0415472	0.0389906	0.0546969	0.00193792
NDUFA5	-0.00230699	0.908783	0.0546567	0.00195291
AC073896.2	-0.00368015	0.854978	0.0546349	0.00196107
API5	-0.0110077	0.584583	0.0546303	0.00196279
TXNDC9	-0.0120087	0.550893	0.0545651	0.00198741
POLR2I	-0.0174501	0.386104	0.0545619	0.00198865
AC023302.1	#N/A	#N/A	0.054554	0.00199163
PKHD1	#N/A	#N/A	0.0545534	0.00199186
AC022098.2	-0.000612745	0.975723	0.0545356	0.00199868
PCBP2	0.0206645	0.304709	0.0545301	0.00200077
MINCR	-0.00257438	0.898264	0.0544906	0.00201592
PLEKHN1	-0.00503402	0.802579	0.0542624	0.00210555
TRBC2	0.0193318	0.336965	0.0542609	0.00210615
UQCRB	0.00908474	0.651851	0.0542572	0.00210761
ACAT1	-0.0106479	0.596921	0.0542528	0.0021094
NDUFA11	0.0124025	0.537908	0.0542413	0.00211402
AC104590.1	-0.00135896	0.946191	0.054241	0.00211414
RPL26L1	-0.00889455	0.658672	0.0542013	0.00213017
PPM1M	-0.00608636	0.762443	0.0541948	0.00213278
LACTB2	0.0251832	0.210973	0.0541598	0.00214704
ALG14	-0.00282312	0.888496	0.0541396	0.00215528
SRP14	-0.00299594	0.881719	0.0541208	0.002163
NDUFA12	0.0319548	0.112421	0.0540833	0.00217843
SNRPB2	-0.0154988	0.441432	0.0540752	0.00218177
URI1	-0.0141575	0.481961	0.0540571	0.00218929
NMRAL1	-0.00651167	0.746394	0.054055	0.00219017
ZNF284	-0.00362754	0.857028	0.0540445	0.00219453
PWP1	-0.012211	0.544203	0.0539972	0.00221428
DNAJC27	-0.00378473	0.850904	0.0539856	0.00221915
DNAJC21	-0.0156839	0.435995	0.0539586	0.00223055
MTCH2	-0.0105667	0.599723	0.0539403	0.00223827
TIGAR	-0.00671065	0.738922	0.0539275	0.00224371
MAN1A1	-0.00493401	0.806423	0.0539223	0.0022459
AC074366.1	-0.000856243	0.966081	0.0539196	0.00224705
MUT	-0.00403603	0.841132	0.0538859	0.00226146
S100A4	0.0451413	0.0248946	0.0538737	0.00226667
SLAMF1	-0.0144866	0.471833	0.0537791	0.00230756
TMBIM6	-0.0227672	0.258117	0.0537697	0.00231164
FMC1	-0.00838663	0.67703	0.0537332	0.00232764
CX3CR1	-0.00148452	0.941227	0.0537195	0.00233363
CYP1A1	-0.00170605	0.932477	0.0537168	0.00233483
MOAP1	0.0102726	0.609919	0.0536882	0.00234745
C1orf131	0.0443891	0.0274104	0.0536544	0.00236248
SIGLEC10	-0.00104816	0.958484	0.0536097	0.00238243
ATP2B1-AS1	0.00574794	0.775286	0.0536019	0.00238594
IFT43	-0.00597065	0.766827	0.0535755	0.00239784
ODF3B	-0.00372821	0.853105	0.053559	0.00240531
PSMD14	0.0390493	0.0523698	0.0535343	0.0024165
GTF2A2	-0.0173959	0.387581	0.0535265	0.00242004
BAK1	-0.00741946	0.712512	0.0535234	0.00242145
CASC3	-0.00962106	0.632771	0.0535177	0.00242403
SMARCD1	-0.0104129	0.605046	0.0535149	0.00242534
HLA-G	-0.00324365	0.872021	0.0534853	0.00243884
XPO4	-0.00518378	0.796833	0.0534793	0.00244162
PEPD	-0.0111753	0.578878	0.0534712	0.00244534
SYNGAP1-AS1	-0.00159735	0.93677	0.053464	0.00244862
ZCCHC17	-0.0111529	0.579637	0.0534523	0.00245403
TMEM160	-0.00145131	0.94254	0.0534189	0.00246945
CHMP2A	-0.00189609	0.924976	0.0534119	0.00247273
KRT10	-0.0189031	0.34779	0.0534109	0.00247318
TUBE1	-0.00626767	0.755588	0.0533806	0.0024873
Z83844.3	#N/A	#N/A	0.0533696	0.00249243
DENR	0.000877247	0.965249	0.0533543	0.00249957
FGF7	-0.00208678	0.917457	0.0532997	0.00252531
ACTR3	-0.00445748	0.824799	0.0532663	0.00254113
ZC3H15	0.0362856	0.0714391	0.0531946	0.00257546
HMOX2	-0.00844697	0.674839	0.0531803	0.00258237
GON7	-0.00873924	0.664265	0.0531746	0.00258515
AP000446.1	-0.000612745	0.975723	0.0531422	0.00260085
AP001922.5	#N/A	#N/A	0.0531422	0.00260085
AC084116.1	#N/A	#N/A	0.0531422	0.00260085
PRNP	-0.0233037	0.247063	0.0531403	0.00260177
GLTP	0.0413006	0.0401673	0.053137	0.00260338
MAZ	-0.0138365	0.491951	0.0531067	0.00261812
GLRA2	#N/A	#N/A	0.0530372	0.00265232
MED31	0.00532628	0.791375	0.0530215	0.00266013
USP9Y	-0.00345384	0.863806	0.0530122	0.00266475
OSCAR	-0.00134742	0.946647	0.0529961	0.00267277
CRNKL1	0.0498504	0.0132379	0.0529517	0.00269494
AHRR	-0.00533672	0.790976	0.0529478	0.0026969
PRKCH	-0.0128602	0.523008	0.052885	0.00272862
PSCA	-0.000612745	0.975723	0.0528841	0.0027291
PDLIM2	-0.00885353	0.660148	0.0528263	0.00275861
GOLT1B	-0.00979548	0.626618	0.0528228	0.00276041
TTC39C	-0.0145976	0.468446	0.0528053	0.0027694
IL9R	-0.00577925	0.774095	0.052764	0.00279075
PAM16	-0.00350694	0.861733	0.0527022	0.00282293
AC025171.3	0.0241159	0.230971	0.0526925	0.00282804
C11orf98	-0.0040433	0.84085	0.0526854	0.00283177
AC245014.3	0.191218	9.22688e-22	0.0526478	0.00285156
AL117350.1	-0.00104389	0.958653	0.0526422	0.00285452
MIEN1	0.026375	0.190157	0.0526356	0.00285803
YARS2	-0.00695599	0.729744	0.0525731	0.00289132
MEAF6	0.0150155	0.455806	0.0525565	0.00290023
BLOC1S4	-0.013937	0.488812	0.0525421	0.00290797
DDX10	-0.00752302	0.708681	0.0525251	0.00291712
ANAPC13	-0.00884435	0.660478	0.0525043	0.00292838
GNB1	0.0190639	0.343705	0.0524985	0.0029315
C9orf40	-0.0042079	0.834463	0.0524982	0.00293168
AC131011.1	#N/A	#N/A	0.0524739	0.00294485
S100A5	-0.00147283	0.941689	0.0524305	0.00296862
MYB	-0.00265602	0.895057	0.0524239	0.00297222
EPHX3	#N/A	#N/A	0.0523996	0.0029856
PROK2	-0.00266036	0.894886	0.052331	0.00302365
EIF3J	-0.000914557	0.963772	0.0522429	0.00307316
NDUFS5	0.014675	0.46609	0.0522224	0.00308478
SFXN4	-0.00358098	0.858844	0.0522144	0.00308933
MAMSTR	-0.00145088	0.942557	0.0521939	0.00310097
COPB1	-0.0157063	0.435342	0.0521791	0.00310944
IER3IP1	-0.00058697	0.976744	0.0520917	0.0031598
HMCES	0.0358459	0.0749417	0.0520902	0.0031607
CBX6	0.015146	0.451901	0.0520666	0.00317443
TAS2R13	#N/A	#N/A	0.0520655	0.00317505
IL5	-0.000863741	0.965784	0.0520655	0.00317505
FOXN3	0.00259591	0.897418	0.0520508	0.00318362
FGFR4	-0.000849323	0.966355	0.0520393	0.00319038
RPL32	-0.00400292	0.842418	0.0520145	0.00320491
DAZAP1	0.00366402	0.855606	0.0519914	0.00321857
AHI1	0.0174215	0.386883	0.051925	0.00325797
CCT8	-0.0209719	0.29757	0.0518407	0.00330862
MYO1D	-0.00509103	0.800391	0.0518267	0.00331716
DEAF1	-0.00685861	0.733383	0.0517421	0.00336885
AC245595.1	-0.00104244	0.958711	0.0517394	0.00337053
STAG2	-0.0149262	0.458492	0.051737	0.003372
GPR35	-0.00308879	0.878081	0.0517226	0.00338085
ARHGAP25	-0.007796	0.698619	0.0517171	0.00338428
PRDX1	0.0276873	0.169032	0.0517121	0.00338737
DDX1	-0.0111585	0.579449	0.0516929	0.00339927
G3BP2	0.00056849	0.977476	0.0516575	0.00342127
ZNRD1	-0.0039209	0.845606	0.0516404	0.00343195
DNAJB6	0.0235605	0.241893	0.0515776	0.0034715
SNRPA1	0.000295562	0.988288	0.0515465	0.00349122
RPL10	-0.00946786	0.638197	0.0515388	0.0034961
RPL15	-0.00157814	0.937529	0.0515253	0.00350472
GPR68	0.0569441	0.00464953	0.0515177	0.00350954
LSM6	-0.0128494	0.523359	0.0514618	0.00354542
AC027449.1	-0.000612745	0.975723	0.0514482	0.00355421
FAM96B	-0.00805571	0.689094	0.0514006	0.00358512
NEK1	-0.0070411	0.726569	0.0513491	0.00361876
MRPL43	-0.0136289	0.498473	0.0512514	0.0036835
AC116914.2	-0.000612745	0.975723	0.0512224	0.00370285
GABARAPL2	0.00015689	0.993783	0.0511284	0.00376642
CCDC152	-0.0021754	0.913965	0.0511223	0.00377059
CBX3	0.00372743	0.853136	0.0511114	0.003778
DNAJC10	-0.00687151	0.732901	0.0510784	0.00380064
ZNF285	-0.00121849	0.951746	0.0510491	0.00382077
UTP11	0.00536479	0.789902	0.0510054	0.00385109
METTL23	-0.0140074	0.486619	0.0509756	0.00387181
PAOX	0.049701	0.0135161	0.050924	0.00390802
PTPN6	-0.00574693	0.775325	0.0509059	0.00392078
TCEAL3	-0.0070798	0.725127	0.0509058	0.00392083
CAPZA1	-0.0207954	0.301656	0.0508823	0.00393747
EIF3E	-0.0345514	0.0860762	0.0508529	0.0039584
UBTD1	-0.00374869	0.852307	0.0508387	0.00396849
THAP10	#N/A	#N/A	0.0508289	0.00397552
LINC02241	#N/A	#N/A	0.0507721	0.00401635
TRMT6	-0.0101379	0.614613	0.0507538	0.00402957
ZNF837	-0.00297089	0.882701	0.0507439	0.00403676
AC092683.1	0.0267303	0.184254	0.0506912	0.00407519
SEPT9	0.0196065	0.330141	0.0506709	0.00409006
LPIN3	-0.00103698	0.958927	0.0506674	0.00409259
PSMD11	-0.0142851	0.47802	0.0506552	0.00410159
EBAG9	0.0332682	0.0983954	0.0506477	0.00410709
ENSA	-0.00210373	0.916789	0.0506266	0.00412264
RN7SL832P	-0.0013272	0.947446	0.0506122	0.00413333
AL158801.3	#N/A	#N/A	0.0506102	0.00413481
AC120042.1	#N/A	#N/A	0.0506102	0.00413481
Z97192.1	-0.00129784	0.948607	0.0505836	0.00415455
HECTD1	0.00811517	0.686921	0.0505446	0.00418373
AC008429.3	-0.000612745	0.975723	0.0505172	0.00420429
RPL24	0.0123598	0.539308	0.0504866	0.00422737
CEP126	0.0486243	0.0156792	0.0504586	0.00424861
TNF	-0.00562116	0.780114	0.0504248	0.00427434
PKM	0.00311708	0.876974	0.0504237	0.00427517
MSMO1	-0.00815878	0.685328	0.050423	0.00427576
MNX1	-0.000857832	0.966018	0.0504216	0.00427682
AP005019.1	-0.0026998	0.893337	0.0503826	0.00430672
EDF1	0.000960185	0.961966	0.0503223	0.00435335
ATP5MC2	0.0279281	0.165354	0.0502953	0.00437432
MAST3	-0.00520871	0.795877	0.0502851	0.00438228
MYT1L	-0.00105608	0.958171	0.0502341	0.00442232
MRPS30-DT	#N/A	#N/A	0.0502335	0.00442282
STIP1	0.0207551	0.302593	0.05022	0.00443345
EEF1E1	0.0524631	0.00912555	0.0502185	0.00443466
MICU3	-0.00309514	0.877833	0.0502175	0.00443546
LINC00649	0.0246151	0.221455	0.0502058	0.00444466
LINC00958	-0.00105111	0.958368	0.0502044	0.00444583
MRFAP1L1	0.0298299	0.138394	0.0501939	0.00445414
AC026471.3	-0.00146877	0.94185	0.0501865	0.00446002
KIFC3	0.0722836	0.000324906	0.0501863	0.00446014
Z82217.1	-0.00135977	0.946159	0.0501823	0.00446334
MRPS36	-0.00213946	0.915381	0.0500936	0.00453432
FBXW5	0.00327191	0.870915	0.050054	0.0045663
RCN2	-0.0133459	0.507433	0.0500265	0.00458871
CD6	-0.018359	0.361845	0.049958	0.00464477
ALDH3A1	#N/A	#N/A	0.0499463	0.00465443
TPM3	0.00720279	0.720551	0.0499251	0.00467196
RRAGA	-0.0114683	0.568963	0.0497367	0.00483039
TXNL4A	-0.0176156	0.381614	0.0497199	0.00484474
CCT2	0.012864	0.522885	0.0497193	0.00484527
VPS28	0.0166399	0.408543	0.0497046	0.00485787
COA6	0.0433609	0.0312022	0.049699	0.00486268
TRAF3IP3	0.028839	0.151986	0.049683	0.00487643
C17orf49	-0.00301772	0.880866	0.0496313	0.00492106
C19orf12	0.0115305	0.56687	0.0495971	0.00495086
PREX1	0.0183143	0.363014	0.049596	0.00495182
NDUFS7	0.034199	0.089328	0.0495584	0.00498474
MRPL52	-0.00933541	0.642904	0.0495491	0.00499289
FAM104A	-0.011357	0.572721	0.0495199	0.00501869
APOL3	-0.00577515	0.774251	0.049497	0.0050389
CFAP36	0.0042107	0.834354	0.0494803	0.00505374
CENPK	-0.00550799	0.78443	0.049472	0.00506115
SUZ12	-0.0124875	0.535126	0.0494335	0.00509554
CLTRN	#N/A	#N/A	0.0494138	0.00511318
CIR1	-0.0135264	0.501709	0.0493414	0.00517866
TSNAXIP1	-0.00122258	0.951584	0.049329	0.00518992
ST5	-0.000865759	0.965704	0.0493193	0.00519877
SSU72	-0.0105694	0.59963	0.0492866	0.00522868
MIR22HG	-0.00866228	0.667043	0.0492825	0.00523244
POLR2E	0.0346704	0.0849999	0.0492755	0.00523887
TREX2	-0.000612745	0.975723	0.0492492	0.00526307
RAB5IF	-0.018238	0.365018	0.0492348	0.00527639
BUD31	0.0340776	0.0904716	0.0492339	0.00527719
RBM3	-0.0125539	0.532956	0.049215	0.00529471
POLR2F	0.0105738	0.599478	0.0491881	0.00531967
TMEM268	-0.00220144	0.912939	0.0491793	0.00532784
HSPB11	-0.0138424	0.491769	0.0491764	0.00533054
EVC2	-0.00410776	0.838347	0.0491762	0.0053308
RRAS	-0.005988	0.766169	0.0491743	0.00533253
DHX37	-0.00379581	0.850473	0.0491671	0.00533927
TIMM23B	-0.00459918	0.819324	0.0491559	0.0053497
AASDH	-0.0052846	0.79297	0.0491528	0.00535267
TOGARAM2	-0.00169548	0.932894	0.0491487	0.00535649
ZMYND10	-0.00179702	0.928886	0.0491104	0.00539249
FAM32A	-0.0144865	0.471836	0.0490849	0.00541658
MIER1	-0.0150204	0.455659	0.0490744	0.0054265
ZNF236	-0.00575998	0.774828	0.0490594	0.00544074
C9orf16	0.0350361	0.0817599	0.0490581	0.00544201
DZIP3	-0.00344565	0.864126	0.04904	0.00545925
DDX18	0.0104178	0.604874	0.0490221	0.00547631
ITIH5	-0.00133133	0.947283	0.049	0.0054975
GALNT1	0.0434908	0.0306998	0.0489505	0.00554515
RNF144B	-0.00296888	0.88278	0.0489455	0.00555002
MZF1-AS1	-0.00381564	0.849701	0.0489418	0.00555357
ZNF428	0.0090595	0.652754	0.0489139	0.00558066
MCM3	-0.00940917	0.640281	0.0489019	0.00559233
PDGFA	0.0962363	1.66294e-06	0.0488958	0.00559826
LBX2	-0.00191817	0.924105	0.0488848	0.005609
CLEC2B	-0.0160529	0.425277	0.0488732	0.0056203
STK11	0.0689086	0.000611775	0.0488447	0.0056483
SPECC1L-ADORA2A	#N/A	#N/A	0.0488277	0.005665
AC073283.1	-0.000612745	0.975723	0.048747	0.00574505
POGLUT1	0.0156289	0.437609	0.0486903	0.00580192
PIM2	0.063056	0.00172016	0.0486703	0.00582207
AC130324.3	-0.00102481	0.959408	0.0486614	0.00583111
ARL2BP	-0.0115166	0.567338	0.0486364	0.00585642
SELENOW	-0.00617318	0.759158	0.0486253	0.00586769
PNPO	-0.00432339	0.829988	0.0486056	0.00588778
C11orf58	-0.00142311	0.943655	0.0485918	0.00590185
PTCH1	-0.00227141	0.910183	0.0485802	0.00591378
AC008267.5	-0.00277843	0.89025	0.0485659	0.00592841
AL121944.1	-0.00484715	0.809765	0.04856	0.00593451
SLC35D2	0.0155788	0.439079	0.0485445	0.00595038
AL121658.1	-0.00190138	0.924768	0.0485014	0.00599503
DESI1	0.0316537	0.115849	0.0484778	0.00601951
AL590723.1	-0.00133713	0.947054	0.0484564	0.00604181
NQO2	0.01455	0.469896	0.0484322	0.00606709
ICOS	0.0183256	0.36272	0.0484322	0.00606714
RABEP2	-0.00612436	0.761004	0.0484079	0.00609265
AL445985.1	#N/A	#N/A	0.0484071	0.00609349
NDUFS6	-0.0114094	0.570951	0.0483489	0.00615501
LIPA	-0.00724986	0.718802	0.0483446	0.00615963
UROS	0.0183934	0.360945	0.0483081	0.00619853
AP000919.4	-0.000612745	0.975723	0.0482441	0.00626727
UBXN11	-0.00702638	0.727118	0.048241	0.00627058
PCMT1	-0.00805143	0.689251	0.048193	0.00632266
AC020910.4	-0.00277599	0.890346	0.0481874	0.00632873
NOL6	-0.00397706	0.843423	0.0481473	0.00637259
KPNA4	-0.0130665	0.516365	0.0481443	0.00637584
FLT3LG	-0.00726645	0.718186	0.0481322	0.0063891
MFAP3L	-0.00105884	0.958062	0.0481308	0.00639064
DENND5B	#N/A	#N/A	0.0481243	0.00639781
TTBK1	#N/A	#N/A	0.0481181	0.00640458
MICU2	-0.00928978	0.644529	0.0481147	0.00640835
NR1H2	0.0419714	0.0370347	0.0480998	0.00642485
HSPA5	-0.0240335	0.232568	0.0480956	0.00642946
BLOC1S6	-0.0123661	0.539101	0.0480915	0.00643397
TRIM32	0.0458025	0.0228506	0.0480905	0.00643503
MPLKIP	0.0283071	0.159688	0.048087	0.00643894
NFIC	0.0437317	0.0297861	0.0480815	0.00644498
TPT1	-0.0219425	0.275766	0.048081	0.00644558
SCOC-AS1	-0.00223433	0.911643	0.0480306	0.00650155
AC093635.1	-0.00254015	0.89961	0.0480137	0.00652053
TRMT112	-0.0120965	0.547986	0.0480105	0.00652402
PGLS	-0.0139305	0.489016	0.0480006	0.00653511
RDH11	0.0347166	0.0845854	0.0479745	0.00656442
NDUFA8	0.0484128	0.016138	0.0479594	0.00658145
SLC38A2	0.000690853	0.97263	0.0479551	0.0065863
C19orf70	0.0228709	0.255955	0.0479528	0.00658892
FAM171A1	-0.00190312	0.924699	0.0479157	0.00663099
PLA2G4E-AS1	-0.000612745	0.975723	0.047846	0.00671055
GJD4	#N/A	#N/A	0.047832	0.00672656
SHISA9	#N/A	#N/A	0.0478229	0.00673704
CTSC	0.0398701	0.0476032	0.0478148	0.00674645
BICDL1	0.0687756	0.000626874	0.0477934	0.00677118
ZNF786	-0.00518671	0.796721	0.0477772	0.00678996
AL139021.2	#N/A	#N/A	0.0477237	0.00685225
AL136373.1	-0.000612745	0.975723	0.0477237	0.00685225
DNAJC8	0.00328049	0.87058	0.0477183	0.00685851
IARS2	0.00407565	0.839593	0.0477149	0.00686259
THRAP3	-0.0106815	0.595766	0.0477025	0.00687704
COPG1	-0.00819249	0.684098	0.0476956	0.00688517
CNEP1R1	-0.00624947	0.756275	0.0476884	0.00689359
STARD4-AS1	-0.00085441	0.966153	0.0476771	0.00690694
AC120114.3	#N/A	#N/A	0.0476722	0.00691277
GTF2H3	0.0790614	8.40136e-05	0.0476272	0.00696599
AC108463.3	-0.00106114	0.957971	0.0476193	0.00697529
ZCCHC9	-0.00802361	0.690269	0.0476048	0.00699262
HAX1	-0.00674964	0.737461	0.0475692	0.00703512
EZR	-0.0153708	0.445213	0.0475344	0.00707694
PAK1IP1	-0.00709999	0.724375	0.0475151	0.00710021
CHMP4A	0.0393068	0.0508337	0.0474961	0.00712315
PSMD6	-0.0138411	0.491809	0.0474754	0.00714821
COPZ1	0.0459206	0.0225012	0.0474743	0.00714958
UFD1	0.0332535	0.0985435	0.04745	0.00717916
RAB10	0.0364177	0.0704134	0.0474429	0.00718784
AC008522.1	-0.00136923	0.945784	0.047427	0.00720729
AC009509.4	#N/A	#N/A	0.0474253	0.00720932
ODF2	-0.00722296	0.719801	0.0474096	0.00722856
POMT1	-0.00441014	0.82663	0.0473935	0.00724841
MRPL13	-0.0112815	0.575275	0.0473768	0.007269
SNIP1	-0.00666931	0.740473	0.0473476	0.00730511
MT-ND2	0.00074205	0.970602	0.047323	0.00733553
HOMER3	-0.0030809	0.87839	0.0473174	0.00734251
SAMD15	-0.00115153	0.954394	0.0473105	0.00735115
ACAD10	-0.00270877	0.892985	0.0473066	0.00735599
DEDD	-0.00532604	0.791384	0.0473039	0.0073594
MUM1	-0.00878645	0.662563	0.0472827	0.00738586
GNGT2	0.0545372	0.00671721	0.0472469	0.0074308
RPLP0	0.00160334	0.936533	0.0472214	0.00746289
LINC00330	#N/A	#N/A	0.0472032	0.00748591
MLF2	0.0184764	0.358782	0.0471975	0.00749312
TP53I13	0.00830139	0.68013	0.0471512	0.00755204
INPP4A	0.0720209	0.00034164	0.0471075	0.00760796
GAB3	-0.00982916	0.625432	0.047098	0.00762017
AC079610.1	#N/A	#N/A	0.0470613	0.00766761
BAX	0.0307883	0.126159	0.0470589	0.0076706
TOMM20	0.00747504	0.710455	0.0470543	0.00767661
AC044839.1	-0.00210389	0.916783	0.0470438	0.00769028
ETF1	0.0380564	0.0586625	0.0470138	0.00772926
AC098613.1	#N/A	#N/A	0.0469916	0.00775817
SLC2A8	-0.00599994	0.765716	0.046957	0.00780351
ZNF880	0.0406609	0.0433611	0.0469564	0.00780436
FBXW4	-0.00629455	0.754573	0.0469552	0.00780594
MPZL2	-0.0068989	0.731877	0.0469345	0.00783317
AC093495.1	-0.00302232	0.880685	0.0469302	0.00783885
ZC3H12D	-0.00630041	0.754352	0.0469074	0.00786894
ZSWIM1	-0.00170652	0.932458	0.0468923	0.00788902
TTC5	-0.00615882	0.759701	0.0468884	0.00789425
TMEM132E	-0.000612745	0.975723	0.0468624	0.00792881
PSMG2	0.0398278	0.0478398	0.046841	0.00795742
VEGFB	0.00937134	0.641625	0.0468381	0.00796119
CASC2	-0.000612745	0.975723	0.0468176	0.0079887
SCART1	-0.00247874	0.902025	0.0468092	0.00799995
MRPS21	0.0123315	0.540236	0.0467889	0.00802736
MAP3K12	-0.00627344	0.75537	0.0467747	0.00804642
PINX1.1	0.106569	1.1098e-07	0.0467677	0.00805599
PARL	-0.00916617	0.648939	0.0466772	0.00817914
CENPBD1	-0.00349927	0.862032	0.0466548	0.00820985
MOB1B	-0.00340114	0.865864	0.0466368	0.00823471
NSRP1	0.0435048	0.030646	0.0466241	0.00825225
AC073611.1	-0.00336575	0.867247	0.0466193	0.00825892
FUT7	0.035035	0.0817702	0.0465615	0.00833909
LINC00881	-0.00156309	0.938123	0.0465408	0.00836801
WDR83OS	-0.0109749	0.585705	0.0465079	0.00841423
RPF2	0.0697066	0.000528039	0.0465029	0.00842123
SYF2	0.0231876	0.249427	0.04648	0.00845354
ZBED6CL	-0.00158704	0.937177	0.0464628	0.0084778
LINC01954	#N/A	#N/A	0.0464409	0.00850885
PMEPA1	-0.00972542	0.629086	0.04641	0.0085529
DKC1	-0.0121272	0.546971	0.0463975	0.0085707
TNFSF8	-0.00870739	0.665414	0.0463968	0.00857173
AC004706.1	#N/A	#N/A	0.0463905	0.0085807
GGT5	-0.000612745	0.975723	0.0463561	0.00863007
HNRNPA2B1	0.0408257	0.0425184	0.0463521	0.00863582
AL031600.3	-0.000854417	0.966153	0.0463018	0.00870847
PYCR2	0.0113675	0.572364	0.0462872	0.00872973
HNRNPH1	-0.0178832	0.374423	0.0462838	0.00873465
RNH1	0.000460102	0.98177	0.0462282	0.00881575
ATG4D	0.0185713	0.356318	0.046208	0.00884541
USP5	0.0895997	8.24058e-06	0.0462069	0.008847
LARS	-0.0132247	0.511298	0.0461929	0.00886767
HSPA8	0.0185629	0.356537	0.0461459	0.00893713
DPY30	0.0333405	0.097665	0.0461216	0.00897335
UTP6	-0.00890973	0.658127	0.0460902	0.00902018
RAB1B	0.00925007	0.645944	0.0460676	0.00905397
PRKACA	0.0185401	0.357128	0.0460652	0.00905755
AC078785.1	-0.000612745	0.975723	0.0460623	0.00906198
IL17RE	-0.00563019	0.77977	0.0460607	0.00906432
ACYP2	0.0809001	5.71185e-05	0.0459897	0.00917166
HIGD1A	-0.0092467	0.646064	0.0459835	0.00918098
DERL1	-0.0139153	0.489489	0.0459697	0.00920205
NDUFB5	-0.0138148	0.492632	0.0459588	0.00921867
BCL3	-0.00899588	0.655034	0.0459548	0.00922479
LRRC8C-DT	-0.00264239	0.895592	0.0459403	0.00924686
FDFT1	0.0260037	0.196474	0.0459339	0.00925667
GLRX5	0.00249156	0.901521	0.045928	0.00926581
LZTS1-AS1	#N/A	#N/A	0.0459176	0.00928165
FAM204A	-0.0124372	0.53677	0.0459077	0.00929682
BCL7C	-0.0137655	0.494176	0.0458946	0.00931704
PPP6R1	-0.010766	0.592859	0.0458916	0.00932172
AP001269.2	#N/A	#N/A	0.0458887	0.00932607
LINC01535	-0.000612745	0.975723	0.0458887	0.00932607
NEK11	-0.00316815	0.874974	0.0458835	0.00933411
GEMIN6	-0.00769223	0.702438	0.0458561	0.0093765
RNF11	0.0049437	0.80605	0.0458468	0.00939087
ALDOA	0.00253144	0.899953	0.0457843	0.00948836
Z82206.1	-0.00414588	0.836868	0.0457778	0.00949841
NPAS2	-0.00207408	0.917958	0.0457771	0.0094995
AP002748.3	-0.00211307	0.916421	0.0457739	0.00950463
COPB2	-0.0126213	0.530758	0.045773	0.00950601
LINC01891	-0.000997857	0.960475	0.0457636	0.00952071
SUDS3	-0.0122645	0.54244	0.0457067	0.00961041
NDUFAF8	-0.0143878	0.474861	0.0457036	0.00961528
AL162431.2	-0.000865459	0.965716	0.0456934	0.00963145
MMP24OS	-0.00873963	0.664251	0.0456739	0.00966245
L1CAM	-0.00687611	0.732728	0.0456679	0.00967201
ZMAT2	-0.00637967	0.751363	0.0456168	0.0097537
ULBP2	-0.00239616	0.905273	0.0456098	0.00976487
SNRPN	0.00523385	0.794914	0.0455964	0.00978641
SNX11	-0.00412793	0.837564	0.045584	0.00980642
A1BG-AS1	-0.00498416	0.804495	0.0455779	0.00981627
MEDAG	-0.00221644	0.912348	0.0455693	0.00983009
NMT1	-0.0143875	0.47487	0.0455595	0.00984609
C16orf54	0.0125604	0.532745	0.0455462	0.00986753
AL121749.1	-0.000612745	0.975723	0.0455319	0.00989068
LSM7	-0.0238162	0.23682	0.0455051	0.00993444
SESN3	-0.00935584	0.642177	0.0454932	0.0099538
BRK1	0.00191293	0.924312	0.0454627	0.0100037
RAB33A	-0.00702868	0.727032	0.0454589	0.0100099
COMT	-0.0100286	0.618434	0.0454585	0.0100105
ITGB1	-0.0165211	0.411898	0.0454581	0.0100112
RING1	0.0432847	0.0315004	0.0454289	0.0100593
GOLGA4	0.0150697	0.454182	0.0454204	0.0100734
TBC1D31	-0.00315499	0.875489	0.0454102	0.0100901
PBXIP1	-0.00292924	0.884334	0.0454065	0.0100963
MIA2	0.00986206	0.624275	0.0454055	0.0100979
COX5A	-0.00294232	0.883821	0.0453699	0.0101571
RTF1	-0.0203875	0.311238	0.0453639	0.010167
FTSJ1	-0.00714919	0.722544	0.0453609	0.010172
AC091271.1	-0.00380338	0.850178	0.0453519	0.010187
RPS6KA5	0.011715	0.560679	0.0453328	0.0102189
CDH3	-0.000612745	0.975723	0.0453316	0.0102208
SSR3	-0.0113434	0.573179	0.0453165	0.0102462
AC087627.1	#N/A	#N/A	0.0453081	0.0102602
CDC23	0.0926209	4.0301e-06	0.0452936	0.0102846
HIST2H4A	-0.00105895	0.958057	0.0452786	0.0103099
CD19	#N/A	#N/A	0.0452517	0.0103553
LYG1	-0.00182115	0.927933	0.0452509	0.0103566
PPY	#N/A	#N/A	0.0452304	0.0103913
THYN1	-0.000799799	0.968315	0.045202	0.0104397
TSSK6	-0.00134985	0.946551	0.0451417	0.0105428
AC010325.2	#N/A	#N/A	0.0451339	0.0105562
TTC4	-0.00389495	0.846615	0.045121	0.0105785
CNTD1	-0.00144756	0.942688	0.0451189	0.0105822
GPR27	-0.00158907	0.937097	0.045111	0.0105958
SNHG9	-0.0109275	0.587324	0.0450764	0.0106557
DBF4	-0.00944675	0.638946	0.045048	0.010705
UNC119B	-0.00516866	0.797412	0.0450392	0.0107204
MIS12	-0.00879891	0.662114	0.0450166	0.0107598
NME2	0.0224264	0.265313	0.0450164	0.0107602
SLC44A2	0.0986537	9.03787e-07	0.0450151	0.0107625
NDUFB4	0.00873112	0.664558	0.0450134	0.0107655
GRN	0.0632089	0.00167603	0.0450108	0.0107701
LGMN	-0.00250134	0.901136	0.0449777	0.0108282
AC023389.1	-0.00105907	0.958053	0.0449226	0.0109255
LINC00954	-0.00331865	0.869088	0.0449191	0.0109318
NUDC	0.00926557	0.645391	0.0449129	0.0109428
NUP107	-0.0080221	0.690324	0.0449126	0.0109433
KMT2E	0.0355087	0.0777228	0.0449116	0.0109451
GPR89A	-0.00555787	0.782527	0.0448999	0.010966
ARL2	0.00543321	0.787286	0.0448988	0.0109678
HAT1	-0.0120783	0.548587	0.0448744	0.0110114
CPSF3	-0.00630562	0.754156	0.0447827	0.0111763
NLRX1	-0.00217075	0.914148	0.0447635	0.0112112
AL445224.1	#N/A	#N/A	0.044758	0.0112212
ALDH18A1	0.0326227	0.105103	0.0447561	0.0112246
CYB5D2	-0.00624575	0.756415	0.0447379	0.0112577
STC2	#N/A	#N/A	0.0447323	0.0112679
AL121992.2	#N/A	#N/A	0.0447129	0.0113033
NOP10	0.00118035	0.953254	0.0447001	0.0113269
TMEM56-RWDD3	-0.00103107	0.959161	0.0446899	0.0113455
NDUFB6	0.0203384	0.312404	0.0446868	0.0113512
OXLD1	-0.00934946	0.642404	0.0446849	0.0113547
MRPS31	-0.0115728	0.565448	0.0446843	0.0113558
GALNT3	-0.00471809	0.814737	0.0446803	0.0113632
CCL26	#N/A	#N/A	0.0446645	0.0113922
SYNJ2	-0.00807296	0.688463	0.044664	0.0113931
AP002387.2	0.0028841	0.886104	0.0446554	0.011409
RAMP2-AS1	-0.00148082	0.941374	0.0446423	0.0114331
CMTM3	0.01048	0.60272	0.0446417	0.0114342
VIPR1-AS1	-0.000856611	0.966066	0.0446326	0.011451
UBXN2A	-0.00929653	0.644288	0.0446322	0.0114518
CDHR2	#N/A	#N/A	0.0446273	0.0114608
TRAPPC2B	-0.010049	0.61772	0.0446166	0.0114807
PLPP3	-0.00105997	0.958017	0.0445666	0.0115737
KIAA1671	-0.00208222	0.917637	0.0445529	0.0115994
RARS2	0.0874645	1.34797e-05	0.0445449	0.0116143
TRBV28	-0.00420021	0.834761	0.0445352	0.0116326
MRPL14	-0.0144944	0.471596	0.0445159	0.0116689
RBX1	-0.016488	0.412836	0.0445047	0.0116898
ZBTB24	-0.00873439	0.66444	0.0444924	0.011713
SERBP1	0.0148585	0.460532	0.0444674	0.0117603
RPS18	-0.0267387	0.184117	0.0444498	0.0117937
IFRD1	-0.010257	0.610461	0.0444448	0.0118031
GPS2	0.00544979	0.786653	0.0444305	0.0118304
ROGDI	-0.00457689	0.820185	0.0444259	0.0118392
EFCAB10	-0.000866696	0.965667	0.0444191	0.0118521
ATP2A1-AS1	-0.00135568	0.94632	0.0443951	0.011898
B3GNTL1	-0.00603978	0.764206	0.0443829	0.0119213
SERINC3	0.0345455	0.0861297	0.044381	0.011925
PC	-0.00182658	0.927719	0.0443465	0.0119913
LOXL3	#N/A	#N/A	0.0443462	0.0119919
ETFA	0.0392579	0.0511226	0.0443421	0.0119999
SRM	-0.0145876	0.468748	0.0443114	0.0120591
CCT7	0.0441144	0.0283825	0.0443085	0.0120647
AC068491.3	-0.00269756	0.893425	0.0443008	0.0120797
DLL3	-0.00299733	0.881665	0.0442947	0.0120914
NDUFAF3	-0.0135679	0.500397	0.0442933	0.0120943
HNRNPA3	0.000493371	0.980452	0.0442827	0.0121148
AVEN	0.0349085	0.0828793	0.0442722	0.0121353
ATP1A1	0.00160764	0.936363	0.0442585	0.012162
KCNH5	#N/A	#N/A	0.0442352	0.0122076
PLRG1	-0.00981524	0.625922	0.0442305	0.0122168
LYRM4	0.0184785	0.358728	0.0442066	0.0122636
UBN1	-0.0118522	0.556099	0.044193	0.0122905
ZYX	-0.0113913	0.571559	0.044182	0.0123122
MTRR	-0.00571361	0.776593	0.0441694	0.012337
AC007262.2	-0.00135308	0.946423	0.0441639	0.0123479
AHNAK2	#N/A	#N/A	0.0441446	0.0123861
LINC01483	-0.000612745	0.975723	0.0441341	0.012407
POLR2J3	-0.00216232	0.91448	0.0441212	0.0124326
NIP7	-0.00911267	0.650851	0.0441125	0.0124498
PITHD1	0.000483894	0.980827	0.0440945	0.0124859
LINC01389	#N/A	#N/A	0.0440931	0.0124886
PALB2	-0.0038613	0.847924	0.0440435	0.0125879
HNRNPL	-0.0099577	0.620918	0.0440276	0.0126201
DNAJC24	0.0320096	0.111806	0.0440254	0.0126246
AP000894.4	-0.000612745	0.975723	0.0440097	0.0126561
AC145207.5	-0.00267944	0.894137	0.0439755	0.0127256
NADK2	-0.00451693	0.822501	0.0439725	0.0127317
ABCA1	0.170526	1.44422e-17	0.0439536	0.01277
SEPT6	-0.00519973	0.796221	0.0439464	0.0127847
AL139130.1	#N/A	#N/A	0.0439373	0.0128034
AC012313.6	#N/A	#N/A	0.0439373	0.0128034
OTUD6B-AS1	-0.0134041	0.505583	0.0439298	0.0128187
CRYAB	-0.00245615	0.902913	0.0439157	0.0128475
RPAP2	-0.00696367	0.729458	0.0438903	0.0128997
AC117490.2	#N/A	#N/A	0.0438873	0.0129058
AC016590.1	#N/A	#N/A	0.0438873	0.0129058
F7	-0.000612745	0.975723	0.0438873	0.0129058
METTL5	0.0295044	0.142751	0.0438868	0.0129069
CDC26	-0.0212956	0.290174	0.0438685	0.0129445
SLC26A11	-0.00797618	0.692006	0.0438594	0.0129632
DHX30	-0.00935184	0.642319	0.0438514	0.0129798
UBAC2	-0.012384	0.538515	0.0438383	0.013007
AP000787.1	-0.00215382	0.914815	0.0438315	0.0130211
LPAR5	-0.00453751	0.821706	0.0438264	0.0130316
MFSD11	0.0147776	0.462978	0.0438073	0.0130713
RWDD1	-0.0220191	0.274092	0.0437466	0.013198
RORC	0.0410603	0.0413428	0.0437397	0.0132126
ANAPC15	0.0647871	0.0012776	0.0437042	0.0132874
AL135925.1	-0.00547408	0.785725	0.0436751	0.0133489
CCDC28A	-0.00906464	0.65257	0.0436605	0.0133798
AL021807.1	#N/A	#N/A	0.0436429	0.0134171
ST3GAL5	0.0258515	0.199106	0.0436009	0.0135068
NEK7	0.0581599	0.00384148	0.0435842	0.0135426
C9orf163	-0.00143412	0.94322	0.0435784	0.0135551
MT-ND6	0.0153662	0.445349	0.0435611	0.0135923
TRBV15	-0.000612745	0.975723	0.0435606	0.0135933
RPN2	-0.0180914	0.368886	0.0435576	0.0135999
SENP1	-0.00485997	0.809271	0.0435407	0.0136363
PITPNA-AS1	0.0282611	0.160367	0.0435053	0.013713
NTRK2	-0.00859608	0.669436	0.0435008	0.0137226
ZNF717	-0.00190523	0.924616	0.0434901	0.013746
ZBED5-AS1	-0.00201964	0.920104	0.0434897	0.0137468
BTBD6	-0.0101664	0.613618	0.0434481	0.0138374
ANPEP	-0.00322761	0.872648	0.0434191	0.013901
DNAJC2	-0.0118056	0.557651	0.0434167	0.0139063
DHRS7	0.015825	0.43188	0.0434167	0.0139065
GRHL3	#N/A	#N/A	0.0433515	0.0140503
MPRIP-AS1	-0.00262662	0.896212	0.0433417	0.0140721
CMC2	0.0426024	0.0342802	0.0433274	0.0141037
DDX50	-0.0108385	0.590372	0.0433183	0.0141241
CDK5RAP3	-0.00880443	0.661915	0.0433039	0.0141561
RYR3	-0.00101017	0.959988	0.0432807	0.014208
IL27RA	0.00888999	0.658837	0.0432729	0.0142255
NUP37	-0.00551827	0.784038	0.0432711	0.0142296
AC068286.1	#N/A	#N/A	0.0432709	0.0142299
CALM1	-0.00714719	0.722618	0.0432664	0.0142402
MAP7D3	-0.00881658	0.661478	0.0432633	0.0142471
KBTBD8	-0.00239972	0.905133	0.0432493	0.0142785
PPIL1	-0.00625286	0.756147	0.0432421	0.0142947
ATP6V1E1	0.0366116	0.0689296	0.0432023	0.0143846
LINC02365	#N/A	#N/A	0.0431764	0.0144433
TMEM230	-0.00132649	0.947474	0.0431675	0.0144636
MPPE1	-0.00622876	0.757057	0.0431574	0.0144865
C4orf46	-0.00404656	0.840723	0.0431566	0.0144883
TRAV3	-0.000612745	0.975723	0.0431563	0.014489
UBE2A	0.0473489	0.0186303	0.0431227	0.0145657
COMMD5	0.0064371	0.7492	0.0430777	0.014669
AL158070.1	#N/A	#N/A	0.043077	0.0146706
UBE2W	-0.00832878	0.679133	0.0430726	0.0146807
AFG3L2	-0.00899339	0.655124	0.0430641	0.0147003
SMG6	-0.00910018	0.651298	0.0430341	0.0147697
PHLDA3	-0.00398666	0.84305	0.0430147	0.0148148
AL136368.1	#N/A	#N/A	0.0429813	0.0148926
RAB8A	-2.56457e-05	0.998984	0.0429782	0.0148996
AL023881.1	#N/A	#N/A	0.0429746	0.0149081
PPCS	-0.0114418	0.569856	0.042942	0.0149845
RGS3	-0.0012095	0.952101	0.0428979	0.0150883
SUMO2	0.0173747	0.388159	0.0428793	0.0151323
EFHD2	-0.010846	0.590116	0.0428577	0.0151833
ZNF582	-0.00327739	0.870701	0.042822	0.0152683
EIF6	-0.00727449	0.717887	0.0428013	0.0153179
AC092794.1	-0.00104564	0.958584	0.0427893	0.0153466
MTX3	-0.00383901	0.848792	0.0427769	0.0153764
COQ3	-0.00225057	0.911004	0.0427599	0.0154173
CFAP73	-0.000612745	0.975723	0.0427431	0.0154576
KRTAP5-AS1	-0.00178507	0.929357	0.0427136	0.0155288
C1orf159	-0.00409405	0.838879	0.0427125	0.0155317
PYROXD1	0.0160447	0.425512	0.042706	0.0155474
MCUR1	-0.010687	0.595577	0.0426835	0.0156019
PDCD6	0.00455739	0.820938	0.0426736	0.015626
AC092301.1	-0.000859778	0.965941	0.0426623	0.0156535
NDUFB7	0.00635362	0.752345	0.0426458	0.0156938
HSPA14.1	-0.00698908	0.72851	0.0426415	0.0157044
LINC01004	0.100427	5.72546e-07	0.0426132	0.0157736
CKAP2	0.0609193	0.00245934	0.0426121	0.0157765
BX004987.1	-0.000865299	0.965722	0.0425962	0.0158156
BRD8	-0.00735934	0.714739	0.0425473	0.0159363
GAPVD1	-0.00953187	0.635928	0.0425189	0.0160067
ZNF471	-0.00132484	0.94754	0.0425111	0.0160261
ZFR2	-0.00239191	0.90544	0.0424693	0.0161304
PUS3	-0.00727295	0.717944	0.0424603	0.0161531
PPP2R3C	-0.0113553	0.572778	0.0424173	0.0162611
AP001458.2	#N/A	#N/A	0.0424074	0.0162862
AC114947.2	#N/A	#N/A	0.0424068	0.0162877
CFAP298	-0.0109258	0.587381	0.0424063	0.016289
ZNF80	-0.00213803	0.915437	0.0423942	0.0163195
SCAMP2	-0.000294671	0.988324	0.0423927	0.0163233
GABRE	#N/A	#N/A	0.0423785	0.0163592
CSPG5	-0.000612745	0.975723	0.0423743	0.0163698
CCT3	0.0203738	0.311563	0.0423531	0.0164238
LAMP1	-0.000690673	0.972637	0.0423501	0.0164312
ERLEC1	0.00259303	0.897531	0.042342	0.0164518
KIAA0586	0.0137244	0.495468	0.0423389	0.0164598
DST	-0.00182422	0.927812	0.0423388	0.0164601
MPHOSPH6	0.0910855	5.81284e-06	0.0423337	0.0164731
MBTPS2	-0.00222104	0.912167	0.0423205	0.0165068
CBX1	-0.0108301	0.59066	0.0422918	0.0165802
ACTB	-0.00259085	0.897617	0.0422884	0.0165891
AL451069.2	#N/A	#N/A	0.0422858	0.0165957
AC093323.1	-0.00856819	0.670445	0.0422829	0.016603
ARRDC5	-0.00207856	0.917781	0.0422731	0.0166283
AL157832.1	#N/A	#N/A	0.04227	0.0166363
AC027682.3	#N/A	#N/A	0.04227	0.0166363
AC009133.1	-0.0044992	0.823186	0.0422601	0.0166616
SAP30L	-0.00703511	0.726793	0.0422521	0.0166823
CTNNBL1	0.0067866	0.736077	0.0422431	0.0167056
BCCIP	-0.00970745	0.62972	0.0422393	0.0167153
ZFPL1	-0.00692398	0.73094	0.0421891	0.0168455
KCNK12	-0.00268165	0.89405	0.0421753	0.0168814
MT3	-0.00209673	0.917065	0.0421718	0.0168905
SLC28A2	-0.00119879	0.952525	0.0421626	0.0169146
CCDC9	-0.0048007	0.811553	0.0421255	0.0170115
ZBTB7A	-0.0152138	0.449877	0.0421236	0.0170166
ZNF559-ZNF177	#N/A	#N/A	0.0421236	0.0170167
AL161785.3	#N/A	#N/A	0.0421236	0.0170167
BPNT1	-0.00482358	0.810672	0.0421201	0.0170259
CISD2	0.0355526	0.0773555	0.0421117	0.0170478
KCTD18	-0.00447572	0.824094	0.0421115	0.0170485
PLAT	-0.00213707	0.915475	0.0420768	0.0171398
NDUFA9	-0.0103133	0.608501	0.0420743	0.0171465
TRAPPC2L	0.00409063	0.839012	0.0420738	0.0171477
JHY	-0.00257932	0.898071	0.042069	0.0171604
AZU1	#N/A	#N/A	0.0420486	0.0172145
DNMT3B	#N/A	#N/A	0.0420127	0.0173097
KCNN4	-0.00602445	0.764787	0.0419949	0.0173572
THAP12	-0.00976148	0.627815	0.0419934	0.0173614
TTC34	-0.001603	0.936547	0.0419927	0.0173633
PTPN4	0.0501076	0.0127706	0.0419864	0.0173799
OR2B11	#N/A	#N/A	0.0419833	0.0173883
AC239803.3	-0.000612745	0.975723	0.0419833	0.0173883
CWC22	-0.00813045	0.686362	0.0419583	0.0174553
PFDN2	-0.00258865	0.897704	0.0419497	0.0174784
AC005786.2	#N/A	#N/A	0.041945	0.0174908
TRAM1	-0.0122079	0.544307	0.0419177	0.0175645
AC022098.4	-0.00105237	0.958318	0.0419042	0.0176009
COX5B	0.017251	0.391546	0.0418979	0.017618
WASL	-0.00456889	0.820494	0.0418954	0.0176247
NSUN6	-0.00566312	0.778515	0.041869	0.0176963
ABI3	0.0130128	0.518088	0.0418501	0.0177476
IRF4	0.0961578	1.69576e-06	0.0418162	0.0178402
KLHDC3	-0.00913638	0.650003	0.0418012	0.0178813
LPCAT3	-0.00779561	0.698633	0.0417985	0.0178886
SMIM30	0.0541842	0.00708175	0.0417868	0.0179208
LYPLA1	-0.0111053	0.581258	0.0417548	0.0180089
ATP6V1G1	-0.00692416	0.730933	0.0417527	0.0180146
TIMM44	-0.00786524	0.696075	0.0417416	0.0180452
RERE	-0.00745911	0.711045	0.0417271	0.0180854
ZBTB32	-0.00179893	0.92881	0.0417266	0.0180866
STXBP5-AS1	-0.000837879	0.966808	0.0417155	0.0181173
ZNF649	-0.0041781	0.835618	0.0417126	0.0181255
AP001505.1	-0.00262475	0.896285	0.0417092	0.018135
GLMN	-0.00643618	0.749234	0.0416867	0.0181975
BOLA3	-0.00912427	0.650437	0.0416674	0.0182513
TFDP1	0.060732	0.00253631	0.0416665	0.0182537
PFN4	-0.000612745	0.975723	0.0416449	0.0183142
RSBN1L	0.0112153	0.577519	0.0416192	0.0183861
AC104986.2	-0.00158039	0.93744	0.041551	0.0185785
TMEM253	#N/A	#N/A	0.0415382	0.0186149
ENTR1	-0.00743684	0.711869	0.041528	0.0186437
DNAJC7	-0.0165146	0.412082	0.0415189	0.0186698
ELOVL5	-0.0122074	0.544322	0.041517	0.018675
NAA20	0.0109398	0.586904	0.041504	0.0187121
AC026785.2	-0.00241554	0.904511	0.0414827	0.0187729
REST	-0.013917	0.489436	0.0414597	0.0188388
VCP	0.0478224	0.0174822	0.0414565	0.018848
UFL1	0.0157705	0.433466	0.0414407	0.0188933
GGACT	-0.00189163	0.925152	0.0414345	0.0189113
NCBP1	-0.00569736	0.777211	0.0414318	0.0189189
SP2	0.0381906	0.057777	0.0414136	0.0189716
MCRS1	0.055066	0.0062027	0.0413821	0.0190627
FILIP1	-0.0014698	0.941809	0.0413771	0.019077
PHB	0.0451684	0.0248078	0.0413694	0.0190993
TAF9	-0.0110493	0.583165	0.0413649	0.0191125
LZTS1	0.0797218	7.32094e-05	0.0413604	0.0191254
AGPAT3	-0.00725697	0.718537	0.0413438	0.0191737
TOX	0.039123	0.0519263	0.0413424	0.0191779
TMEM64	-0.00441933	0.826274	0.0413084	0.0192773
DBN1	0.0250692	0.213048	0.0412689	0.019393
ATP6AP2	0.0208955	0.299334	0.0412471	0.0194573
VDAC3	0.0354269	0.0784094	0.0412343	0.0194952
TMEM216	0.0246628	0.220562	0.041206	0.0195789
SPIN1	-0.00677692	0.736439	0.0411701	0.0196858
PIGF	0.0559215	0.00544508	0.0411682	0.0196913
SLC15A2	-0.00232723	0.907986	0.0411642	0.0197033
PAK1	-0.00501515	0.803304	0.0411576	0.0197229
REXO2	-0.00903656	0.653576	0.0411143	0.0198525
KMT5A	-0.00764431	0.704204	0.0411045	0.019882
PRKACB	-0.00954433	0.635486	0.0410977	0.0199026
AC096536.1	#N/A	#N/A	0.0410817	0.0199506
ADIRF	-0.00257524	0.898231	0.0410817	0.0199506
AC020913.1	-0.00104791	0.958494	0.0410807	0.0199537
TSEN2	-0.00290892	0.885131	0.041077	0.0199648
GPR137B	-0.0100655	0.617141	0.041052	0.0200405
SF3B4	0.000793979	0.968546	0.0410054	0.020182
C19orf53	0.0154509	0.442845	0.0410033	0.0201885
RFK	-0.00741285	0.712757	0.0409687	0.020294
DNAJB11	0.0486319	0.0156628	0.0409505	0.0203499
HNRNPA0	0.0139834	0.487365	0.0409482	0.0203568
EIF4B	0.0189858	0.345685	0.0409469	0.0203609
AL391069.4	#N/A	#N/A	0.0409377	0.020389
RPL19	-0.0137346	0.495146	0.0409372	0.0203906
LIMD2	-0.00474559	0.813676	0.0408961	0.0205173
TIGD6	-0.00157282	0.937739	0.0408863	0.0205477
AOC3	-0.000612745	0.975723	0.0408818	0.0205617
C2CD4B	-0.00190861	0.924483	0.040878	0.0205735
DHDH	-0.00105877	0.958065	0.0408676	0.0206057
CCDC92	-0.00653989	0.745333	0.0408587	0.0206333
IKBKG	-0.00630608	0.754138	0.0408382	0.0206969
ARMC1	0.017976	0.371948	0.0407956	0.0208299
SLC25A6	-0.02191	0.276477	0.0407577	0.0209491
HBEGF	-0.00216646	0.914317	0.0407399	0.0210049
HARS2	-0.00533201	0.791156	0.0406937	0.0211511
ZC3HC1	-0.00367749	0.855081	0.0406841	0.0211816
MT1X	0.0310546	0.122912	0.0406797	0.0211957
MALAT1	-0.0157826	0.433113	0.0406717	0.0212212
LEKR1	-0.00136427	0.945981	0.0406692	0.021229
MRPS33	-0.0100094	0.619106	0.040663	0.0212489
SRPRB	-0.0119344	0.553362	0.040647	0.0212998
ANKRD36	-0.00813662	0.686137	0.0406326	0.0213457
PSMB7	0.0715012	0.000377152	0.0406324	0.0213465
MGST3	-0.00862328	0.668452	0.0406229	0.021377
ARL14EP	-0.0101356	0.614693	0.040612	0.0214117
HEMGN	-0.00104852	0.95847	0.0406112	0.0214145
CRIPT	0.0683559	0.000676836	0.0406104	0.021417
GPR150	0.328881	2.31647e-63	0.0406044	0.0214363
AC092069.1	-0.00210027	0.916925	0.040574	0.0215341
ELOVL1	0.0377696	0.0605932	0.0405604	0.0215778
AP005482.1	-0.00300298	0.881443	0.0405591	0.021582
WRN	-0.00566566	0.778418	0.0405522	0.0216042
TUFM	0.0257176	0.201444	0.0405331	0.0216662
GTPBP8	-0.0091315	0.650178	0.0405107	0.0217388
LRR1	-0.00771233	0.701698	0.0404977	0.0217811
SUMO1	0.0100799	0.616639	0.0404619	0.021898
RAB2A	0.0131499	0.51369	0.0404607	0.021902
DYNC1LI1	-0.0111084	0.581152	0.0404569	0.0219142
SNF8	0.0234895	0.243314	0.0404552	0.0219198
EIF1B	-0.0073155	0.716365	0.0404172	0.0220445
GIPC2	#N/A	#N/A	0.0404012	0.0220972
C10orf143	-0.00375368	0.852113	0.0403931	0.0221242
ITM2C	-0.00517906	0.797014	0.04039	0.0221341
ACSL3	-0.00781501	0.69792	0.0403682	0.0222063
PCID2	0.0570374	0.0045825	0.0403614	0.022229
GCSH	-0.00724462	0.718996	0.040361	0.02223
SH3YL1	-0.0102564	0.610481	0.0403488	0.0222706
ELK1	-0.0060348	0.764395	0.0403417	0.0222942
UBA6	-0.0112783	0.575384	0.0403324	0.0223251
PARP2	-0.00358306	0.858763	0.0403299	0.0223334
NECAB3	-0.00397929	0.843336	0.040285	0.0224834
RUFY1	-0.00833588	0.678875	0.0402742	0.0225193
PDE6D	-0.00713428	0.723099	0.0402284	0.0226734
EXOC1	0.0174326	0.38658	0.0402259	0.0226818
LIN7B	0.0300035	0.136112	0.0402142	0.0227214
MBD2	-0.0149358	0.458202	0.0401838	0.0228241
DLGAP4-AS1	-0.000855401	0.966114	0.0401516	0.0229336
PAXBP1	-0.00986037	0.624335	0.0401293	0.0230094
AL358472.5	-0.00100942	0.960017	0.0401149	0.0230588
WIPI2	0.0289435	0.150506	0.0401138	0.0230624
AL031432.5	#N/A	#N/A	0.0401066	0.0230871
IVD	-0.00594461	0.767814	0.0400794	0.0231804
ZRANB2	0.0323391	0.108163	0.0400634	0.0232354
OBSCN-AS1	-0.000612745	0.975723	0.0400501	0.0232814
KRIT1	-0.00865175	0.667423	0.0400252	0.0233675
ECH1	0.0439921	0.0288246	0.0400215	0.0233803
NETO2	0.0653734	0.00115334	0.0400132	0.0234088
AL365277.1	#N/A	#N/A	0.0400095	0.0234218
PCBD1	0.0121088	0.547578	0.0400065	0.0234321
AC119396.2	#N/A	#N/A	0.039999	0.0234582
MGAT4B	-0.00896793	0.656037	0.0399236	0.0237211
ILKAP	-0.00906982	0.652385	0.0399223	0.0237257
ORMDL1	-0.00939784	0.640683	0.0399105	0.0237673
MOB1A	-0.0192259	0.339617	0.0399065	0.0237811
POU2F2	0.144963	4.56337e-13	0.039886	0.0238533
PAIP2B	-0.003635	0.856737	0.0398789	0.0238783
RBM28	-0.00889189	0.658768	0.0398375	0.0240248
PFDN5	0.00562995	0.779779	0.0398279	0.0240589
CDC42EP3	-0.00356963	0.859287	0.0398264	0.0240643
ENPP3	#N/A	#N/A	0.0398227	0.0240772
AC084035.1	-0.000838059	0.966801	0.039814	0.0241083
SPOUT1	-0.00805608	0.689081	0.0397623	0.0242926
RSRC1	0.0384285	0.0562345	0.0397184	0.0244501
LAYN	-0.00459711	0.819404	0.0396987	0.0245212
RANBP3	-0.00817098	0.684883	0.0396868	0.0245643
CSNK2A1	-0.012039	0.54989	0.0396811	0.0245848
ZDHHC12	-0.0097237	0.629147	0.0396808	0.024586
MROH8	-0.00120236	0.952384	0.0396771	0.0245992
TMEM165	-0.000646618	0.974382	0.0396647	0.0246441
ANAPC10	-0.00745304	0.711269	0.0396609	0.0246578
GLOD4	0.000245935	0.990255	0.0396286	0.0247753
RAB4A	0.0039762	0.843456	0.0396106	0.0248407
MFSD5	-0.00700293	0.727993	0.0396044	0.0248635
SLTM	0.0273549	0.174209	0.0396015	0.0248741
ARPC4	-0.00271106	0.892895	0.0395859	0.0249311
PDCL3	-0.00414059	0.837073	0.0395854	0.0249328
SUPT16H	-0.0156739	0.436289	0.039566	0.0250041
TMEM177	-0.0031334	0.876335	0.0395117	0.025204
PHAX	-0.013366	0.506795	0.0395062	0.0252243
AC087239.1	-0.00501828	0.803184	0.0395038	0.0252331
PPP3R1	0.0601853	0.00277384	0.0395025	0.0252381
RASGRP1	-0.0189612	0.34631	0.0395012	0.0252426
NELFE	0.00677694	0.736439	0.0394926	0.0252745
LYSMD4	-0.00241759	0.90443	0.0394671	0.0253692
DLEU2	-0.00670118	0.739278	0.0394311	0.0255034
AL121601.1	#N/A	#N/A	0.0394276	0.0255163
BMS1	0.0366248	0.0688295	0.0394182	0.0255513
TPR	-0.000568965	0.977457	0.0393873	0.0256672
TACC1	-0.0143043	0.477428	0.039381	0.0256909
LIPT1	-0.00409512	0.838838	0.0393746	0.025715
CPNE2	-0.00512119	0.799233	0.039369	0.0257359
MAD2L1BP	-0.00768241	0.7028	0.0393626	0.0257602
HBB	-0.0014863	0.941157	0.0393581	0.0257769
AC020915.3	-0.00587402	0.770494	0.0393529	0.0257966
ZBTB49	-0.00374079	0.852615	0.0393444	0.0258286
PCK2	-0.00430238	0.830801	0.0393274	0.0258928
PKN1	-0.0109069	0.588028	0.039324	0.025906
DNASE1L1	-0.00288554	0.886047	0.039323	0.0259095
AL627171.2	-0.001192	0.952793	0.0392956	0.0260133
DIMT1	-0.00857352	0.670252	0.0392715	0.026105
LOXL1-AS1	-0.00512806	0.798969	0.0392708	0.0261077
PA2G4	-0.0240624	0.232006	0.0392669	0.0261227
PRR29-AS1	-0.00104544	0.958592	0.0392641	0.0261334
RANBP1	0.0324883	0.106545	0.0392231	0.02629
NEIL2	0.101768	4.03358e-07	0.039216	0.0263172
FMO5	-0.00190961	0.924443	0.0391905	0.0264152
ARHGDIB	-0.0204311	0.310203	0.0391882	0.0264239
ZNF655	-0.0115778	0.56528	0.0391838	0.026441
AC025263.1	-0.00136849	0.945814	0.0391631	0.0265207
FKBP3	-0.0122393	0.543273	0.0391483	0.0265781
KIFAP3	-0.00671118	0.738903	0.0391352	0.0266287
TOR1B	0.0266547	0.185499	0.0391205	0.0266856
TRAF4	-0.00669905	0.739357	0.0391198	0.0266883
AP000936.1	-0.000859963	0.965933	0.0391001	0.0267648
THOC3	0.0590644	0.00332549	0.0390802	0.0268425
AC123595.2	-0.000612745	0.975723	0.0390656	0.0268997
AP000911.2	-0.000612745	0.975723	0.0390603	0.0269204
PSMA1	0.0258709	0.19877	0.039022	0.0270706
CORO2A	-0.00895507	0.656499	0.0390063	0.0271323
TRIM61	-0.000866495	0.965675	0.038962	0.0273073
SELENOS	-0.0208192	0.301101	0.0389609	0.0273114
PLEC	0.026102	0.194787	0.0389544	0.0273374
DNAJB4	-0.00419828	0.834836	0.0389482	0.0273618
AC020571.1	0.0152347	0.449255	0.0389364	0.0274088
AC040977.1	-0.00250737	0.900899	0.0389315	0.0274282
ACTR2	-0.0132982	0.508953	0.0389084	0.0275202
TNFRSF1A	-0.00902522	0.653983	0.0388854	0.0276118
AP000842.1	#N/A	#N/A	0.0388751	0.0276532
THAP5	-0.00936432	0.641875	0.0388446	0.0277756
FGFR3	-0.00170647	0.93246	0.0388421	0.0277854
MID1IP1	0.00830694	0.679928	0.0388137	0.0279
MRPL53	-0.00548695	0.785234	0.0388135	0.0279007
PRKCZ-AS1	-0.00105048	0.958392	0.0388023	0.0279458
TCF20	-0.00559651	0.781053	0.0387995	0.0279574
MRPL49	0.0092873	0.644617	0.0387992	0.0279586
AC005899.1	-0.000612745	0.975723	0.0387936	0.0279808
FRMD3	-0.000612745	0.975723	0.0387833	0.0280227
MIR29B2CHG	-0.00501074	0.803473	0.0387768	0.0280491
PAK3	0.221683	7.27077e-29	0.0387692	0.02808
OCIAD1	-0.00228084	0.909812	0.0387642	0.0281001
ZC3H13	-0.00116845	0.953725	0.0387087	0.0283263
LINC01392	#N/A	#N/A	0.0387029	0.0283498
AC106744.2	#N/A	#N/A	0.0387029	0.0283498
FUBP1	-0.00987722	0.623743	0.0386993	0.0283646
CHPT1	-0.0112856	0.575135	0.0386891	0.0284065
ATN1	-0.00599102	0.766054	0.0386657	0.0285024
AC055811.3	-0.00132823	0.947406	0.038639	0.0286124
SMU1	-0.0104654	0.603226	0.0386029	0.0287616
AC008738.2	#N/A	#N/A	0.0386021	0.0287648
SAR1A	-0.0132389	0.510845	0.0385925	0.0288046
ENPP4	-0.00410503	0.838453	0.0385903	0.0288137
SCAND1	0.0427651	0.0335989	0.0385534	0.0289671
CUL2	-0.00775416	0.700158	0.0385483	0.0289881
GOLPH3	-0.00889919	0.658506	0.0385195	0.0291085
LINC01551	-0.00193313	0.923515	0.0385073	0.0291596
CYTH3	-0.00632952	0.753254	0.0384955	0.0292093
RASAL3	0.0300209	0.135885	0.0384931	0.0292192
IMPACT	-0.00293516	0.884102	0.0384768	0.0292875
SF3A3	-0.0120847	0.548378	0.0384673	0.0293275
METRN	-0.0090998	0.651312	0.038463	0.0293457
SNRNP27	0.00432045	0.830101	0.0384611	0.0293538
FZD9	0.421405	7.0333e-107	0.0384307	0.0294819
CTAGE15	#N/A	#N/A	0.0384214	0.0295213
NRIP1	-0.00516845	0.797421	0.0384212	0.0295222
MRPS23	0.0522478	0.00941509	0.0384045	0.0295929
SPEN	0.0504481	0.0121745	0.038401	0.0296079
SF3B6	0.0254593	0.20601	0.0383981	0.0296202
ZNF205	-0.000612745	0.975723	0.0383981	0.0296203
WASHC1	-0.00705021	0.72623	0.0383904	0.0296529
NCL	0.00607099	0.763024	0.0383824	0.029687
NFIA	-0.00403297	0.841251	0.0383511	0.0298206
TMED10	-0.0190901	0.34304	0.0383308	0.0299073
NLGN2	-0.00224726	0.911135	0.0383215	0.0299471
PLBD2	-0.00419951	0.834788	0.0383118	0.0299887
PRR36	-0.00122432	0.951515	0.0383025	0.0300287
RCE1	-0.00774281	0.700576	0.0382961	0.0300564
PGM2	-0.00605262	0.76372	0.0382942	0.0300645
UBR5	-0.010829	0.590696	0.0382926	0.0300714
SUMO3	0.0168694	0.40211	0.0382784	0.0301326
DEXI	0.00481971	0.810821	0.0382777	0.0301355
MFAP1	0.0538773	0.00741296	0.0382138	0.030412
PGRMC1	-0.00858475	0.669846	0.0382105	0.0304264
AP001059.1	#N/A	#N/A	0.0381749	0.0305815
PSMD8	0.0204567	0.309598	0.0381683	0.0306101
SNAPC5	-0.00805311	0.68919	0.0381666	0.0306174
NEMF	0.0512219	0.0109106	0.0381597	0.0306478
SS18L2	-0.00575598	0.77498	0.038157	0.0306597
PLCD4	-0.000863801	0.965781	0.0381493	0.0306933
DUS3L	-0.0052977	0.792469	0.0381483	0.0306975
AC007193.1	-0.000863221	0.965804	0.0381209	0.0308177
C8orf76	0.0210799	0.295087	0.0381197	0.0308229
MGAT5B	-0.00131536	0.947914	0.0381165	0.0308372
EPRS	0.0245566	0.222557	0.0381133	0.0308514
TIMM22	-0.00863198	0.668138	0.0381075	0.0308769
NUDT1	-0.00980863	0.626155	0.0381051	0.0308874
ITPA	-0.00943428	0.639389	0.0381006	0.0309071
COPZ2	-0.00170859	0.932376	0.0380777	0.0310079
FIP1L1	-0.0109968	0.584955	0.0380747	0.0310216
CHORDC1	-0.0131047	0.515137	0.0380688	0.0310476
SYNE1	-0.012173	0.545456	0.0380684	0.0310493
LINC02427	-0.000612745	0.975723	0.0380611	0.0310814
RNF8	-0.00804355	0.689539	0.0380512	0.0311252
PRELID1	0.0427562	0.0336359	0.0380328	0.0312068
PTOV1	-0.0102662	0.610141	0.0380249	0.0312422
AC092354.1	-0.00119064	0.952847	0.0380135	0.0312927
GCC2	0.0190365	0.344398	0.0380082	0.0313166
ZNF850	-0.00250071	0.901161	0.0379945	0.0313775
TRAF3IP1	-0.00509116	0.800386	0.0379906	0.0313951
TMED7	-0.00828946	0.680564	0.037988	0.0314066
SELENOF	0.003039	0.880032	0.0379771	0.0314552
CLN5	-0.00883508	0.660812	0.0379644	0.0315121
AL161421.1	-0.00326512	0.871181	0.0379559	0.03155
PAFAH2	-0.00394903	0.844513	0.0379531	0.0315627
ATP5F1D	-0.0206944	0.304009	0.0379474	0.0315883
TRABD2A	-0.00750607	0.709308	0.0379429	0.0316083
ZNF787	-0.00672412	0.738417	0.0379342	0.0316473
CCDC71L	0.0115461	0.566346	0.0379263	0.0316831
AC092111.1	#N/A	#N/A	0.0379149	0.0317343
ZNF888	-0.00294405	0.883753	0.0378978	0.0318114
FBXW11	-0.00887239	0.659469	0.0378722	0.0319275
POLR2K	0.0156511	0.436958	0.0378691	0.0319414
ALG11	-0.00328022	0.87059	0.0378549	0.0320059
GPR160	-0.00269219	0.893636	0.0378445	0.0320531
SPHK2	-0.00618538	0.758697	0.0378287	0.032125
AL391839.1	-0.000612745	0.975723	0.0378268	0.0321335
XRCC1	-0.0065112	0.746411	0.0378264	0.0321354
AC078795.3	-0.000612745	0.975723	0.0377972	0.0322686
LINC02482	-0.00425776	0.83253	0.0377905	0.0322993
EIF3A	-0.0110313	0.58378	0.0377883	0.0323094
PHF19	0.0942049	2.74528e-06	0.037788	0.0323107
FLYWCH2	0.0156872	0.435899	0.0377612	0.0324335
ACBD6	-0.00918907	0.648121	0.037743	0.0325171
SLC16A11	-0.0019313	0.923587	0.0377317	0.0325692
AL391069.2	-0.00121746	0.951786	0.0377195	0.0326255
SVBP	-0.00912778	0.650311	0.037719	0.0326275
ZNF567	-0.0085417	0.671404	0.0377076	0.0326802
CYP51A1	-0.00340077	0.865878	0.0377026	0.0327036
OLA1	-0.0119426	0.553088	0.037699	0.0327202
IAH1	-0.0138278	0.492226	0.0376886	0.0327684
PPP1R15A	0.00788356	0.695402	0.0376823	0.0327973
OSBPL9	-0.00705383	0.726095	0.0376782	0.0328164
TRIM69	0.00999072	0.61976	0.0376756	0.0328283
AC104984.6	-0.00106133	0.957963	0.0376732	0.0328395
SWT1	-0.0037494	0.85228	0.0376728	0.0328413
EMC4	0.00413424	0.83732	0.0376509	0.032943
TFF1	#N/A	#N/A	0.0376423	0.0329831
AP001372.1	#N/A	#N/A	0.0376423	0.0329831
AC078883.2	-0.000612745	0.975723	0.0376423	0.0329831
ZNF765	-0.00487406	0.808729	0.0376362	0.0330117
PCYT2	0.027834	0.166784	0.0376136	0.0331173
SLC5A6	-0.00399132	0.842869	0.0376102	0.0331328
PWWP2B	-0.00565199	0.778939	0.0376026	0.0331685
C1orf162	-0.0104435	0.603984	0.0375949	0.0332048
EIF2A	-0.0118493	0.556195	0.0375906	0.0332246
KHDRBS1	0.0211049	0.294516	0.0375857	0.0332479
GRIPAP1	-0.0103407	0.60755	0.0375787	0.0332806
DAP	-0.00862397	0.668427	0.0375679	0.0333312
CUL7	-0.00268717	0.893833	0.0375582	0.0333771
AC021739.4	-0.00103072	0.959174	0.0375458	0.0334353
ATP5MGL	-0.00279177	0.889726	0.0375249	0.0335339
CARNS1	-0.00132269	0.947625	0.0375187	0.033563
EXOC3	-0.00792033	0.694053	0.037506	0.0336233
MAEA	-0.0109173	0.587674	0.0374924	0.0336877
GRINA	0.0705103	0.000454586	0.0374697	0.0337956
GIN1	-0.00473398	0.814124	0.0374636	0.0338245
TM4SF19-AS1	-0.000612745	0.975723	0.0374521	0.0338793
POLR3D	-0.00610456	0.761753	0.0374406	0.0339342
ENOX1-AS1	#N/A	#N/A	0.0374284	0.0339925
DMBT1	#N/A	#N/A	0.0374284	0.0339925
AC034229.1	-0.000612745	0.975723	0.0374284	0.0339925
FAM104B	0.032887	0.102314	0.0374271	0.0339986
BNIP2	0.00334448	0.868078	0.0374199	0.0340331
BCLAF3	-0.00490713	0.807457	0.0374171	0.0340462
MLANA	#N/A	#N/A	0.0373982	0.034137
AC110285.2	#N/A	#N/A	0.0373942	0.034156
AC108063.1	#N/A	#N/A	0.0373942	0.034156
SAA1	-0.000612745	0.975723	0.0373942	0.034156
CDC42EP1	-0.00105913	0.95805	0.0373942	0.034156
MGMT	-0.00780348	0.698344	0.0373928	0.0341627
EDEM2	-0.00818725	0.684289	0.0373855	0.034198
GNG12	-0.00149993	0.940619	0.0373847	0.0342018
ARHGAP22	-0.00119839	0.952541	0.0373751	0.0342477
GRHPR	0.00405498	0.840396	0.0373668	0.0342878
IK	-0.0212279	0.291709	0.0373606	0.0343176
RC3H1	0.107176	9.39088e-08	0.0373267	0.0344814
ZNF558	-0.00284293	0.887719	0.0373227	0.0345006
ZNF544	-0.00572021	0.776342	0.037321	0.0345092
HTATIP2	0.008569	0.670416	0.0373181	0.0345232
VCPKMT	0.0224796	0.264181	0.0373105	0.0345598
NCAPD3	-0.00574199	0.775513	0.0373014	0.0346037
MARS	-0.00978473	0.626996	0.0372992	0.0346144
AP3D1	-0.010928	0.587308	0.0372949	0.0346356
ABHD14A	0.0382335	0.0574964	0.037291	0.0346542
MYCBP2	0.0170877	0.396046	0.037236	0.0349224
NUDCD3	0.0475484	0.0181388	0.0372178	0.0350118
AC239868.3	-0.00200257	0.920776	0.0372158	0.0350213
SHF	0.127917	1.78169e-10	0.037212	0.0350402
TMEM175	-0.00239849	0.905181	0.0372063	0.0350679
AL357054.2	-0.000823348	0.967383	0.0371978	0.0351097
AL139220.2	-0.0010574	0.958119	0.0371915	0.0351405
LYPLAL1	-0.00426714	0.832167	0.0371688	0.0352525
TP53I3	-0.00187058	0.925983	0.037167	0.0352611
MORF4L1	0.0231452	0.250295	0.0371668	0.0352623
TMEM200B	#N/A	#N/A	0.0371614	0.0352887
LSM12	-0.0105113	0.601637	0.0371542	0.0353243
MIR181A1HG	-0.002366	0.90646	0.0371376	0.0354066
NPIPB8	#N/A	#N/A	0.0371345	0.035422
FEM1A	-0.00667679	0.740192	0.0371126	0.0355303
PTGES2	-0.00845818	0.674432	0.037105	0.0355679
LMAN1L	#N/A	#N/A	0.03709	0.0356429
GRIK1-AS1	#N/A	#N/A	0.03709	0.0356429
LINC02503	-0.000612745	0.975723	0.03709	0.0356429
F8A1	-0.00963957	0.632117	0.0370878	0.0356535
PSMB2	0.0430425	0.0324643	0.0370745	0.0357201
ZNF445	-0.00508085	0.800781	0.0370681	0.035752
ACADVL	0.0309602	0.124056	0.0369916	0.0361354
PSTPIP2	-0.00422428	0.833828	0.0369872	0.0361575
HSPA4	0.0328893	0.10229	0.0369726	0.0362309
MAP3K10	-0.00416071	0.836293	0.036965	0.0362693
LHPP	-0.00436396	0.828417	0.0369635	0.036277
DOCK4	-0.00198424	0.9215	0.036963	0.0362796
PSMC1	-0.00415247	0.836613	0.0369588	0.0363008
AC005921.2	-0.00509116	0.800386	0.0369392	0.0363999
AL135791.1	-0.00320602	0.873493	0.0369102	0.0365469
AL450311.2	-0.00154812	0.938715	0.036903	0.0365837
MRPL16	-0.00906452	0.652574	0.0369029	0.0365841
NKIRAS1	-0.00399048	0.842902	0.0369005	0.0365966
ELL3	#N/A	#N/A	0.0368859	0.0366705
LGR4	#N/A	#N/A	0.0368825	0.0366883
AC003102.1	-0.00218196	0.913706	0.0368765	0.0367188
RUNDC3A-AS1	-0.00121456	0.951901	0.0368745	0.0367289
MAP4	-0.015561	0.439602	0.0368696	0.0367542
DPM1	0.0371659	0.064828	0.0368452	0.0368789
AC074029.3	#N/A	#N/A	0.0368331	0.036941
CAMK1	-0.00546631	0.786022	0.036832	0.0369466
NKAPD1	0.0095441	0.635494	0.036815	0.0370337
C20orf27	-0.00757926	0.706604	0.0368136	0.037041
INSM1	-0.00168466	0.933321	0.0368115	0.0370518
KIF7	#N/A	#N/A	0.0368071	0.0370745
AC087286.3	-0.000612745	0.975723	0.036804	0.0370905
RAP2C	-0.00777821	0.699273	0.0367729	0.0372509
AC133550.2	-0.00247676	0.902103	0.0367669	0.0372819
AP002008.1	#N/A	#N/A	0.0367618	0.0373082
MOB4	0.023749	0.238146	0.0367496	0.0373712
ADCK2	-0.00601533	0.765133	0.0367411	0.0374156
ZNF234	-0.00419129	0.835107	0.0367302	0.0374721
PNP	-0.0105422	0.600572	0.0367011	0.0376234
ADGRL1	-0.00242317	0.904211	0.0366753	0.0377581
ZNF746	-0.00512591	0.799052	0.0366718	0.0377762
SNAPIN	-0.0095849	0.63405	0.0366553	0.0378626
AL590714.1	-0.000866703	0.965667	0.036649	0.0378958
SLC9A3R2	-0.0065315	0.745648	0.0366478	0.0379017
PRSS23	-0.0010392	0.958839	0.0366409	0.0379381
AC015802.1	#N/A	#N/A	0.0366342	0.0379731
DDB2	0.0507285	0.0117023	0.0366285	0.0380029
PSME1	0.0132717	0.509797	0.0366153	0.0380728
GPX7	-0.00426243	0.832349	0.036614	0.0380796
TLE3	-0.00893112	0.657359	0.036585	0.0382322
OSGIN2	-0.00434472	0.829162	0.0365806	0.0382559
LRP5	-0.00134811	0.946619	0.0365722	0.0383002
CRTC2	0.0146111	0.468035	0.0365632	0.0383479
HIST1H1C	0.00710337	0.72425	0.0365414	0.0384634
ATP5MC3	0.00666656	0.740576	0.0365347	0.0384986
PDCD10	-0.0175099	0.384477	0.0365326	0.0385102
CHP1	0.0409733	0.0417757	0.0365197	0.0385786
C19orf73	-0.00240633	0.904873	0.0365146	0.0386057
PSMC3	0.00115033	0.954442	0.0365037	0.0386641
ATP5S	0.0265144	0.187825	0.0364992	0.0386879
HIST1H4A	-0.00135277	0.946436	0.0364968	0.038701
EAPP	-0.00407833	0.83949	0.0364725	0.0388308
SNRNP40	-0.0111992	0.578064	0.0364688	0.0388501
TBC1D20	-0.00923417	0.646511	0.0364036	0.0392008
SLC6A6	0.0798594	7.11305e-05	0.0363974	0.039234
AC006004.1	#N/A	#N/A	0.0363903	0.0392726
FAM131B	-0.00226119	0.910586	0.0363729	0.0393667
[truncated: 17,471 more rows]

## Sheet: CXCL13
	NML		Pso
	R	pval	R	pval
CXCL13	1	0	1	0
GZMB	-0.0203213	0.312811	0.316552	1.30707e-75
DUSP4	0.0651267	0.0012042	0.302291	8.5753e-69
TSC22D3	0.00919539	0.647895	0.296605	3.51869e-66
ADGRG1	0.122996	8.69058e-10	0.277092	1.17946e-57
MUC20-OT1	0.00925312	0.645835	0.273346	4.27472e-56
SLC1A5	-0.016697	0.406937	0.270482	6.41106e-55
SMAP2	-0.0191062	0.342635	0.261105	3.60927e-51
PTPN13	0.0404016	0.0447159	0.257343	1.04594e-49
NAP1L4	0.0604522	0.00265548	0.248542	2.22428e-46
HMGB2	0.0149845	0.456738	0.246448	1.31671e-45
RBPJ	0.0477962	0.017544	0.24392	1.10288e-44
FKBP5	-0.0328884	0.1023	0.24262	3.25898e-44
RGS1	0.055749	0.00559071	0.236424	5.21165e-42
SNX9	0.0521946	0.00948796	0.228631	2.50886e-39
PRDM1	0.0387674	0.0540964	0.227418	6.43101e-39
AHI1	0.0419571	0.0370993	0.226501	1.30441e-38
PIK3IP1	-0.0295772	0.141768	0.226201	1.64343e-38
GALNT2	-0.0155738	0.439225	0.223928	9.34967e-38
LRRN3	0.0347257	0.0845032	0.21881	4.36273e-36
CTLA4	0.0589839	0.0033687	0.218782	4.45538e-36
SMIM3	-0.0217915	0.279085	0.217351	1.28195e-35
TIGIT	0.0419857	0.0369703	0.217156	1.47975e-35
SRGN	0.0326619	0.104685	0.212085	5.88097e-34
LAG3	0.00502682	0.802856	0.21059	1.71009e-33
MTSS1	0.0290467	0.149055	0.203935	1.7962e-31
HAVCR2	-0.00706126	0.725818	0.202776	3.97159e-31
BST2	-0.00296721	0.882845	0.201682	8.36729e-31
PTMS	0.0568915	0.00468774	0.198848	5.65392e-30
CREBZF	-0.00128689	0.94904	0.196436	2.80848e-29
MT2A	0.00336638	0.867222	0.196424	2.82985e-29
LINC02539	0.0246985	0.219895	0.195327	5.82761e-29
CTSH	0.0222698	0.268665	0.191809	5.73455e-28
PDE3B	-0.0271661	0.177202	0.191423	7.35091e-28
CARS	-0.00735271	0.714985	0.190841	1.06805e-27
SLC27A2	0.109051	5.57013e-08	0.190751	1.13109e-27
CBLB	0.0160199	0.426229	0.189703	2.20737e-27
IQGAP1	-0.00634311	0.752742	0.188473	4.81584e-27
HSPB1	0.0361897	0.0721913	0.187518	8.78968e-27
SMARCA2	0.0024341	0.90378	0.18739	9.52611e-27
CAVIN3	-0.00497523	0.804838	0.184722	5.02728e-26
JAML	0.0463486	0.0212738	0.182893	1.54941e-25
NKG7	0.00114833	0.954521	0.177364	4.33353e-24
H2AFZ	0.033658	0.0945125	0.175153	1.59347e-23
LRMP	0.000948904	0.962413	0.174196	2.78531e-23
PDCD1	0.00988351	0.623522	0.173814	3.47795e-23
PDLIM4	-0.013592	0.499635	0.172155	9.06651e-23
SLC1A4	0.0129544	0.519968	0.172149	9.09615e-23
ETV7	0.17628	1.10525e-18	0.171913	1.04185e-22
B2M	0.0262346	0.192528	0.171528	1.29863e-22
SLA	0.0106996	0.595142	0.17098	1.77665e-22
MYL6B	-0.0120643	0.549053	0.168696	6.48024e-22
BCAT1	-0.00672145	0.738518	0.168027	9.43748e-22
CPM	-0.00768289	0.702782	0.16711	1.57545e-21
SP100	-0.0203583	0.311932	0.165361	4.15129e-21
HDLBP	0.0194227	0.334697	0.16466	6.10454e-21
HLA-DPA1	0.0119866	0.551628	0.16422	7.77056e-21
FAM174B	0.0766822	0.000136762	0.163776	9.90175e-21
BIN1	-0.00293361	0.884162	0.162855	1.63428e-20
CHST2	-0.00452467	0.822202	0.161634	3.16112e-20
NUSAP1	-0.0138341	0.492028	0.160223	6.7353e-20
SEC11A	0.014528	0.470568	0.160084	7.25267e-20
RAB27A	0.016617	0.409189	0.159837	8.27152e-20
DAPK2	0.00318508	0.874312	0.159819	8.35037e-20
TPX2	-0.00416287	0.836209	0.158906	1.35548e-19
RDH10	-0.0130233	0.517753	0.158797	1.43626e-19
CD8A	-0.0270545	0.178989	0.158709	1.50442e-19
HLA-A	0.0510445	0.0111896	0.158316	1.85137e-19
MKI67	0.0535304	0.00780404	0.158277	1.88966e-19
HUWE1	0.00640632	0.750359	0.158022	2.16123e-19
NR3C1	-0.0193691	0.336032	0.157911	2.29119e-19
CTSD	0.0102976	0.609049	0.157274	3.19971e-19
ARHGEF12	0.0107188	0.594482	0.156351	5.17787e-19
AL357060.1	0.0011421	0.954767	0.156259	5.43306e-19
TSPAN14	-0.0111298	0.580423	0.155664	7.39754e-19
ANKS1B	0.126918	2.47009e-10	0.155528	7.93916e-19
IKZF4	-0.00897972	0.655614	0.15513	9.74838e-19
MT-CO1	-0.0376275	0.0615688	0.155108	9.86209e-19
TSHZ2	0.135505	1.3714e-11	0.154746	1.18834e-18
CEBPA	-0.00944171	0.639125	0.154734	1.19599e-18
TMPO	-0.0223851	0.266195	0.153977	1.76363e-18
ADGRG5	0.0474579	0.0183602	0.153289	2.50654e-18
HLA-DMA	-0.0135523	0.500889	0.153064	2.81116e-18
LAYN	0.0163516	0.416712	0.152142	4.48827e-18
LINC01943	0.0756194	0.000169277	0.151885	5.11071e-18
GK	0.0483416	0.0162952	0.150254	1.15934e-17
EVL	0.0243032	0.227367	0.149576	1.6257e-17
BATF	0.00149737	0.94072	0.148987	2.17756e-17
PMAIP1	0.00341547	0.865304	0.148148	3.29429e-17
PCLAF	-0.00493845	0.806252	0.148073	3.41899e-17
EPSTI1	-0.0249477	0.215274	0.147456	4.62851e-17
ZBTB38	0.0124296	0.537019	0.146904	6.06203e-17
HMGB1	-0.00277947	0.890209	0.145378	1.27196e-16
CTSW	-0.0177493	0.378012	0.145192	1.39159e-16
DCP1B	0.032661	0.104695	0.145045	1.49358e-16
IFNG	0.0607283	0.00253789	0.144902	1.59978e-16
GLCCI1	0.0209737	0.297527	0.14477	1.70546e-16
NEAT1	-0.0123167	0.540724	0.144376	2.0606e-16
CD7	0.0103215	0.608217	0.144141	2.30548e-16
AC009948.1	-0.0108963	0.588392	0.143696	2.85261e-16
S100A4	0.0228948	0.255458	0.143622	2.9547e-16
CD84	0.0212368	0.291507	0.143015	3.94567e-16
MYO7A	0.0345153	0.0864053	0.142569	4.87493e-16
SEPT2	-0.00744066	0.711728	0.142499	5.03832e-16
TXNIP	-0.0270061	0.179767	0.142324	5.47305e-16
TNS3	-0.0029448	0.883724	0.142192	5.82425e-16
SOX4	0.0403572	0.0449512	0.141896	6.69768e-16
FAM129A	-0.0347159	0.0845915	0.14168	7.41635e-16
MSI2	-0.013071	0.51622	0.141657	7.49613e-16
SLC43A2	-0.00633082	0.753205	0.141486	8.12579e-16
PTHLH	0.0246016	0.22171	0.14143	8.34243e-16
ZEB2	0.0256178	0.2032	0.140838	1.10071e-15
IL26	0.0657348	0.00108241	0.140819	1.11047e-15
SYTL2	-0.00719639	0.720789	0.139706	1.8652e-15
NCF4	-0.0210745	0.29521	0.139417	2.13281e-15
CD200	-0.00419678	0.834894	0.139402	2.14721e-15
LAIR2	-0.00688481	0.732403	0.139184	2.37452e-15
KLRD1	-0.013558	0.500709	0.138306	3.55868e-15
IQGAP2	0.0304398	0.130507	0.138088	3.93375e-15
SMCO4	0.0670918	0.000850555	0.137858	4.37132e-15
BTNL8	#N/A	#N/A	0.137737	4.62001e-15
TANK	0.0362789	0.0714914	0.13724	5.79671e-15
SQOR	0.0527427	0.00876128	0.137115	6.13535e-15
SERP2	-0.00396296	0.843971	0.137094	6.19481e-15
FGGY	-0.00393354	0.845115	0.136865	6.87406e-15
CPPED1	0.0162967	0.418279	0.136399	8.4899e-15
OAS1	-0.0156631	0.436607	0.134687	1.83448e-14
LSP1	0.0174851	0.385152	0.13468	1.84049e-14
GNG4	-0.00303434	0.880214	0.134241	2.23856e-14
ZFAND5	0.000749102	0.970323	0.133378	3.28494e-14
TOP2A	-0.00543184	0.787338	0.132164	5.60926e-14
CARD16	0.0290775	0.148625	0.131935	6.20018e-14
ICA1	-0.00446179	0.824632	0.131902	6.29179e-14
HIPK2	0.0267956	0.183185	0.131697	6.88116e-14
CD8B	-0.0156014	0.438414	0.13139	7.86903e-14
SAP30	-0.024591	0.221908	0.131365	7.9535e-14
PTTG1	0.0296811	0.140373	0.130133	1.35762e-13
ZMYND8	0.043975	0.0288869	0.129971	1.45641e-13
PNISR	0.0442129	0.0280305	0.129854	1.53119e-13
NPM1	0.0437338	0.0297781	0.129256	1.98059e-13
LYST	-0.00331686	0.869158	0.129029	2.18338e-13
GSTO1	-0.00518913	0.796628	0.128933	2.27474e-13
GBP5	0.0696641	0.000532215	0.128907	2.30039e-13
CD70	0.042362	0.0353082	0.128873	2.33421e-13
TMEM242	0.0162581	0.419381	0.128699	2.51361e-13
ASPM	-0.00300672	0.881297	0.128597	2.62627e-13
HMGN3	0.00757129	0.706898	0.128076	3.27832e-13
LINC02446	-0.00788263	0.695436	0.127529	4.13497e-13
RIN3	-0.00171684	0.932051	0.127153	4.84717e-13
BIRC5	-0.00296993	0.882739	0.126858	5.48783e-13
TOX2	-0.00214832	0.915032	0.126379	6.71242e-13
YPEL2	0.0651362	0.00120222	0.126172	7.31997e-13
UBE2C	-0.00293674	0.88404	0.125968	7.9734e-13
BUB3	0.0498509	0.013237	0.125518	9.6223e-13
FKBP1A	0.00502465	0.802939	0.125483	9.76113e-13
ADCY3	0.00586943	0.770668	0.125356	1.02932e-12
NFIL3	0.0348733	0.0831897	0.124972	1.20755e-12
IFI16	0.0195821	0.330745	0.124841	1.27468e-12
JAKMIP1	0.0540777	0.00719519	0.124835	1.27793e-12
HMMR	-0.00504054	0.802329	0.124757	1.31973e-12
HERPUD1	0.00889861	0.658527	0.124754	1.32178e-12
ITM2A	-0.0106471	0.59695	0.124598	1.40994e-12
CHN1	0.040639	0.0434745	0.124552	1.43662e-12
XXYLT1-AS2	-0.00152609	0.939585	0.124114	1.7214e-12
FABP5	-0.00513088	0.798862	0.123683	2.05498e-12
CHMP5	0.0153476	0.445902	0.12367	2.06647e-12
CCNB2	-0.00152609	0.939585	0.123492	2.22245e-12
NBDY	0.0138642	0.491086	0.123327	2.37804e-12
MT-CO3	-0.0571243	0.00452079	0.122544	3.27337e-12
AL158071.4	-0.00621396	0.757617	0.122291	3.62856e-12
MFSD10	0.0270584	0.178925	0.122272	3.65681e-12
TTN	0.0541751	0.00709133	0.122172	3.80826e-12
DMD	-0.012667	0.529274	0.122059	3.98621e-12
PHEX	-0.00214966	0.914979	0.122038	4.02072e-12
FAM3C	0.0462495	0.0215528	0.121523	4.95145e-12
TMIGD2	0.0816071	4.91369e-05	0.121227	5.57884e-12
ANKRD28	-0.0052117	0.795763	0.121134	5.79182e-12
RBMS1	-0.0277416	0.168197	0.121094	5.88474e-12
CD3D	-0.0128387	0.523703	0.120809	6.59799e-12
ELMO1	0.00602347	0.764824	0.120482	7.52171e-12
PARP4	-0.00724566	0.718958	0.120378	7.84228e-12
SLC4A7	0.00543938	0.787051	0.120334	7.98061e-12
ANXA5	0.022653	0.260513	0.120119	8.69613e-12
SYTL3	-0.0236321	0.240465	0.119981	9.18823e-12
DLGAP5	-0.00152609	0.939585	0.11983	9.75831e-12
KLF7	-0.0066138	0.742556	0.119818	9.80219e-12
TAP1	0.0136435	0.498014	0.119811	9.83043e-12
PGAM1	0.0400722	0.0464877	0.119696	1.02896e-11
PYCARD	0.0229616	0.254072	0.119541	1.09452e-11
HLA-DPB1	0.0143275	0.476714	0.119512	1.10722e-11
PRF1	-0.00899633	0.655018	0.11919	1.25761e-11
HPGD	0.0473003	0.0187516	0.119164	1.27103e-11
MBD2	0.023479	0.243526	0.119016	1.34734e-11
ARHGAP18	-0.0169531	0.399779	0.118847	1.44065e-11
SLA2	0.00249664	0.901321	0.118685	1.5353e-11
SPC25	#N/A	#N/A	0.118682	1.53758e-11
CLTA	0.00242416	0.904172	0.118639	1.56369e-11
ILK	0.0500377	0.0128961	0.118471	1.67035e-11
PRDX6	0.0327046	0.104232	0.118238	1.83062e-11
HERC5	-0.022328	0.267415	0.118232	1.83503e-11
GTSE1	-0.00261656	0.896607	0.118062	1.96127e-11
FBXO32	0.0166284	0.408867	0.11803	1.98655e-11
AC147651.4	0.0134889	0.502896	0.118	2.00978e-11
SECISBP2L	0.0519064	0.00989115	0.117971	2.03306e-11
ZNF282	0.0769382	0.000129861	0.117383	2.55838e-11
VSTM2L	-0.0103402	0.607567	0.117379	2.56234e-11
RGS6	#N/A	#N/A	0.117311	2.63055e-11
AURKB	-0.00263198	0.896001	0.116777	3.23754e-11
FYN	0.0235096	0.242912	0.116769	3.24794e-11
FSD1	0.123845	6.64056e-10	0.116729	3.29899e-11
NR5A2	-0.00152609	0.939585	0.116653	3.39758e-11
CD63	0.0178671	0.374853	0.116603	3.4642e-11
GEM	-0.0138474	0.491611	0.116563	3.51798e-11
MXD4	0.0251328	0.211888	0.116479	3.63382e-11
CENPF	-0.00808161	0.688147	0.116445	3.6823e-11
GREB1	-0.00152609	0.939585	0.116142	4.14008e-11
AGO2	0.016407	0.415134	0.115889	4.56385e-11
AKAP5	0.00856793	0.670454	0.114855	6.78412e-11
AREG	-0.0179476	0.372706	0.114801	6.92415e-11
RNF19A	-0.0184591	0.359233	0.114466	7.8666e-11
THG1L	-0.00716468	0.721968	0.114363	8.18141e-11
GALK2	-0.00312001	0.876859	0.114183	8.75802e-11
CLIC1	-0.00344767	0.864047	0.114133	8.92708e-11
LRRC8C	0.00152804	0.939508	0.114115	8.98667e-11
FAM53B	0.0856215	2.04317e-05	0.11321	1.26503e-10
LHFPL6	-0.00212829	0.915821	0.113132	1.30274e-10
TWF2	-0.00519145	0.796539	0.113018	1.35989e-10
WHRN	-8.69237e-05	0.996556	0.113003	1.36743e-10
MAP3K1	-0.00629558	0.754535	0.112948	1.39581e-10
MAD2L1	0.00215099	0.914927	0.11282	1.46483e-10
WNK1	0.0105318	0.600928	0.112553	1.61877e-10
ESCO2	-0.00294411	0.883751	0.112339	1.75364e-10
LAPTM5	0.0314271	0.118481	0.111538	2.3621e-10
VDR	0.0371542	0.0649129	0.111527	2.37233e-10
FAM43A	-0.0193825	0.335697	0.111315	2.56582e-10
NUGGC	-0.00932652	0.64322	0.111293	2.58698e-10
UBC	0.0347267	0.0844945	0.111246	2.63196e-10
CYTIP	-0.0102757	0.609809	0.111226	2.65179e-10
PSMB8	0.00631025	0.753981	0.111125	2.75285e-10
ARID5B	-0.00729565	0.717102	0.111034	2.84681e-10
EVA1B	0.0484752	0.0160015	0.110839	3.05867e-10
CAMK1	0.035791	0.0753893	0.110732	3.18198e-10
ATP5F1C	-0.00439461	0.827231	0.110482	3.48841e-10
GCHFR	-0.0123397	0.53997	0.110465	3.5104e-10
CDK1	0.0695442	0.000544155	0.110342	3.67144e-10
EWSR1	0.0279274	0.165365	0.110057	4.07686e-10
ATF4	0.0123838	0.538521	0.109697	4.64873e-10
CCNA2	-0.00303579	0.880157	0.109621	4.7799e-10
CDC14B	-0.0083712	0.67759	0.109456	5.07562e-10
HIST1H1B	-0.00655195	0.744879	0.109334	5.30682e-10
EID1	0.0030898	0.878042	0.109193	5.58493e-10
ATP5MC2	0.0277341	0.168311	0.109146	5.68231e-10
SHCBP1	-0.00152609	0.939585	0.109062	5.85757e-10
KIFC1	-0.00300797	0.881248	0.108945	6.11059e-10
TYW5	0.00385026	0.848354	0.108877	6.26314e-10
RSRP1	0.0026101	0.896861	0.108741	6.57826e-10
BTG1	0.0110801	0.582117	0.108103	8.28045e-10
NDC80	-0.0105681	0.599675	0.108035	8.48723e-10
MIR3142HG	0.0288284	0.152136	0.107932	8.80663e-10
BRCA1	-0.00517618	0.797124	0.107811	9.1959e-10
CKAP2L	-0.00300173	0.881492	0.107675	9.6555e-10
MCAM	0.0271147	0.178022	0.107559	1.00677e-09
KNL1	-0.00543172	0.787343	0.107208	1.14099e-09
METTL8	-0.00266291	0.894786	0.107159	1.16141e-09
CD96	0.037629	0.0615582	0.107122	1.17649e-09
TMEM50A	0.0221946	0.270286	0.106886	1.27963e-09
TFPT	-0.00642666	0.749593	0.106393	1.52432e-09
LMCD1	-0.00478864	0.812018	0.1059	1.81454e-09
SCCPDH	0.00153581	0.939201	0.105832	1.85865e-09
REEP5	0.0252774	0.20927	0.105817	1.86795e-09
GAPDH	0.0148819	0.459826	0.105726	1.92901e-09
TK1	-0.00304172	0.879925	0.105322	2.22348e-09
CDCA8	-0.00583351	0.772033	0.105258	2.2736e-09
CHST7	-0.00173268	0.931425	0.104971	2.51372e-09
MICAL2	-0.0121598	0.545893	0.104839	2.63249e-09
TYMS	-0.00493162	0.806515	0.104731	2.73333e-09
CDK6	0.00253984	0.899622	0.104621	2.83997e-09
COMMD3	0.0581388	0.00385436	0.104451	3.01315e-09
DDRGK1	0.0255924	0.203648	0.104253	3.22785e-09
SPEF2	0.00907969	0.652031	0.104126	3.37338e-09
MAML2	-0.0225067	0.263604	0.104022	3.49735e-09
NUF2	-0.00562033	0.780146	0.103935	3.60381e-09
TRPS1	0.112255	2.23566e-08	0.10393	3.61047e-09
PHLDA2	-0.00572369	0.776209	0.103835	3.73101e-09
ITGAE	0.0422132	0.0359578	0.103812	3.76019e-09
HLA-DRA	0.0126075	0.531208	0.103721	3.88105e-09
TNFAIP3	0.0132062	0.51189	0.103644	3.98607e-09
CENPW	-0.00585262	0.771307	0.10347	4.23217e-09
NAB1	0.0298391	0.138272	0.103285	4.51094e-09
SPAG5	-0.00400037	0.842517	0.103204	4.63707e-09
ISG20	0.00726381	0.718283	0.103082	4.83696e-09
HJURP	#N/A	#N/A	0.103042	4.90264e-09
KIF14	-0.00264309	0.895565	0.102991	4.98883e-09
GABPB1-AS1	-0.0095629	0.634829	0.102944	5.07038e-09
CDC20	-0.0030276	0.880478	0.102943	5.07158e-09
DENND6B	-0.00494402	0.806038	0.102839	5.25673e-09
CDCA2	-0.00252894	0.900051	0.102455	5.99492e-09
AL096865.1	-0.0129664	0.519581	0.102333	6.24896e-09
HMOX1	0.0493898	0.0141126	0.102251	6.4262e-09
CRNDE	-0.00739437	0.713441	0.101957	7.10206e-09
CFLAR	0.0115509	0.566182	0.101911	7.21454e-09
COL9A2	-0.00952067	0.636325	0.101806	7.47588e-09
SNHG7	0.010577	0.599368	0.101498	8.29786e-09
GADD45A	0.0482241	0.0165575	0.101291	8.89829e-09
CDCA3	-0.00440271	0.826917	0.10111	9.45966e-09
KCNK5	-0.00264051	0.895666	0.101011	9.77907e-09
SPAG1	0.0035746	0.859093	0.100921	1.00808e-08
ORC6	-0.00728452	0.717515	0.100914	1.01044e-08
KIF15	-0.00215715	0.914684	0.100908	1.01244e-08
PARK7	0.0404722	0.0443436	0.100881	1.02162e-08
DIAPH3	-0.00215449	0.914789	0.10087	1.02534e-08
NDUFB3	0.00374834	0.852321	0.100854	1.03087e-08
SGO1	-0.00495022	0.805799	0.100822	1.04212e-08
POC1A	-0.00620067	0.758119	0.100802	1.04912e-08
MYBL2	#N/A	#N/A	0.100795	1.05176e-08
TMEM140	-0.0202383	0.314794	0.10051	1.15706e-08
VSIR	0.0278545	0.166471	0.100506	1.15856e-08
ATP8B4	-0.00496103	0.805384	0.100379	1.20892e-08
ZFAS1	-0.00495025	0.805798	0.100349	1.22129e-08
TOB1	-0.0113278	0.573706	0.100048	1.35053e-08
ZDHHC24	0.00824559	0.682162	0.0999715	1.38525e-08
CADM1	-0.00517295	0.797248	0.0999079	1.41491e-08
HIST1H2AC	0.00697215	0.729141	0.0995756	1.58025e-08
DNAJB14	-0.0115975	0.564619	0.0994562	1.64407e-08
FUCA1	-0.0029799	0.882348	0.0994546	1.64494e-08
FAM173A	0.000466015	0.981535	0.0994392	1.65339e-08
LRRC28	-0.00966972	0.631052	0.0993832	1.68436e-08
CEP55	-0.00301569	0.880945	0.0993445	1.70613e-08
CDT1	-0.00516123	0.797697	0.099342	1.70752e-08
NDFIP2	-0.0191251	0.342156	0.0993235	1.71803e-08
CDIPT	0.0225393	0.262914	0.0993046	1.72883e-08
TMED8	-0.0131056	0.515108	0.0990499	1.88072e-08
POLR1D	0.0257391	0.201067	0.0990191	1.89997e-08
FFAR3	0.0211927	0.29251	0.0989887	1.91915e-08
MAST4	0.0302033	0.133522	0.0988026	2.04066e-08
GYPC	0.032178	0.109932	0.0987148	2.10051e-08
ELK3	-0.0183911	0.361006	0.0986869	2.11991e-08
LY6E	-0.0235337	0.242429	0.0986211	2.1663e-08
PBK	-0.00152609	0.939585	0.0986027	2.17948e-08
LINC01588	-0.00169089	0.933075	0.0985415	2.22374e-08
TMEM59	0.0149517	0.457723	0.0983405	2.37548e-08
TP53INP1	0.0352515	0.0798997	0.0983009	2.40658e-08
GNLY	0.0231334	0.250536	0.0982108	2.47868e-08
ZC3H12C	-0.00401834	0.841819	0.0980629	2.60166e-08
MTHFD2	0.0118062	0.557633	0.0979746	2.67785e-08
MZT1	0.00695633	0.729732	0.0978895	2.75338e-08
MAP1LC3A	0.00328204	0.870519	0.0978007	2.83436e-08
NPW	-0.00152609	0.939585	0.0977335	2.89717e-08
TSC22D1	-0.0160733	0.424688	0.0976991	2.92989e-08
RETREG1	-0.00637362	0.751591	0.097603	3.02306e-08
CTSB	0.0318096	0.114063	0.0974123	3.21657e-08
ZBTB1	-0.00362597	0.857089	0.0970992	3.5606e-08
CDH17	-0.00152609	0.939585	0.0970743	3.58946e-08
COMT	0.0295204	0.142535	0.096908	3.78798e-08
ACADVL	0.0180818	0.369141	0.0967553	3.97972e-08
NHLRC3	0.0325082	0.106331	0.096738	4.00202e-08
CCNDBP1	0.0579142	0.00399368	0.0965806	4.21044e-08
SYNGAP1	-0.0168632	0.402282	0.0964169	4.43841e-08
NPDC1	0.100215	6.04958e-07	0.0962628	4.66408e-08
CENPA	-0.00152609	0.939585	0.0961813	4.78766e-08
CDV3	-0.00382582	0.849305	0.0960953	4.92174e-08
ZBED2	0.0230518	0.252212	0.0960775	4.94991e-08
GNB2	0.0217046	0.281005	0.096031	5.0243e-08
CENPN	0.00799643	0.691264	0.0959237	5.20004e-08
BAX	0.0470563	0.019372	0.0957679	5.46592e-08
SKA3	-0.00256288	0.898717	0.0957393	5.51611e-08
KIF4A	#N/A	#N/A	0.0956514	5.67322e-08
ARSG	0.0212946	0.290196	0.0956165	5.73685e-08
DDIT4	0.00580768	0.773014	0.0955908	5.78422e-08
CHEK1	-0.00720198	0.720581	0.0955851	5.79461e-08
ZC2HC1A	0.0102507	0.610681	0.0955575	5.84597e-08
MGST2	0.0701153	0.00048941	0.0953844	6.17763e-08
ATP6V1C1	0.0202242	0.315131	0.0951357	6.68642e-08
HLA-DQA1	0.0384036	0.0563943	0.0949533	7.08506e-08
KIF23	-0.00290897	0.885128	0.0947882	7.46549e-08
ZWINT	-0.00517929	0.797005	0.0947612	7.52959e-08
MKLN1	-0.00904869	0.653142	0.0946033	7.91544e-08
FOXM1	#N/A	#N/A	0.0945518	8.04524e-08
CLSPN	-0.0106599	0.596509	0.094349	8.5769e-08
NQO1	-0.00828789	0.680621	0.0943485	8.57836e-08
KIAA0319L	-0.00518287	0.796868	0.0942011	8.98592e-08
CD74	0.0762785	0.00014835	0.0939115	9.84229e-08
SORD	-0.00638117	0.751307	0.0936629	1.064e-07
MREG	0.0164227	0.414689	0.0934758	1.12813e-07
IFI6	-0.0296419	0.140898	0.0932458	1.21206e-07
STX10	-0.00566673	0.778377	0.0931935	1.232e-07
POLQ	-0.00152609	0.939585	0.0931638	1.24344e-07
RAB13	0.0885538	1.05014e-05	0.0929279	1.33814e-07
LINC02357	#N/A	#N/A	0.0928599	1.36668e-07
TROAP	-0.00152609	0.939585	0.0927458	1.41596e-07
MFGE8	-0.0131964	0.512203	0.0927138	1.43006e-07
RAD21	-0.00214107	0.915318	0.0925255	1.51597e-07
KIF18A	-0.00549883	0.78478	0.0925127	1.52194e-07
ALG12	0.0242922	0.227578	0.0924212	1.56563e-07
DNASE2	0.0114462	0.56971	0.09229	1.63039e-07
KIF11	-0.0055413	0.783159	0.0922389	1.65628e-07
UCP2	0.0318503	0.113601	0.0921845	1.68435e-07
CD226	0.0468684	0.019862	0.0921105	1.72317e-07
WDR83OS	-0.00226238	0.910539	0.0920506	1.7553e-07
KDELR1	0.00915583	0.649308	0.0919027	1.83698e-07
NDUFB10	-0.0133328	0.50785	0.0918463	1.86912e-07
MUC20	-0.00536425	0.789922	0.0917468	1.92713e-07
CAPZB	0.0456553	0.0232927	0.0917458	1.92768e-07
FANCL	-0.00604767	0.763907	0.0916364	1.99352e-07
ZNHIT3	0.02504	0.213582	0.0915693	2.03495e-07
CKS2	-0.00286696	0.886776	0.0915667	2.03656e-07
ANKRD33B	-0.00679802	0.73565	0.0913581	2.17078e-07
GFOD1	-0.0142432	0.479312	0.0913385	2.18385e-07
SLFN12	-0.00963668	0.632219	0.0913269	2.1916e-07
VDAC2	0.0616821	0.00216732	0.091276	2.22597e-07
CCL4	0.0325859	0.105497	0.0910782	2.36439e-07
PNN	0.0245966	0.221803	0.0910111	2.41323e-07
CD2	0.0431947	0.0318558	0.0909473	2.46059e-07
ATP5F1A	0.0276853	0.169063	0.0909299	2.47363e-07
SLTM	0.0394035	0.0502661	0.0909114	2.48759e-07
CDKN3	-0.00783456	0.697202	0.0908708	2.51852e-07
HLA-DRB1	0.00467277	0.816484	0.090817	2.56008e-07
MRPS36	0.00836859	0.677685	0.0907208	2.63597e-07
POLR2G	0.00790452	0.694633	0.0905524	2.7742e-07
NDUFS4	0.0330074	0.101063	0.0905136	2.80703e-07
BBC3	-0.00367309	0.855253	0.0904862	2.83037e-07
SKA1	-0.00264254	0.895586	0.090317	2.9791e-07
HIST1H3B	-0.00152609	0.939585	0.0901876	3.09793e-07
SDHD	0.0342165	0.0891648	0.0901494	3.13383e-07
TIMMDC1	-0.0150553	0.454612	0.0901411	3.14173e-07
YPEL3	0.0229071	0.255203	0.0901116	3.16976e-07
PASK	-0.00389635	0.846561	0.0900923	3.18836e-07
SMC4	-0.0166823	0.40735	0.0900726	3.20731e-07
LINC01281	-0.00212827	0.915822	0.0898495	3.43026e-07
TIMM10	0.0151438	0.451967	0.0898207	3.46018e-07
TRIM56	-0.01006	0.617334	0.089738	3.54725e-07
MTRNR2L12	0.0657644	0.00107679	0.0897022	3.58565e-07
SGO2	-0.0137211	0.49557	0.0896452	3.64757e-07
BATF3	-0.0181802	0.366541	0.089643	3.64993e-07
DGKZ	-0.0146801	0.465933	0.089343	3.99343e-07
FNDC9	-0.00152609	0.939585	0.089176	4.19783e-07
SPTBN1	-0.0110067	0.584617	0.08917	4.20536e-07
CARHSP1	0.0368699	0.0669922	0.0890245	4.39206e-07
ITGA2	-0.0201539	0.316817	0.0890197	4.39833e-07
TBCEL	-0.00422803	0.833682	0.0889509	4.48954e-07
MCM5	0.0359985	0.0737105	0.0889304	4.51696e-07
C9orf3	0.0277066	0.168734	0.0888282	4.65658e-07
ATRX	0.0225228	0.263263	0.0888219	4.66529e-07
CSF1	-0.00581405	0.772772	0.0887521	4.76321e-07
GHITM	-0.0103715	0.606483	0.0886934	4.84711e-07
CRTAM	-0.00370145	0.854148	0.088663	4.89103e-07
SLAIN2	0.00506499	0.80139	0.0886594	4.89626e-07
CERS2	0.0220713	0.272955	0.08865	4.91002e-07
C16orf45	-0.00939664	0.640726	0.0886164	4.95927e-07
UBE2E3	0.0535991	0.00772515	0.0885564	5.04843e-07
COTL1	0.060788	0.00251307	0.088509	5.11979e-07
DYNLRB1	0.0307541	0.12658	0.0882279	5.56431e-07
TMEM70	0.0197365	0.326944	0.0881926	5.62272e-07
IGFLR1	0.00453749	0.821707	0.0880963	5.78512e-07
NELL2	0.00110735	0.956142	0.088053	5.85955e-07
NCAPG	-0.00152609	0.939585	0.0880352	5.89029e-07
RDX	-0.0263886	0.18993	0.0880119	5.9309e-07
CENPE	0.0988797	8.53071e-07	0.0879926	5.96479e-07
AP2S1	0.0200666	0.318918	0.0879871	5.97447e-07
MYO1E	-0.00477144	0.812681	0.0877731	6.36328e-07
HIST3H2A	-0.0157634	0.433674	0.0877081	6.48613e-07
KIF2C	-0.00215081	0.914934	0.087645	6.60759e-07
MDH2	0.0549253	0.00633607	0.087625	6.64668e-07
MND1	#N/A	#N/A	0.0876073	6.68121e-07
TRAF3IP3	0.0250093	0.214142	0.087603	6.68976e-07
IPCEF1	0.00310114	0.877598	0.0876003	6.69507e-07
ZBTB16	-0.00634148	0.752803	0.0874249	7.04863e-07
LARP7	0.0405767	0.0437974	0.087269	7.37799e-07
GSTZ1	-0.00677512	0.736507	0.0870459	7.87534e-07
BIRC6	0.0243634	0.226218	0.0870352	7.89985e-07
LMO4	0.0117594	0.559194	0.0870149	7.94684e-07
CSNK2B	0.0204176	0.310524	0.0869752	8.03939e-07
AURKA	-0.00842586	0.675605	0.0868892	8.24359e-07
LAMTOR5	0.0153829	0.444855	0.0867846	8.49875e-07
CELF2	0.00654637	0.745089	0.0867745	8.52367e-07
ADPRH	-0.00716353	0.72201	0.0867703	8.53407e-07
OAS2	-0.0217196	0.280673	0.0867289	8.63766e-07
AC006460.1	#N/A	#N/A	0.0865622	9.06636e-07
PSD	-0.00876991	0.663159	0.0864933	9.24981e-07
SCAND1	0.0489317	0.0150325	0.0863487	9.64583e-07
PACSIN2	0.00473705	0.814006	0.0863085	9.75886e-07
RTF2	-0.0255154	0.205012	0.0863019	9.77735e-07
ATP5F1B	-0.00581039	0.772911	0.0862969	9.79161e-07
HIKESHI	0.0315638	0.116888	0.0862724	9.86125e-07
CCAR1	-0.0163845	0.415777	0.0862446	9.941e-07
PCNA	-0.00382114	0.849487	0.0861962	1.00813e-06
IL6ST	-0.00755739	0.707412	0.0861896	1.01005e-06
DCTN2	0.0129556	0.51993	0.0859374	1.08638e-06
PRR11	-0.0039948	0.842734	0.0859239	1.09061e-06
STRIP2	-0.00396851	0.843755	0.0857614	1.14292e-06
TNFRSF18	-0.00336351	0.867334	0.0856989	1.16365e-06
SFPQ	-0.00990707	0.622694	0.0856418	1.18293e-06
AIFM2	-0.00777868	0.699256	0.0856056	1.1953e-06
NDUFS2	0.0671567	0.000840704	0.0855996	1.19736e-06
CYBRD1	-0.00329083	0.870175	0.0854419	1.25281e-06
LDLRAD4	0.00616195	0.759582	0.0854281	1.2578e-06
METTL3	-0.00696	0.729595	0.0851741	1.35273e-06
CKAP2	0.0158253	0.43187	0.0851658	1.35594e-06
APOBEC3C	0.0454372	0.0239611	0.0851225	1.37283e-06
TNFRSF9	-0.00867546	0.666567	0.085091	1.38526e-06
FOXO1	0.0573162	0.00438727	0.0850022	1.42083e-06
SRP9	0.0329415	0.101746	0.0848624	1.47865e-06
ANKRD35	-0.00465677	0.817102	0.0846061	1.59055e-06
AUH	0.0432384	0.0316826	0.0846036	1.5917e-06
ARRB2	0.0482808	0.0164304	0.0845661	1.60875e-06
IL17A	-0.00215412	0.914803	0.0845612	1.61099e-06
F2R	0.034604	0.0855993	0.0844275	1.6733e-06
MRPL28	0.100998	4.93503e-07	0.0844168	1.6784e-06
MAP2K2	0.00828296	0.680801	0.0843962	1.68824e-06
LXN	-0.0128458	0.523474	0.0842338	1.76769e-06
LINC02384	-0.0024811	0.901932	0.0842214	1.77393e-06
NFKBIA	-0.0176535	0.380589	0.084178	1.79585e-06
PLSCR1	0.0045084	0.822831	0.0840941	1.83895e-06
AKNA	0.0223798	0.266307	0.0839966	1.8903e-06
SELPLG	-0.00439361	0.82727	0.0838242	1.98447e-06
UBB	0.0303662	0.131439	0.0837749	2.01224e-06
CLPP	0.0488155	0.0152742	0.0837548	2.0237e-06
DTL	-0.00262941	0.896102	0.0836071	2.10952e-06
IER5L	-0.0142981	0.477622	0.0836043	2.11118e-06
ASF1B	-0.00610989	0.761552	0.0835546	2.14086e-06
ZCRB1	0.0436016	0.0302763	0.0834461	2.20708e-06
GSTP1	-0.026315	0.191168	0.0834253	2.22002e-06
POLR2J3.1	0.0380792	0.0585112	0.083365	2.25788e-06
RGS10	-0.0130139	0.518054	0.0833483	2.26849e-06
DECR1	0.00292977	0.884313	0.0833184	2.28756e-06
TMEM14C	-0.00949848	0.637111	0.083196	2.36729e-06
PRDX5	0.0448796	0.0257463	0.083187	2.37325e-06
WAS	-0.00640703	0.750332	0.0831655	2.38761e-06
KRT7	0.0436108	0.0302417	0.0830979	2.43313e-06
AKAP13	0.0333569	0.0975	0.0830923	2.43695e-06
PM20D2	0.000850513	0.966308	0.0829809	2.51395e-06
ATP6AP1	0.0176121	0.381709	0.0829161	2.55982e-06
ERCC1	0.014617	0.467854	0.0828074	2.6386e-06
NUDT21	0.0344878	0.086656	0.0826003	2.79508e-06
BUB1	-0.00212644	0.915894	0.0825177	2.85997e-06
NUCKS1	0.00169751	0.932814	0.0824503	2.91398e-06
YBX3	-0.0103336	0.607797	0.0824423	2.92045e-06
PKMYT1	-0.00213801	0.915438	0.082372	2.97792e-06
AC090152.1	0.0472737	0.0188184	0.0823187	3.02228e-06
RCC2	0.00090156	0.964287	0.0822214	3.10473e-06
ZNF395	-0.0225887	0.261868	0.0821846	3.13658e-06
HIST1H3G	-0.00152609	0.939585	0.0821802	3.14039e-06
UBE2I	0.0350218	0.0818855	0.0820632	3.24354e-06
HNRNPA2B1	0.0116064	0.564319	0.0820491	3.25622e-06
MPST	0.0209466	0.298152	0.0820066	3.29468e-06
SH2D1A	0.0713667	0.000386882	0.0819529	3.34386e-06
CYS1	-0.00152609	0.939585	0.0819376	3.35795e-06
RALGDS	0.0124674	0.535782	0.0819148	3.37915e-06
BRWD1	0.00199586	0.921041	0.0818203	3.4683e-06
SPC24	-0.00261591	0.896633	0.0817823	3.50482e-06
NUDT5	0.0249882	0.21453	0.0817798	3.50729e-06
RRM2	-0.00327551	0.870774	0.0816727	3.61212e-06
YWHAE	-0.00170743	0.932422	0.081655	3.62971e-06
MT-CO2	-0.0612798	0.00231712	0.08155	3.73601e-06
AC020571.1	0.0349651	0.082381	0.0815424	3.74376e-06
C12orf75	0.00284043	0.887817	0.0815228	3.76398e-06
HELLS	-0.00770166	0.70209	0.0814513	3.83863e-06
RMND5A	0.0627996	0.00179655	0.0814236	3.86789e-06
QARS	-1.39177e-05	0.999448	0.0813687	3.92645e-06
NINJ2	0.0224405	0.265013	0.0813596	3.93632e-06
TTK	-0.00299736	0.881663	0.0812502	4.05603e-06
NEK2	-0.00152609	0.939585	0.0811491	4.16976e-06
FAM13A	0.0401176	0.0462397	0.0809492	4.40365e-06
C5orf24	0.0365229	0.0696045	0.0808988	4.46455e-06
UBN2	0.000689971	0.972665	0.0808812	4.48594e-06
ENOX1	-0.00152609	0.939585	0.0808697	4.5001e-06
PDE7B	0.0354038	0.0786045	0.0808653	4.50553e-06
RBM42	0.022178	0.270644	0.0808117	4.57172e-06
PSMA3-AS1	0.0441177	0.0283705	0.0807978	4.58912e-06
CALM3	0.0310054	0.123507	0.0807428	4.65828e-06
OTUD7B	0.0661685	0.00100262	0.0807066	4.70437e-06
ATP5MC3	0.029725	0.139787	0.0806725	4.74819e-06
CCDC32	-0.00434005	0.829343	0.0805608	4.89446e-06
ELOC	0.0432698	0.0315589	0.0804891	4.99065e-06
VCP	0.0102644	0.610203	0.0804278	5.07428e-06
CH25H	0.0852452	2.222e-05	0.0803363	5.2016e-06
PNKD	0.0165641	0.410682	0.0802612	5.30839e-06
GOLIM4	0.0712675	0.000394212	0.080194	5.40577e-06
VAMP5	0.0110105	0.584488	0.0801127	5.52589e-06
P2RX7	-0.00605042	0.763803	0.0799189	5.82247e-06
SPAG9	0.020669	0.304603	0.0798957	5.85893e-06
SLC2A8	0.00876464	0.663349	0.0798698	5.89998e-06
CNTLN	-0.00351947	0.861244	0.0798414	5.94522e-06
ZNF438	-0.00726143	0.718372	0.0797804	6.04372e-06
ALOX5AP	-0.0275308	0.171454	0.0797428	6.10515e-06
ABHD6	0.0340546	0.0906894	0.0797239	6.13616e-06
RPS27L	0.034821	0.0836533	0.0796449	6.26789e-06
OCIAD1	0.0071193	0.723656	0.0794441	6.61479e-06
MT-ND1	-0.0776342	0.000112719	0.0794116	6.67268e-06
AK3	-0.0224326	0.265181	0.0793295	6.82097e-06
HTATIP2	-0.00159131	0.937008	0.0792221	7.01964e-06
CCDC88A	-0.0163543	0.416634	0.0791133	7.22672e-06
CEBPB	0.0131971	0.512179	0.0790595	7.33113e-06
SLC25A3	-0.00588342	0.770137	0.0790576	7.33481e-06
LENG8	0.0273042	0.175008	0.0789921	7.4641e-06
UBE2S	0.0100741	0.616842	0.0789766	7.495e-06
XXYLT1	-0.00751818	0.70886	0.0789459	7.55667e-06
RAD51AP1	-0.00301164	0.881104	0.0789419	7.56459e-06
TMEM101	-0.0167435	0.405632	0.0788625	7.72625e-06
DENND3	0.0840615	2.88671e-05	0.0788269	7.7999e-06
CDC45	#N/A	#N/A	0.0787742	7.90986e-06
ASNA1	0.0153745	0.445104	0.078755	7.95028e-06
USP18	-0.00765478	0.703818	0.0787533	7.95405e-06
AC022706.1	-0.0184378	0.359788	0.0787411	7.97973e-06
C2orf48	#N/A	#N/A	0.078685	8.09958e-06
CHAF1A	-0.00962099	0.632773	0.0785739	8.34203e-06
EXOSC4	0.0116194	0.563884	0.078568	8.35515e-06
AAMDC	-0.0183651	0.361686	0.0785504	8.39413e-06
EIF2AK4	-0.0165229	0.411846	0.0785259	8.44883e-06
STMN1	0.0213875	0.288096	0.0784443	8.63342e-06
PAQR4	-0.0117467	0.55962	0.0784198	8.68962e-06
BRCA2	-0.0104613	0.603367	0.0783887	8.76163e-06
AC008011.2	0.412465	4.90273e-102	0.0783689	8.80749e-06
PTPN7	0.0290036	0.149659	0.0782272	9.14367e-06
MRPL10	0.0187509	0.351685	0.0782108	9.18349e-06
PARPBP	-0.00808897	0.687878	0.0781384	9.36058e-06
HEXIM2	-0.00814243	0.685925	0.0781258	9.3918e-06
FUT7	0.0294963	0.142861	0.0780971	9.46328e-06
QSOX1	-0.0152159	0.449816	0.0780138	9.67338e-06
REC8	-0.00896727	0.656061	0.0779839	9.74986e-06
TYK2	-0.0139834	0.487367	0.0778794	1.00216e-05
HENMT1	-0.0183474	0.362149	0.077747	1.03767e-05
ACTG1	0.0181602	0.367067	0.0776697	1.05893e-05
SEM1	0.0234275	0.244562	0.0776368	1.0681e-05
NDUFS3	-0.00221912	0.912242	0.0776148	1.07428e-05
CCDC6	-0.00221329	0.912472	0.0775184	1.10176e-05
UBXN4	0.0215093	0.285358	0.0774902	1.10995e-05
SOX5	0.0784424	9.54926e-05	0.0774448	1.12322e-05
CCND3	0.0124025	0.537908	0.077357	1.14929e-05
HSBP1	0.0145824	0.468909	0.0770222	1.25421e-05
CYC1	0.0324436	0.107028	0.0769928	1.26383e-05
SUPT3H	-0.0137626	0.494268	0.0769592	1.27494e-05
STAMBP	-0.00651978	0.746089	0.0769272	1.28561e-05
MRPS9	0.031823	0.113911	0.0768906	1.2979e-05
CTNNB1	0.0115017	0.567838	0.0768896	1.29822e-05
RAB9A	-0.0298855	0.137661	0.0768851	1.29973e-05
RNF14	0.0106265	0.597662	0.0768747	1.30325e-05
SAMSN1	-0.0243791	0.225917	0.0767741	1.33777e-05
MKRN1	0.0388655	0.0534906	0.0767307	1.35292e-05
MAIP1	-0.0125713	0.532388	0.0766791	1.37116e-05
CENPM	0.022674	0.26007	0.0766362	1.38649e-05
PRKAR1B	-0.0120507	0.549502	0.0766121	1.39518e-05
TNFSF11	-0.00998845	0.61984	0.0765874	1.40411e-05
IFI27L2	0.0413776	0.0397966	0.0763424	1.49597e-05
TAS2R14	-0.00339345	0.866164	0.0762508	1.53177e-05
TRIM66	-0.00847258	0.67391	0.0762461	1.53361e-05
PLK1	-0.00364065	0.856517	0.0762215	1.54337e-05
POLR3GL	-0.0126294	0.530497	0.0761809	1.55963e-05
PDGFA	0.0459619	0.0223801	0.0761703	1.56388e-05
ABAT	0.022225	0.269629	0.0761659	1.56565e-05
PPFIBP1	-0.0108719	0.589226	0.0761641	1.56639e-05
FURIN	-0.00141927	0.943806	0.0761343	1.57847e-05
MAVS	-0.0102926	0.609221	0.0760315	1.6208e-05
CXCR6	0.0420675	0.0366032	0.0760106	1.62952e-05
AKIRIN2	0.0339913	0.0912907	0.0758753	1.68718e-05
POLR2E	0.00672686	0.738315	0.0758545	1.69622e-05
NRDC	0.017856	0.375148	0.0757059	1.76211e-05
SDHC	0.0145339	0.470387	0.0756599	1.78297e-05
CKS1B	-0.0317879	0.114311	0.0755172	1.84931e-05
G6PD	-0.00263246	0.895982	0.0754083	1.90148e-05
IGBP1	0.0460248	0.0221968	0.075387	1.91184e-05
SLC2A1	-0.0174603	0.385826	0.0753823	1.91412e-05
GNPAT	-0.0208976	0.299285	0.0753607	1.9247e-05
LAPTM4A	0.0290923	0.148418	0.075171	2.02005e-05
ARL6IP1	-0.00498715	0.80438	0.0751313	2.04058e-05
TUBA4A	0.018572	0.356302	0.0750963	2.05881e-05
MRPL37	0.0221592	0.27105	0.0749841	2.1184e-05
TMEM244	-0.00152609	0.939585	0.0749678	2.12714e-05
COPZ1	0.0280386	0.163686	0.0749661	2.12811e-05
H2AFX	0.015977	0.427469	0.0749505	2.13653e-05
SUMO2	0.0239394	0.234404	0.0748908	2.16917e-05
THOC2	-0.0046766	0.816336	0.0748846	2.17254e-05
KANSL1	0.00463826	0.817816	0.0748475	2.1931e-05
NDUFB4	0.0351278	0.0809641	0.0748019	2.21858e-05
UBE2T	0.00171323	0.932193	0.0746612	2.29904e-05
ADRM1	0.0277854	0.167525	0.0746087	2.32978e-05
HNRNPA1	0.0525056	0.00906933	0.0746045	2.33226e-05
HIST1H2BJ	0.0234525	0.244059	0.0745975	2.33638e-05
SLAMF6	-0.0114184	0.570646	0.0744399	2.43127e-05
SMIM20	-0.0126704	0.529161	0.0743911	2.46137e-05
MYH9	0.00873901	0.664273	0.0743776	2.46974e-05
MRPS30	-0.00692149	0.731033	0.0743559	2.48333e-05
XYLT1	-0.01446	0.472647	0.0743226	2.50422e-05
ABCC1	0.0136076	0.499143	0.074247	2.55238e-05
SPATA6L	-0.00302894	0.880426	0.0741651	2.60548e-05
CD247	0.0277912	0.167438	0.0741212	2.63437e-05
FLT1	0.128688	1.38225e-10	0.0740883	2.65629e-05
OXNAD1	-0.00885835	0.659974	0.0740013	2.71494e-05
B9D2	-0.0138375	0.491922	0.073977	2.7315e-05
DGKH	-0.0201574	0.316733	0.0739163	2.7734e-05
NASP	-0.00902063	0.654147	0.073844	2.82407e-05
SYNGR2	0.0430893	0.032276	0.073803	2.85325e-05
NOTCH1	0.0129087	0.521442	0.0737835	2.86724e-05
CCDC91	-0.00169315	0.932986	0.073757	2.88624e-05
CBR3	-0.0121452	0.546376	0.0737522	2.88976e-05
TRAIP	-0.0026346	0.895898	0.0737249	2.90955e-05
STYXL1	-0.0117848	0.558345	0.0736995	2.92806e-05
PXK	-0.00944643	0.638958	0.0736587	2.95808e-05
CCDC34	-0.0124728	0.535605	0.0736516	2.96334e-05
MRPL1	0.0266152	0.186152	0.0735795	3.01721e-05
CCNB1	-0.00909167	0.651603	0.0735412	3.04612e-05
CUEDC2	0.0252997	0.208869	0.0735118	3.06858e-05
AIP	0.041199	0.0406608	0.0734995	3.07796e-05
EIF2AK2	-0.0164191	0.414793	0.0734376	3.12588e-05
GABARAPL2	0.014396	0.474609	0.0733324	3.20878e-05
NEBL	#N/A	#N/A	0.0733168	3.22127e-05
GRK3	-0.00622373	0.757247	0.073265	3.26309e-05
MXRA7	-0.0156576	0.436765	0.0732615	3.26591e-05
ITPR1	0.00641952	0.749862	0.0732553	3.27096e-05
RAC1	0.0465557	0.0207012	0.0731941	3.32109e-05
NELFB	-0.0197713	0.326093	0.0731859	3.32785e-05
NSD3	-0.0168832	0.401725	0.0731663	3.34406e-05
CCDC102A	0.0248658	0.216784	0.073149	3.35848e-05
RIDA	-0.0124106	0.537642	0.0731152	3.38674e-05
TRERF1	-0.00724203	0.719093	0.0731005	3.39911e-05
PIF1	0.0861106	1.83114e-05	0.0730725	3.42287e-05
CCDC150	-0.00338164	0.866626	0.0730436	3.44747e-05
CCDC28A	0.0249812	0.214659	0.0730389	3.45147e-05
FAM118A	0.0116094	0.564218	0.0730033	3.48207e-05
ESPL1	-0.00262165	0.896407	0.0729785	3.50355e-05
MDM2	-0.00419451	0.834982	0.0729442	3.5334e-05
FDXR	0.0362592	0.0716457	0.0728547	3.6125e-05
PRKAG2-AS1	0.0191377	0.341838	0.0727797	3.68014e-05
TRIO	0.0285734	0.155796	0.0727788	3.68101e-05
LGALS9	-0.00790414	0.694647	0.0727379	3.71838e-05
ASB2	#N/A	#N/A	0.0727297	3.72593e-05
INIP	-0.0223632	0.266663	0.0727246	3.73059e-05
SLC35B1	0.000753538	0.970147	0.0727045	3.74919e-05
ITGA1	-0.0112511	0.576304	0.0726973	3.75582e-05
AC022075.1	-0.0053681	0.789775	0.0726942	3.75873e-05
ADH5	0.0252186	0.210332	0.0726798	3.77206e-05
ZNF277	-0.000490135	0.98058	0.0726492	3.80067e-05
USP8	-0.00390071	0.846391	0.0725964	3.85045e-05
CPT2	-0.00917604	0.648586	0.0725539	3.89101e-05
SNTB2	5.72501e-05	0.997731	0.0725166	3.92692e-05
IFI35	-0.00873467	0.66443	0.0724311	4.01044e-05
CSNK1E	-0.00862406	0.668424	0.0723649	4.07633e-05
DDHD1	-0.00175638	0.93049	0.0723504	4.09082e-05
PIK3R5	-0.0167005	0.40684	0.0722874	4.15463e-05
ORAI3	-0.0111512	0.579695	0.0722333	4.21024e-05
B3GAT3	0.00701729	0.727457	0.0721467	4.30063e-05
SHMT2	0.0188838	0.348283	0.0720921	4.3585e-05
DNASE1	-0.0184644	0.359095	0.0720529	4.40054e-05
CDCA5	-0.00333968	0.868266	0.0719137	4.55302e-05
CCT3	-0.0040249	0.841564	0.0719008	4.56734e-05
COPG2	-0.00717933	0.721423	0.0718623	4.61049e-05
RFX7	0.0238942	0.235288	0.0718458	4.62912e-05
COPS5	0.0762405	0.000149489	0.0718419	4.63353e-05
GGH	0.00891004	0.658116	0.071825	4.65271e-05
PAK3	0.116643	6.14457e-09	0.0717734	4.71163e-05
RNF115	0.00906681	0.652493	0.071772	4.7133e-05
SAMHD1	0.046821	0.0199873	0.071768	4.71789e-05
OS9	0.0427728	0.0335671	0.0717451	4.74434e-05
GNA12	0.0685361	0.000654946	0.0716694	4.83266e-05
ZFHX3	-0.00637847	0.751408	0.0716418	4.86527e-05
TRIR	0.0209386	0.298337	0.0716344	4.87407e-05
MS4A6A	-0.0105712	0.599568	0.0715335	4.99525e-05
PPP1R7	0.0150005	0.456257	0.071483	5.057e-05
ANLN	#N/A	#N/A	0.0714216	5.13294e-05
COMMD4	-0.00159234	0.936967	0.0714113	5.14579e-05
ZNF714	0.024634	0.221101	0.0713392	5.2366e-05
TST	-0.00638749	0.751068	0.0712489	5.35256e-05
DSCC1	-0.00301917	0.880809	0.0711979	5.41918e-05
LINC00589	#N/A	#N/A	0.0711575	5.47234e-05
CPSF6	0.0569216	0.00466587	0.0711565	5.47367e-05
AHCYL1	0.0495947	0.0137174	0.0711287	5.51071e-05
EIF2AK1	-0.0209553	0.297953	0.071111	5.53434e-05
COPS2	0.020715	0.303528	0.0710961	5.5543e-05
ARMC12	-0.00263053	0.896058	0.0710786	5.57783e-05
TACC1	-0.0181696	0.366819	0.070959	5.74144e-05
POLR2K	0.0285997	0.155415	0.0708659	5.87186e-05
LUC7L3	0.00937589	0.641464	0.0708633	5.87557e-05
SRGAP2C	0.0147818	0.462851	0.0708378	5.91173e-05
SLC25A5	0.0350669	0.0814921	0.0707985	5.96803e-05
NEMF	0.0190728	0.343478	0.0707914	5.97832e-05
FAS	0.000851459	0.96627	0.0707906	5.97937e-05
SPATS2L	0.0285414	0.15626	0.0707833	5.98991e-05
ACAD9	-0.00990161	0.622886	0.0707809	5.99342e-05
CCPG1	0.00866845	0.66682	0.0707446	6.04609e-05
NCAPD2	-0.0125857	0.531918	0.0707123	6.09326e-05
STIL	-0.002039	0.91934	0.0706581	6.17316e-05
BUB1B	-0.00340103	0.865868	0.0705031	6.40738e-05
CIAO1	0.000365874	0.985503	0.0704715	6.45624e-05
LRRC58	-0.00165413	0.934527	0.0704654	6.46567e-05
ATP11A	0.010801	0.591657	0.0704451	6.49728e-05
CEP120	-0.0155706	0.43932	0.0703847	6.59202e-05
CENPJ	-0.00956348	0.634808	0.0703475	6.65094e-05
SDF4	0.0479232	0.0172459	0.0703279	6.68233e-05
NMRAL1	0.0345979	0.085654	0.0703259	6.68545e-05
AL158071.3	-0.007901	0.694763	0.0703237	6.68895e-05
HNRNPA3	-0.0096615	0.631342	0.0703049	6.71925e-05
HIF1A	-0.006792	0.735875	0.070208	6.87685e-05
NKAP	0.00801628	0.690538	0.0701525	6.96866e-05
BARD1	0.00499073	0.804242	0.0701498	6.97316e-05
COA6	0.0317858	0.114335	0.0700757	7.09757e-05
EBI3	0.043554	0.0304577	0.0700527	7.13667e-05
SNAP47	0.020464	0.309425	0.0700507	7.14005e-05
MED23	-0.0176193	0.381514	0.070035	7.16698e-05
KLHL42	0.0202099	0.315474	0.070021	7.1909e-05
HIST1H3F	#N/A	#N/A	0.0699879	7.24789e-05
FGF22	0.0292756	0.145877	0.0699158	7.37346e-05
GTF3C1	-0.0170791	0.396285	0.0698763	7.44322e-05
S100A13	-0.00779045	0.698823	0.0697999	7.5798e-05
CSTF1	0.00545724	0.786368	0.0697972	7.58452e-05
NFATC2IP	-0.00826634	0.681406	0.069787	7.603e-05
PUS10	0.0693278	0.000566351	0.0697138	7.73642e-05
THEMIS2	0.0443225	0.0276436	0.0697007	7.76049e-05
FERMT3	0.00256956	0.898454	0.0696552	7.8449e-05
MAPKAPK2	-0.00104517	0.958602	0.069638	7.87689e-05
PSMB7	0.00913507	0.65005	0.0696378	7.87735e-05
TCEAL9	-0.00706544	0.725662	0.069561	8.02213e-05
PDCL	0.000463127	0.98165	0.0695563	8.03105e-05
RASD1	0.0336317	0.09477	0.0694955	8.14768e-05
FAM111B	-0.00152609	0.939585	0.0694745	8.1883e-05
TMC8	-0.011632	0.563461	0.0694226	8.28963e-05
CUTA	0.0161281	0.423111	0.0694184	8.29778e-05
CCDC141	-0.00558336	0.781555	0.0693663	8.40076e-05
ABCB7	0.00240321	0.904996	0.0693503	8.43262e-05
MRPL51	0.0224692	0.264401	0.0693361	8.46089e-05
TBC1D17	0.0610649	0.00240095	0.0691834	8.77163e-05
SAPCD2	-0.00499324	0.804146	0.0690998	8.94629e-05
UQCR10	0.0125716	0.532379	0.0690957	8.95497e-05
DIAPH1	0.00298329	0.882215	0.0689916	9.17713e-05
LUC7L2	0.00345961	0.86358	0.0689616	9.24215e-05
PGM2L1	-0.0187805	0.350926	0.0689028	9.37088e-05
HMSD	-0.0092999	0.644168	0.0688814	9.41804e-05
MPG	0.0188677	0.348693	0.0688407	9.50868e-05
PAM	0.0326567	0.104741	0.068811	9.57519e-05
C1orf43	0.0107303	0.594085	0.0687545	9.70291e-05
KIF20A	#N/A	#N/A	0.0686245	0.000100032
C9orf139	-0.00669076	0.739668	0.0685883	0.000100882
FUT8	-0.0148286	0.461434	0.0685837	0.000100993
HLA-E	0.0183945	0.360917	0.0685779	0.000101129
PLK4	-0.00442361	0.826109	0.068558	0.0001016
ZDHHC3	0.0221468	0.271318	0.0685414	0.000101996
DNAJC7	-0.00479461	0.811788	0.068541	0.000102006
RCC1L	-0.000363652	0.985591	0.0684605	0.000103944
ATG4C	-0.0103533	0.607112	0.0684268	0.000104765
AL136987.1	0.0526618	0.00886528	0.0683485	0.000106698
SPG21	0.00551221	0.784269	0.0683326	0.000107095
TMED3	0.0256908	0.201916	0.0682886	0.0001082
TSPAN5	0.00316854	0.874959	0.0682447	0.000109312
TKT	0.00169369	0.932965	0.0682361	0.000109532
FIBP	0.00270175	0.893261	0.0682294	0.000109703
NUCB1	-0.00713436	0.723096	0.0681519	0.000111702
PIGP	-0.0197793	0.325897	0.0681166	0.000112623
NUP107	0.0337432	0.0936802	0.0680686	0.000113888
ZNF738	-0.0127034	0.52809	0.068051	0.000114352
NCBP1	-0.0141898	0.480963	0.0680309	0.000114888
COPS6	0.00834642	0.678491	0.0679932	0.0001159
PLCD1	0.0210669	0.295385	0.0679852	0.000116116
TGFBR3L	-0.0136423	0.49805	0.0679584	0.000116839
GCNT1	-0.0158834	0.430181	0.0679362	0.000117443
KPNB1	-0.020542	0.307584	0.0679173	0.000117959
EDC3	0.0161192	0.423368	0.0678109	0.000120905
TARSL2	0.0279735	0.164668	0.0678001	0.000121209
EGLN1	-0.0180993	0.368677	0.0677967	0.000121303
CIT	-0.00152609	0.939585	0.0677961	0.000121321
STK16	0.00139681	0.944694	0.06775	0.000122623
PIMREG	-0.00152609	0.939585	0.0677365	0.000123006
KIF18B	-0.00152609	0.939585	0.0676875	0.000124408
ING4	0.00968619	0.63047	0.0676473	0.000125571
TMX3	-0.0184547	0.359347	0.0676366	0.000125881
ZSCAN2	-0.00662807	0.74202	0.067625	0.00012622
MCMBP	0.0259343	0.197672	0.0676218	0.000126313
CD109	-0.0109778	0.585606	0.0675975	0.000127025
SLC6A6	0.0306279	0.128145	0.0675854	0.000127381
PPP1R2	-0.0234339	0.244433	0.0675837	0.00012743
SLC7A5	0.0141597	0.481892	0.067546	0.000128544
CAPN2	-0.00235879	0.906744	0.0675046	0.00012978
CBR4	0.0210885	0.29489	0.0674645	0.000130984
CYB5R4	-0.00190944	0.92445	0.0674455	0.000131561
HDAC8	-0.0127122	0.527802	0.0674147	0.000132495
AC007384.1	0.0261284	0.194335	0.0674085	0.000132687
CEP152	-0.00365127	0.856103	0.0673902	0.000133248
USP48	-0.0248806	0.216511	0.0673611	0.000134144
UBALD2	-0.00916401	0.649016	0.067351	0.000134454
ATF6B	0.00408185	0.839353	0.0673151	0.000135571
TADA3	0.00380288	0.850197	0.0672155	0.000138714
TSPAN13	0.0151327	0.452296	0.0671023	0.000142366
ATG2A	-0.0215961	0.283419	0.0671018	0.000142384
DPP7	0.0262894	0.191601	0.0670662	0.000143551
RGS9	-0.00707211	0.725414	0.0670168	0.000145187
SERPINB1	0.0248331	0.217389	0.0670047	0.00014559
RAP1B	0.0375351	0.06221	0.0668719	0.000150085
PSMB1	-0.00433009	0.829728	0.0667623	0.000153894
HPS3	-0.000163996	0.993502	0.0667381	0.000154746
ZNF85	-0.00904185	0.653387	0.066715	0.000155562
TEDC1	-0.0100298	0.61839	0.0666886	0.000156503
CYTOR	0.0599991	0.00285928	0.066685	0.000156632
ST3GAL1	-0.0318558	0.113539	0.066661	0.000157492
SETD7	0.0251781	0.211067	0.0665879	0.00016014
HIST1H3C	-0.00208655	0.917466	0.0665769	0.000160542
NUPL2	0.0361149	0.0727829	0.0665549	0.000161348
OSER1	0.00812861	0.68643	0.0665306	0.000162243
SSR2	0.0199056	0.322817	0.0665117	0.000162943
LINC01814	-0.00212034	0.916134	0.0664819	0.000164052
CLHC1	-0.00773414	0.700895	0.0663844	0.000167733
CCDC82	0.00936791	0.641747	0.0663602	0.000168658
VCAM1	#N/A	#N/A	0.0663568	0.000168787
DEPDC1	#N/A	#N/A	0.0663089	0.000170633
SARDH	-0.00968078	0.630661	0.0663018	0.000170907
C2CD4B	0.04001	0.0468285	0.066296	0.000171134
NAXD	-0.00952309	0.636239	0.0662842	0.000171594
CAPN7	0.0128111	0.524597	0.0661564	0.000176638
GTF2H2	-0.0147313	0.464381	0.0661545	0.000176714
PRLR	#N/A	#N/A	0.0661403	0.000177282
KLF13	-0.0148399	0.461095	0.0661189	0.000178145
CNOT4	-0.000427268	0.98307	0.0660938	0.000179158
RNPEP	0.0665447	0.000937857	0.0660649	0.000180337
TRMT112	0.00121593	0.951847	0.0660581	0.000180615
MRPL50	0.00721069	0.720257	0.0660318	0.000181692
TSPO	0.0341512	0.0897768	0.0659816	0.000183764
GPALPP1	-0.000500431	0.980172	0.0659337	0.000185766
AC016831.5	0.0105652	0.599776	0.0659227	0.000186228
SRP14	-0.00758256	0.706482	0.0659032	0.000187051
RASAL3	-0.00816886	0.68496	0.0658004	0.000191439
TCF19	-0.00953646	0.635765	0.065785	0.000192104
TMSB10	0.0133148	0.508422	0.0657581	0.000193273
EVC	-0.00458379	0.819919	0.0657476	0.00019373
LINC02099	#N/A	#N/A	0.0657465	0.000193779
MRPS33	-0.0143743	0.475278	0.0657436	0.000193903
ALKBH7	-0.0106294	0.597561	0.0657415	0.000193996
ZP3	-0.00625338	0.756128	0.0657347	0.000194295
NUMB	0.0375686	0.0619769	0.0657273	0.000194619
IL2RA	0.0214902	0.285786	0.0657028	0.000195696
ALG10B	-0.00655889	0.744619	0.065689	0.000196307
PAPOLA	0.0176992	0.379358	0.0655997	0.000200288
SAYSD1	-0.0198097	0.325153	0.0654245	0.000208328
ZNF25	0.0177857	0.377032	0.0654034	0.000209315
PHB2	-0.00411737	0.837974	0.0653969	0.00020962
LINC02156	#N/A	#N/A	0.06539	0.000209945
OR2A1-AS1	#N/A	#N/A	0.0653501	0.000211832
SRGAP2	-0.0170845	0.396134	0.0653295	0.000212813
MFF	-0.00647316	0.747843	0.0652711	0.000215611
PTEN	0.0146595	0.46656	0.0652672	0.000215802
HIVEP1	-0.000706656	0.972004	0.065256	0.000216342
PSRC1	-0.00260408	0.897097	0.0652391	0.00021716
ZGRF1	-0.0067262	0.73834	0.0652367	0.00021728
PTPN1	0.0247768	0.218435	0.0652124	0.000218461
LINC00539	-0.00250703	0.900912	0.0651954	0.000219296
RSBN1L	-0.00416016	0.836314	0.0651622	0.000220929
MRPL18	-0.0213613	0.288687	0.0651469	0.000221687
ODF2L	0.0223151	0.267693	0.0651323	0.000222408
FBXO43	-0.00152609	0.939585	0.0650923	0.000224407
IDH3G	0.00445747	0.8248	0.0650862	0.000224712
RBBP4	0.0162175	0.420544	0.065076	0.000225224
ANKRD10	-0.00946793	0.638194	0.065068	0.000225625
AC005280.2	#N/A	#N/A	0.0650533	0.00022637
MIS18BP1	0.0300536	0.135459	0.0650023	0.000228961
ATF7IP	0.0167027	0.406777	0.0650003	0.000229063
CCDC3	-0.00215559	0.914745	0.0649482	0.000231736
DYNC1H1	0.0182243	0.365378	0.0649415	0.000232081
RRM1	-0.0150998	0.453279	0.0648856	0.00023499
BLM	-0.0191582	0.34132	0.064792	0.000239937
BOD1L1	-0.0116991	0.561212	0.0647666	0.000241294
RAF1	0.0142058	0.480467	0.0647505	0.00024216
C1orf35	0.0062171	0.757498	0.0647316	0.00024318
MRPL22	0.0215697	0.284007	0.0646746	0.00024628
NAT14	-0.00952306	0.63624	0.0646279	0.000248843
CFAP20	0.0107125	0.594698	0.0646041	0.000250159
ARGLU1	0.00626652	0.755631	0.0645146	0.000255174
PTPRA	-0.00693207	0.730638	0.0644674	0.000257852
BTN2A2	-0.00885157	0.660218	0.0644659	0.000257939
SAMD9	0.00554772	0.782914	0.0644139	0.000260922
ZBED4	0.000828775	0.967168	0.0643989	0.000261792
SHARPIN	-0.000648583	0.974304	0.0643721	0.000263348
MX1	-0.0288936	0.15121	0.0643468	0.000264826
GTF3C6	0.00619942	0.758166	0.0643307	0.000265767
ZKSCAN1	-0.00729389	0.717167	0.0642836	0.000268546
ACYP1	0.0112784	0.575378	0.0642491	0.000270601
CREB3L4	0.0440801	0.0285059	0.0642391	0.000271201
MARCH2	0.0039134	0.845898	0.0641396	0.000277218
ZDHHC14	-0.0133192	0.508285	0.0641273	0.000277971
PDPR	-0.001041	0.958768	0.0641242	0.000278158
CASS4	0.0181133	0.368306	0.0640813	0.000280801
TMEM44-AS1	-0.0036345	0.856757	0.0640292	0.00028404
ATP5PO	0.035518	0.0776448	0.0639956	0.000286146
RAB3GAP2	-0.0203082	0.313124	0.0639914	0.000286409
ZNF281	0.0375618	0.0620245	0.0639571	0.000288574
DDX17	0.00294062	0.883888	0.0638949	0.000292545
FAM111A	0.0364512	0.0701548	0.0638897	0.000292879
SLC25A30	0.0258135	0.199768	0.0637836	0.000299779
C2orf74	-0.0149311	0.458344	0.0637421	0.00030252
FOPNL	0.00140415	0.944404	0.0637143	0.000304367
C19orf25	0.0256389	0.202827	0.0637006	0.000305284
EMSY	-0.0186878	0.35331	0.0636678	0.000307485
RFC5	0.00506559	0.801367	0.0636342	0.000309756
SART3	-0.000595566	0.976404	0.0636179	0.000310857
UBA3	0.0238895	0.235381	0.0636072	0.000311586
OGA	-0.00619925	0.758173	0.0635765	0.000313687
BDH2	-0.00621048	0.757748	0.0635597	0.000314841
BORCS7	-0.013506	0.502354	0.0635457	0.000315805
ANKRD17	0.0289818	0.149966	0.063535	0.000316542
REPIN1	0.0052545	0.794123	0.0635003	0.000318952
SEMA3G	-0.00152609	0.939585	0.0634796	0.000320402
NCAPH	0.00901381	0.654392	0.0634784	0.000320481
C1QL1	-0.00259931	0.897285	0.0634747	0.000320744
ZCCHC2	-0.0225075	0.263587	0.0634581	0.000321907
TSPAN31	0.0100403	0.618023	0.0634573	0.000321964
SCAMP2	0.0487936	0.0153202	0.0634198	0.000324605
FILIP1L	-0.00496346	0.80529	0.0634152	0.000324931
DNAJA1	0.00346189	0.863492	0.063405	0.000325656
WDHD1	-0.00523786	0.79476	0.0634008	0.000325957
TBC1D2B	-0.000394543	0.984367	0.0633927	0.000326533
RAP1GDS1	0.0286449	0.154762	0.0633686	0.000328254
AL031056.1	-0.00301979	0.880784	0.0633632	0.000328638
FAM192A	-0.00184226	0.9271	0.0632528	0.000336637
TSG101	0.00464363	0.817609	0.063203	0.000340302
NOB1	-0.0108632	0.589526	0.0632017	0.000340399
RNF114	0.00770298	0.702042	0.0631344	0.000345415
NAMPT	0.075179	0.000184773	0.0630839	0.000349223
SLC35B2	0.0105436	0.600523	0.0630773	0.000349732
PSMA1	0.0388813	0.0533936	0.0630735	0.000350018
AC004130.1	-0.00152609	0.939585	0.0630628	0.000350827
MINPP1	0.0151449	0.451931	0.0629947	0.000356056
RALA	0.0379114	0.0596318	0.0629769	0.000357426
MAPKAPK5-AS1	0.0151394	0.452096	0.0629733	0.000357706
TPRA1	-0.0028557	0.887218	0.0629616	0.000358615
HNRNPH3	0.0398905	0.0474899	0.0629496	0.00035955
ANAPC16	0.00538586	0.789096	0.0629293	0.000361136
EZH2	0.0223778	0.26635	0.0628797	0.000365039
ADGRB2	-0.0033128	0.869317	0.0628693	0.000365856
CHST11	0.0434262	0.0309486	0.0628513	0.000367283
CCDC174	0.0250055	0.214213	0.0628397	0.000368206
GPR171	0.00170616	0.932472	0.0628122	0.000370403
MAP4K3	-0.00834285	0.678621	0.0627756	0.000373347
NOTUM	#N/A	#N/A	0.0627737	0.000373499
CTCF	0.0208511	0.300361	0.0627685	0.000373924
PDCD7	0.0221859	0.270473	0.0627469	0.000375671
PQBP1	0.0114292	0.570281	0.0627173	0.000378082
PWAR6	-0.00822335	0.682973	0.0626686	0.000382084
KIF5B	0.0366617	0.0685497	0.062667	0.00038221
NONO	0.0303259	0.131953	0.0626349	0.000384868
MINDY2	0.000228634	0.99094	0.0626178	0.000386291
FOXN2	0.0606349	0.00257711	0.0625878	0.000388798
NFIA	-0.0100445	0.617879	0.0625572	0.000391372
AC104653.1	-0.00152609	0.939585	0.0625064	0.000395681
AC067838.1	-0.00152609	0.939585	0.0625046	0.000395834
SDC4	-0.0103335	0.607802	0.0624996	0.000396259
PPP1R12A	-0.00476078	0.813091	0.0624991	0.000396302
DPY19L3	-0.00583894	0.771826	0.0624624	0.000399441
AL390957.1	-0.00456366	0.820696	0.0624556	0.000400031
CARD19	-0.00212172	0.91608	0.0624359	0.000401731
EIF4G2	0.00221278	0.912492	0.0624245	0.000402714
MFSD6	-0.0140687	0.484715	0.0624208	0.000403034
RBM41	-0.0138996	0.489979	0.0623422	0.0004099
CDC6	-0.00366205	0.855683	0.0622798	0.000415432
SATB1	-0.0061515	0.759978	0.0622703	0.000416281
EIF4H	0.00828102	0.680871	0.0622236	0.000420471
SMC3	0.0422838	0.0356483	0.0622144	0.000421304
MPC2	0.0038308	0.849111	0.0621924	0.000423296
PMM1	-0.00283994	0.887836	0.0621797	0.000424453
AC048341.2	-0.00738807	0.713675	0.0621204	0.000429876
MAP3K20-AS1	-0.00152609	0.939585	0.0620529	0.000436129
DZIP3	-0.00858169	0.669957	0.0620101	0.000440143
VSIG10	-0.00657291	0.744092	0.0619798	0.000443009
CCT7	0.0222204	0.269728	0.0619514	0.000445704
KIAA1551	-0.000912164	0.963867	0.0618894	0.000451644
FAM135A	-0.00810458	0.687308	0.061884	0.000452163
UQCRH	0.0328777	0.102411	0.0618739	0.000453139
CD2BP2	0.0267684	0.18363	0.0618679	0.000453717
EXO1	-0.00152609	0.939585	0.0617905	0.000461271
MRPL44	-0.00299945	0.881582	0.0617735	0.000462944
GOLGB1	0.0111532	0.579628	0.0617436	0.000465908
GOLGA4	0.00784854	0.696688	0.0617231	0.000467945
MED9	0.00828207	0.680833	0.0616945	0.000470797
JARID2	-0.0190765	0.343384	0.0616945	0.0004708
HADHA	0.0232125	0.248919	0.0616875	0.0004715
UHRF2	0.0249956	0.214394	0.0616073	0.000479611
CBX3	-0.0236601	0.239907	0.0616016	0.000480195
AC073335.2	-0.00418798	0.835235	0.0615981	0.00048055
CCL3	-0.0101045	0.61578	0.0615489	0.000485607
SF3B6	0.012919	0.52111	0.0615265	0.000487922
MDH1	0.010321	0.608234	0.0614946	0.000491232
UBL7	-0.0200434	0.319476	0.0614374	0.000497229
ATP5IF1	-0.00483464	0.810246	0.0613988	0.000501319
CAP1	0.00680898	0.735239	0.0613745	0.000503913
ARHGEF1	0.00502391	0.802967	0.0613704	0.000504348
ASPSCR1	0.011361	0.572583	0.0613467	0.000506881
EIF3H	-0.0185647	0.35649	0.0613283	0.000508859
HACD2	0.0104014	0.605444	0.0613154	0.000510252
HPS4	0.0303385	0.131791	0.0613049	0.000511388
ZNF106	0.0526034	0.00894115	0.0613033	0.00051157
TXNDC17	-0.00781742	0.697832	0.0612908	0.00051292
SRSF11	0.0366262	0.0688186	0.0612889	0.000513125
CRADD	0.0137226	0.495523	0.0612377	0.000518712
HSPA8	0.013225	0.511289	0.0612281	0.000519771
RBMX	0.0185113	0.357876	0.0612246	0.000520152
EMC9	0.0464744	0.0209243	0.0611757	0.000525555
EPB41L4A-AS1	0.0146871	0.46572	0.0611374	0.00052982
AC007240.1	-0.00152609	0.939585	0.0610076	0.000544535
HADHB	-0.0173133	0.38984	0.060991	0.000546445
SYAP1	0.01882	0.349915	0.0609781	0.00054793
IKBKB	0.0157114	0.435193	0.0609761	0.000548158
ISCU	0.0427575	0.0336305	0.0609373	0.000552654
FOXO3	0.000581375	0.976966	0.0609336	0.000553094
AP006621.3	-0.0121666	0.54567	0.0609104	0.000555794
LINC00519	#N/A	#N/A	0.0608805	0.000559309
CIZ1	-0.0189831	0.345753	0.0608775	0.000559662
IRF9	-0.0239506	0.234184	0.0608646	0.000561184
PPOX	0.0595163	0.0030921	0.0608487	0.000563063
NTNG2	-0.00429156	0.831221	0.0608445	0.00056355
LAMTOR4	0.0179197	0.373449	0.060836	0.000564565
GSDMB	-0.00955848	0.634985	0.0608238	0.000566009
ZC3H13	0.00483145	0.810369	0.0607816	0.00057105
GAS2L1	0.00501984	0.803124	0.0607583	0.000573861
METTL4	0.0187619	0.351403	0.0607451	0.000575447
TARS2	-0.0102108	0.61207	0.0607176	0.000578775
STAM2	0.0342788	0.0885832	0.0606952	0.000581511
SMYD3	0.0299303	0.137071	0.0606803	0.000583332
NUDT16	0.0740567	0.000230505	0.0606703	0.000584554
NEIL2	0.0190744	0.343438	0.0606468	0.000587445
HECTD2	-0.00729226	0.717227	0.0606005	0.000593171
MORN2	-0.00541058	0.788151	0.0605065	0.00060496
PFDN4	0.0362804	0.0714796	0.0604489	0.000612288
NMB	-0.00424124	0.83317	0.0604136	0.000616829
POLG2	0.00832114	0.679411	0.0603965	0.000619031
AC110079.2	#N/A	#N/A	0.0603839	0.000620658
TMEM87A	0.000684422	0.972884	0.0603765	0.000621626
ATG4B	0.0211991	0.292364	0.0603758	0.000621711
RPAIN	0.0184646	0.35909	0.0603346	0.000627085
AC067930.4	0.0503336	0.0123722	0.0603064	0.000630791
TTC14	0.00706029	0.725854	0.0603008	0.000631526
EIF3J-DT	0.00951851	0.636401	0.0602876	0.000633263
LIX1L	0.0210905	0.294844	0.0602752	0.000634898
FKBP11	0.0490875	0.0147139	0.0602616	0.000636714
NCAPG2	-0.00541991	0.787794	0.0602588	0.00063708
SLF2	-0.0243445	0.226578	0.0602496	0.000638302
ACOT13	-0.00401332	0.842014	0.0602184	0.000642466
TFEC	-0.00262075	0.896442	0.0601831	0.000647213
RASGEF1B	-0.00763854	0.704417	0.060181	0.000647494
EIF4E2	0.0560175	0.00536547	0.0601778	0.000647916
MT1F	0.0288314	0.152094	0.0601362	0.000653554
POLDIP2	0.0100914	0.616237	0.0601113	0.000656954
LSM8	0.0378629	0.0599595	0.0600668	0.000663059
POLR2F	-0.0116731	0.562083	0.0600653	0.000663262
B4GALT1	0.0334655	0.0964141	0.0600642	0.000663422
LINC00881	-0.00389302	0.84669	0.0600577	0.000664322
SDF2	0.0135049	0.502389	0.0600526	0.000665022
CEP57	0.00594524	0.76779	0.0600365	0.000667249
PLXNB2	-0.0038938	0.84666	0.0600136	0.000670435
ARL1	-0.00862655	0.668334	0.0600023	0.000672007
YIPF4	0.0228784	0.255797	0.0600016	0.000672104
ANXA7	0.0192865	0.338098	0.0599996	0.000672385
AC021205.3	#N/A	#N/A	0.0599774	0.000675489
CD86	0.00924389	0.646164	0.0599029	0.000686017
MGMT	0.000429462	0.982983	0.0598742	0.000690109
ERH	0.0138293	0.492177	0.0598651	0.000691411
POLR1E	0.0127291	0.527255	0.0598435	0.000694507
POLR2D	-0.0187945	0.350566	0.0597952	0.000701502
THAP3	0.00238647	0.905654	0.0597756	0.000704353
PALLD	-0.00368218	0.854898	0.059764	0.00070604
BCAS3	0.0743463	0.000217783	0.0597565	0.000707134
DVL2	-0.000135346	0.994637	0.059742	0.000709261
ADIPOR2	0.00224647	0.911165	0.0597177	0.000712843
GDE1	0.0187115	0.3527	0.0597139	0.000713396
CHTOP	5.00704e-05	0.998016	0.0596733	0.000719419
C8orf82	0.0310534	0.122927	0.0596656	0.000720562
NRM	-0.0099936	0.619659	0.059643	0.000723923
TIPARP	0.000588386	0.976688	0.0596262	0.000726453
SAP18	0.0118191	0.557202	0.0596244	0.000726714
SMC2	0.00564879	0.779061	0.0596211	0.00072721
FGL2	-0.0124684	0.535749	0.0595867	0.000732402
MAP2K7	0.0265385	0.187424	0.059546	0.000738575
CBFA2T3	-0.00213686	0.915483	0.0595233	0.000742044
TMBIM6	-0.00344682	0.86408	0.0594832	0.000748193
NLRC3	0.00370339	0.854072	0.0594443	0.000754216
D2HGDH	0.00267505	0.894309	0.0594325	0.000756061
WSB2	0.0272879	0.175265	0.0594161	0.000758609
HEXA	-0.00609338	0.762177	0.0593706	0.000765751
INCENP	-0.00811336	0.686987	0.0593643	0.000766749
AL355974.3	-0.00152609	0.939585	0.0593584	0.000767686
MAGEH1	0.0412286	0.0405168	0.0593323	0.000771805
CDK13	-0.00269587	0.893491	0.0592818	0.000779866
RCSD1	-0.020784	0.301919	0.0592647	0.000782614
PFDN1	0.000778601	0.969155	0.0592563	0.000783966
PELO	0.00811595	0.686892	0.0592307	0.000788095
TAB3	-0.0130891	0.515639	0.0591772	0.000796802
PPP2R5E	-0.00089184	0.964671	0.0591626	0.000799192
DTWD1	-0.00113637	0.954994	0.0591229	0.000805722
GPRIN3	0.0360475	0.073319	0.0590723	0.000814111
STAT5B	0.0579016	0.00400165	0.0590667	0.000815048
MAGOH	-0.0085778	0.670097	0.0590543	0.000817117
LINC02019	-0.00659408	0.743297	0.059022	0.000822549
TRIP11	0.0497255	0.0134702	0.0589889	0.000828141
ABTB1	0.0492492	0.0143895	0.0589795	0.00082974
CA5A	-0.00518669	0.796721	0.0589665	0.000831942
IP6K2	0.0110373	0.583572	0.0589238	0.000839235
ZNF496	-0.00649962	0.746847	0.0588913	0.000844833
MED8	0.00596507	0.767038	0.058818	0.000857568
ERMARD	-0.00729588	0.717093	0.05881	0.000858971
PARP14	0.0258388	0.199328	0.0588023	0.000860328
PSMB4	-0.014726	0.46454	0.0588013	0.000860498
ZFYVE19	-0.016471	0.413319	0.0587795	0.000864324
APEH	-0.00598989	0.766097	0.0587636	0.000867148
MTFR2	-0.00598919	0.766124	0.0587236	0.000874237
KIF13B	-0.017892	0.374188	0.0587019	0.000878119
EVI2B	0.0592134	0.00324682	0.0586852	0.000881103
TBXAS1	0.00284082	0.887802	0.0586574	0.000886108
PDZD8	-0.017699	0.379363	0.0586329	0.000890534
COMMD7	-0.0100921	0.616212	0.0586314	0.000890803
TRAPPC11	0.0112131	0.577593	0.0585734	0.000901381
ATP6V1B2	-0.00652071	0.746054	0.0585666	0.000902633
KANK3	-0.00801866	0.69045	0.0585649	0.00090295
MCM10	-0.00152609	0.939585	0.0585432	0.000906937
RAD54L	-0.00152609	0.939585	0.0585357	0.000908313
FLVCR2	-0.0100675	0.617071	0.0585223	0.000910797
ARL3	0.0300349	0.135703	0.0585076	0.000913514
SNRPD1	0.0289142	0.150919	0.0585042	0.000914148
PER1	0.0130132	0.518077	0.0584624	0.000921943
IFT20	0.022939	0.254541	0.0584457	0.000925069
ERI3	0.0376883	0.0611499	0.0584191	0.000930074
COX5A	0.0228073	0.257278	0.0584098	0.000931829
UPF3B	0.0495383	0.013825	0.058408	0.000932179
PPIL3	-0.0168951	0.401392	0.0583857	0.0009364
SLC25A38	-0.0263271	0.190964	0.0583395	0.000945215
RFC3	-0.00556421	0.782285	0.0582935	0.000954051
CXorf21	-0.00152609	0.939585	0.0582888	0.000954969
UBR4	0.0158995	0.429715	0.0582758	0.000957482
HLA-DQB1	0.0184168	0.360335	0.0582755	0.000957552
ZMIZ1	-0.0122688	0.5423	0.0582742	0.000957793
TECR	0.0211814	0.292767	0.0582103	0.000970262
ST20	0.0502214	0.0125687	0.0581897	0.000974302
DPM2	0.0241293	0.230712	0.0581639	0.000979402
MTF2	-0.00322425	0.872779	0.0581562	0.000980933
GABARAPL1	-0.0118829	0.555075	0.0581371	0.000984721
EIPR1	0.0139011	0.489932	0.05813	0.000986134
NENF	-0.0170293	0.397662	0.0580401	0.00100419
DENND6A	-0.0137979	0.493161	0.0580379	0.00100464
FAM167A	-0.00544184	0.786957	0.0580052	0.00101129
CLASP1	-0.0163919	0.415565	0.0579963	0.0010131
EEFSEC	-0.0168489	0.402683	0.0579838	0.00101565
RUNX2	0.0170591	0.396838	0.0579218	0.00102842
CHCHD5	0.00800314	0.691019	0.0578874	0.00103556
VPS25	0.00691407	0.73131	0.0578863	0.00103581
MRPL48	-0.0162807	0.418737	0.0578469	0.00104404
TRAV19	-0.00339863	0.865962	0.057825	0.00104866
LEPROT	-0.0189388	0.34688	0.0578231	0.00104905
DNPH1	0.0177029	0.37926	0.0577994	0.00105407
ARHGEF33	#N/A	#N/A	0.0577917	0.0010557
AGPAT5	0.00115633	0.954204	0.0577383	0.00106708
HCST	0.0262632	0.192043	0.0577249	0.00106996
ZNF688	-0.010694	0.595336	0.0576886	0.00107778
NBAS	0.0144442	0.473133	0.0576851	0.00107854
NCK2	-0.0111133	0.580985	0.0576688	0.00108206
CNPY2	-0.000223462	0.991145	0.0576668	0.0010825
KLRC2	-0.00794885	0.693008	0.0576483	0.00108651
DOK2	-0.00860502	0.669112	0.0576476	0.00108668
ZC3H6	0.0132279	0.511196	0.0576307	0.00109036
TEDC2	#N/A	#N/A	0.0576163	0.00109352
PHKB	0.0131741	0.512915	0.0575995	0.0010972
HLA-C	0.0542714	0.00699007	0.0575891	0.0010995
PPM1M	0.00134327	0.946811	0.0575734	0.00110296
SPON2	-0.0117499	0.559514	0.0575723	0.0011032
PPT1	0.00127638	0.949456	0.0575393	0.0011105
AC090517.4	-0.00420955	0.834399	0.057519	0.00111504
TRIM54	-0.00152609	0.939585	0.0574947	0.00112047
TNIP3	0.12699	2.41273e-10	0.0574532	0.00112981
PSEN1	-0.00173316	0.931406	0.0574194	0.00113748
DENND1C	0.0263926	0.189862	0.057395	0.00114303
ITIH4-AS1	#N/A	#N/A	0.0573876	0.00114471
NLRP1	0.0114973	0.567988	0.0573675	0.00114932
RALB	0.0171449	0.394466	0.0573508	0.00115315
SPRY1	-0.00465518	0.817163	0.0573455	0.00115438
MAP3K6	-0.00725981	0.718432	0.0572452	0.00117771
AL441992.1	0.0310738	0.122681	0.0572419	0.00117849
DHPS	0.0118249	0.557007	0.0572403	0.00117886
GPAM	-0.00454976	0.821233	0.0572278	0.0011818
ISY1	0.0194941	0.332922	0.0572066	0.00118681
IFNLR1	-0.00400307	0.842412	0.0571873	0.00119137
VAMP2	-0.00179519	0.928958	0.0571668	0.00119625
ZNF326	-0.0235903	0.241297	0.0570601	0.00122191
SMS	0.0219553	0.275487	0.0570523	0.0012238
KIAA1211L	0.101887	3.90937e-07	0.057042	0.00122629
XPO1	0.0180473	0.370053	0.0569674	0.00124461
ACTA2	0.0949259	2.30048e-06	0.0568487	0.00127424
MON1B	0.0348749	0.0831759	0.0568472	0.00127464
PDCD6	0.00120812	0.952156	0.0568232	0.00128068
JRK	-0.0101887	0.612839	0.0568064	0.00128495
ENDOV	-0.00588308	0.77015	0.0567987	0.00128693
BAG2	-0.0110126	0.584415	0.0567672	0.00129497
CD8B2	-0.00671108	0.738906	0.0567617	0.00129637
WDR59	0.0556213	0.00570083	0.0567585	0.00129721
ARHGAP19	-0.00722009	0.719907	0.0567526	0.00129872
TMEM185A	0.00878683	0.662549	0.0567255	0.0013057
SUCLG2	-0.008318	0.679525	0.0567174	0.00130778
LRP5	-0.00335759	0.867565	0.0566885	0.00131529
EXT1	-0.00689981	0.731843	0.0566698	0.00132016
TJP1	-0.00262909	0.896115	0.056654	0.00132428
MT1E	-0.00302472	0.880591	0.0566504	0.00132523
LINC00649	0.118819	3.18031e-09	0.0566475	0.00132598
PPP1R26	0.0533768	0.00798297	0.0566132	0.00133498
TAB2	-0.00472622	0.814423	0.0566021	0.00133792
ZNF791	0.0377696	0.060593	0.0565934	0.00134021
GALNT1	-0.00904886	0.653135	0.0565821	0.00134321
CSNK1G3	0.029053	0.148968	0.0565617	0.00134861
PML	0.063895	0.00149055	0.0565399	0.00135444
CD58	0.0414304	0.0395443	0.056535	0.00135575
CCT8	-0.0141075	0.483511	0.0564886	0.0013682
ANKRD44	-0.00582422	0.772386	0.0564693	0.00137341
STAC3	-0.00259941	0.897281	0.0564147	0.00138824
ARF1	0.032411	0.107381	0.0564096	0.00138965
RBM8A	0.00911694	0.650698	0.0563154	0.00141562
UNK	-0.0121265	0.546995	0.0563006	0.00141974
ACOX3	-0.0127647	0.526101	0.0562999	0.00141993
BSDC1	-0.00734853	0.71514	0.056294	0.00142159
AL590399.1	-0.00304731	0.879706	0.056278	0.00142605
HAUS1	0.00139931	0.944595	0.0562772	0.00142627
ZBTB37	0.0158729	0.430487	0.0562772	0.00142628
OXA1L	0.00782512	0.697549	0.0562457	0.00143513
AGFG2	0.0115526	0.566125	0.0562338	0.00143849
RBM5	-0.00134576	0.946713	0.0562298	0.00143963
PROSER1	-0.0137539	0.494541	0.0562181	0.00144291
BRK1	0.0252775	0.209269	0.0562161	0.0014435
SRP54	0.0214919	0.285749	0.0562057	0.00144643
CEMIP2	-0.00128425	0.949145	0.0561843	0.00145252
PAPLN	-0.00152609	0.939585	0.0561589	0.00145979
SYNJ2	0.00920993	0.647376	0.0561546	0.00146101
PRRG4	-0.00264011	0.895682	0.0561527	0.00146154
PRPF40A	0.0227627	0.258212	0.056149	0.00146262
NAA20	-0.0151463	0.451891	0.0561169	0.00147185
FARP2	-0.00892519	0.657572	0.0561098	0.00147388
LYRM4	0.0114996	0.567908	0.0560858	0.00148082
PMCH	-0.0035112	0.861567	0.0560709	0.00148516
GMDS-DT	-0.0085415	0.671412	0.056056	0.0014895
ELF1	-0.0254481	0.206209	0.0560265	0.00149812
ANKRA2	-0.0181361	0.367703	0.0560136	0.0015019
HECTD4	0.0185497	0.356879	0.0560116	0.00150248
BCLAF1	0.0346004	0.085632	0.0560043	0.00150465
MCM3	-0.00741448	0.712697	0.0559853	0.00151024
SSH1	0.0294328	0.143724	0.055977	0.00151269
TP53I3	-0.00465884	0.817022	0.0559679	0.00151536
SNX18	0.00888925	0.658863	0.055964	0.00151655
EPS15L1	0.0137294	0.495311	0.0559439	0.00152249
IFT27	0.0719652	0.000345293	0.0559255	0.001528
PROCR	0.056807	0.00474975	0.0559097	0.00153269
ITGAV	0.0198498	0.324176	0.0558974	0.0015364
IRF7	-0.00782225	0.697654	0.0558687	0.00154501
FDPS	0.0155586	0.439671	0.055867	0.00154554
CELF1	-0.0248594	0.216902	0.0558614	0.00154721
DCAF5	-0.0084866	0.673401	0.0558561	0.00154882
FGFR1OP	0.01978	0.32588	0.0557512	0.00158081
SEC22C	0.00631287	0.753882	0.0557246	0.00158902
ADA2	-0.0136857	0.496685	0.0557244	0.00158908
SLC16A8	#N/A	#N/A	0.0557089	0.0015939
HPS5	-0.0124603	0.536013	0.0556995	0.0015968
AC009779.2	-0.00704324	0.72649	0.0556942	0.00159846
ITPRIPL2	-0.00262838	0.896143	0.0556854	0.0016012
SDHB	0.00727995	0.717684	0.0556547	0.00161079
HABP4	0.00345556	0.863739	0.0555952	0.00162953
SLC25A42	-0.0127101	0.527871	0.055545	0.00164551
IQGAP3	-0.00214526	0.915152	0.0555432	0.00164607
MZT2B	0.0226745	0.260061	0.0555354	0.00164856
FUCA2	-0.00870438	0.665523	0.0555104	0.00165659
ARHGEF6	-0.0145701	0.469284	0.0555085	0.0016572
TGOLN2	-0.00209804	0.917013	0.0554448	0.00167781
TSC22D4	0.0248985	0.21618	0.0553445	0.00171072
P4HTM	0.0326321	0.105003	0.055336	0.00171353
HAGH	-0.00730752	0.716661	0.0552969	0.00172652
RC3H2	-0.0123545	0.539482	0.055275	0.00173385
KRCC1	0.0083079	0.679893	0.0552702	0.00173548
IGF2R	-0.0197664	0.326213	0.055255	0.00174059
GPAA1	0.0853462	2.17261e-05	0.0552364	0.00174684
ZAP70	0.0104763	0.602848	0.0551993	0.00175942
RNF215	-0.00566077	0.778604	0.0551849	0.0017643
POLR3A	-0.0125809	0.532076	0.0551771	0.00176696
MARCH6	0.0118597	0.555848	0.055171	0.00176906
LINC01771	-0.00152609	0.939585	0.0551556	0.0017743
VPS51	-0.0119888	0.551555	0.0551189	0.00178693
TMCO1	-0.00149783	0.940702	0.0551066	0.00179116
ITGB8	0.0508507	0.0115017	0.055089	0.00179725
TIMM29	0.0489936	0.0149051	0.0550774	0.00180127
MTIF2	0.0327733	0.103506	0.0550713	0.0018034
NUDT1	0.000400684	0.984124	0.0550497	0.0018109
NUP155	-0.0113692	0.572307	0.0550497	0.00181093
RNF220	0.045475	0.0238441	0.0550472	0.0018118
GGA1	0.000897051	0.964465	0.0550305	0.00181764
AIMP2	-0.00121497	0.951885	0.0550302	0.00181775
C11orf58	0.0125454	0.533233	0.0549875	0.00183275
RNF44	0.0227848	0.257748	0.0549562	0.00184381
UBE2J1	-0.0136003	0.499373	0.0549533	0.00184484
COG8	0.0134797	0.503187	0.0549415	0.00184904
BBIP1	0.00344977	0.863965	0.0549306	0.00185291
GPATCH2L	-0.0185212	0.357618	0.0549085	0.00186079
TMEM179B	0.0114235	0.570476	0.0548849	0.00186927
CTNND1	-0.00529604	0.792532	0.0548765	0.00187227
OTUD1	0.00312468	0.876676	0.054872	0.0018739
SEPT7	0.0155934	0.43865	0.0548702	0.00187456
TRGC2	0.00110132	0.956381	0.0548661	0.00187604
PHF6	-0.0198808	0.32342	0.0548651	0.00187639
PTRHD1	-0.00660587	0.742854	0.0548585	0.00187876
ARHGAP24	-0.00152609	0.939585	0.0548574	0.00187914
MTMR2	-0.00718324	0.721277	0.0548331	0.00188795
CMTR2	0.00565997	0.778635	0.0548168	0.00189385
ASB1	-0.0127995	0.524971	0.0548132	0.00189519
STK17B	0.0334146	0.0969223	0.0547891	0.00190397
SQSTM1	0.0258334	0.199423	0.0547888	0.00190407
OLAH	-0.00211547	0.916326	0.0547727	0.00190996
DMC1	-0.00304114	0.879948	0.0547589	0.00191502
NUDT6	-0.00606611	0.763209	0.0546956	0.00193842
SARS2	-0.00491537	0.80714	0.0546882	0.00194116
IL21R	0.00997342	0.620367	0.0546859	0.00194202
NIN	0.0122954	0.541424	0.0546729	0.00194685
PHC3	0.00265455	0.895115	0.05467	0.00194793
ARMCX3	-0.00855583	0.670892	0.0546442	0.00195758
AATF	-0.0132479	0.510558	0.0546289	0.0019633
AGAP3	0.00577813	0.774138	0.0546225	0.00196572
MRPL49	0.00306048	0.87919	0.0546161	0.00196812
AKR7A2	-0.0220629	0.273139	0.0546071	0.00197153
JMJD6	-0.0117184	0.560566	0.0545352	0.00199883
CHST12	0.0132111	0.511731	0.0545308	0.00200049
CENPQ	0.0263883	0.189935	0.0544912	0.00201568
BEX3	-0.00391503	0.845834	0.0544885	0.00201672
IPO9	-0.00185468	0.92661	0.054465	0.00202581
SMIM10L1	0.0314345	0.118396	0.054461	0.00202735
PSMD7	0.00879315	0.662321	0.0544405	0.00203528
SLX1A	-0.00580143	0.773252	0.0544381	0.00203623
SYNE1	-0.0179661	0.372211	0.0544292	0.00203967
UBAC1	-0.0193689	0.336037	0.0544137	0.00204572
TGFB1I1	-0.0122833	0.541821	0.0544132	0.00204592
FYCO1	0.034971	0.0823293	0.0544113	0.00204665
IRGM	-0.00373104	0.852995	0.0543739	0.00206131
AC132192.2	-0.00838229	0.677187	0.0543565	0.00206814
C5orf15	-0.00735363	0.714951	0.0543381	0.00207541
MOB4	0.0131258	0.514462	0.054336	0.00207623
PSMC1	0.00730944	0.71659	0.0543239	0.00208105
C19orf54	-0.00338107	0.866648	0.0543154	0.00208443
AP001372.3	#N/A	#N/A	0.0543113	0.00208603
ECH1	0.0349616	0.0824124	0.0543014	0.00208999
IFI27L1	0.0562644	0.00516557	0.0542805	0.00209831
URM1	0.0191309	0.342009	0.054275	0.00210052
HDAC5	0.0257503	0.200872	0.0542659	0.00210414
KCTD11	-0.00774181	0.700613	0.0542495	0.00211072
ACO2	0.024499	0.223643	0.0542473	0.00211161
TRBV30	-0.00215711	0.914685	0.0542086	0.00212722
CASP9	-0.00943907	0.639219	0.0541865	0.00213616
TLN2	-0.00301866	0.880829	0.0541765	0.00214024
USP42	0.000363694	0.985589	0.0541727	0.00214176
BANP	0.0429351	0.0328997	0.0541468	0.00215233
NPC1	0.0332429	0.0986518	0.0541445	0.00215327
BFSP2	-0.00299289	0.881839	0.0541413	0.00215458
RAB15	-0.00557063	0.78204	0.0541273	0.00216032
CEP170	0.0189203	0.34735	0.0541235	0.00216189
KLRC1	-0.0114555	0.569395	0.0541213	0.00216276
VIPAS39	0.0444814	0.0270903	0.0541162	0.00216488
HDGFL2	0.00464411	0.81759	0.0540867	0.00217701
DOK1	0.00119246	0.952775	0.0540784	0.00218045
CCZ1	0.0236918	0.239279	0.0540775	0.00218082
MAF1	0.0279349	0.165252	0.0540593	0.00218836
HDAC11	0.0122902	0.541594	0.0540177	0.00220571
LYN	0.0187746	0.351078	0.0540174	0.00220581
ZEB1-AS1	-0.00599856	0.765769	0.0540161	0.00220638
LRRC8B	0.0185705	0.35634	0.0539834	0.00222009
GGCT	0.0192064	0.340108	0.0539823	0.00222053
MAEA	0.0374505	0.0628024	0.0539788	0.00222202
SPG11	0.0484817	0.0159873	0.0539501	0.00223412
SMARCAD1	0.0317876	0.114314	0.0539385	0.00223905
CASP4	0.0334671	0.0963981	0.0539107	0.00225085
MAP7D1	0.0131002	0.515282	0.0538967	0.00225683
ZNF518A	0.00315976	0.875303	0.0538901	0.00225962
SFXN2	-0.00683374	0.734313	0.0538817	0.00226323
WARS2	-0.0091477	0.649599	0.0538773	0.0022651
ASNS	-0.0151195	0.452691	0.0538634	0.00227107
ATN1	0.00126847	0.949769	0.0538422	0.0022802
PRKRIP1	0.0328609	0.102587	0.0538392	0.00228148
SCARB2	-0.020583	0.306619	0.0538388	0.00228167
FBXW5	-0.0225822	0.262006	0.0538235	0.00228829
C1orf112	-0.00633876	0.752906	0.0538139	0.00229245
ELAVL1	-0.003162	0.875215	0.0538091	0.00229449
ZNF830	0.0167607	0.405149	0.0538087	0.00229467
RER1	-0.0195139	0.332431	0.0538017	0.00229771
XRCC6	0.0123775	0.538728	0.0538003	0.00229833
E2F8	#N/A	#N/A	0.0537995	0.00229868
RPS6KA1	0.0188899	0.348127	0.0537897	0.00230294
DPM1	-0.00632638	0.753373	0.0537743	0.00230965
AC024560.1	-0.00211812	0.916222	0.0537658	0.00231334
LIMA1	-0.0204839	0.308955	0.0537357	0.00232653
ATXN1	-0.010536	0.600783	0.0537349	0.00232689
SMIM15	0.0799576	6.96815e-05	0.0536648	0.00235784
WDR11	0.0158371	0.431528	0.053643	0.00236757
MRPL21	0.0283801	0.158614	0.0536383	0.00236965
KNSTRN	-0.00993138	0.621841	0.0535767	0.00239727
DACT1	-0.00152609	0.939585	0.0535587	0.00240542
COPB2	0.0147061	0.465145	0.0535435	0.00241231
PCGF3	-0.0129478	0.520183	0.0535293	0.00241877
MYLIP	-0.0163968	0.415425	0.053516	0.00242481
LRRC8D	0.0323535	0.108005	0.0534964	0.00243377
PSMB9	0.00943002	0.63954	0.0534939	0.00243491
PEX14	-0.0101684	0.613548	0.0534913	0.00243609
BCL2	-0.01045	0.603759	0.053485	0.00243897
C2orf69	0.00466692	0.81671	0.0534748	0.00244366
IST1	-0.0288462	0.151882	0.0534629	0.00244913
IGFL2	#N/A	#N/A	0.0534512	0.00245455
GRINA	-0.00407648	0.839561	0.053418	0.00246988
AL845472.1	-0.00301498	0.880973	0.0534169	0.00247038
AL049840.2	-0.00335326	0.867735	0.0533874	0.00248411
BAZ2A	-0.0100721	0.616912	0.0533485	0.00250231
TEX264	0.0729075	0.000288183	0.0533438	0.0025045
PHTF2	0.0656356	0.00110148	0.0533205	0.00251546
YY1AP1	-0.00637738	0.75145	0.0533111	0.00251989
AP001341.1	#N/A	#N/A	0.0533037	0.00252339
AC097103.2	-0.00295385	0.883369	0.0532993	0.00252549
ZG16B	-0.00213621	0.915509	0.0532965	0.0025268
GATD3A	0.109233	5.2922e-08	0.0532321	0.00255746
PRKAG1	0.013374	0.506542	0.053232	0.0025575
ABI3	0.0109944	0.585037	0.0532307	0.00255812
SS18	0.0300237	0.135849	0.0532274	0.0025597
ZFYVE28	0.0116584	0.562576	0.053224	0.00256137
STX7	0.0101621	0.61377	0.0532053	0.00257032
TMEM107	0.0032418	0.872093	0.0532051	0.00257043
OGFRL1	0.00709872	0.724422	0.053163	0.00259075
NCKAP1L	-0.0204734	0.309204	0.0531436	0.00260013
EIF4EBP1	-0.0021959	0.913157	0.0531316	0.00260601
CMPK2	-0.00961416	0.633015	0.0531303	0.0026066
GNG5	-0.00719239	0.720937	0.0531261	0.00260869
HMGN1	-0.00501408	0.803345	0.0531065	0.00261822
RGL1	-0.00578042	0.774051	0.053095	0.00262389
TMEM14A	0.0114325	0.57017	0.0530906	0.002626
TAP2	-0.00244096	0.903511	0.0530026	0.00266949
UBE2N	0.0365493	0.0694035	0.0529981	0.00267176
RSRC2	-0.00171072	0.932292	0.0529935	0.00267405
APOBEC3G	0.0172282	0.392174	0.0529918	0.00267491
GK3P	#N/A	#N/A	0.0529685	0.00268653
MVB12A	-0.0177712	0.377421	0.0529472	0.00269723
OIP5	-0.00213931	0.915387	0.0529266	0.00270759
PLPP6	-0.00687446	0.73279	0.0529074	0.0027173
WSB1	-0.000526398	0.979143	0.0529045	0.00271877
AC090282.1	#N/A	#N/A	0.0528961	0.00272304
CCNT2	-0.0195041	0.332674	0.052829	0.00275722
ARSA	-0.0161989	0.421078	0.0528232	0.00276017
SCD5	-0.00660785	0.742779	0.0528089	0.00276753
FTL	0.0170596	0.396825	0.0527731	0.00278604
ATE1	-0.0129623	0.519715	0.0527262	0.00281041
HNRNPUL2	-0.0115913	0.564827	0.052717	0.00281519
DHFR	-0.0084096	0.676195	0.0526863	0.00283127
AP2M1	0.0550667	0.00620208	0.0526623	0.00284393
TMEM109	-0.0060729	0.762952	0.0526519	0.00284939
NCOA4	0.00499296	0.804157	0.0526419	0.00285467
C1S	-0.0036771	0.855096	0.0526396	0.00285591
MEGF9	-0.013427	0.504857	0.052632	0.00285992
EME1	#N/A	#N/A	0.052612	0.00287056
SLC35E2B	0.00174006	0.931134	0.0525525	0.00290236
RPTOR	-0.0110309	0.583793	0.05255	0.00290369
HMOX2	-0.0157378	0.434422	0.0525472	0.00290521
GRAMD1A	0.0100493	0.617708	0.0525414	0.00290833
NECAP1	0.0505417	0.0120151	0.0525244	0.00291749
AL391422.3	-0.00339331	0.86617	0.0525055	0.00292772
BBS4	-0.0112732	0.575555	0.0524772	0.0029431
NABP2	-0.000773451	0.969359	0.0524731	0.00294532
NBL1	-0.0273418	0.174415	0.0524569	0.00295416
AGFG1	0.0390814	0.0521763	0.0524431	0.00296167
B3GLCT	0.0116092	0.564225	0.0523949	0.00298819
SURF1	-0.00870424	0.665527	0.052388	0.00299201
ZRANB1	0.0382258	0.0575466	0.0523838	0.0029943
PTPRJ	-0.016293	0.418385	0.0523795	0.00299669
GINS2	-0.00501861	0.803171	0.05235	0.00301303
CCDC85B	-0.00691635	0.731225	0.0523447	0.00301602
ADPGK	0.0237814	0.237506	0.0523318	0.00302317
BRI3BP	-0.0158351	0.431587	0.052305	0.00303817
FBXW7	0.00556635	0.782203	0.0523032	0.00303916
THAP8	0.0383675	0.056627	0.0523022	0.00303971
MRE11	0.0198346	0.324547	0.0523006	0.00304061
TLX2	-0.00213723	0.915469	0.0522823	0.00305091
JKAMP	-0.000311097	0.987673	0.0522767	0.00305405
PCNX2	0.00519045	0.796577	0.0522691	0.00305836
CNOT6L	-0.0160553	0.425206	0.0522594	0.00306382
BARX2	#N/A	#N/A	0.0522372	0.00307634
SESN2	0.011907	0.554273	0.0522221	0.00308492
PDE4D	-0.0220861	0.272634	0.052216	0.00308838
DDIT4L	-0.0047765	0.812485	0.0522066	0.00309372
NID2	#N/A	#N/A	0.0522009	0.00309697
FBXO6	-0.00954294	0.635535	0.0521807	0.00310854
PRPF6	0.0117641	0.559039	0.0521732	0.00311281
PPM1G	0.0370877	0.0653946	0.0521385	0.00313277
SKP2	-0.00820088	0.683792	0.052071	0.00317184
COQ5	-0.0118235	0.557055	0.0520332	0.00319396
MTHFD1	-0.0170852	0.396115	0.0520058	0.00321008
MYO6	-0.014381	0.47507	0.0519934	0.00321738
FAM57B	#N/A	#N/A	0.051977	0.00322705
PTPN18	0.0426523	0.0340701	0.0519423	0.00324764
SOAT1	-0.00252931	0.900036	0.0518835	0.00328285
DUSP10	-0.00106218	0.957929	0.0518746	0.00328818
CDC5L	0.00614271	0.76031	0.0518713	0.00329019
WDR92	0.0107779	0.592452	0.0518607	0.00329658
UBA2	-0.00667587	0.740227	0.0518553	0.00329979
ZDHHC15	-0.00263261	0.895976	0.0518532	0.00330108
CPNE2	-0.0127548	0.526422	0.0518415	0.00330816
FAM107B	0.0182023	0.365958	0.0518264	0.00331732
AL606807.1	#N/A	#N/A	0.0517801	0.00334554
PPA1	-0.00128464	0.949129	0.0517604	0.0033576
MRPS26	-0.0253709	0.207589	0.0517422	0.00336876
POLR3K	-0.00256174	0.898761	0.0516917	0.00340001
TP63	-0.00152609	0.939585	0.0516878	0.00340238
TXNL1	0.0377477	0.0607423	0.0516702	0.00341338
EIF3E	-0.00338324	0.866563	0.0516166	0.00344687
PDE1B	-0.00649984	0.746839	0.0515856	0.00346644
C17orf80	0.0486441	0.0156367	0.0515665	0.00347852
AC004865.2	0.0550089	0.00625651	0.0515544	0.00348618
CREBRF	0.000181082	0.992825	0.0515542	0.00348628
ANKRD13C	-0.0127749	0.525771	0.0515529	0.00348712
COX5B	0.0367917	0.067574	0.0515235	0.00350583
CRYZ	-0.0142126	0.480257	0.0515043	0.00351816
LY6G5C	0.0767503	0.000134893	0.0514718	0.00353898
SMNDC1	-0.00746274	0.71091	0.0514621	0.00354524
NFYC	-0.0062379	0.756712	0.0514411	0.00355881
TMEM91	0.0145865	0.468782	0.0514333	0.00356386
PCF11	0.024266	0.22808	0.0514199	0.00357252
SOS2	0.00259359	0.89751	0.0514162	0.00357496
AC008083.2	-0.00539354	0.788802	0.0514145	0.00357607
LINC01229	#N/A	#N/A	0.0514014	0.00358458
EP300	0.00947712	0.637869	0.0513996	0.00358573
PDHB	-0.01372	0.495604	0.0513688	0.00360585
AP001010.1	-0.00152609	0.939585	0.051356	0.00361425
TTC9C	0.0113604	0.572604	0.0513172	0.00363977
STMP1	-0.00116635	0.953808	0.0513042	0.00364835
FAIM2	-0.00152609	0.939585	0.0512819	0.00366318
LRRC8A	0.00647074	0.747934	0.0512623	0.00367623
SCRIB	-0.0134753	0.503327	0.0512603	0.00367756
RCE1	-0.00127734	0.949418	0.0511928	0.00372276
KIAA0355	0.0081879	0.684265	0.0511926	0.00372294
C19orf48	-0.00270673	0.893065	0.0511923	0.00372312
PBDC1	0.0378161	0.0602766	0.0511711	0.00373746
AC090952.2	-0.00152609	0.939585	0.0511638	0.00374236
HBP1	0.0261884	0.193314	0.0511429	0.00375658
ARNT	-0.0136951	0.496389	0.0511204	0.00377189
ST6GALNAC3	#N/A	#N/A	0.051115	0.00377554
HLA-B	0.0705681	0.000449696	0.0510855	0.00379573
RAB33A	-0.0175055	0.384596	0.0510535	0.00381772
TXNDC15	0.053334	0.00803352	0.0510264	0.00383646
LRRC40	-0.0133859	0.506164	0.0510116	0.00384672
RYK	0.0135262	0.501713	0.051009	0.00384857
LAMTOR3	-0.000202462	0.991977	0.0510007	0.00385431
ZFYVE1	-0.0135013	0.502503	0.0509968	0.00385705
COG4	-0.0152111	0.449957	0.0509948	0.00385845
TRAPPC1	0.05312	0.00829045	0.050986	0.00386459
RNFT2	-0.00453271	0.821891	0.0509858	0.00386472
CDK14	-0.00214568	0.915136	0.0509806	0.00386835
FAM131C	-0.00152609	0.939585	0.0509693	0.00387622
UCKL1	0.0157057	0.435358	0.0509014	0.00392393
CLUAP1	-0.0163883	0.415667	0.0509014	0.00392394
ATP5F1D	0.0251599	0.211396	0.0509008	0.00392441
FKBP1B	-0.0142462	0.479221	0.0508925	0.00393027
SART1	0.0609588	0.00244336	0.0508923	0.00393038
DPY19L4	-0.00800709	0.690874	0.0508912	0.00393116
CYB5RL	0.0494533	0.013989	0.0508699	0.00394632
C21orf58	-0.00744027	0.711742	0.0508462	0.00396316
FLCN	0.012893	0.521951	0.0508462	0.00396317
TMEM183A	0.0256277	0.203025	0.0508344	0.00397163
EBPL	-0.0186665	0.353858	0.0508323	0.00397312
CR936218.1	-0.0021535	0.914828	0.0508029	0.00399419
ZNF451	-0.000128546	0.994906	0.0507991	0.00399687
PMPCB	-0.00552963	0.783605	0.0507896	0.00400376
METTL13	0.0176225	0.381427	0.0507876	0.00400518
MIR9-3HG	#N/A	#N/A	0.0507839	0.00400783
MPHOSPH8	0.00341721	0.865236	0.050709	0.00406216
JAK1	0.0394553	0.0499646	0.0506778	0.00408497
UTS2	0.021536	0.284762	0.0506737	0.00408797
DGUOK	0.0079213	0.694018	0.0506404	0.00411248
AL353622.1	-0.00420676	0.834507	0.0506376	0.00411453
DEPDC1B	-0.00304239	0.879899	0.0506273	0.00412213
VARS2	-0.00757368	0.70681	0.0506247	0.00412406
JAK2	0.00742103	0.712454	0.0506243	0.00412438
MRPL55	0.0370046	0.0660001	0.0506185	0.00412866
ZSWIM8	-0.0054148	0.78799	0.050608	0.00413642
MRPS18B	0.0332722	0.098354	0.0506005	0.00414203
SV2A	-0.00791053	0.694413	0.0505998	0.00414254
HAUS5	-0.00729643	0.717073	0.0505954	0.00414584
ASH1L	0.000473326	0.981246	0.0505329	0.00419246
HMGXB4	-0.0117005	0.561164	0.0505219	0.00420076
ZNF345	-0.0138449	0.491689	0.0504976	0.00421903
TPRKB	0.0311252	0.122063	0.0504895	0.00422516
TLE1	0.0733112	0.000266537	0.0504784	0.00423357
SNAPIN	0.0491717	0.0145442	0.0504687	0.00424096
C12orf10	0.0438706	0.02927	0.0504381	0.00426423
ZCCHC17	-0.0277773	0.16765	0.0504277	0.00427217
C16orf70	-0.0083344	0.678928	0.0504222	0.00427638
B4GALT5	-0.0208738	0.299835	0.0504113	0.00428466
CD3G	-0.0215784	0.283813	0.0504079	0.00428728
TP53TG5	-0.00152609	0.939585	0.0504036	0.00429055
AL592211.1	-0.00152609	0.939585	0.0504034	0.00429073
MFAP1	0.0240759	0.231746	0.0503998	0.00429348
UEVLD	-0.00974798	0.628291	0.0503557	0.00432744
TTC33	0.00392396	0.845487	0.0503515	0.00433066
KHDRBS1	0.0149614	0.457433	0.0503195	0.00435547
CPOX	0.00810954	0.687126	0.0503061	0.00436595
INTS1	0.0348771	0.0831565	0.0503003	0.00437045
NDUFB5	0.000211697	0.991611	0.0502998	0.00437083
ABHD17C	-0.00641701	0.749956	0.050286	0.0043816
MTERF4	-0.0173793	0.388033	0.0502852	0.00438223
MAP3K7	0.0124764	0.535487	0.0502844	0.00438286
RBM4B	-0.00105855	0.958073	0.0502619	0.00440048
DOHH	0.00593537	0.768165	0.0502287	0.00442661
TRIP13	-0.00894945	0.656701	0.0502264	0.0044284
TOR3A	0.00971176	0.629568	0.0502161	0.00443652
RAB1B	0.00299894	0.881601	0.0502134	0.00443864
HSPA1A	0.00303185	0.880312	0.0501993	0.00444982
AC012360.1	-0.00208275	0.917616	0.0501884	0.00445851
FOCAD	0.0311581	0.121669	0.050185	0.00446119
WIZ	-0.0119503	0.552835	0.0501848	0.00446136
BLOC1S1	0.0494268	0.0140403	0.0501639	0.00447796
ASL	-0.00658346	0.743695	0.050162	0.00447949
ZMAT5	0.0603743	0.00268954	0.0501596	0.00448137
ACTN4	0.00916455	0.648996	0.0501549	0.00448515
AL355472.1	0.0306664	0.127666	0.0501493	0.00448963
PLAT	-0.00532257	0.791517	0.0501108	0.00452043
SNX33	-0.0055031	0.784617	0.0501014	0.004528
AP5S1	-0.00807499	0.68839	0.0501012	0.00452815
PIP5K1A	0.0100332	0.618271	0.0500874	0.00453929
AL731566.2	-0.00152609	0.939585	0.0500856	0.00454077
TNFSF4	-0.0060152	0.765138	0.0500638	0.00455838
AC138932.5	-0.00215857	0.914628	0.0500609	0.00456077
FAM215B	0.045738	0.0230434	0.0500292	0.00458645
SMARCE1	-0.00270662	0.893069	0.0500222	0.00459223
CENPL	0.0588093	0.00346426	0.0500176	0.00459598
XPC	0.0138688	0.490942	0.0500088	0.00460312
ENTPD1	0.036545	0.069436	0.0500032	0.0046077
AL731563.3	-0.00214786	0.91505	0.049996	0.00461363
RTP5	-0.00620939	0.757789	0.0499869	0.00462105
AC110792.3	-0.00152609	0.939585	0.0499804	0.00462635
PARP9	0.0419003	0.0373567	0.0499721	0.00463318
HLTF	-0.0186235	0.354968	0.04994	0.00465967
KIAA2013	0.0360759	0.0730924	0.0499284	0.00466926
TCAF1	-0.0117223	0.560436	0.0499222	0.00467442
ZNF316	0.0174965	0.384843	0.0499214	0.00467501
PPARD	-0.0126559	0.529632	0.0498924	0.00469912
DDX39A	0.0500796	0.0128208	0.0498775	0.00471156
CCDC130	-0.0124835	0.535257	0.0498652	0.00472185
ARF5	0.0165353	0.411498	0.0498638	0.00472296
HEATR6	0.0181925	0.366216	0.0498396	0.00474325
RBMS2	-0.00589666	0.769634	0.0498358	0.00474649
ST3GAL4	-0.0101689	0.613532	0.0498216	0.00475842
CYREN	-0.0124869	0.535146	0.0498188	0.0047608
PIDD1	-0.0117394	0.559862	0.0498016	0.00477527
AC025442.1	#N/A	#N/A	0.049797	0.00477916
ATG12	-0.00312705	0.876583	0.0497872	0.00478744
HIST1H4H	-0.00609448	0.762135	0.0497733	0.00479925
FARSA	-0.0127009	0.528169	0.0497606	0.00481002
KLHL12	-0.0110793	0.582144	0.0497493	0.00481962
MRPL9	0.0250101	0.214129	0.0496944	0.00486659
CDH26	#N/A	#N/A	0.0496825	0.00487686
GLRX2	-0.0116495	0.562875	0.0496555	0.00490011
SDHA	-0.0196726	0.328515	0.0496431	0.00491084
TMEM219	0.0278955	0.165848	0.0496037	0.0049451
TPSB2	-0.00693679	0.730461	0.0496019	0.00494668
AC017002.3	0.0210133	0.296616	0.0495927	0.00495468
SCYL1	-0.0124884	0.535096	0.0495711	0.00497365
LRR1	0.00422635	0.833747	0.0495705	0.00497414
CYSRT1	#N/A	#N/A	0.0495652	0.00497878
CGGBP1	-0.0154188	0.443793	0.0495527	0.00498972
ARL6IP6	0.00482793	0.810505	0.0495335	0.00500668
MOSPD3	0.0102037	0.612317	0.0495221	0.0050167
MDM1	0.012147	0.546315	0.0495208	0.00501785
HOOK2	0.0180802	0.369183	0.0495104	0.00502706
CDC37L1-DT	0.0950506	2.23091e-06	0.0495096	0.00502778
MAP3K14	0.000432595	0.982859	0.0494936	0.0050419
AL589765.5	-0.00264083	0.895654	0.0494717	0.00506137
LSM3	-0.00710224	0.724291	0.0494704	0.0050626
AC007216.2	-0.00457636	0.820205	0.04947	0.00506288
ZNF510	-0.010001	0.619399	0.049457	0.00507447
TSPAN17	-0.00161145	0.936213	0.0494555	0.00507589
LINC00324	-0.000951068	0.962327	0.0494372	0.0050922
ANKRD11	-0.0150889	0.453607	0.0494315	0.00509729
PRDX3	0.0070878	0.724829	0.0494195	0.0051081
HSPA2	0.012042	0.549791	0.0494183	0.00510912
N4BP2L1	-0.0233564	0.245997	0.0494038	0.00512217
DNHD1	-0.00761497	0.705286	0.0493826	0.00514134
CDC25C	#N/A	#N/A	0.0493782	0.00514527
SIPA1L1	-0.0256694	0.202292	0.0493546	0.00516665
TP73	#N/A	#N/A	0.0493545	0.00516674
ETFB	0.0272156	0.176413	0.0493483	0.00517232
CNIH4	-0.00285909	0.887085	0.0493475	0.00517309
EMD	0.00249283	0.901471	0.0493441	0.00517616
AL109811.3	-0.00400434	0.842363	0.0493281	0.00519073
DIAPH2-AS1	#N/A	#N/A	0.0493231	0.0051953
DCTD	-0.0182984	0.363433	0.0493183	0.00519966
SEMA7A	-0.00718977	0.721035	0.0492987	0.00521753
DYNC2H1	-0.00875253	0.663785	0.0492916	0.00522409
MUS81	0.0502462	0.012525	0.0492834	0.00523157
SATL1	#N/A	#N/A	0.0492818	0.00523309
NCALD	0.170976	1.18506e-17	0.0492587	0.00525425
NUDT7	0.0429338	0.0329047	0.0492304	0.00528043
NTHL1	-0.0128357	0.523802	0.0492278	0.00528285
WEE1	-0.0110033	0.584736	0.0492001	0.00530854
PSD4	0.00951597	0.636491	0.0491965	0.00531183
CCDC142	0.0471945	0.0190185	0.0491902	0.00531768
GMFB	-0.0163254	0.417459	0.0491707	0.00533592
TPSAB1	-0.00581716	0.772654	0.0491648	0.00534136
RPS19BP1	-0.0122468	0.543026	0.0491594	0.00534648
EPB41L4B	#N/A	#N/A	0.049156	0.00534963
FTSJ3	-0.0215948	0.283449	0.0491535	0.00535196
DLEU2	-0.0166899	0.407138	0.049152	0.00535342
MCRIP1	-0.0166361	0.40865	0.0491516	0.00535375
ETS1	-0.0416688	0.0384211	0.0491213	0.0053822
ZNF684	-0.00752134	0.708743	0.0491046	0.00539791
HAPLN3	-0.00386554	0.847759	0.0490834	0.00541796
PPP1R16B	-0.0125032	0.534612	0.0490679	0.00543267
COPRS	-0.00370798	0.853893	0.049067	0.00543358
TRAF7	-0.00201445	0.920308	0.0490567	0.00544331
C22orf39	-0.00149013	0.941006	0.0490557	0.00544426
AC011043.1	-0.00215595	0.914731	0.0490466	0.0054529
PLIN3	-0.022605	0.261524	0.049033	0.00546589
UHRF1BP1L	0.0595395	0.00308049	0.0490325	0.00546637
KIAA2026	-0.0111357	0.580222	0.0490281	0.00547061
METTL26	0.0110408	0.583456	0.0490087	0.00548916
EID2B	0.0134363	0.504562	0.0489731	0.00552335
MRNIP	0.0477952	0.0175465	0.0489707	0.00552568
LPIN1	0.0229117	0.255108	0.0489468	0.00554868
ZFP14	-0.021885	0.277026	0.0489465	0.005549
KIAA1109	-0.0183104	0.363117	0.0489356	0.0055596
PRKRA	0.0125611	0.532721	0.0489329	0.00556219
TMEM136	-0.00421579	0.834157	0.0489267	0.00556815
FBXO5	0.0107921	0.591963	0.048922	0.00557276
RBMX2	-0.0128342	0.523849	0.048922	0.0055728
OSGEP	-0.00556894	0.782105	0.0489137	0.00558084
CASP1	0.00323631	0.872308	0.0488894	0.00560449
AL139424.3	-0.00214254	0.91526	0.0488837	0.00561008
CTNNA1	0.0253025	0.208819	0.0488587	0.00563457
AC020928.3	-0.00302828	0.880452	0.0488461	0.00564693
GLB1	0.00254742	0.899324	0.0488399	0.00565296
AC242426.2	-0.0073059	0.716722	0.0488275	0.00566523
AC073529.1	#N/A	#N/A	0.0488248	0.00566783
ANXA6	0.0592733	0.00321567	0.0487986	0.00569375
KCNAB2	-0.0111029	0.58134	0.048784	0.00570827
LDAH	0.0220831	0.2727	0.0487766	0.00571559
TTC24	-0.00214671	0.915095	0.0487526	0.00573948
MOB2	0.000918597	0.963612	0.0487044	0.00578776
IGLON5	-0.00338114	0.866645	0.0486698	0.00582254
C7orf50	0.0190137	0.344976	0.0486463	0.00584637
SLC35E3	0.040526	0.0440617	0.0486391	0.00585363
KNTC1	-0.0108886	0.588655	0.0485867	0.00590711
TGFBI	-0.010605	0.598401	0.0485842	0.00590967
UHRF1	-0.00152609	0.939585	0.0485783	0.00591565
CCHCR1	-0.010761	0.59303	0.0485724	0.00592178
PELP1	-0.0194246	0.33465	0.0485507	0.00594407
MAP3K12	-0.0156245	0.437736	0.0485407	0.00595431
ETNK1	0.00479348	0.811831	0.0485291	0.00596626
RBM43	-0.00993881	0.62158	0.0485175	0.00597828
ZRANB2	0.0229353	0.254616	0.0484936	0.00600304
ZDHHC21	0.0650209	0.00122665	0.0484744	0.00602306
ECHS1	0.00699351	0.728344	0.0484479	0.00605065
GPX4	0.00390442	0.846247	0.048445	0.0060537
POU2AF1	-0.00152609	0.939585	0.0484128	0.00608756
LUZP1	0.0379196	0.0595769	0.048394	0.00610726
FAM92A	-0.00339621	0.866057	0.0483752	0.00612715
PRCP	0.0399375	0.0472289	0.048359	0.00614435
AP002812.2	#N/A	#N/A	0.0483521	0.0061517
PHF21A	-0.0161539	0.42237	0.0483244	0.0061811
USP11	0.0466913	0.0203335	0.0483177	0.00618825
SEC22B	-0.00326955	0.871007	0.0483168	0.00618922
ZNF704	-0.00840193	0.676474	0.0483167	0.00618933
AP5M1	0.00279258	0.889695	0.0483055	0.00620133
GRHPR	-0.00862812	0.668277	0.048282	0.00622647
TRIB1	0.0188634	0.348803	0.0482805	0.00622811
CC2D2B	-0.00152609	0.939585	0.0482727	0.00623647
SRGAP3	-0.00978879	0.626853	0.0482699	0.00623942
NDUFAF3	0.0113134	0.574195	0.0482606	0.0062495
TPI1	0.0258368	0.199362	0.0482109	0.00630319
TERF2IP	-0.00718174	0.721333	0.0482042	0.00631048
BPTF	-0.0170897	0.39599	0.0482015	0.00631342
GBF1	-0.0150002	0.456266	0.0481832	0.00633332
SLC35F6	0.0857131	2.00175e-05	0.048174	0.00634334
DEAF1	0.00327439	0.870818	0.0481713	0.0063463
MTX3	-0.00956137	0.634883	0.0481711	0.00634648
MCCC2	0.0128478	0.523412	0.048158	0.00636078
HIST1H2AL	-0.00382713	0.849254	0.0481545	0.00636472
UBE2M	-0.024021	0.232811	0.0481321	0.00638923
ATP1B3-AS1	0.192972	3.85742e-22	0.0481121	0.00641121
AC004846.1	-0.00368587	0.854755	0.0480907	0.00643485
RNF185-AS1	#N/A	#N/A	0.0480506	0.00647932
ESRRA	0.0248305	0.217438	0.0480394	0.00649177
NET1	-0.00631117	0.753946	0.0480298	0.00650243
CPNE1	-0.025285	0.209134	0.0480225	0.0065106
EHMT1	-0.0217568	0.27985	0.0480078	0.00652706
CHID1	0.0125379	0.533479	0.0480015	0.00653412
EIF3L	0.013414	0.50527	0.0479981	0.00653793
CASP10	0.0259449	0.197488	0.0479848	0.00655287
RAB7A	0.0382886	0.0571374	0.0479731	0.00656604
FAM78A	0.00808861	0.687891	0.047969	0.00657068
ASIC4	-0.00152609	0.939585	0.0479619	0.00657863
C16orf72	-0.0133903	0.506022	0.0479475	0.00659496
BISPR	0.00442472	0.826066	0.0479219	0.00662389
CUL2	0.0278663	0.166292	0.0479154	0.00663133
CAB39	0.0009994	0.960414	0.0479059	0.00664211
AL390728.5	-0.00304572	0.879769	0.0478944	0.00665516
PQLC2	-0.00697445	0.729055	0.0478816	0.00666976
FAM120A	0.0373137	0.0637693	0.0478632	0.00669079
MUC4	-0.00152609	0.939585	0.0478391	0.00671846
SNAP23	0.0290157	0.14949	0.0478174	0.00674339
RNF139	0.040809	0.0426036	0.0478149	0.00674634
ZNF683	-0.00304471	0.879808	0.0478013	0.00676205
PARP8	-0.0145794	0.468999	0.0477712	0.00679683
TM2D2	-5.29423e-05	0.997902	0.0477652	0.00680384
COX7A2L	0.0360738	0.0731096	0.0477358	0.00683812
ZNF622	-0.0219989	0.274532	0.0477285	0.00684664
MRPL4	-0.00789083	0.695135	0.0477222	0.00685404
FAM110B	-0.0042469	0.832951	0.0476723	0.00691263
SCNM1	0.0230472	0.252307	0.0476513	0.0069374
mm10---Actg1	-0.00334745	0.867962	0.0476446	0.00694538
RNF214	0.0150776	0.453946	0.0476355	0.00695606
PRKCB	-0.0105926	0.598831	0.0476093	0.00698721
LINC00920	-0.0036194	0.857346	0.0475868	0.00701403
TNFAIP1	-0.0134683	0.503547	0.0475805	0.00702161
N4BP2	0.00148672	0.941141	0.047571	0.00703297
AC097534.2	-0.013994	0.487037	0.0475682	0.00703635
APOBEC3D	-0.00416623	0.836079	0.0475553	0.00705181
CEBPG	0.0260269	0.196075	0.0475513	0.00705654
VDAC3	-0.0249846	0.214597	0.0475466	0.00706226
AC005358.2	-0.00152609	0.939585	0.0475425	0.00706713
NUTM2A	-0.00152609	0.939585	0.0475234	0.00709016
NDUFB11	0.0032614	0.871326	0.0475189	0.00709558
GCAT	-0.00665	0.741197	0.047482	0.00714027
MLXIP	0.0105114	0.601633	0.0474782	0.00714485
ATP7A	-0.0153111	0.446983	0.0474608	0.00716601
CREB1	0.0173568	0.388649	0.04745	0.00717919
THYN1	0.0197598	0.326374	0.0474452	0.00718499
CD82	0.00368701	0.85471	0.0474434	0.00718726
KLRC4	-0.0102071	0.612199	0.0474418	0.00718913
TGDS	0.060349	0.00270069	0.0474317	0.0072015
PAPSS1	0.0674101	0.000803285	0.0474304	0.0072031
MNAT1	-0.0141196	0.483137	0.0474149	0.00722212
COA5	0.0222952	0.268119	0.0474078	0.00723087
CTSF	0.0480598	0.0169305	0.0474007	0.00723955
GLDC	-0.00152609	0.939585	0.0473982	0.00724262
KDELC2	-0.00804587	0.689454	0.0473948	0.00724683
CYBC1	0.0436581	0.0300626	0.0473933	0.00724869
SLC39A4	-0.0168526	0.402579	0.0473827	0.00726173
ECD	0.0411044	0.0411251	0.0473781	0.00726732
TDRD9	-0.00215147	0.914908	0.0473575	0.00729284
PHYKPL	0.012026	0.550322	0.047352	0.0072996
NAIP	-0.00950058	0.637036	0.0473335	0.00732253
ATXN10	0.0149125	0.458903	0.0473168	0.00734333
UBA1	0.0376695	0.0612788	0.0473063	0.00735635
AL450326.1	-0.00418382	0.835396	0.0472983	0.0073664
AAMP	0.0109725	0.585786	0.0472957	0.00736965
FAM83D	-0.0054435	0.786893	0.0472855	0.00738233
LSM4	-0.0265071	0.187948	0.0472613	0.00741268
TRMT1L	0.0658225	0.00106583	0.0472564	0.00741878
IDH3B	-0.0177046	0.379213	0.0472513	0.00742529
MKRN2	-0.0173579	0.388619	0.0472442	0.0074341
MRPL11	-0.00342209	0.865046	0.0472293	0.00745295
ATF7	0.0289094	0.150987	0.047223	0.00746082
SLC41A2	-0.0107817	0.592322	0.0472132	0.00747324
KRT81	0.0659619	0.00103994	0.0472119	0.00747495
DIDO1	-0.00947476	0.637952	0.0472005	0.0074893
AL139423.1	#N/A	#N/A	0.0471995	0.00749065
PRRC2B	0.0208875	0.299519	0.0471966	0.00749422
TOX	-0.0109876	0.58527	0.0471893	0.0075036
COQ4	0.0754121	0.000176412	0.0471812	0.00751377
TPRG1	-0.0209131	0.298927	0.0471722	0.00752525
AC018638.7	-0.00371804	0.853501	0.0471713	0.00752639
RB1CC1	0.0447291	0.0262474	0.0471683	0.00753022
SLC43A3	-0.00822202	0.683021	0.047148	0.00755607
RACK1	0.0507403	0.0116828	0.0471454	0.0075594
CALCOCO1	0.0281873	0.161463	0.0471232	0.0075878
MEX3C	-0.00232982	0.907884	0.0471162	0.00759686
AKR1A1	0.00743122	0.712077	0.0471043	0.00761209
MCM8	-0.0111076	0.58118	0.0470805	0.00764278
ELMOD2	-0.0140375	0.485685	0.0470676	0.00765936
FANCA	-0.00731391	0.716424	0.0470567	0.00767344
BORCS6	-0.00512573	0.799059	0.0470549	0.00767585
HELZ2	-0.0153382	0.446181	0.0470366	0.00769957
AC099850.1	-0.0021503	0.914954	0.0470355	0.00770096
FAM98B	-0.00244887	0.903199	0.047029	0.00770949
PLA1A	-0.00152609	0.939585	0.0470148	0.00772789
C1QC	-0.00303164	0.88032	0.0470148	0.00772789
AC016590.3	-0.00152609	0.939585	0.0470148	0.00772789
AC005775.1	-0.00152609	0.939585	0.0470148	0.00772789
SNRPD3	-0.0147111	0.464993	0.0469992	0.00774824
FANCG	0.00725444	0.718631	0.0469922	0.0077574
PCP2	-0.00427116	0.832011	0.0469739	0.00778136
ST8SIA4	0.00384286	0.848642	0.0469712	0.00778492
NSMCE1	0.00644495	0.748904	0.0469697	0.00778687
GMNN	0.00814507	0.685828	0.0469533	0.00780841
LINC01572	-0.00152609	0.939585	0.0469467	0.00781713
ABCD4	0.0156667	0.4365	0.0469384	0.007828
ARNTL	0.0235642	0.24182	0.0469331	0.00783497
EXOC7	0.0184655	0.359067	0.0469187	0.0078541
USE1	-0.00992122	0.622197	0.0469088	0.00786713
ZNF330	0.00864321	0.667732	0.0468919	0.0078896
ZNF787	-0.016747	0.405533	0.0468896	0.00789264
ZBED1	0.00201622	0.920239	0.0468839	0.00790014
UTP23	0.0204958	0.308674	0.0468764	0.0079101
DAPK3	-0.00119347	0.952735	0.0468698	0.00791898
RBM38	-0.0168697	0.402101	0.0468492	0.00794647
C9orf64	-0.00910148	0.651252	0.0468372	0.00796247
NRP1	-0.00366733	0.855477	0.046837	0.00796266
AC025257.1	#N/A	#N/A	0.0468283	0.00797432
CD81	-0.0175474	0.38346	0.0468246	0.00797932
NIT1	0.0560223	0.00536149	0.0467853	0.00803217
AC116036.2	#N/A	#N/A	0.0467492	0.00808099
MGA	-0.0108088	0.591391	0.0467184	0.00812286
NDUFA2	0.00500212	0.803805	0.0467157	0.00812654
TNFSF9	-0.00537699	0.789435	0.046715	0.00812751
RFC4	-0.0183318	0.362556	0.046711	0.00813301
WAC	-0.0210478	0.295823	0.0467008	0.00814685
AC116903.2	#N/A	#N/A	0.0466954	0.00815421
SLC6A12	0.0711589	0.000402389	0.0466735	0.00818423
[truncated: 17,471 more rows]

## Sheet: IL26
	NML		Pso
	R	pval	R	pval
IL26	1	0	1	0
LINC01871	0.00864472	0.667677	0.197279	1.60757e-29
IL17A	0.0766953	0.000136401	0.193107	2.47925e-28
IL17F	0.0771673	0.000123965	0.192319	4.12788e-28
RBPJ	0.0892773	8.88241e-06	0.188338	5.24531e-27
ENTPD1	0.104777	1.80871e-07	0.184728	5.00698e-26
TMIGD2	0.116678	6.07957e-09	0.178211	2.61976e-24
IFNG	0.0249077	0.216012	0.177556	3.86818e-24
NBAS	-0.029626	0.141112	0.176952	5.53109e-24
JAML	0.0535742	0.00775361	0.174204	2.77217e-23
B2M	0.0218474	0.277853	0.164004	8.74126e-21
CTSH	0.0987565	8.80373e-07	0.161811	2.87389e-20
LINC01588	-0.00683852	0.734134	0.160789	4.97653e-20
HSPB1	0.0117983	0.557897	0.159608	9.34614e-20
OSTF1	0.0543899	0.00686725	0.153796	1.93542e-18
ANKS1B	0.0217057	0.280981	0.153704	2.02797e-18
GZMB	-0.0380619	0.058626	0.153675	2.05885e-18
HLA-DQA1	0.0794557	7.7394e-05	0.15179	5.3612e-18
LGALS3	0.0791376	8.26943e-05	0.151578	5.96795e-18
LAYN	0.0178082	0.37643	0.148625	2.6046e-17
TRPS1	0.03804	0.0587719	0.148295	3.06442e-17
CD3G	0.044314	0.0276734	0.146464	7.51448e-17
CD63	-0.0613876	0.00227607	0.145226	1.36907e-16
RUNX1	0.0233648	0.245828	0.144121	2.32771e-16
CXCL13	0.0657348	0.00108241	0.140819	1.11047e-15
RAP1B	0.00314	0.876077	0.139377	2.17178e-15
CD2	0.0266081	0.18627	0.13872	2.94176e-15
NAP1L4	0.0232537	0.24808	0.138172	3.78548e-15
KLRD1	-0.00100942	0.960018	0.137952	4.1861e-15
AHI1	-0.0110937	0.581652	0.137029	6.37971e-15
PTPN22	0.0408032	0.042633	0.135272	1.4116e-14
ARL6IP5	0.0260011	0.196519	0.133682	2.8702e-14
ITGAE	-0.0152286	0.449436	0.132869	4.11394e-14
ARL3	0.0589665	0.00337813	0.130804	1.01524e-13
CD96	0.0199374	0.322043	0.129377	1.88023e-13
HLA-DPB1	0.0108135	0.591228	0.128531	2.70138e-13
HLA-DMA	-0.00147471	0.941615	0.127687	3.8677e-13
CDV3	-0.0347344	0.0844257	0.126035	7.75293e-13
PTMS	0.0426154	0.0342253	0.125031	1.17823e-12
FTL	0.0113066	0.574425	0.122738	3.02479e-12
PDLIM4	-0.00696396	0.729447	0.12064	7.06062e-12
ZEB2	0.0392799	0.0509922	0.119996	9.13292e-12
ITGAL	-0.00301927	0.880805	0.119627	1.05792e-11
MT2A	0.0117918	0.558112	0.119511	1.10739e-11
S100A4	0.109887	4.40049e-08	0.119204	1.25112e-11
CD3D	0.0191527	0.341461	0.119027	1.34145e-11
HDLBP	0.0140593	0.485006	0.117376	2.56527e-11
LINC02384	0.0163565	0.416572	0.117184	2.76417e-11
FSD1	0.0785356	9.36744e-05	0.116163	4.10537e-11
LRRN3	0.0747263	0.000202087	0.115787	4.74633e-11
CCNG2	0.0655596	0.00111627	0.115674	4.95769e-11
CD200R1	0.00470277	0.815327	0.114736	7.09696e-11
HMGN1	-0.0226623	0.260317	0.114543	7.64078e-11
HLA-DPA1	0.002164	0.914414	0.114395	8.0808e-11
VCAM1	#N/A	#N/A	0.114014	9.34017e-11
PHLDA1	-0.0134251	0.504916	0.113638	1.0765e-10
AC099552.1	-0.0069949	0.728292	0.113162	1.28805e-10
PRDX5	0.0249714	0.214838	0.112023	1.97247e-10
CKAP2	-0.00786966	0.695913	0.111366	2.5175e-10
IL22	0.0519485	0.00983133	0.111246	2.63209e-10
ARL4C	0.00702485	0.727175	0.110735	3.17862e-10
CD82	0.033179	0.0993013	0.109935	4.26178e-10
DNAJB6	0.0266196	0.186079	0.109796	4.4844e-10
YPEL2	-0.0223323	0.267324	0.109631	4.76215e-10
KIT	0.0250278	0.213805	0.10863	6.84913e-10
TNFRSF18	-0.0133887	0.506072	0.108495	7.19209e-10
NPM1	-0.00415603	0.836474	0.107479	1.03578e-09
HLA-DRB1	0.00807222	0.688491	0.107471	1.03893e-09
ASB2	#N/A	#N/A	0.107399	1.06584e-09
ALOX5AP	0.0175325	0.383864	0.107378	1.07383e-09
ITPR1	0.0323141	0.108436	0.106597	1.4182e-09
RGS9	-0.0151071	0.453063	0.105155	2.35697e-09
CTSW	-0.0134072	0.505486	0.104278	3.19971e-09
LINC02446	-0.0149987	0.45631	0.104096	3.40808e-09
ZFP36L1	0.0707878	0.000431527	0.10409	3.41516e-09
GPX4	0.0150106	0.455954	0.103819	3.75227e-09
AHR	-0.00394764	0.844567	0.103813	3.75968e-09
ETV7	0.0417653	0.0379742	0.103399	4.33634e-09
MACC1	-0.00493627	0.806336	0.102463	5.97858e-09
SMCO4	0.0147988	0.462336	0.102374	6.16228e-09
KLRB1	0.110762	3.43177e-08	0.102234	6.46288e-09
CDC123	0.0330442	0.100683	0.101874	7.30479e-09
GTDC1	0.0197229	0.327278	0.101784	7.53176e-09
MT1E	-0.0132063	0.511886	0.101326	8.79269e-09
SPOCK2	0.0239542	0.234115	0.101055	9.63554e-09
TMEM167A	0.0286634	0.154497	0.101031	9.71373e-09
CARS	-0.0320097	0.111805	0.100918	1.00908e-08
SOX5	-0.00643583	0.749248	0.100908	1.01241e-08
SLC1A4	0.0199952	0.320642	0.100788	1.05398e-08
TANK	0.0513014	0.0107876	0.100725	1.0766e-08
ATP5MC2	0.0439373	0.0290246	0.100519	1.15348e-08
PRKAR1B	0.0425039	0.0346981	0.0996056	1.56457e-08
TMCO1	0.0120739	0.548734	0.0994448	1.6503e-08
REEP5	-0.00436503	0.828375	0.098974	1.92849e-08
GOLIM4	0.0802138	6.60288e-05	0.0988265	2.02465e-08
ADGRG1	-0.00392887	0.845296	0.0987097	2.10402e-08
AHRR	0.014808	0.462056	0.0984423	2.29743e-08
GPR68	0.0011323	0.955155	0.0983606	2.35985e-08
ADGRG5	0.012729	0.52726	0.0983511	2.36722e-08
GBP5	0.0870265	1.48913e-05	0.0982476	2.44895e-08
CDIPT	0.0132297	0.511137	0.0982237	2.46824e-08
SMIM3	0.00797389	0.69209	0.0981788	2.5048e-08
ATXN10	0.0244302	0.224947	0.0972507	3.38992e-08
SON	-0.0368198	0.0673643	0.0972257	3.41755e-08
LAG3	-0.0227753	0.257947	0.0971503	3.50212e-08
PTPRA	-0.00992266	0.622147	0.0970737	3.59017e-08
PARK7	0.0288323	0.15208	0.0964169	4.43851e-08
FAM53B	0.0478807	0.0173453	0.0964132	4.44378e-08
TIMMDC1	0.0329166	0.102006	0.0961231	4.87808e-08
NUGGC	-0.0177461	0.378097	0.0959246	5.19857e-08
GPR34	-0.00290378	0.885332	0.0957368	5.52057e-08
RGS10	-0.0477326	0.0176952	0.0951742	6.60503e-08
LINC02539	-0.00799446	0.691336	0.0938199	1.01294e-07
ZNRF1	0.0338085	0.0930467	0.0936593	1.06519e-07
CXCR6	-0.0087786	0.662846	0.093285	1.19735e-07
FUCA1	0.00607647	0.762817	0.093145	1.25074e-07
GALNT2	0.0289585	0.150295	0.0931226	1.25949e-07
SSH1	-0.000640159	0.974637	0.0929474	1.33006e-07
PIN4	-0.00502302	0.803002	0.0928092	1.38836e-07
ARHGEF12	0.00389574	0.846584	0.0926421	1.46221e-07
DDX3X	0.0198607	0.323909	0.0923275	1.61161e-07
DDX24	0.0130247	0.517707	0.0919914	1.78755e-07
MYL6B	0.000873241	0.965408	0.0916623	1.97772e-07
LRP12	-0.00527938	0.79317	0.0916596	1.97935e-07
GLO1	0.0178326	0.375775	0.0915977	2.01727e-07
FOXN3	0.0417101	0.0382295	0.0914918	2.08377e-07
TMED8	-0.0141679	0.481639	0.0913994	2.14355e-07
MT-ND5	-0.0424747	0.034823	0.0913011	2.20892e-07
MXD4	0.00846221	0.674286	0.0912221	2.26289e-07
GTPBP8	-0.011283	0.575223	0.0910905	2.35555e-07
LSP1	0.0582967	0.00375908	0.0909786	2.43729e-07
COTL1	0.0410719	0.0412857	0.0908379	2.54386e-07
ETFB	-0.0134489	0.504164	0.0908169	2.56018e-07
BST2	0.0131879	0.512474	0.0907993	2.57386e-07
AC017002.3	0.0819428	4.57277e-05	0.0907112	2.64374e-07
UBC	-0.00638249	0.751257	0.0900771	3.20299e-07
ETV1	0.0775789	0.000113999	0.08977	3.51325e-07
NKG7	-0.00711864	0.723681	0.0897285	3.55741e-07
CAMK1	-0.0150771	0.453959	0.0897159	3.57087e-07
LINC01943	0.00719738	0.720751	0.0895714	3.7292e-07
CDC14B	-0.0159283	0.428878	0.0885543	5.05156e-07
COX5B	0.0260636	0.195445	0.0885384	5.07545e-07
IFI27L2	0.0322412	0.109235	0.0883994	5.28891e-07
TRIB1	0.0111234	0.580642	0.0881904	5.62636e-07
SLC4A7	-0.0226175	0.261261	0.0874793	6.93706e-07
IL2RG	0.0808792	5.73715e-05	0.0873605	7.18291e-07
LARP7	-0.00510648	0.799797	0.087267	7.38239e-07
DUSP4	-0.0299412	0.136927	0.0870127	7.95197e-07
TFRC	-0.013844	0.491718	0.086929	8.14847e-07
SMARCE1	0.00762224	0.705018	0.0869138	8.18474e-07
CD84	-0.00846132	0.674318	0.086498	9.2371e-07
PRDX3	0.00363151	0.856874	0.0864362	9.40413e-07
GABARAPL1	0.0181667	0.366897	0.0863418	9.66502e-07
CLEC2D	0.0346545	0.0851428	0.0862804	9.83851e-07
MYO7A	0.0302223	0.133279	0.0862365	9.96443e-07
BRMS1	0.00909612	0.651443	0.0858487	1.11453e-06
MAF1	0.00320416	0.873566	0.0857839	1.13553e-06
IFNLR1	-0.00761686	0.705216	0.0856626	1.17586e-06
STK17B	-0.000197232	0.992185	0.0849716	1.4333e-06
SLC2A8	-0.000348284	0.9862	0.0848929	1.46582e-06
CTSB	0.0507008	0.0117482	0.0847901	1.5094e-06
ZFAND5	0.00238197	0.905832	0.0847473	1.52794e-06
CTSC	0.0675223	0.000787221	0.084091	1.8406e-06
TRBC2	0.0394072	0.0502445	0.0839886	1.89459e-06
IGFLR1	0.0339882	0.0913207	0.0834228	2.22155e-06
FLNA	0.0585944	0.00358518	0.0833034	2.29719e-06
AGO2	-0.0152811	0.447874	0.0831899	2.37137e-06
MAST4	0.0146933	0.465534	0.0829303	2.5497e-06
CPM	0.0281446	0.162099	0.0824263	2.93341e-06
BAX	0.0132982	0.508954	0.0824088	2.94775e-06
EWSR1	0.00909426	0.65151	0.0823607	2.98725e-06
LMO4	0.026932	0.180965	0.0820833	3.22563e-06
JUN	0.0385426	0.055507	0.0819018	3.39129e-06
ATOX1	0.0320531	0.111319	0.0817394	3.54645e-06
HIVEP1	0.00760198	0.705766	0.0816786	3.60623e-06
SCAMP2	-0.00382669	0.849271	0.0816228	3.662e-06
NDUFB3	0.0519668	0.00980541	0.0815683	3.71726e-06
MTRNR2L12	0.0171057	0.39555	0.0814843	3.80398e-06
PALLD	-0.00700628	0.727868	0.0813826	3.91152e-06
MFSD10	0.0025148	0.900607	0.0812243	4.08483e-06
KMT2A	-0.00655587	0.744732	0.0812195	4.09022e-06
MDM2	0.0608029	0.00250691	0.081202	4.10981e-06
ANXA5	0.0182733	0.364091	0.0808832	4.48353e-06
AAK1	0.0371198	0.0651615	0.0805176	4.95218e-06
BATF3	-0.0345924	0.0857045	0.0804427	5.05386e-06
ISCU	0.0115681	0.565607	0.0804393	5.05842e-06
UHRF1BP1L	-0.0296932	0.140212	0.0804011	5.11108e-06
PPT1	-0.0234018	0.24508	0.0802356	5.34533e-06
SKA2	0.0185793	0.356111	0.0801881	5.41448e-06
DLEU2	0.0620077	0.00205263	0.0800218	5.66316e-06
TRAF3IP3	0.0585811	0.00359276	0.0798333	5.95832e-06
EGLN3	-0.0267055	0.184663	0.0797961	6.01821e-06
LYN	0.0366033	0.0689923	0.0795978	6.3477e-06
SYCP2	-0.0156393	0.437302	0.0789054	7.63858e-06
HLA-DRA	0.0456238	0.0233881	0.0786823	8.10547e-06
UQCR11	0.050047	0.0128793	0.0786539	8.16668e-06
FDFT1	0.044769	0.0261136	0.0783766	8.78962e-06
SYNE1	0.0454007	0.0240746	0.0782836	9.00856e-06
AC073335.2	0.00413597	0.837252	0.0779564	9.82074e-06
YPEL3	0.0468861	0.0198154	0.0777283	1.04278e-05
SEPT2	-0.00170846	0.932382	0.0777039	1.04947e-05
PRF1	-0.00359192	0.858417	0.0776811	1.05576e-05
TNS3	-0.00560322	0.780798	0.0776217	1.07236e-05
TJP1	-0.00500251	0.80379	0.0775388	1.09592e-05
POLR2E	0.0369266	0.0665731	0.077479	1.1132e-05
CRNKL1	-0.0159845	0.427251	0.0773937	1.13834e-05
EID1	0.00472585	0.814438	0.0770449	1.24683e-05
KLF7	-0.0125844	0.53196	0.07688	1.30148e-05
NMRK1	0.0405366	0.0440061	0.0765694	1.41068e-05
BRCA1	-0.00984899	0.624735	0.0765467	1.419e-05
LINC002481	0.012764	0.526122	0.076383	1.48038e-05
CTSD	0.0199993	0.320544	0.0763759	1.48309e-05
BATF	0.0120808	0.548504	0.0763305	1.50057e-05
LIX1L-AS1	-0.0104042	0.605346	0.0762927	1.51528e-05
ZCRB1	0.0159034	0.4296	0.0762222	1.54309e-05
LAMTOR5	0.0419949	0.0369289	0.0761888	1.55644e-05
PLCG2	0.0320068	0.111838	0.0761198	1.58434e-05
UBB	-0.00236163	0.906632	0.0760245	1.62369e-05
SECISBP2L	0.0157138	0.435122	0.0759047	1.67447e-05
NSA2	-0.03433	0.0881083	0.0758842	1.68333e-05
CRELD2	0.0252959	0.208937	0.0758313	1.70635e-05
GZMM	0.0225213	0.263294	0.0757711	1.73291e-05
MT-ND4L	-0.0166138	0.409279	0.0756139	1.80409e-05
HLA-A	0.0042808	0.831637	0.0755494	1.83414e-05
HCST	0.0155969	0.438545	0.0752771	1.96621e-05
FABP5	0.0404589	0.0444135	0.0752289	1.99048e-05
SYTL2	-0.00101722	0.959709	0.075197	2.00672e-05
DYNLRB1	0.00475187	0.813434	0.0750954	2.0593e-05
MMP25-AS1	0.0155572	0.439713	0.0750869	2.06372e-05
RALGDS	0.0250016	0.214285	0.0749815	2.11975e-05
MT1F	-0.00766953	0.703274	0.0749344	2.1453e-05
DYNLL1	0.00438983	0.827416	0.0749194	2.15345e-05
ACSF3	0.0317217	0.115067	0.0746733	2.29202e-05
NDUFB5	0.0369693	0.0662594	0.0743586	2.48162e-05
HIGD2A	0.0579609	0.00396437	0.0743424	2.49177e-05
COMMD3	0.0227885	0.257672	0.0741179	2.63659e-05
ORAI3	0.0448203	0.0259427	0.0741103	2.64161e-05
ANP32E	-0.0017723	0.929861	0.0740585	2.67623e-05
COX17	-0.0114335	0.570138	0.0737586	2.88514e-05
SLC43A2	0.0492428	0.0144021	0.0735577	3.03367e-05
OCIAD1	0.00180956	0.928391	0.073533	3.05238e-05
TRBV28	0.0112333	0.576907	0.0735255	3.05811e-05
MAPK10	0.0294439	0.143572	0.0733773	3.17319e-05
PTPN13	0.0518942	0.00990858	0.0733281	3.21222e-05
DBI	0.0411148	0.041074	0.073318	3.22031e-05
NDUFB10	-0.0210154	0.296568	0.0732709	3.25825e-05
BHLHE40	-0.0121722	0.545484	0.0732699	3.25907e-05
BLOC1S1	0.0307004	0.127244	0.0728252	3.63897e-05
YWHAQ	-0.00155544	0.938425	0.0727726	3.68661e-05
FOXD1	-0.00576769	0.774535	0.072747	3.71002e-05
COG6	0.0313595	0.119277	0.0727254	3.72984e-05
GADD45A	0.0141734	0.481471	0.0727107	3.7434e-05
BCAT1	0.036297	0.0713498	0.0726953	3.75768e-05
CD3E	0.0557763	0.00556742	0.0726225	3.82581e-05
LINC02195	-0.011158	0.579465	0.0726144	3.83344e-05
INE2	-0.00502274	0.803012	0.0725945	3.85231e-05
RNF19B	-0.0254462	0.206243	0.0725431	3.90135e-05
P2RX5	0.00645095	0.748678	0.0725414	3.90307e-05
ACP1	0.034241	0.088936	0.0724979	3.94508e-05
TPRG1	-0.0316424	0.115979	0.0724767	3.96576e-05
SLC1A5	0.0353263	0.0792609	0.0723739	4.06728e-05
ZNF658	-0.00491706	0.807075	0.0723626	4.07865e-05
FDXR	-0.0146785	0.465982	0.0723275	4.11397e-05
IFT74	0.0024051	0.904922	0.072235	4.2084e-05
MUC20-OT1	-0.0171987	0.392986	0.0721757	4.27008e-05
GLA	-0.00127468	0.949523	0.0719347	4.5297e-05
GLCCI1	0.0190052	0.345192	0.0719261	4.53923e-05
ST13	0.00337202	0.867002	0.0718887	4.58087e-05
COMMD10	0.0173396	0.389118	0.0718628	4.60994e-05
DNAJC8	0.0185049	0.358041	0.0717085	4.78681e-05
SLC27A2	0.0106604	0.596492	0.0716636	4.83952e-05
MPC2	0.0253903	0.207243	0.0716441	4.86251e-05
MSI2	-0.00884787	0.660351	0.0715587	4.96464e-05
PFDN1	0.0350687	0.0814768	0.0715308	4.99845e-05
HSPA9	0.010483	0.602616	0.0713718	5.19538e-05
NCAPH	0.0534483	0.00789923	0.0712519	5.34864e-05
POLR2D	0.0356838	0.0762685	0.0711905	5.42882e-05
PSD	-0.016687	0.407219	0.0711722	5.45302e-05
TCTN3	0.0305497	0.129122	0.0711128	5.53198e-05
CD226	0.00289191	0.885797	0.0711085	5.5377e-05
ARL6IP1	-0.0126769	0.528949	0.0710167	5.662e-05
ACADVL	0.0216391	0.282461	0.0710112	5.66946e-05
HMGB1	-0.0194271	0.334586	0.071004	5.6793e-05
CAVIN3	-0.00946663	0.638241	0.0709864	5.7035e-05
PHYH	0.0166076	0.409455	0.0709504	5.75336e-05
RHBDD1	0.00827901	0.680944	0.0708958	5.82962e-05
WHRN	0.000604194	0.976062	0.070815	5.94442e-05
KLRC1	-0.021797	0.278964	0.0706278	6.21837e-05
NFU1	0.0385756	0.0552982	0.0705877	6.27859e-05
ST6GALNAC4	0.00338512	0.86649	0.0704812	6.44127e-05
MT-CO1	-0.0179385	0.372948	0.0704071	6.55674e-05
HSPB11	0.0197147	0.32748	0.0703309	6.67756e-05
MPRIP	0.0292091	0.146795	0.0702788	6.7614e-05
SLC2A1	0.00677246	0.736607	0.0702108	6.87214e-05
TRMT112	0.0212553	0.291087	0.0702062	6.87973e-05
MT-ATP8	-0.0351197	0.0810338	0.0700412	7.15639e-05
KCNN4	0.00611784	0.761251	0.0700099	7.21002e-05
NNT-AS1	-0.0112612	0.575961	0.0699684	7.28156e-05
GPAT3	-0.036172	0.072331	0.0699659	7.28593e-05
ATAD2	0.0211412	0.293686	0.0699402	7.33079e-05
SMIM8	0.0146233	0.467662	0.0698993	7.4025e-05
PHTF2	0.0494435	0.014008	0.0698823	7.43256e-05
MIB1	0.0154279	0.443523	0.0697973	7.58434e-05
BCCIP	-0.00667272	0.740345	0.0697624	7.64758e-05
UBA5	0.0145077	0.471187	0.0697136	7.73676e-05
MDM1	-0.0189836	0.34574	0.0697041	7.75437e-05
NENF	-0.00204771	0.918997	0.0696714	7.81478e-05
LPXN	0.0146032	0.468275	0.0696534	7.84833e-05
HIST2H2AC	0.00447112	0.824271	0.0696408	7.87166e-05
IL2RA	0.00585261	0.771307	0.0696082	7.9329e-05
AC010247.2	-0.00837573	0.677426	0.069547	8.04877e-05
TNFRSF9	-0.0165073	0.41229	0.0693777	8.37808e-05
JAKMIP2	0.0316399	0.116007	0.0692026	8.73206e-05
HMGN3	0.0418715	0.0374878	0.0691921	8.75365e-05
ELK3	0.0302773	0.132573	0.0691474	8.84644e-05
MICAL2	-0.00913129	0.650185	0.0690965	8.95322e-05
CRADD	0.014454	0.472832	0.0690681	9.01338e-05
DCAF8	0.0127182	0.527608	0.0690491	9.05367e-05
TIPARP	0.030955	0.124119	0.0690189	9.11837e-05
DCP1B	0.0548167	0.00644067	0.0690057	9.14682e-05
PIGX	0.00609363	0.762167	0.0689152	9.34363e-05
DNPH1	0.0648676	0.00125984	0.0688065	9.58531e-05
ANKRD11	-0.0253319	0.20829	0.0687678	9.67278e-05
LPAR6	0.0157032	0.435433	0.0684679	0.000103764
METRNL	-0.00744388	0.711608	0.068398	0.000105472
ABHD15	0.0261068	0.194704	0.0683742	0.00010606
DDX42	-0.00770665	0.701907	0.0683448	0.000106792
SPEF2	-0.0261683	0.193656	0.0681981	0.000110505
EFHD2	0.0375768	0.06192	0.0681707	0.000111212
MRPS36	-0.00782084	0.697706	0.0681391	0.000112033
KLRC4-KLRK1	-0.00410359	0.838509	0.0681388	0.000112042
ITM2B	-0.00182168	0.927912	0.068109	0.000112822
CACYBP	0.0100201	0.61873	0.0680129	0.000115371
HIPK2	0.00324317	0.872039	0.0678248	0.000120515
NDUFB1	0.0166253	0.408955	0.0677999	0.000121214
CD70	0.0422194	0.0359304	0.0676115	0.000126614
EVC	0.034813	0.0837243	0.0675823	0.000127471
ITGB3BP	0.00276561	0.890753	0.0675681	0.000127889
RPL23	-0.00622898	0.757049	0.0675279	0.000129083
RIN3	-0.00939362	0.640833	0.067426	0.000132153
JAKMIP1	0.0122903	0.541591	0.0673635	0.000134069
U2SURP	-0.00297087	0.882702	0.067349	0.000134517
EXT1	0.051009	0.0112462	0.0673218	0.000135362
MAMSTR	-0.00687567	0.732745	0.0672681	0.000137046
GRAP2	0.0243617	0.226249	0.0672253	0.0001384
RNF181	0.00914257	0.649782	0.0671832	0.000139745
RORA	0.0479428	0.0172005	0.0671355	0.000141285
NEMF	0.0827014	3.8832e-05	0.0670524	0.000144004
NMD3	0.00567155	0.778194	0.0669577	0.000147165
NGB	#N/A	#N/A	0.0668746	0.000149992
HLA-DQB1	0.0286637	0.154493	0.0668553	0.000150655
MIIP	0.0103916	0.605784	0.0668109	0.000152193
STAG1	-0.013471	0.503463	0.0667634	0.000153855
FTSJ3	0.00743822	0.711818	0.0667489	0.000154363
DCTD	-0.0105498	0.600307	0.0665669	0.000160908
ATP5MC3	0.0169837	0.398928	0.0664607	0.000164847
APLP2	0.0207945	0.301676	0.0663589	0.000168708
CIR1	0.01199	0.551516	0.0663461	0.000169198
KLHL3	0.0562205	0.00520062	0.0662855	0.000171543
GTF2H5	0.0299585	0.136701	0.06622	0.00017411
KIF24	-0.0041074	0.838361	0.0661891	0.000175335
ABI3	0.0387099	0.0544542	0.0661781	0.000175773
GOLGA8A	0.0275248	0.171548	0.0661386	0.000177352
NFIL3	0.00644044	0.749074	0.0661289	0.000177743
RRNAD1	0.00814698	0.685759	0.0660782	0.000179793
DAPK2	0.00850484	0.67274	0.0660181	0.000182255
GALM	0.00192801	0.923717	0.065956	0.00018483
LINC00543	#N/A	#N/A	0.065912	0.000186678
BIVM	0.0230394	0.252467	0.0659012	0.000187135
MRPS18C	0.0242417	0.228546	0.0658954	0.000187379
DZIP3	0.00577734	0.774168	0.0658389	0.000189783
ATRX	0.0151635	0.451376	0.065774	0.000192583
KLRC4	-0.00846542	0.674169	0.0656571	0.000197717
SQSTM1	0.0134824	0.503102	0.0656469	0.000198172
BPTF	-0.00897559	0.655762	0.0656253	0.000199138
MRE11	-0.0235804	0.241497	0.0655987	0.000200335
LINC00519	#N/A	#N/A	0.0655485	0.000202607
MOSPD3	0.00408401	0.839269	0.0653838	0.000210235
TTC24	-0.00408466	0.839244	0.0653814	0.000210352
SRP14	0.0271125	0.178058	0.0653195	0.000213287
CTNNA1	-0.00446304	0.824584	0.065144	0.000221832
ANKRD28	0.00317002	0.874901	0.0651037	0.000223834
CD74	0.0472087	0.0189825	0.0650692	0.000225564
AC009948.4	-0.00404574	0.840755	0.0650204	0.000228035
MAN1A1	0.0480011	0.0170655	0.0648985	0.000234314
MDH2	0.019662	0.328776	0.0648392	0.00023743
GTF3C6	0.015089	0.453605	0.0648384	0.000237471
NAA38	0.0520615	0.00967223	0.0646697	0.000246544
PSMB8	-0.0102428	0.610955	0.0646605	0.00024705
P2RX4	0.0203118	0.313038	0.0645827	0.00025135
MOB1A	-0.002402	0.905043	0.064542	0.000253626
MAST3	0.0260883	0.195022	0.0645202	0.000254856
PTPRJ	0.0301571	0.134118	0.0645174	0.000255014
AKIRIN2	0.0184273	0.360061	0.0645116	0.000255342
ATP5PF	-0.0158779	0.430343	0.0643078	0.000267116
BUD31	-0.00363481	0.856745	0.0643008	0.00026753
AIDA	0.000810489	0.967892	0.0642967	0.000267772
DLG1	0.0286012	0.155393	0.0642195	0.000272376
ERMARD	0.0244699	0.224193	0.0642066	0.00027315
FNDC9	-0.00290378	0.885332	0.0642013	0.000273473
TBCA	0.00990865	0.622639	0.0641134	0.000278822
HOXB2	-0.000310101	0.987712	0.063992	0.000286372
DERL1	0.00176279	0.930237	0.0639631	0.000288196
S100A6	0.0207719	0.302202	0.0639176	0.000291091
TMEM59	0.0270617	0.178873	0.063874	0.000293891
HIST1H2AC	0.00699209	0.728397	0.0638167	0.000297613
RPA3	0.03387	0.0924528	0.0637559	0.000301608
RNF214	-0.0233932	0.245253	0.0637388	0.000302739
CMPK1	-0.0024227	0.904229	0.0637348	0.000303003
GOLGB1	0.0268804	0.181803	0.0636039	0.000311816
MSC	0.104763	1.81536e-07	0.063541	0.00031613
PLEKHM3	-0.00731838	0.716258	0.0635246	0.000317269
PRKDC	-0.0137488	0.494701	0.0634618	0.000321649
DAAM1	0.0212088	0.292145	0.0634152	0.000324935
CALR	-0.0122219	0.543844	0.0633933	0.000326487
KRIT1	-0.0218485	0.277829	0.0631765	0.000342271
ASCC3	0.0247487	0.218958	0.0631755	0.000342348
MRPL54	0.00898568	0.6554	0.0629438	0.000360004
ODC1	0.00388209	0.847115	0.0629127	0.000362439
HIF1A	-0.0206065	0.306068	0.0628996	0.000363465
D2HGDH	-0.0262184	0.192803	0.0628849	0.000364627
SLA	-0.0128203	0.5243	0.0628788	0.000365109
PCBP2	-0.00602384	0.764811	0.0627309	0.000376975
TUBA3C	#N/A	#N/A	0.0627273	0.000377267
UROS	0.0388346	0.0536808	0.0627183	0.000377999
CNPY2	0.0114087	0.570972	0.0626262	0.00038559
AK4	0.0151174	0.452753	0.0625773	0.000389683
ZNF518A	-0.0110613	0.582756	0.0625384	0.000392959
CENPK	0.0337523	0.0935919	0.062527	0.000393925
GABARAPL2	-0.00709252	0.724653	0.0624891	0.000397156
AC123595.2	-0.00290378	0.885332	0.0623732	0.000407184
MPHOSPH9	-0.012215	0.54407	0.062371	0.000407373
KLRC2	-0.0151247	0.452536	0.0623286	0.000411102
HMGN2	-0.00812305	0.686633	0.0623066	0.000413048
R3HDM2	0.0220256	0.27395	0.0622914	0.000414399
FUT7	-0.00792557	0.693861	0.0621856	0.000423914
GANC	0.0284132	0.158129	0.0621308	0.000428917
NR5A2	-0.00290378	0.885332	0.0621035	0.00043143
FAM167A	0.0289731	0.150089	0.0619523	0.000445612
NPEPPS	-0.0102532	0.610592	0.0618791	0.000452637
TP53INP1	-0.00212887	0.915798	0.0617083	0.000469416
HADHA	-0.0171188	0.395188	0.0616855	0.000471703
PRKCH	-0.0280283	0.163841	0.061594	0.000480975
NFIA	0.00471056	0.815027	0.0615654	0.000483911
CCDC167	0.0312012	0.121154	0.0615501	0.00048548
LRMP	0.0312458	0.120623	0.0615073	0.000489909
SOX4	6.34856e-05	0.997484	0.0614726	0.000493539
NDUFB4	0.0216411	0.282416	0.0614647	0.000494361
CCDC102A	0.0160447	0.425512	0.0614312	0.000497893
UBE2Z	0.0547706	0.00648561	0.0613776	0.000503579
C5orf15	0.046418	0.0210805	0.0613595	0.000505513
RCBTB2	-0.0261424	0.194097	0.0613542	0.000506085
VDR	0.0321381	0.110373	0.0613047	0.000511413
PNRC1	0.0151139	0.452859	0.0612942	0.000512552
ADAMDEC1	#N/A	#N/A	0.0612668	0.000515535
NUMB	-0.0272094	0.176512	0.061226	0.000520001
RAB11B-AS1	0.0362315	0.0718625	0.0611872	0.000524279
UQCRB	0.0115239	0.567092	0.0611469	0.00052876
SMARCA5-AS1	-0.00410475	0.838464	0.0610811	0.000536155
LMNA	-0.0180495	0.369995	0.0610275	0.000542257
FAM173A	0.00907947	0.652039	0.0610211	0.000542982
ATP2A1-AS1	0.0594505	0.00312512	0.0610146	0.000543731
MICU2	0.0224123	0.265614	0.0610049	0.00054484
ABCD2	0.0257111	0.201558	0.0609833	0.000547335
ZMIZ2	-0.010622	0.597817	0.060962	0.000549789
ZNF638	0.000513502	0.979654	0.0609224	0.000554395
VSIG10L	-0.00853412	0.671679	0.0608926	0.000557881
SLC5A3	-0.0438083	0.0295004	0.0608739	0.000560076
RAB27A	0.0145846	0.46884	0.060814	0.00056718
TRAV5	-0.00290378	0.885332	0.0608105	0.000567592
HOXB7	0.0384022	0.0564031	0.0607984	0.000569048
TANC2	0.00625415	0.756098	0.0607961	0.000569313
UBL5	0.0215343	0.2848	0.0607377	0.000576341
TBL1XR1	0.0451421	0.0248921	0.0607343	0.000576754
STK16	0.0203945	0.311072	0.0607237	0.000578045
IFT20	0.00217381	0.914028	0.0606297	0.000589545
GALNT1	-0.0254134	0.20683	0.0605919	0.000594233
NUSAP1	-0.0127189	0.527586	0.0605633	0.000597808
HNRNPA2B1	0.00932004	0.643451	0.0605361	0.000601226
MTIF2	-0.00766894	0.703296	0.0604799	0.000608335
NRDE2	0.00996528	0.620652	0.060475	0.000608963
ERCC1	0.037816	0.0602772	0.0603693	0.000622554
AC092580.2	0.0405445	0.043965	0.0601685	0.000649183
PNRC2	-0.000876204	0.96529	0.0601602	0.000650303
CCL4	0.0835823	3.20625e-05	0.0601435	0.00065257
DHX32	0.00453819	0.82168	0.0599742	0.000675934
MMACHC	-0.0106139	0.598096	0.0599625	0.000677579
ZDHHC24	-0.00245948	0.902782	0.0598841	0.000688699
STMP1	-0.0320929	0.110876	0.0598493	0.000693683
SYT11	0.0183657	0.36167	0.0598405	0.000694952
AC026954.3	#N/A	#N/A	0.0598099	0.000699362
THG1L	0.00891666	0.657878	0.0598005	0.000700729
DIO2	-0.00290378	0.885332	0.059632	0.000725577
BRCA2	0.0342469	0.0888807	0.0596211	0.000727209
NIF3L1	0.0134041	0.505585	0.059589	0.000732054
AC020571.1	0.0117008	0.561155	0.0595701	0.00073491
SCP2	0.00498796	0.804349	0.0595616	0.000736198
COX7C	0.051512	0.0104677	0.0595408	0.000739363
CEBPZOS	0.031127	0.122042	0.059521	0.000742388
MUC4	-0.00290378	0.885332	0.0594762	0.000749277
UTRN	0.0183641	0.361711	0.0594393	0.000755
SNX4	-0.00902346	0.654046	0.0593724	0.000765468
C1orf174	-0.00485514	0.809457	0.0593669	0.000766337
KCNK7	0.0725323	0.000309775	0.0593637	0.000766844
TNFRSF21	-0.00636906	0.751763	0.0592947	0.000777794
CAPN7	-0.00852076	0.672163	0.0592914	0.000778329
SPAG9	-0.0239076	0.235024	0.0592546	0.000784229
GCLC	-0.00842678	0.675571	0.059237	0.000787082
APAF1	0.00147171	0.941734	0.0592352	0.000787371
ATP5ME	0.0693057	0.000568666	0.0592162	0.00079045
AC090922.1	-0.00290378	0.885332	0.0591689	0.000798156
C9orf16	0.000831586	0.967057	0.0591446	0.000802146
DNAJA1	0.030111	0.134715	0.0591302	0.000804507
PCLAF	-0.00939665	0.640726	0.0590935	0.000810586
ZMYND10	-0.00851602	0.672334	0.0589879	0.000828307
HENMT1	-0.023184	0.249502	0.0589793	0.000829766
TBCK	-0.0157418	0.434305	0.0589758	0.000830367
CCDC36	#N/A	#N/A	0.0589364	0.000837086
ALAS1	0.0308134	0.125849	0.0589125	0.000841184
MRPL37	0.00885003	0.660273	0.0589014	0.000843083
ZMIZ1	0.00943065	0.639518	0.0588873	0.000845511
TRAV19	-0.00646676	0.748083	0.0588869	0.000845593
IPP	-0.010816	0.591144	0.058872	0.000848163
EHMT1	-0.0186384	0.354582	0.0588705	0.000848427
HMOX2	0.0141877	0.481027	0.0588306	0.000855361
EZH1	-0.0213311	0.289369	0.0588289	0.000855666
SFT2D2	-0.033313	0.0979427	0.0587606	0.000867672
CEBPZ	-0.0186393	0.354561	0.0587287	0.000873325
GPR15	-0.00290378	0.885332	0.0586949	0.000879358
FAM50B	0.0762404	0.000149491	0.058672	0.000883474
MKLN1	-0.0352386	0.08001	0.0586369	0.000889812
GPAT4	0.0326257	0.105071	0.0585962	0.000897209
RBMX2	0.0197147	0.327479	0.0585649	0.00090294
PSMA5	0.0130139	0.518055	0.0585611	0.000903634
DDA1	0.0139625	0.488018	0.0585388	0.000907738
WWOX	-0.0200928	0.318285	0.0584896	0.000916857
TCEA1	-0.0180598	0.369724	0.0584845	0.000917812
GIMD1	#N/A	#N/A	0.0584506	0.000924144
EFCAB3	#N/A	#N/A	0.0584506	0.000924144
AL139021.1	#N/A	#N/A	0.0584506	0.000924144
AC125611.3	-0.00811307	0.686998	0.0584506	0.000924144
TRGV9	-0.00498499	0.804463	0.0584491	0.000924431
ROMO1	0.0342793	0.0885791	0.0584385	0.000926428
MINOS1	0.0318025	0.114144	0.0584358	0.000926936
GTF2A2	-0.00337062	0.867056	0.0584209	0.000929743
MBD2	0.00824863	0.682051	0.0584093	0.000931935
TMEM14C	0.016923	0.400615	0.0583889	0.000935795
APOM	-0.00698252	0.728754	0.0583485	0.000943485
SQOR	0.00481178	0.811127	0.0583338	0.000946311
C16orf45	-0.00109151	0.956769	0.0583324	0.000946574
PNPLA6	-0.00252757	0.900105	0.0583214	0.000948676
CTSG	-0.00410455	0.838472	0.0582546	0.000961609
AC009108.3	#N/A	#N/A	0.058118	0.000988525
RB1	0.012769	0.52596	0.0580967	0.000992791
LRP5	-0.00638868	0.751024	0.0580753	0.00099709
HLA-B	0.0329547	0.101609	0.0580499	0.00100221
CARD9	-0.00951759	0.636434	0.058026	0.00100705
HMGCL	0.0692025	0.000579588	0.0578845	0.00103617
ATP5F1C	0.00978147	0.627111	0.0578428	0.00104491
CBX3	-0.0222123	0.269904	0.0578184	0.00105004
UBA3	-0.00728432	0.717522	0.0578058	0.00105271
PXDC1	-0.00663069	0.741922	0.0577617	0.00106208
LINC02081	#N/A	#N/A	0.0577613	0.00106216
LMX1B	#N/A	#N/A	0.0577253	0.00106987
NUP214	0.00250484	0.900999	0.0577251	0.0010699
SP140	0.00800599	0.690914	0.057713	0.00107252
TAB3	5.15342e-05	0.997958	0.0575614	0.00110561
FAM118A	0.0459601	0.0223855	0.0575595	0.00110602
KHDRBS1	0.00194701	0.922968	0.0575413	0.00111006
JOSD2	0.0249008	0.216138	0.0574955	0.00112029
REPIN1	0.0285708	0.155833	0.0574914	0.00112121
TMBIM4	0.0139946	0.487017	0.0574807	0.00112362
VTA1	0.0269765	0.180245	0.0574687	0.00112631
AC048382.6	-0.00406153	0.840142	0.0573575	0.00115162
SCAND1	0.00062932	0.975067	0.0573077	0.00116313
SCPEP1	0.0188082	0.350216	0.0573032	0.00116418
MRPL45	0.008014	0.690621	0.0572956	0.00116594
HOXB4	0.0090877	0.651745	0.0571727	0.00119483
ZNF532	-0.00994642	0.621313	0.057155	0.00119906
SLFN12	-0.0183362	0.362441	0.057062	0.00122145
NPW	-0.00290378	0.885332	0.0570455	0.00122546
SPDL1	0.0160554	0.425205	0.0570227	0.00123102
TP53RK	0.0273035	0.17502	0.0569987	0.00123688
LSM5	0.0141947	0.480812	0.0569539	0.00124795
LINC01410	-0.00408918	0.839068	0.056912	0.00125836
STX18	0.0116272	0.563621	0.0569005	0.00126122
LCK	0.039838	0.0477826	0.0568809	0.00126613
CBLB	-0.030804	0.125964	0.0568601	0.00127136
LRRC28	-0.0183991	0.360797	0.0568473	0.00127459
RUNX3	-0.000788457	0.968765	0.0568325	0.00127834
P2RX7	0.018202	0.365964	0.0568254	0.00128013
PFKM	0.020755	0.302596	0.0567808	0.0012915
ZMYND8	0.0296425	0.14089	0.0567449	0.0013007
BRD8	0.013685	0.496705	0.0567046	0.0013111
MYOF	#N/A	#N/A	0.0566903	0.00131481
ARL8B	0.0240144	0.232939	0.056688	0.00131542
EXOSC4	0.00198208	0.921585	0.0566801	0.00131746
POT1	0.0113245	0.573819	0.0566643	0.00132159
POLR2F	-0.0045207	0.822355	0.0566049	0.00133717
DCPS	0.0396095	0.049076	0.0565493	0.00135192
CLCN3	0.0461788	0.0217536	0.0565431	0.00135357
MPPE1	-0.0178499	0.375312	0.0565342	0.00135596
SELENOH	-0.00955635	0.635061	0.0565325	0.00135641
C2orf74	-0.000151768	0.993986	0.0565055	0.00136364
BDH2	0.0159693	0.427691	0.0564527	0.00137789
SLC16A6	-0.0177422	0.3782	0.056443	0.00138054
ANP32A	-0.0329677	0.101474	0.0563566	0.0014042
PGAM1	0.0535367	0.00779679	0.0563355	0.00141005
VAMP5	0.0057353	0.775767	0.0562726	0.00142758
GRHL1	-0.00492802	0.806653	0.0562724	0.00142763
CHST12	-0.0199676	0.321312	0.056272	0.00142773
TSC22D4	0.030166	0.134003	0.0562511	0.00143361
CTSF	-0.00502775	0.80282	0.0562289	0.00143987
PQLC1	0.00511858	0.799333	0.0561799	0.00145377
RTP4	-0.0124186	0.537379	0.0561669	0.00145749
CD46	0.0119006	0.554485	0.0561536	0.0014613
GPR65	-0.0169623	0.399521	0.0560861	0.00148075
AP1M1	0.00269856	0.893386	0.0560467	0.0014922
PEBP1	0.0321526	0.110213	0.0560256	0.00149839
AUH	0.02341	0.244915	0.055974	0.00151356
SPATA20	0.00553199	0.783515	0.0559569	0.00151863
NQO2	0.00969698	0.630089	0.0559327	0.00152584
TMX3	-0.00235925	0.906726	0.0558963	0.00153671
CCT3	-0.0260876	0.195033	0.0558241	0.00155853
CCS	0.00563483	0.779593	0.0557801	0.00157195
TLN2	0.0561577	0.00525114	0.0557155	0.00159184
ARHGAP18	0.0152929	0.447523	0.0556547	0.0016108
RSPH3	0.0229238	0.254855	0.0556491	0.00161255
RABGAP1L	0.0117559	0.559311	0.0556275	0.00161932
PNISR	0.0114937	0.568107	0.055617	0.00162264
HCLS1	0.00298153	0.882284	0.05561	0.00162485
TTC7A	0.00797545	0.692033	0.055532	0.00164965
CAPN2	0.00427727	0.831774	0.0555252	0.00165183
UBE4A	-0.000962326	0.961881	0.0555168	0.00165452
GNPAT	-0.00791315	0.694317	0.0554998	0.00165999
COX7B	-0.00527083	0.793497	0.0554445	0.00167788
BSG	0.00833419	0.678936	0.0554402	0.00167929
MZT1	-0.0292431	0.146324	0.0553292	0.00171578
TSTD1	0.0290307	0.149279	0.0552626	0.00173802
UBE2V1	-0.0174239	0.386818	0.0552316	0.00174846
HIBADH	0.0233787	0.245547	0.0551913	0.00176214
PIK3R3	-0.0122379	0.543317	0.0551882	0.00176318
RPAP2	-0.0083661	0.677776	0.0551475	0.00177707
CHST2	-0.00860934	0.668956	0.0551463	0.00177749
MRPL46	0.0140332	0.485818	0.0550669	0.00180491
CMIP	-0.0166629	0.407895	0.0550239	0.00181993
COPZ1	-0.0182039	0.365916	0.0549698	0.00183899
PAXBP1	-0.0127705	0.525914	0.0549603	0.00184234
TRAPPC2L	0.0234785	0.243536	0.0549457	0.00184752
INTS6-AS1	-0.00714701	0.722625	0.0548988	0.00186429
CENPH	0.0171479	0.394384	0.0548738	0.00187323
AATF	-0.0136637	0.497377	0.0548734	0.00187338
B3GLCT	-0.00247833	0.902041	0.0548727	0.00187366
HNRNPH3	0.00643076	0.749439	0.0548489	0.00188221
TAS2R42	#N/A	#N/A	0.0548415	0.0018849
VTI1B	0.0273677	0.174006	0.0548373	0.00188642
EIF3A	0.0365491	0.069405	0.0547629	0.00191357
HOXB-AS3	#N/A	#N/A	0.0546894	0.0019407
ISCA2	0.0157937	0.432791	0.0546666	0.00194919
MT-ND3	-0.0594301	0.00313543	0.0546075	0.00197136
DUSP22	0.00740717	0.712967	0.0545794	0.00198199
HLTF	-0.0257304	0.20122	0.0545636	0.001988
CCDC152	-0.0103092	0.608646	0.0544888	0.00201662
CCDC34	0.0116184	0.563915	0.054486	0.00201771
COX6C	0.00489833	0.807795	0.0544374	0.00203649
AL731571.1	0.0212082	0.292158	0.0542925	0.00209352
KLF12	-0.0239749	0.233709	0.0542754	0.00210036
LPIN1	0.0253366	0.208205	0.054259	0.00210692
CTLA4	0.0489359	0.0150239	0.0541879	0.00213558
ATP5MF	0.00729063	0.717288	0.0541775	0.00213982
CPOX	0.0257268	0.201284	0.0541766	0.00214016
AL135925.1	0.0363045	0.0712918	0.054175	0.00214081
FAM217B	-0.00227203	0.910159	0.054172	0.00214206
ALG5	0.0368381	0.0672288	0.0541127	0.00216631
AC024575.1	-0.00290378	0.885332	0.0540955	0.00217337
PCNT	-0.0164657	0.413467	0.0540792	0.00218015
LYPLA1	-0.0022443	0.911251	0.0540576	0.00218908
HSD17B6	-0.0113529	0.572858	0.054038	0.00219722
ATAD5	-0.00297306	0.882616	0.0540267	0.00220193
BBS4	0.0014004	0.944552	0.0539297	0.00224278
RSPH9	-0.00410493	0.838457	0.0539128	0.00224995
KDM5B	-0.010325	0.608097	0.0539101	0.00225109
IER5L	0.0280148	0.164044	0.0538972	0.0022566
ACAA2	-0.0161353	0.422903	0.0538797	0.00226411
LRBA	0.0055864	0.781439	0.0538631	0.0022712
MRPS6	0.0186869	0.353332	0.0538252	0.00228752
PSMC6	-0.0242164	0.229033	0.0538223	0.00228881
H6PD	-0.0215036	0.285487	0.0538022	0.00229751
SEPT1	0.00861926	0.668597	0.0538021	0.00229756
HSPA1B	-0.0339011	0.0921541	0.0537813	0.0023066
IGHV3-32	-0.00290378	0.885332	0.0537711	0.00231105
CCDC28A	-0.0241398	0.230509	0.0537443	0.00232276
ADAM12	0.0310748	0.122669	0.0537409	0.00232426
RBM23	0.0243091	0.227254	0.0537383	0.0023254
UBR2	-0.0278242	0.166934	0.0537361	0.00232634
EVL	0.0563727	0.00508007	0.053701	0.00234181
NDUFA3	0.00975693	0.627976	0.0536451	0.0023666
MRPS21	0.0383588	0.056683	0.0536354	0.00237094
RNFT1	0.00519677	0.796335	0.0536117	0.00238155
CEP57L1	-0.00209159	0.917267	0.0536113	0.0023817
ULK1	0.000413782	0.983605	0.0535917	0.00239055
CEBPA	0.0226084	0.261453	0.053575	0.00239805
ADCY3	-0.0248823	0.21648	0.053556	0.00240665
AC145285.6	-0.00927703	0.644983	0.0535038	0.00243039
KLHDC7B	0.0208067	0.301391	0.0534768	0.00244277
PIN1	0.0309861	0.123741	0.0533908	0.00248255
CCDC32	0.017433	0.38657	0.053383	0.00248615
DDRGK1	0.0168994	0.401273	0.0533627	0.00249566
ITGB8	-0.00814848	0.685704	0.0533368	0.00250781
SLAMF7	-0.0141647	0.48174	0.0533346	0.00250881
FBXO9	0.0657942	0.00107115	0.0533292	0.00251136
MCCC2	-0.0176144	0.381645	0.0532868	0.00253141
RER1	0.0103905	0.605823	0.0532769	0.0025361
FGGY	-0.00748456	0.710103	0.0532575	0.00254535
ZDHHC12	0.0356759	0.0763336	0.0532412	0.00255313
CHMP5	0.0304664	0.13017	0.0532272	0.00255979
SF3A3	0.00877844	0.662851	0.0532066	0.00256972
AC004490.1	-0.00290378	0.885332	0.0532022	0.00257183
TCF25	0.00482869	0.810475	0.0531981	0.00257381
PKIG	0.0109306	0.587217	0.0531757	0.00258462
C9orf3	0.0739987	0.000233137	0.0531495	0.00259729
SNX11	0.00364506	0.856345	0.053137	0.00260334
PRKACB	0.0479285	0.0172336	0.053093	0.00262484
NME7	-0.0161225	0.423271	0.0530894	0.00262662
SERINC3	0.0112825	0.575242	0.0530655	0.00263838
SCCPDH	-0.015437	0.443256	0.0530576	0.00264226
CTNNAL1	-0.000109236	0.995671	0.0530372	0.00265232
CAP1	0.0279816	0.164546	0.0530282	0.0026568
UQCRH	0.00769969	0.702163	0.0529936	0.00267401
MRPL11	-0.0088827	0.659099	0.0529718	0.00268491
EIF4G2	0.00386523	0.847771	0.0529673	0.00268714
STARD8	#N/A	#N/A	0.0529455	0.00269807
WNT7B	-0.00410446	0.838475	0.0529282	0.00270677
TACO1	-0.0101134	0.615467	0.0529051	0.00271847
FDPS	0.0621406	0.00200745	0.0529049	0.00271853
GRAMD1B	0.00859522	0.669467	0.0528944	0.00272386
PTEN	-0.00531004	0.791996	0.0528786	0.00273192
AHSA1	0.0117878	0.558246	0.052874	0.00273425
SUCLA2	-0.00650254	0.746737	0.052794	0.00277524
AC006252.1	-0.00406079	0.840171	0.0527901	0.00277723
AC138932.5	0.0749818	0.000192136	0.0527597	0.00279294
TMEM14A	0.0100713	0.616939	0.0527595	0.00279309
AGAP9	-0.0064514	0.748661	0.0527276	0.00280964
WDR60	-0.0206346	0.305408	0.0527198	0.00281373
PDE4D	0.0381286	0.0581851	0.052708	0.00281992
CD101	-0.0221126	0.272061	0.0526825	0.00283328
SEC62	0.013387	0.506127	0.0526663	0.00284181
TSTD3	-0.00864983	0.667492	0.0526469	0.00285205
BANF1	0.0273358	0.174509	0.0526213	0.00286563
EP300	-0.0206923	0.304059	0.052575	0.00289031
UBL7	0.0205853	0.306567	0.0525688	0.0028936
NSD1	-0.00954977	0.635294	0.0525408	0.00290866
HUWE1	0.040644	0.0434487	0.0525085	0.00292609
TSPAN17	0.0175519	0.383338	0.0524984	0.00293158
SLC25A3	0.00591506	0.768936	0.0524941	0.00293387
MESP1	-0.00852943	0.671849	0.0524585	0.00295327
GRINA	0.0101268	0.615002	0.0524367	0.00296519
ELOB	0.039301	0.0508677	0.0523871	0.00299248
TRAF7	0.0145108	0.471095	0.0523658	0.00300426
ZBED2	0.0143341	0.476513	0.0523548	0.0030104
LIPA	-0.0343569	0.0878591	0.0523333	0.00302233
CYB561A3	0.0218984	0.276732	0.0523274	0.00302563
AC009955.3	#N/A	#N/A	0.0523236	0.00302777
KCNG1	#N/A	#N/A	0.0523031	0.00303923
ANKRD12	0.00283421	0.888061	0.0522447	0.00307209
MKI67	-0.00622204	0.757311	0.0522198	0.00308622
GLS	0.0207767	0.302089	0.0521996	0.00309773
FDX1	-0.00567159	0.778192	0.0521984	0.00309839
AL359094.1	#N/A	#N/A	0.0521781	0.00310999
TAX1BP1	-0.0374185	0.063027	0.0521622	0.00311913
KAT7	-0.00607129	0.763013	0.0521412	0.00313118
F8	-0.0115587	0.565923	0.0521225	0.00314196
MRPL28	0.0486585	0.0156061	0.052108	0.00315038
GALK2	0.0218284	0.27827	0.0520867	0.00316275
RRM1	-0.0123493	0.539655	0.0520297	0.00319603
NEK1	-0.00919751	0.64782	0.0520137	0.00320539
NF2	0.032572	0.105645	0.0520106	0.00320722
FKBP8	0.0280232	0.163919	0.0520029	0.00321177
TMEM163	-0.00497503	0.804846	0.0519878	0.00322066
PLEKHF1	0.0125239	0.533934	0.0519405	0.0032487
HMGN3-AS1	-0.00757908	0.706611	0.0519342	0.00325249
ZNF350	-0.0200501	0.319316	0.0518211	0.00332056
ADA2	0.00720017	0.720648	0.0518059	0.00332977
TK1	-0.00578764	0.773776	0.0517395	0.00337041
NABP2	0.0250599	0.213218	0.0517359	0.00337266
PACSIN2	-0.00227126	0.910189	0.0517125	0.00338707
CD52	0.0591296	0.00329084	0.0516936	0.00339878
DDX27	-0.0320717	0.111112	0.0516929	0.00339924
CALM3	0.00617939	0.758923	0.0516813	0.00340647
IQCG	0.0333202	0.0978699	0.0516789	0.00340792
EVI5	-0.0113686	0.572326	0.0516592	0.00342024
DDX59	0.0252641	0.20951	0.0516522	0.00342459
ZNF148	-0.0400489	0.0466149	0.0516393	0.00343262
TTBK1	#N/A	#N/A	0.0516379	0.00343353
NCAPD2	-0.0239475	0.234244	0.0516149	0.00344796
CDC5L	0.0258987	0.198288	0.0516148	0.00344804
MNAT1	0.00927371	0.645101	0.0515256	0.00350452
AL031846.2	-0.00733364	0.715692	0.051524	0.00350554
CMBL	-0.00497269	0.804936	0.0514436	0.00355719
AC023389.1	-0.0050189	0.80316	0.0514255	0.0035689
PPIA	-0.00345943	0.863588	0.0514158	0.00357518
GNG5	-0.00392918	0.845284	0.0514102	0.00357885
TDRD3	0.0669473	0.000872851	0.05138	0.00359853
MECP2	-0.0317865	0.114327	0.0513517	0.00361707
NINJ1	0.0196743	0.328471	0.0513105	0.00364424
AL138828.1	-0.0110814	0.582071	0.0512792	0.00366493
NFS1	0.0041773	0.835649	0.0512473	0.00368622
NUDT1	0.00194254	0.923144	0.0512385	0.00369207
UFL1	0.0127595	0.526269	0.0512077	0.00371274
COQ5	0.0126837	0.528729	0.051199	0.00371857
OGA	-0.00190956	0.924445	0.0511909	0.00372405
AC087239.1	-0.00823429	0.682574	0.0511763	0.00373393
SAA1	-0.00290378	0.885332	0.0511575	0.00374666
CDC42EP1	-0.0050192	0.803148	0.0511575	0.00374666
AC110285.2	#N/A	#N/A	0.0511575	0.00374666
AC108063.1	#N/A	#N/A	0.0511575	0.00374666
PYURF	-0.000162775	0.99355	0.0511335	0.00376297
SHARPIN	-0.00504186	0.802278	0.0511241	0.00376932
AL606807.1	#N/A	#N/A	0.0510329	0.00383197
ARMC1	0.00392761	0.845345	0.0510312	0.00383319
USF3	-0.0187682	0.351241	0.0509995	0.00385514
MOB3A	0.0353814	0.0787937	0.0509922	0.00386025
FCGBP	-0.0111521	0.579666	0.0509905	0.00386143
ARMCX4	0.0364984	0.069792	0.0509647	0.00387945
CHD4	0.000845244	0.966516	0.0509375	0.00389852
TRMT61B	0.0644247	0.00136046	0.0509154	0.00391409
MVB12A	-0.00826121	0.681593	0.0509147	0.00391458
CYB5D2	0.0151159	0.452799	0.050877	0.00394122
CADM1	-0.00984286	0.624951	0.0508755	0.00394233
CTXN3	#N/A	#N/A	0.050856	0.00395621
BIVM-ERCC5	#N/A	#N/A	0.050856	0.00395621
SPATA6L	-0.00576332	0.774701	0.0508508	0.00395988
AC096734.2	-0.00578869	0.773736	0.05083	0.00397472
SCART1	0.0178413	0.375543	0.0508134	0.0039866
RALBP1	-0.0118965	0.554622	0.0507821	0.00400913
GOLT1B	-0.0436546	0.0300757	0.0507467	0.00403475
TXNDC17	-0.00262589	0.896241	0.0507346	0.00404349
UBE2E3	-0.0296733	0.140478	0.0507009	0.00406806
PRPF4B	0.0290804	0.148585	0.0506946	0.00407266
MED21	0.000633002	0.974921	0.0506891	0.00407666
HLA-C	0.0292725	0.145919	0.0506801	0.0040833
NEK8	0.0238966	0.23524	0.0506755	0.00408663
UBN1	-0.0222679	0.268706	0.0506519	0.00410403
PKNOX1	-0.00750506	0.709345	0.0506502	0.00410524
SLC9A3R1	0.00127592	0.949474	0.0506386	0.00411382
GSK3B	-0.0106912	0.59543	0.0506241	0.00412448
HNRNPM	0.0027459	0.891527	0.0506136	0.00413231
NSMCE1	0.0248417	0.21723	0.0506047	0.00413892
NDUFC1	0.0169107	0.400958	0.0505969	0.00414468
ZBTB1	0.00936746	0.641763	0.0505859	0.00415285
SMIM27	-0.00288063	0.88624	0.0505636	0.00416953
NQO1	0.00116108	0.954016	0.0505563	0.00417497
C7orf31	0.0180213	0.370744	0.0504927	0.00422275
TBCD	0.00426507	0.832247	0.0504692	0.00424059
NT5DC2	-0.00997461	0.620325	0.0504348	0.00426675
F2R	0.0198107	0.325129	0.0504196	0.00427831
GOSR1	0.00143795	0.943068	0.0504156	0.00428142
SCNN1D	-0.00290378	0.885332	0.0504003	0.00429313
SAMD9L	0.0043744	0.828013	0.050397	0.00429568
AC126614.1	#N/A	#N/A	0.0503865	0.00430371
EFCAB10	-0.00410725	0.838367	0.0503847	0.00430507
OST4	-0.00102732	0.959309	0.0503577	0.00432589
FGFR1OP	0.00646166	0.748275	0.0503569	0.00432654
NPIPA2	-0.00502688	0.802853	0.0503451	0.00433561
RBMX	5.49321e-05	0.997823	0.0503165	0.00435782
MUC1	-0.0070784	0.725179	0.05029	0.00437848
PDCD4	0.0332527	0.0985519	0.0502545	0.00440632
NPIPA7	-0.00290378	0.885332	0.0502483	0.00441117
MTX2	0.0105975	0.598662	0.050238	0.00441928
TEX30	-0.0187008	0.352975	0.0502242	0.00443016
APBB1IP	-0.0053037	0.792239	0.0502228	0.00443128
C11orf58	-0.00641872	0.749892	0.0502145	0.0044378
ACTR3B	0.00579252	0.773591	0.050206	0.00444456
PHF6	-0.0127849	0.525447	0.0501863	0.00446018
DENND1B	-0.00914404	0.64973	0.0501403	0.00449678
PRKAR1A	-0.00189908	0.924859	0.0500995	0.00452958
VGLL4	-0.0109323	0.587161	0.0500952	0.00453301
TSR2	0.00369801	0.854282	0.0499997	0.00461054
SMARCA5	-0.0103045	0.608808	0.0499742	0.00463151
FAM57B	#N/A	#N/A	0.0499639	0.00463992
TNIP1	0.0109959	0.584987	0.0499565	0.004646
NDUFB7	0.00950551	0.636862	0.0499365	0.00466258
MRPL23	0.00934657	0.642507	0.0499354	0.00466346
RNF114	0.0371628	0.0648508	0.0499308	0.00466728
LINC02246	-0.00290378	0.885332	0.0498906	0.00470062
SLAIN2	0.0121739	0.545427	0.0498762	0.00471265
SAMM50	0.0610667	0.00240026	0.0498718	0.00471635
CCDC85B	-0.00542489	0.787604	0.0497622	0.0048087
USP7	0.0064559	0.748492	0.0497577	0.00481249
KRT10	-0.0072698	0.718061	0.0497414	0.00482637
CWC27	0.0147458	0.463942	0.0497411	0.00482665
ACTA2	0.089389	8.6548e-06	0.0497351	0.00483172
RNF215	-0.0107711	0.592686	0.0497187	0.00484573
RHOT1	-0.0211814	0.292769	0.0497071	0.00485569
CCDC3	-0.00410156	0.838588	0.0496865	0.00487337
CYFIP2	0.041377	0.0397998	0.0496688	0.00488863
BLM	-0.00588372	0.770126	0.0496582	0.00489783
SP140L	-0.00549023	0.785108	0.0496541	0.00490136
SGK2	-0.00407012	0.839808	0.0496189	0.00493187
KMT5B	-0.000293805	0.988358	0.0495934	0.00495408
TADA3	0.010087	0.616391	0.0495878	0.00495902
AP001363.2	-0.00290378	0.885332	0.0495571	0.00498585
SLC41A2	-0.0166055	0.409515	0.0495566	0.00498634
ZMYM4	-0.0161899	0.421335	0.0495559	0.00498696
PMM1	-0.00151167	0.940155	0.0495533	0.00498924
UQCRQ	-0.0285657	0.155907	0.0495434	0.00499798
RNPC3	-0.0151017	0.453223	0.049499	0.00503713
SERPINI1	-0.00045433	0.981998	0.0494825	0.00505181
KLHL4	-0.00994112	0.621499	0.0494779	0.00505592
CCDC171	-0.00908069	0.651996	0.0494394	0.00509025
CHMP2A	-0.0113982	0.571329	0.0494268	0.00510149
ATP2B4	-0.0099441	0.621395	0.0493731	0.0051499
SPTY2D1	-0.0034042	0.865744	0.0493617	0.00516024
TPTEP2-CSNK1E	-0.0118346	0.556685	0.0493052	0.00521165
EIF3L	0.0180622	0.36966	0.0492603	0.00525279
PPP1R26	-0.0032033	0.873599	0.049254	0.0052586
CDH4	0.103622	2.46718e-07	0.0492336	0.00527743
CLSTN3	-0.0190695	0.343562	0.0492262	0.00528433
ZC3H12D	-0.0270568	0.178951	0.0491904	0.00531756
DTYMK	0.0319497	0.112479	0.0491743	0.00533256
CCL20	0.0524727	0.00911281	0.0491728	0.00533393
TIGD1	0.00197373	0.921914	0.0491641	0.00534202
COX15	-0.00865136	0.667437	0.0491337	0.0053706
EXOC2	0.0103827	0.606093	0.0491333	0.00537095
PSMA2	0.0225242	0.263233	0.0491218	0.00538172
AC013400.1	-0.00579269	0.773584	0.0491181	0.00538523
POLH	-0.0198643	0.323822	0.0491084	0.00539436
CCDC47	0.0105616	0.599902	0.0490942	0.00540775
ASXL1	0.0347054	0.0846853	0.0490927	0.00540922
PREPL	0.0391108	0.0519997	0.0490799	0.00542131
NDUFA1	0.0458162	0.0228099	0.0490526	0.00544719
ABRAXAS2	0.0127075	0.527955	0.0490515	0.00544826
NUPL2	-0.0194343	0.334408	0.0490355	0.00546346
PDCL	-0.0237701	0.237729	0.0490244	0.0054741
NUP37	-0.000622201	0.975349	0.0489318	0.00556327
HDHD2	-0.0114375	0.570002	0.0489024	0.00559183
FAM206A	-0.0114451	0.569745	0.0488984	0.00559572
PLXNB2	0.0514345	0.0105845	0.0488742	0.00561935
HOXC4	-0.00407772	0.839513	0.048858	0.0056352
PET100	0.0175134	0.384383	0.0488452	0.00564775
AF196972.1	-0.00567789	0.777953	0.0488235	0.00566918
POLDIP2	0.00517838	0.79704	0.0488206	0.00567204
SLC4A10	0.0273639	0.174067	0.0488131	0.00567944
LMCD1	0.0275502	0.171153	0.0488048	0.00568763
TSG101	0.0141247	0.482977	0.048803	0.00568941
ATP8B4	0.0322334	0.109322	0.0487988	0.00569355
RNF146	0.0294563	0.143404	0.048782	0.00571027
MED4	-0.000656709	0.973982	0.0487434	0.00574866
AL591163.1	-0.00409015	0.83903	0.0487353	0.0057567
ATP5IF1	0.0257894	0.200188	0.0487122	0.00577994
NEIL3	-0.00290378	0.885332	0.0487063	0.00578586
LAGE3	-0.0177143	0.378951	0.0486981	0.00579406
CDC27	0.00925464	0.645781	0.0486916	0.00580056
MYO18A	-0.0149439	0.457957	0.0486784	0.00581389
TLX2	-0.00406662	0.839944	0.0486767	0.00581559
HSPA1A	-0.00880604	0.661857	0.0486641	0.00582835
RIPK2	0.00743199	0.712048	0.048663	0.00582943
AL445985.1	#N/A	#N/A	0.0486525	0.00584009
EMC3	0.0201011	0.318085	0.0486424	0.00585029
PROSER1	0.00941522	0.640066	0.0486337	0.00585913
REC8	-0.0170625	0.396743	0.0486015	0.00589192
ARRDC5	-0.00985024	0.624691	0.0485997	0.00589377
AC092115.2	-0.00290378	0.885332	0.0485986	0.00589488
TP63	-0.00290378	0.885332	0.0485939	0.00589977
TMEM258	0.0107321	0.594025	0.0485694	0.00592486
FRG1	0.00550889	0.784396	0.0485648	0.00592953
HLA-DQA2	0.0837406	3.09715e-05	0.0485607	0.00593372
PHLDA3	0.0189564	0.346431	0.0485605	0.00593394
LYRM2	0.0558767	0.00548254	0.0485355	0.00595965
ATP5MG	0.0337022	0.0940797	0.0485255	0.00596998
GOLGA4	-0.0110413	0.583436	0.04852	0.00597572
MTRNR2L8	-0.0171806	0.393484	0.0485196	0.00597615
FURIN	0.0348266	0.0836038	0.0485095	0.0059866
SPN	0.0115253	0.567045	0.0484896	0.00600726
AC010424.3	#N/A	#N/A	0.0484851	0.0060119
CCDC14	-0.0311433	0.121846	0.0484764	0.00602091
CENPU	-0.0114733	0.568796	0.0484362	0.00606298
CBR4	-0.0267109	0.184573	0.0484144	0.00608584
AL035604.1	-0.0050159	0.803275	0.0483826	0.00611938
ZNF484	0.0055749	0.781877	0.0483724	0.00613017
USP47	-0.0357722	0.0755426	0.0483712	0.00613138
ZC2HC1A	0.0188437	0.349307	0.0483539	0.00614976
TMEM109	0.0297572	0.139358	0.0483526	0.00615108
PHLDB3	-0.00783928	0.697029	0.0483326	0.00617235
MRPS9	-0.0151941	0.450466	0.0483171	0.00618895
OSBPL3	-0.0117584	0.559229	0.048309	0.00619757
UBXN4	-0.0203252	0.312718	0.0483037	0.00620323
DNMT3B	#N/A	#N/A	0.0483033	0.00620362
GALNT11	-0.00299842	0.881622	0.0482949	0.00621267
TOM1L1	-0.00495362	0.805669	0.0482924	0.00621531
CERS2	0.00968218	0.630612	0.0482904	0.00621745
LAMTOR2	0.0332476	0.0986037	0.0482682	0.00624132
FLVCR2	-0.0145093	0.471138	0.0482588	0.00625142
AC012645.2	-0.00290378	0.885332	0.048241	0.00627064
HSPH1	-0.0080672	0.688674	0.0482256	0.00628722
YPEL1	-0.0249334	0.215537	0.048214	0.00629984
CYCS	-0.00159921	0.936696	0.0481804	0.00633643
EAPP	0.00227885	0.909891	0.0481669	0.00635106
DHRS4L2	0.026518	0.187766	0.0481557	0.00636337
TLE3	-0.0251969	0.210725	0.0481251	0.00639687
AC005280.2	#N/A	#N/A	0.0481156	0.00640732
MOB1B	0.0215193	0.285135	0.0481027	0.00642161
ING5	-0.0281536	0.161965	0.0480999	0.00642464
BLVRB	0.0212747	0.290648	0.0480916	0.00643382
AC011416.3	-0.0049591	0.805458	0.0480877	0.00643819
HSP90B1	0.0126222	0.53073	0.0480828	0.00644356
CETN3	-0.0176052	0.381896	0.0480723	0.0064552
CSNK1G3	-0.00283886	0.887878	0.0480554	0.00647398
FAM110B	0.0341459	0.0898269	0.0480541	0.00647541
COQ7	0.0109671	0.585971	0.0480525	0.00647719
CPT2	0.0213477	0.288995	0.0480069	0.00652811
GEM	0.00316817	0.874974	0.0479916	0.00654523
CCP110	-0.0162435	0.419801	0.0479808	0.00655738
DNAAF2	-0.00735397	0.714939	0.0479776	0.00656097
PPM1M	0.0244672	0.224244	0.0479221	0.00662364
COMMD7	0.0267575	0.183809	0.0479073	0.00664052
WDR83OS	0.0354899	0.0778802	0.0478841	0.00666687
SRRM1	-0.022013	0.274224	0.0478562	0.00669877
ARNTL	-0.000271521	0.989241	0.0478434	0.00671349
SLTM	0.00713319	0.723139	0.0478433	0.00671364
SLC25A45	-0.0176809	0.379852	0.047791	0.00677397
ERH	-0.0084532	0.674612	0.0477877	0.00677777
DEF8	0.0124307	0.536984	0.0477357	0.00683821
ACTR6	0.0445366	0.0269007	0.0477117	0.0068663
PTPN1	-0.0301003	0.134853	0.0477062	0.00687271
PHF3	-0.00420129	0.834719	0.0476921	0.00688925
CDK2AP2	0.00325398	0.871617	0.0476884	0.00689364
PSMD6	0.0149632	0.457377	0.0476479	0.00694136
MPND	0.00332282	0.868925	0.0476284	0.00696447
AL592183.1	0.0361949	0.0721504	0.0476183	0.00697647
LY9	0.0417832	0.0378918	0.0476178	0.00697712
MGST3	0.00513382	0.798749	0.0475766	0.0070262
HNRNPUL2	0.00852771	0.671911	0.0475511	0.00705682
ZNF557	0.000170339	0.99325	0.0475465	0.00706235
LETM2	-0.0122574	0.542674	0.0475289	0.00708351
NHLRC2	0.0300614	0.135358	0.0475208	0.00709329
CCDC151	-0.00290378	0.885332	0.0475051	0.0071123
TOP1	-0.00586731	0.770748	0.0474803	0.00714231
ITGA9	0.0293211	0.145252	0.0474771	0.00714616
SRA1	0.00202296	0.919973	0.0474726	0.00715169
AC021224.1	-0.004975	0.804847	0.0474698	0.00715508
BBC3	-0.030024	0.135844	0.0474621	0.00716438
YY2	0.0734482	0.000259544	0.0474566	0.00717119
PRRC1	-0.027547	0.171203	0.0474523	0.00717641
KDM5C	-0.0217058	0.280979	0.0474463	0.00718367
THOC7	-0.00710249	0.724282	0.0474441	0.00718643
APBA3	0.00651581	0.746238	0.0473938	0.00724802
MT-ND4	-0.0416574	0.0384742	0.0473586	0.00729141
RFC5	-0.0182644	0.364324	0.0473526	0.0072989
ECH1	0.0313882	0.118939	0.0473516	0.0073001
PRPF18	-0.0147996	0.462311	0.0473463	0.00730661
GGA1	0.0178494	0.375327	0.0473396	0.00731492
FAM192A	-0.00800869	0.690815	0.0473386	0.00731618
AP000787.1	-0.0102069	0.612206	0.0473292	0.00732792
KIFAP3	-0.0135633	0.500542	0.0473282	0.00732908
PRELID3A	#N/A	#N/A	0.0473208	0.00733827
TMEM50A	0.0242132	0.229094	0.0473071	0.00735538
EBLN2	0.00236356	0.906556	0.0473049	0.00735817
FIBP	0.0464511	0.0209887	0.0473001	0.00736411
GEMIN6	0.0151317	0.452326	0.0472755	0.00739492
CITED2	0.0123176	0.540693	0.0472561	0.00741914
HACD3	-0.0355636	0.0772639	0.0472334	0.00744778
FYCO1	0.0880056	1.19118e-05	0.0472243	0.00745929
AFTPH	-0.00123369	0.951144	0.0472209	0.00746355
USF1	0.0334073	0.0969952	0.0471926	0.00749938
LRR1	-0.0118074	0.557592	0.0471878	0.00750546
AFMID	0.0247101	0.219677	0.0471836	0.0075108
PREP	0.00566686	0.778372	0.0471727	0.00752462
STXBP4	-0.00953709	0.635743	0.0471596	0.00754134
CLASP1	0.0202207	0.315213	0.0471518	0.00755125
FAM83F	-0.00290378	0.885332	0.0471499	0.00755369
MRRF	-0.00466875	0.816639	0.0471364	0.00757097
DRD4	-0.00290378	0.885332	0.0470954	0.0076236
AC023830.2	#N/A	#N/A	0.0470954	0.0076236
PPP1CA	0.0189269	0.347183	0.0470915	0.00762863
CSNK1A1	-0.0347783	0.0840338	0.0470629	0.00766549
NUP107	0.0154234	0.443657	0.0470289	0.00770953
AL355472.4	#N/A	#N/A	0.0470057	0.00773975
U2AF1L5	-0.0157739	0.433367	0.0470036	0.00774255
FAM104A	-0.0282265	0.160881	0.0470029	0.00774343
GNB1	-0.0201168	0.317707	0.0469985	0.00774918
MRPL42	0.00999457	0.619625	0.0469901	0.00776019
RDX	0.00762819	0.704798	0.04699	0.00776029
TDP1	-0.0203248	0.312729	0.0469794	0.00777413
AL022069.1	-0.00759253	0.706114	0.0469721	0.00778379
VOPP1	-0.019774	0.326025	0.0469702	0.00778624
MICU3	-0.0146678	0.466309	0.0469643	0.00779392
BLOC1S6	0.00478752	0.812061	0.0469537	0.00780793
CMTM6	-0.0031268	0.876593	0.0469525	0.00780945
FAAP24	-0.00800536	0.690937	0.0469338	0.00783404
RPA2	-2.55165e-05	0.998989	0.0469119	0.00786305
TMEM231	-0.00488	0.808501	0.0468738	0.00791359
ACAT2	-0.0153076	0.447087	0.0468688	0.00792027
UBE2J2	0.0147755	0.463042	0.0468652	0.007925
HIST1H2AJ	#N/A	#N/A	0.0468289	0.00797353
GSTP1	-0.0101105	0.615569	0.046819	0.00798686
TRIM69	0.0211904	0.292564	0.0468128	0.00799509
AL358781.1	-0.00763732	0.704462	0.0468015	0.00801032
MAP3K20-AS1	-0.00290378	0.885332	0.0467605	0.00806565
DNAJC3	-0.00805874	0.688984	0.0467285	0.00810908
RBX1	0.0109202	0.587574	0.0466987	0.00814978
CUEDC2	0.010203	0.612342	0.0466819	0.00817271
LINC00881	0.00416319	0.836197	0.0466384	0.00823253
SREK1IP1	0.0321666	0.110058	0.0466217	0.00825558
SLC9A9	-0.0123704	0.538959	0.0466166	0.00826258
U2AF1L4	-0.0207443	0.302845	0.0466163	0.00826307
TEAD3	0.018014	0.370939	0.0465696	0.00832791
SET	0.00243704	0.903665	0.0465155	0.00840351
DNASE2	0.00241607	0.90449	0.0465121	0.00840837
EEF2KMT	0.0239319	0.23455	0.0465101	0.00841117
LY6G5C	0.0366276	0.0688078	0.0464944	0.00843323
AC040977.1	-0.0118824	0.555094	0.0464773	0.0084573
SNX1	0.0349733	0.082309	0.0464751	0.00846037
CYP1B1	-0.01157	0.565543	0.0464746	0.00846115
PPIF	0.0365462	0.0694267	0.0464735	0.00846267
AC090515.2	-0.00410511	0.83845	0.0464694	0.00846843
ADCY1	-0.00290378	0.885332	0.0464667	0.00847238
CACNB1	0.0102276	0.611486	0.046437	0.0085144
ANKRD35	-0.00886068	0.659891	0.0464362	0.0085155
KLHL42	0.0265984	0.186431	0.0463629	0.0086203
SPTSSA	0.00745405	0.711232	0.0463258	0.00867372
ZNF598	-0.0295154	0.142602	0.0463221	0.0086791
SCX	0.0148877	0.459651	0.0463206	0.00868126
GALNS	-0.00250475	0.901002	0.0463098	0.00869685
ZNF350-AS1	#N/A	#N/A	0.0462996	0.00871167
PELP1	-0.00191737	0.924137	0.0462994	0.00871192
AL583856.2	-0.00406484	0.840013	0.0462921	0.00872258
HAT1	-0.0209245	0.298664	0.0462578	0.00877251
C11orf86	-0.00756676	0.707066	0.0462461	0.00878961
ATP5F1D	0.0175604	0.383107	0.0462377	0.00880193
SNHG25	0.0354306	0.0783787	0.0462276	0.0088166
VANGL1	0.024438	0.224798	0.0462233	0.00882301
BTN3A2	0.0020541	0.918745	0.0461996	0.00885776
ZSCAN16-AS1	0.00816336	0.685161	0.046192	0.00886903
PRKAG2	0.0356493	0.0765536	0.046164	0.0089103
PAX2	#N/A	#N/A	0.0461629	0.00891198
HECW2	-0.0025179	0.900485	0.0461319	0.00895788
AC004130.1	-0.00290378	0.885332	0.0461131	0.00898589
SLFN12L	-0.00111931	0.955669	0.0461127	0.00898652
RAB7B	-0.00901783	0.654247	0.0460774	0.00903929
FAIM2	-0.00290378	0.885332	0.0460559	0.00907158
ARHGEF9	-0.0108953	0.588424	0.0460535	0.00907515
ACTL6A	0.00252102	0.900362	0.04605	0.0090805
BRI3BP	0.0134448	0.504293	0.0460262	0.00911631
AL137003.2	-0.014711	0.464997	0.0460261	0.00911656
ZNF684	0.0139752	0.487621	0.0460004	0.00915545
OAS2	-0.00631859	0.753666	0.0459934	0.00916604
SEC23IP	-0.0151947	0.450446	0.0459815	0.00918404
HIST1H3B	-0.00290378	0.885332	0.0459741	0.00919535
LOXL3	#N/A	#N/A	0.0459633	0.0092118
RPP38	0.0348238	0.0836285	0.0459562	0.00922267
CSF2	0.0330259	0.100872	0.0459528	0.00922788
MORF4L1	-0.00362601	0.857088	0.0459352	0.00925479
ICK	-0.00740957	0.712878	0.0459314	0.00926051
SPATS2L	0.0117965	0.557956	0.0459163	0.00928376
PCOLCE-AS1	-0.00409448	0.838863	0.0459124	0.00928967
IGSF22	-0.0114893	0.568257	0.0459074	0.00929733
AC090772.1	#N/A	#N/A	0.0459045	0.00930187
PPP1R12B	0.0159101	0.429406	0.0459016	0.00930623
MYH15	#N/A	#N/A	0.0458934	0.00931894
NDUFAB1	0.0296125	0.141292	0.0458681	0.00935796
IKZF3	0.0612521	0.00232776	0.0458635	0.00936506
PAK2	0.00589069	0.769861	0.0457955	0.00947085
BOLA3	0.00926319	0.645476	0.0457766	0.00950029
ASB4	#N/A	#N/A	0.0457614	0.00952423
AC117500.2	#N/A	#N/A	0.0457614	0.00952423
ADH5	0.000161259	0.99361	0.0457583	0.00952913
SLC38A9	0.0176457	0.380801	0.045752	0.00953903
KDELC2	0.0547009	0.00655403	0.0457489	0.00954384
SAP18	-0.016507	0.412299	0.0457279	0.00957693
C1RL-AS1	0.049689	0.0135387	0.0457116	0.00960268
AC007569.1	#N/A	#N/A	0.0456937	0.00963099
TMEM189	-0.0158086	0.432358	0.045679	0.00965431
NBEAL1	-0.00567745	0.777969	0.0456789	0.0096546
TOP2B	-0.0244848	0.223912	0.0456614	0.00968243
CCDC25	0.0292667	0.146	0.0456527	0.0096962
PTPRH	-0.00290378	0.885332	0.0456523	0.00969691
AL132989.2	#N/A	#N/A	0.0456379	0.0097199
CHRM3-AS2	-0.00410722	0.838368	0.0456272	0.00973711
PATL2	-0.0149798	0.456879	0.0456219	0.0097456
ARHGAP26	0.0403974	0.0447378	0.0456211	0.00974681
CCDC117	0.0192681	0.338558	0.0456069	0.00976954
TMEM14B	0.0133946	0.505887	0.0456003	0.00978015
NEIL2	-0.0205092	0.308357	0.045586	0.0098033
NUDT5	0.0185093	0.357927	0.0455783	0.0098157
TSPAN4	-0.00413973	0.837107	0.0455679	0.0098325
AL356756.1	-0.00290378	0.885332	0.0455498	0.00986167
AF165147.1	#N/A	#N/A	0.0455498	0.00986167
NDUFA6	-0.00377374	0.851332	0.0455426	0.00987345
FGF8	#N/A	#N/A	0.04554	0.00987754
AL117336.1	#N/A	#N/A	0.04554	0.00987754
SARS2	-0.00935273	0.642287	0.045538	0.00988086
APOBEC3C	0.0163509	0.416732	0.0455373	0.00988199
MTM1	-0.00824035	0.682353	0.0455044	0.00993553
GLDC	-0.00290378	0.885332	0.0454801	0.00997527
FAM3C	-0.01117	0.579055	0.0454771	0.00998008
SNRPB	0.0134392	0.50447	0.0454676	0.00999573
NF1	-0.00242286	0.904223	0.0454362	0.0100472
DNAJC4	-0.0185156	0.357764	0.045432	0.0100541
AC124319.2	-0.0172577	0.391364	0.0454223	0.0100702
AC123912.2	#N/A	#N/A	0.0453937	0.0101175
ZNF830	0.0194125	0.334951	0.0453525	0.010186
GBP2	0.0387854	0.0539848	0.045343	0.0102018
MPZL3	-0.00686065	0.733307	0.0453399	0.010207
LINC02175	-0.00501758	0.803211	0.0453388	0.0102088
AC132192.2	-0.0159494	0.428267	0.0453329	0.0102187
PLEKHG4	-0.00409868	0.8387	0.0453254	0.0102312
FGF9	-0.0115167	0.567333	0.0452835	0.0103016
SFPQ	-0.00993563	0.621692	0.0452819	0.0103043
PLOD1	-0.0100128	0.618985	0.0452763	0.0103137
TMPO	-0.00742716	0.712227	0.0452405	0.0103742
AC090772.3	#N/A	#N/A	0.0452348	0.0103839
SIRPG	-0.00869576	0.665834	0.0452337	0.0103858
AC010834.3	#N/A	#N/A	0.0452309	0.0103905
ANKRA2	0.0273748	0.173896	0.0452289	0.010394
AL158071.3	-0.0150336	0.455262	0.0452226	0.0104046
SNRPD1	0.0387618	0.0541312	0.0452177	0.0104129
CDC25B	0.0176054	0.381889	0.0451978	0.0104468
ARRDC3	-0.0261857	0.193359	0.0451977	0.010447
AC069200.1	#N/A	#N/A	0.0451954	0.010451
C9orf64	0.00224161	0.911357	0.0451918	0.0104571
DAZAP2	0.0278674	0.166276	0.0451866	0.0104659
CCL5	0.00639839	0.750658	0.0451847	0.0104692
STRADB	0.00563318	0.779656	0.0451832	0.0104717
SYNJ1	0.0155711	0.439305	0.0451815	0.0104746
MRPL10	0.00484843	0.809715	0.0451723	0.0104904
CLYBL	0.00270716	0.893048	0.0451702	0.0104939
RPS27L	0.050306	0.0124203	0.0451667	0.0105
RAB2B	0.0232965	0.24721	0.0451481	0.0105318
C7orf50	0.0131867	0.512511	0.0451174	0.0105847
DNAJA2	-0.0091919	0.64802	0.0450988	0.0106169
MRM3	-0.0220481	0.273462	0.0450927	0.0106274
RBM3	-0.00179692	0.92889	0.0450839	0.0106426
CD8B	-0.0359372	0.0742032	0.0450807	0.0106482
GBF1	-0.00662014	0.742318	0.0450604	0.0106834
ELP6	-0.000755733	0.97006	0.0450415	0.0107164
CRTAM	-0.00704295	0.7265	0.0450167	0.0107598
SRGAP3	0.030172	0.133925	0.045007	0.0107767
MAP3K14-AS1	-0.0102174	0.611839	0.044999	0.0107907
SLA2	0.0122929	0.541505	0.0449863	0.010813
EIF2B3	-0.00107192	0.957544	0.044974	0.0108348
MOB4	-0.0244958	0.223703	0.0449336	0.010906
MARF1	0.0086415	0.667793	0.0449273	0.0109173
FKBP7	-0.0104835	0.6026	0.0448942	0.0109761
TNFSF15	-0.00497706	0.804768	0.0448801	0.0110011
TMEM39B	0.0266775	0.185123	0.0448702	0.0110189
AP002748.3	-0.0100138	0.618952	0.0448654	0.0110275
VIM-AS1	-0.0282191	0.16099	0.0448568	0.0110428
ABHD4	-0.0174964	0.384845	0.0448482	0.0110584
TMEM101	0.0113431	0.57319	0.0448471	0.0110603
COQ9	0.0172579	0.391357	0.0448461	0.011062
PNN	0.010057	0.617441	0.0448439	0.0110661
ZNF485	-0.0118556	0.555984	0.0448098	0.0111274
PXK	0.00705091	0.726204	0.0448093	0.0111283
CMC2	0.00312814	0.876541	0.0447632	0.0112117
HIST1H2AH	-0.00866048	0.667108	0.0447525	0.0112311
HDDC3	0.0141037	0.483627	0.0447485	0.0112383
ZFYVE19	0.00861417	0.668782	0.0447477	0.0112399
B3GALT2	0.0271303	0.177772	0.0447402	0.0112536
NAGA	0.00232258	0.908169	0.0447215	0.0112876
ZNF227	-0.0110222	0.584088	0.044713	0.0113031
EVC2	0.00390955	0.846047	0.0446976	0.0113314
AL008726.1	0.127095	2.33137e-10	0.0446838	0.0113567
SWI5	0.0100205	0.618719	0.044672	0.0113783
COPG2	-0.00776457	0.699775	0.0446281	0.0114594
ST8SIA4	-0.0144059	0.474307	0.0446076	0.0114975
POM121	-0.0126463	0.529945	0.0446044	0.0115033
DOT1L	-0.020094	0.318257	0.044581	0.0115469
ZNF444	0.0338687	0.0924651	0.044579	0.0115506
GDF11	-0.0297043	0.140063	0.0445699	0.0115676
PPP4C	-0.00485541	0.809447	0.044556	0.0115936
LINC00467	0.0318325	0.113804	0.0445395	0.0116245
XPA	-0.0091531	0.649406	0.0445364	0.0116302
AC044802.2	#N/A	#N/A	0.0445139	0.0116726
DDX10	0.0149459	0.457898	0.044511	0.0116781
PDIA6	-0.0191395	0.341792	0.0445088	0.0116821
MRPS30	-0.0271372	0.177662	0.0444715	0.0117525
EXOC3	0.00182571	0.927753	0.0444707	0.0117541
NFKB2	0.0254142	0.206816	0.0444402	0.0118119
TARDBP	-0.0262876	0.19163	0.0444369	0.0118181
FASLG	0.00791983	0.694071	0.0444362	0.0118196
TMEM179B	0.00630641	0.754126	0.0444177	0.0118549
CYP1A1	-0.00808493	0.688026	0.0443914	0.011905
LRRC7	-0.00997988	0.62014	0.0443878	0.011912
ZNF846	-0.0162106	0.420743	0.0443862	0.0119151
ABHD18	-0.00987831	0.623705	0.0443861	0.0119152
AL161644.1	#N/A	#N/A	0.0443858	0.0119159
BROX	-0.0206683	0.30462	0.0443812	0.0119247
HNRNPA3	0.0141958	0.480778	0.0443777	0.0119313
CYTH4	0.00315833	0.875359	0.0443692	0.0119477
NDUFA11	0.00857902	0.670053	0.044366	0.0119537
PRR34-AS1	0.0425594	0.0344622	0.0443659	0.011954
OTUB2	-0.00290378	0.885332	0.0443539	0.011977
CD6	-0.00779629	0.698608	0.0443362	0.0120112
IL2RB	-0.00149696	0.940736	0.0443261	0.0120307
PINLYP	-0.00762649	0.704861	0.0443141	0.012054
EPS8L1	-0.00777731	0.699306	0.044294	0.0120929
ABHD14A	0.0486645	0.0155931	0.0442726	0.0121346
AC245595.1	-0.0049401	0.806189	0.0442478	0.0121829
TRIM26	-0.0087434	0.664115	0.0442465	0.0121855
TARSL2	-0.0122324	0.543499	0.0442379	0.0122023
NUF2	-0.0106941	0.595332	0.0442216	0.0122342
TMEM31	#N/A	#N/A	0.0441987	0.0122792
PLIN1	-0.00394422	0.844699	0.0441987	0.0122792
HINT2	0.0324034	0.107463	0.0441928	0.0122908
AC009119.2	#N/A	#N/A	0.0441573	0.0123609
CGA	#N/A	#N/A	0.0441573	0.0123609
SCO1	0.0159266	0.428929	0.0441506	0.0123742
GRHL3	#N/A	#N/A	0.044147	0.0123813
DLG2	-0.0131966	0.512194	0.0441262	0.0124227
FAM167A-AS1	#N/A	#N/A	0.0441228	0.0124293
SUCLG2	0.0244953	0.223713	0.0441093	0.0124563
SERPINB1	-0.00545837	0.786325	0.0441058	0.0124633
CYB5R3	0.0266003	0.1864	0.0441047	0.0124655
AC093274.1	#N/A	#N/A	0.0440837	0.0125075
LST1	-0.0112204	0.577344	0.0440803	0.0125142
CRABP2	-0.00575129	0.775159	0.0440603	0.0125543
ANP32B	-0.0245178	0.223288	0.0440422	0.0125906
ZNF584	-0.0213838	0.288179	0.0440382	0.0125988
SPIDR	0.0402856	0.045333	0.044038	0.012599
KIAA0355	-0.0237627	0.237874	0.0440353	0.0126046
CLECL1	0.00268623	0.89387	0.0440327	0.0126097
WBP1	0.0221508	0.271233	0.0440312	0.0126128
PEX2	-0.0176115	0.381726	0.0440097	0.0126563
SMIM20	-0.0241087	0.23111	0.0439871	0.012702
MGLL	0.0186308	0.35478	0.0439798	0.0127167
TIAM2	0.0198677	0.323739	0.0439767	0.012723
CINP	-0.0114862	0.568361	0.0439637	0.0127495
GOLGA8R	#N/A	#N/A	0.043958	0.012761
SUMO3	0.0123707	0.53895	0.0439576	0.0127619
AC008115.4	-0.00396978	0.843706	0.0439461	0.0127854
AC012615.1	0.0299109	0.137326	0.0439322	0.0128137
BRCC3	0.00236127	0.906646	0.0439291	0.01282
DBN1	0.0162621	0.419268	0.0439277	0.0128229
TMEM140	-0.00759572	0.705997	0.0439263	0.0128258
XPR1	0.0126371	0.530243	0.043919	0.0128407
INTS3	0.00445779	0.824787	0.043916	0.0128469
MSRB1	0.02371	0.238918	0.0439073	0.0128646
ITGB7	-0.000895837	0.964513	0.0438936	0.0128929
ETF1	0.0269065	0.181378	0.043877	0.012927
C6orf163	-0.00406011	0.840197	0.0438605	0.0129609
ZC3H12B	-0.00404928	0.840617	0.0438568	0.0129687
GRHPR	0.000732991	0.970961	0.0438467	0.0129895
SOS2	-0.037147	0.0649645	0.0438387	0.0130061
LINC00996	-0.00866967	0.666776	0.043833	0.0130179
ASNA1	0.0363151	0.0712089	0.0438322	0.0130195
AC074386.1	-0.00290378	0.885332	0.0438265	0.0130314
HCFC1R1	0.0211421	0.293664	0.0438088	0.0130681
AC090527.2	#N/A	#N/A	0.0438015	0.0130832
THEMIS	-0.0018538	0.926645	0.0437964	0.0130938
MRPS17	0.011654	0.562723	0.0437949	0.013097
UBAC2	0.00566065	0.778609	0.0437859	0.0131159
VPS4B	-0.00487572	0.808665	0.0437786	0.013131
TRIR	0.0287908	0.152671	0.04377	0.013149
ZNF384	0.044669	0.0264499	0.0437073	0.0132808
SLC16A5	-0.0103637	0.606753	0.0437039	0.0132879
TRBV14	-0.00290378	0.885332	0.0436695	0.0133607
AL133375.1	#N/A	#N/A	0.043646	0.0134107
TMEM216	0.0226339	0.260916	0.0436341	0.0134359
VPS13D	-0.0139903	0.487152	0.0436098	0.0134878
ZNF207	0.0282673	0.160276	0.0436092	0.0134891
TARS	0.00853809	0.671535	0.043593	0.0135238
CD86	0.0349541	0.0824774	0.0435787	0.0135545
FTCD	#N/A	#N/A	0.0435778	0.0135564
ADPGK-AS1	-0.00693316	0.730597	0.0435764	0.0135594
PGK1	-0.0243104	0.227229	0.0435713	0.0135704
CREB5	0.0253212	0.208483	0.0435711	0.0135708
ZNF75D	0.0727568	0.000296682	0.0435694	0.0135744
TRERF1	-0.0213798	0.28827	0.0435506	0.013615
KCNE3	#N/A	#N/A	0.043541	0.0136356
TSPAN6	#N/A	#N/A	0.0435385	0.0136411
SYTL3	-0.0561616	0.00524796	0.0434914	0.013743
HS2ST1	0.0565928	0.00491009	0.0434776	0.0137731
PDHX	-0.0234149	0.244816	0.0434666	0.0137971
SEM1	-0.00453075	0.821967	0.0434619	0.0138073
HPGD	0.0140211	0.486192	0.0434593	0.0138131
PPP2R1A	0.0306283	0.12814	0.0434175	0.0139047
GLUL	0.000896003	0.964507	0.0434163	0.0139074
UCP2	0.0282825	0.160051	0.0434159	0.0139082
ACTRT3	-0.00577097	0.77441	0.0433867	0.0139724
HELZ	-0.0206507	0.305033	0.0433602	0.014031
HDAC8	0.0462396	0.0215808	0.0433435	0.0140681
AD001527.1	-0.00290378	0.885332	0.0432984	0.0141684
RNF213	0.0302819	0.132514	0.043284	0.0142006
MED12	-0.00291269	0.884982	0.0432809	0.0142077
KIF23	-0.00553506	0.783397	0.043278	0.0142141
SIL1	-0.0082851	0.680723	0.0432685	0.0142354
SCRN1	-0.0149192	0.458701	0.043263	0.0142478
RFX5	0.00543663	0.787156	0.0432607	0.0142528
ELN	-0.00290378	0.885332	0.043247	0.0142837
GPR27	0.0519563	0.00982027	0.0432405	0.0142982
C1QTNF1	0.0710936	0.000407382	0.0432124	0.0143618
AP001011.1	#N/A	#N/A	0.0432124	0.0143618
ABHD11	0.00497694	0.804772	0.0431915	0.014409
ACAD10	0.0264562	0.188797	0.0431473	0.0145094
MT-ND6	-0.0127862	0.525404	0.0431469	0.0145103
COA6	0.017736	0.378367	0.0431314	0.0145458
PLCH1	#N/A	#N/A	0.0431267	0.0145566
C1orf226	-0.00492558	0.806747	0.0431267	0.0145566
CHD8	0.00511138	0.799609	0.0431217	0.014568
AC104984.6	0.0674269	0.000800858	0.0431098	0.0145952
MSH2	0.0473965	0.0185119	0.0431084	0.0145985
PRRC2B	0.00907319	0.652264	0.0430942	0.014631
LLGL1	0.00599352	0.76596	0.0430873	0.014647
HIST1H2AI	-0.00499976	0.803895	0.0430804	0.0146628
NDUFV1	-0.014147	0.482285	0.0430721	0.014682
ACOX3	0.0223459	0.267033	0.0430547	0.014722
RNASET2	0.0443637	0.0274993	0.0430476	0.0147386
PIF1	0.0182877	0.363712	0.0430227	0.0147962
HIST1H3J	-0.00290378	0.885332	0.0429912	0.0148694
ODR4	-0.028719	0.153697	0.0429746	0.0149081
CHMP4A	0.0134846	0.503031	0.0429694	0.0149204
SIRT6	-0.00787041	0.695885	0.0429631	0.0149349
SDHAF2	0.000764134	0.969728	0.0429416	0.0149854
AC011446.2	0.0190959	0.342894	0.0429385	0.0149928
RNF5	0.0170153	0.398051	0.042938	0.0149938
LINC02067	-0.00290378	0.885332	0.0429345	0.015002
SMU1	-0.00348784	0.862479	0.0429178	0.0150414
COX6B1	0.0104292	0.604479	0.0428993	0.0150849
MSH3	0.00949378	0.637278	0.0428836	0.015122
PON2	-0.010676	0.595955	0.0428794	0.0151321
NT5DC1	0.0368674	0.0670111	0.0428762	0.0151396
BCAS4	-0.0123152	0.540773	0.0428655	0.015165
PPM1B	0.0334574	0.0964947	0.0428414	0.0152222
CCDC38	-0.00290378	0.885332	0.0428411	0.0152228
SYNJ2BP-COX16	-0.00290378	0.885332	0.0428344	0.0152387
MRPL13	0.0278813	0.166064	0.0428049	0.0153092
VPS36	9.96013e-05	0.996053	0.0427988	0.0153239
GPI	0.0297004	0.140115	0.0427877	0.0153503
TFR2	0.015331	0.446394	0.0427431	0.0154575
MON2	-0.027762	0.167885	0.0427049	0.01555
BBOX1-AS1	#N/A	#N/A	0.0426838	0.0156012
AC117394.2	#N/A	#N/A	0.0426838	0.0156012
AC009313.1	#N/A	#N/A	0.0426838	0.0156012
CSTF1	0.010666	0.5963	0.0426592	0.0156612
MFSD13A	-0.0143163	0.477059	0.0426587	0.0156622
TMED1	-0.00516309	0.797626	0.042657	0.0156665
ADGRD1	-0.00737845	0.714031	0.0426271	0.0157396
WNK1	-0.0309624	0.124029	0.0426262	0.0157418
COX11	0.0338626	0.0925242	0.0426192	0.0157591
PPP4R3B	0.0163204	0.417603	0.0426062	0.0157908
CYP3A5	-0.0192537	0.33892	0.042594	0.0158209
ZNF558	-0.0134726	0.503413	0.0425863	0.0158398
PRMT1	0.0386101	0.0550802	0.0425726	0.0158735
SMC2	0.00600404	0.765561	0.0425682	0.0158845
STARD7	-0.0207492	0.30273	0.0425662	0.0158893
TMSB10	-0.0296705	0.140515	0.0425613	0.0159015
GGCT	-0.008583	0.669909	0.0425532	0.0159215
LRRTM2	-0.00484968	0.809667	0.0425446	0.0159429
TGFBR2	0.0331368	0.0997322	0.04254	0.0159543
AC011498.2	#N/A	#N/A	0.0425339	0.0159694
ENOX1-AS1	#N/A	#N/A	0.0425254	0.0159906
DMBT1	#N/A	#N/A	0.0425254	0.0159906
AC034229.1	-0.00290378	0.885332	0.0425254	0.0159906
NBN	0.0359319	0.0742458	0.0425209	0.0160018
KIF25-AS1	#N/A	#N/A	0.0425149	0.0160167
RBM4B	-0.00388654	0.846942	0.0425066	0.0160372
ODAPH	-0.00813086	0.686348	0.0425008	0.0160518
ACTR3	0.0166591	0.408004	0.0424841	0.0160935
ARFGEF1	-0.0196432	0.329236	0.0424672	0.0161357
TAS2R31	-0.00751739	0.708889	0.0424643	0.0161428
MTCH1	0.00612658	0.76092	0.0424378	0.0162095
PLD4	-0.00290378	0.885332	0.0424084	0.0162837
AGO4	0.0602378	0.0027502	0.0423998	0.0163054
DCTN1	-0.0247733	0.218501	0.0423904	0.0163291
DCLRE1C	0.00400428	0.842366	0.0423879	0.0163354
PLK5	#N/A	#N/A	0.0423791	0.0163577
MBNL1	0.0307955	0.126069	0.0423539	0.0164218
HNRNPH1	0.00394093	0.844827	0.0423438	0.0164474
COX7A2L	0.0217405	0.280211	0.0423257	0.0164934
LINC02312	#N/A	#N/A	0.0423046	0.0165473
MRPL58	0.00968274	0.630592	0.04228	0.0166106
ECHDC1	0.0120199	0.550522	0.0422689	0.0166392
PIGK	0.0262712	0.191909	0.0422603	0.0166612
YRDC	-0.017896	0.37408	0.0422472	0.0166949
AL355312.4	-0.00397601	0.843464	0.0422155	0.0167771
ALKBH4	0.0278509	0.166527	0.042186	0.0168535
DENND6A	-0.026254	0.192199	0.0421701	0.0168951
AC109347.1	0.0423978	0.0351534	0.0421653	0.0169076
STOML2	0.0458772	0.0226291	0.0421587	0.0169247
RC3H1	0.00171524	0.932114	0.0421514	0.0169438
SLC30A7	-0.0245126	0.223385	0.0421354	0.0169857
FKBP1C	-0.00290378	0.885332	0.0421306	0.0169983
TRAF3	-0.0121776	0.545306	0.0420922	0.0170992
RNF44	-0.0261328	0.194261	0.0420907	0.0171031
CDH17	-0.00290378	0.885332	0.0420694	0.0171593
TMEM181	-0.0244317	0.224918	0.0420646	0.017172
mm10---Rpl22l1	-0.00499615	0.804034	0.0420611	0.0171813
ITGBL1	#N/A	#N/A	0.0420611	0.0171813
FGFBP2	-0.00290378	0.885332	0.0420535	0.0172014
GATAD2B	0.0391587	0.0517127	0.042038	0.0172425
POMC	0.0053499	0.790471	0.0420362	0.0172473
IFT52	0.0249741	0.214788	0.042019	0.0172931
PSMD14	-0.015622	0.437812	0.042018	0.0172957
CD72	-0.0103487	0.607274	0.0420006	0.017342
TFDP2	-0.0276306	0.169907	0.04197	0.0174239
ULBP3	-0.00290378	0.885332	0.0419656	0.0174356
SELENOT	0.0244644	0.224299	0.0419474	0.0174845
SYNGR2	0.0506308	0.011865	0.0419466	0.0174866
GTF2H3	-0.0146362	0.467269	0.0419317	0.0175266
RAB8A	-0.00546707	0.785993	0.0419266	0.0175404
PPP1R15A	0.0489217	0.0150532	0.0419168	0.0175669
RFX4	-0.00487845	0.80856	0.0418902	0.0176387
ZNF428	0.0113844	0.571794	0.0418797	0.0176673
FPGS	0.00449879	0.823202	0.0418787	0.01767
TSNAX-DISC1	#N/A	#N/A	0.0418645	0.0177085
RPS6KA1	-0.0123414	0.539914	0.0418638	0.0177103
FHOD3	#N/A	#N/A	0.0418533	0.0177388
C9orf139	-0.0127309	0.527198	0.0418448	0.0177621
MTMR12	0.0158976	0.429768	0.0418263	0.0178125
CRNDE	-0.0140697	0.484684	0.0418234	0.0178204
EDEM1	-0.0011416	0.954787	0.0418175	0.0178365
PLA2R1	-0.00404327	0.840851	0.0418017	0.0178798
TOP2A	-0.0103355	0.607733	0.0417931	0.0179034
TRA2B	0.00926445	0.645431	0.0417889	0.017915
AGFG2	-0.0101284	0.614946	0.0417743	0.0179552
FBXO6	0.0596083	0.00304643	0.0417687	0.0179705
RMDN1	0.0456706	0.0232462	0.0417597	0.0179952
COX4I1	0.0197469	0.326691	0.0417529	0.018014
ZNF552	0.0364624	0.0700686	0.0417483	0.0180266
PPIL3	0.0245842	0.222036	0.0417406	0.018048
NDUFB2-AS1	-0.00886598	0.6597	0.041733	0.0180691
HADHB	-0.0139023	0.489896	0.0417303	0.0180764
SDHD	-0.00545534	0.786441	0.0417266	0.0180866
TAL2	#N/A	#N/A	0.0417201	0.0181047
MTERF2	0.0518841	0.00992299	0.0417128	0.0181249
AGAP3	-0.0260053	0.196446	0.0417082	0.0181377
AIP	0.013055	0.516734	0.0417076	0.0181394
mm10---Ptprcap	-0.00290378	0.885332	0.0417009	0.018158
NDUFS6	0.00897521	0.655776	0.0416538	0.0182891
TMEM143	-0.0122012	0.544527	0.0416512	0.0182963
GHITM	0.0337434	0.0936784	0.0416419	0.0183224
RELL2	0.00975195	0.628151	0.0416212	0.0183805
INPP5F	0.00923244	0.646573	0.0416205	0.0183825
AC020913.1	-0.00496601	0.805192	0.0416035	0.0184302
DCTN2	0.015858	0.430919	0.0415854	0.0184811
RTRAF	0.00277356	0.890441	0.0415751	0.0185103
CPNE3	-0.0173627	0.388488	0.0415739	0.0185137
CCAR1	0.0194891	0.333046	0.0415692	0.0185271
KCNQ4	-0.00290378	0.885332	0.0415658	0.0185366
AL591518.1	#N/A	#N/A	0.0415658	0.0185366
AC025287.2	#N/A	#N/A	0.0415658	0.0185366
MIR646HG	-0.00410309	0.838528	0.0415597	0.0185539
SELENOW	0.0196335	0.329477	0.0415542	0.0185694
CTCF	0.0386114	0.0550719	0.041545	0.0185956
MRPL51	0.0343207	0.0881941	0.0415146	0.0186819
FAM161B	-0.0116817	0.561795	0.0415142	0.018683
GAREM2	-0.00404864	0.840642	0.0415028	0.0187154
BX255923.1	#N/A	#N/A	0.0414986	0.0187275
ZFHX3	-0.0121367	0.546658	0.0414957	0.0187357
TMEM245	0.0140284	0.485966	0.0414917	0.0187472
RPL39L	-0.0116952	0.561342	0.0414833	0.0187713
FBXO8	0.0374763	0.0626211	0.0414809	0.018778
HERPUD2	0.0104937	0.602245	0.0414806	0.018779
TAOK2	-0.017143	0.39452	0.0414518	0.0188614
RNF32	0.0490164	0.0148585	0.0414337	0.0189135
DPP4	0.0602818	0.00273052	0.0414292	0.0189265
NDUFS7	0.0443401	0.0275816	0.0414277	0.0189308
METAP2	0.0227483	0.258513	0.0414113	0.0189781
AZIN2	0.0267035	0.184695	0.041406	0.0189934
CCZ1	0.0212386	0.291466	0.0413913	0.019036
TIA1	0.0362971	0.0713493	0.0413758	0.0190809
CREB3L3	#N/A	#N/A	0.0413735	0.0190875
AL357054.4	-0.00629925	0.754396	0.0413469	0.0191648
SHF	0.0188878	0.348179	0.0413231	0.0192343
VPS13A	-0.00480446	0.811409	0.0413073	0.0192804
CDCA3	0.0326753	0.104544	0.0413054	0.0192861
NUB1	-0.0095798	0.63423	0.0412833	0.0193507
NTRK2	0.0416227	0.0386363	0.041274	0.0193781
NEK4	-0.00533827	0.790916	0.0412666	0.0193998
CTSS	0.0189236	0.347266	0.0412496	0.0194499
FAHD1	0.0103416	0.607519	0.0412318	0.0195026
CFAP36	0.0239039	0.235098	0.0412313	0.0195039
GNG4	-0.0057736	0.77431	0.0412296	0.0195091
PAFAH1B1	0.00410066	0.838623	0.0412275	0.0195154
IRF2BPL	0.0206297	0.305523	0.0412269	0.019517
AC007622.2	#N/A	#N/A	0.0412212	0.0195338
SFR1	-0.0157593	0.433793	0.0412186	0.0195414
AF129408.1	-0.00638856	0.751028	0.041189	0.0196293
NCOR1	0.00807943	0.688227	0.0411788	0.0196598
MT3	0.064254	0.00140121	0.0411783	0.0196613
PUS10	-0.00182499	0.927782	0.0411692	0.0196883
HOXB3	0.00980583	0.626253	0.0411342	0.0197931
CD151	-0.0151466	0.451882	0.0411214	0.0198314
H1F0	-0.00975604	0.628007	0.0410983	0.0199007
UTP23	-0.00636626	0.751869	0.041088	0.0199318
HSPA4	0.00855289	0.670999	0.0410734	0.0199757
MRPS16	0.023154	0.250115	0.0410563	0.0200274
AC124944.1	-0.00767824	0.702953	0.0410544	0.0200333
DTX3	0.00577024	0.774438	0.0410523	0.0200396
NPHP3	-0.00319887	0.873772	0.0410476	0.0200537
LACTB2	0.00949764	0.637141	0.0410375	0.0200843
ST6GALNAC3	#N/A	#N/A	0.0410237	0.0201264
AC019186.1	-0.00290378	0.885332	0.0410206	0.0201357
AKAP9	0.0211226	0.294111	0.0410171	0.0201464
HIST1H3F	#N/A	#N/A	0.0410133	0.0201579
MRPS10	-0.0195701	0.331041	0.0409988	0.0202022
GSTZ1	-0.00632821	0.753303	0.0409944	0.0202154
CAB39	-0.0250242	0.213871	0.0409792	0.0202618
AMDHD1	-0.00502275	0.803012	0.0409764	0.0202705
LRRC23	-0.021629	0.282685	0.0409665	0.0203007
DUSP23	0.0163688	0.416222	0.0409525	0.0203438
KCTD9	-0.0299271	0.137113	0.0409234	0.020433
LINC01315	-0.00812261	0.686649	0.0409006	0.0205035
SH3BGRL	0.0258746	0.198706	0.040879	0.0205703
SCNM1	-0.00556108	0.782404	0.0408762	0.0205789
BFSP2	-0.00569473	0.777311	0.040849	0.0206634
VCP	0.0309345	0.124368	0.0408358	0.0207043
CSNK1G1	-0.0240301	0.232635	0.0408342	0.0207093
HJURP	#N/A	#N/A	0.0408322	0.0207155
DNAJB12	0.0502052	0.0125972	0.040808	0.0207913
MAL	-0.00644935	0.748739	0.0408021	0.0208098
C1orf123	0.0125339	0.53361	0.0407808	0.0208765
PIGT	0.0437162	0.0298441	0.0407748	0.0208952
HSP90AA1	0.0303778	0.131292	0.0407704	0.020909
CA10	-0.00410657	0.838393	0.0407693	0.0209124
KBTBD3	0.000928433	0.963223	0.0407594	0.0209435
MYL5	-0.0125063	0.534511	0.0407531	0.0209635
HIST1H1C	-0.0181113	0.36836	0.0407487	0.0209772
BRWD1	0.0107898	0.592043	0.040736	0.0210175
SUPT20H	-0.0120593	0.549218	0.0407315	0.0210316
ANKRD24	-0.00290378	0.885332	0.0407041	0.0211182
ZNF416	-0.0128821	0.522303	0.0407039	0.0211188
AL512625.1	-0.0105149	0.601512	0.040686	0.0211757
HOXB9	#N/A	#N/A	0.0406809	0.0211917
C8orf59	0.016312	0.417843	0.0406589	0.0212619
CD7	-0.0503916	0.0122717	0.0406441	0.021309
ZNF571-AS1	0.0465427	0.0207368	0.040637	0.0213317
VDAC3	0.024126	0.230775	0.0406262	0.0213662
RNF14	0.019378	0.335809	0.0406007	0.021448
PHKA1-AS1	#N/A	#N/A	0.0405961	0.0214629
SSNA1	-0.0025484	0.899286	0.04055	0.0216114
SPHK2	-0.0119587	0.552554	0.0405299	0.0216766
NTPCR	0.0287443	0.153335	0.0405276	0.0216839
ANAPC11	0.0239997	0.233225	0.0405273	0.021685
TBC1D2B	-0.0352018	0.080326	0.0405165	0.0217201
PMEPA1	-0.0233572	0.245981	0.0405147	0.021726
SPAG7	-0.0019889	0.921315	0.0405123	0.0217336
ARPP19	0.00264336	0.895554	0.0405031	0.0217637
PMVK	0.00303143	0.880329	0.0404978	0.0217807
RP2	-0.0246818	0.220205	0.0404888	0.02181
AL080276.2	0.0224183	0.265485	0.0404833	0.021828
STAG2	0.0103298	0.60793	0.0404832	0.0218284
GPR107	0.0184949	0.358301	0.0404792	0.0218414
COPS7A	0.0249472	0.215284	0.0404788	0.0218428
ZNF527	-0.0151348	0.452234	0.0404757	0.0218529
KCNH5	#N/A	#N/A	0.0404744	0.0218572
FLVCR1-DT	-0.0126763	0.52897	0.0404592	0.0219067
TRG-AS1	-0.000700158	0.972261	0.0404549	0.0219209
AC074044.1	-0.00866712	0.666868	0.0404352	0.0219855
WAS	0.034829	0.0835828	0.0404306	0.0220005
ZNF568	-0.0165574	0.410871	0.0404201	0.0220352
AP003774.4	-0.0102932	0.609201	0.0403951	0.0221174
TMBIM6	0.00624671	0.756379	0.0403708	0.0221977
DCAF13	-0.01841	0.360513	0.0403621	0.0222264
GLG1	0.000905888	0.964115	0.0403592	0.0222361
CTDNEP1	-0.0036579	0.855845	0.0403578	0.0222408
LAS1L	-0.0163388	0.417077	0.0403502	0.0222661
RAB19	#N/A	#N/A	0.0403465	0.0222783
SLC39A14	-0.0212557	0.291077	0.0403312	0.022329
SUMF1	0.0603035	0.00272083	0.0402946	0.0224511
AC022929.2	-0.00410568	0.838428	0.0402897	0.0224674
ATP5PD	0.0271747	0.177064	0.0402881	0.0224729
ARPC3	0.0130855	0.515754	0.0402832	0.0224891
SPG11	0.0182766	0.364003	0.040279	0.0225032
TMEM9B	-0.00125848	0.950164	0.0402777	0.0225078
VPS13C	-0.0121412	0.546507	0.0402682	0.0225397
MICU1	0.000269401	0.989325	0.0402643	0.0225525
ZNF507	-0.00717618	0.72154	0.0402638	0.0225543
TSPAN31	-0.00739417	0.713449	0.0402516	0.0225952
SLC15A3	-0.00490503	0.807537	0.0402396	0.0226356
OSGEPL1	0.0969519	1.39036e-06	0.0402341	0.022654
TGFBR3L	-0.00332693	0.868764	0.040204	0.0227556
AC009495.3	-0.00290378	0.885332	0.0402003	0.0227683
COMMD9	-0.001328	0.947415	0.0401997	0.0227702
ACTC1	#N/A	#N/A	0.0401972	0.0227788
AL133342.1	-0.016308	0.417955	0.0401952	0.0227854
PPIP5K1	-0.0131212	0.514608	0.0401937	0.0227906
ASH1L	-0.0327622	0.103624	0.0401745	0.0228557
RNFT1-DT	#N/A	#N/A	0.0401694	0.022873
SLC7A11	0.0379122	0.0596266	0.040148	0.0229459
MAPK6	0.00947474	0.637953	0.0401429	0.0229632
UBXN11	-0.0110089	0.584542	0.0401309	0.023004
TBX21	0.0163849	0.415765	0.0401145	0.0230603
AC068987.2	-0.00410729	0.838365	0.0401104	0.023074
PRDX6	-0.0235718	0.241667	0.0401	0.0231099
PLEKHA3	-0.0158414	0.431401	0.0400944	0.0231291
MIEN1	0.0335786	0.095293	0.0400843	0.0231635
BX470102.1	#N/A	#N/A	0.0400773	0.0231876
COMMD1	0.0264681	0.188598	0.0400702	0.0232121
SRP54	0.0197426	0.326794	0.040066	0.0232266
L3MBTL1	-0.00945617	0.638612	0.0400647	0.023231
UFD1	-0.0162784	0.418801	0.0400582	0.0232533
VPS25	-0.0157327	0.434571	0.0400497	0.0232829
GSN	0.00311875	0.876908	0.0400281	0.0233574
DNAJC27	-0.0179357	0.37302	0.0400189	0.0233892
DPY30	0.027528	0.171498	0.0400033	0.0234433
COQ10B	0.0336546	0.0945453	0.040003	0.0234442
WDPCP	0.0227308	0.258879	0.0399875	0.0234983
AIFM2	-0.0148009	0.462272	0.039985	0.0235068
ABCB8	-0.0017436	0.930994	0.0399613	0.0235894
RBBP8	-0.0154649	0.442433	0.0399499	0.0236293
AC011444.1	#N/A	#N/A	0.0399482	0.0236352
MAF	0.0560951	0.00530187	0.0399345	0.0236832
ZFPL1	0.00918197	0.648374	0.0399343	0.0236837
PATZ1	-0.0101214	0.615187	0.0399287	0.0237034
SOCS4	0.00647735	0.747685	0.0398872	0.0238493
PIAS1	0.0373412	0.0635741	0.0398757	0.0238896
AC005618.1	-0.00495282	0.805699	0.0398754	0.0238908
CHCHD6	0.0114022	0.571194	0.0398592	0.023948
POLR3GL	0.0151574	0.451558	0.0398566	0.023957
ELP3	0.00450505	0.82296	0.0398536	0.0239678
GRM7	-0.00290378	0.885332	0.0398292	0.0240543
NDFIP2	-0.0363904	0.0706241	0.0398263	0.0240643
SPAG16	0.000248862	0.990139	0.0398223	0.0240787
AL139412.1	-0.00410622	0.838407	0.0398218	0.0240806
CKS2	-0.00642298	0.749732	0.0398043	0.0241428
MCM3	0.00117445	0.953488	0.0397998	0.0241588
TMEM243	-0.00365653	0.855898	0.039786	0.024208
DHRS11	0.00213419	0.915588	0.0397835	0.0242167
AC012467.2	0.0313308	0.119615	0.0397715	0.0242596
AC109454.2	-0.00908256	0.651929	0.0397645	0.0242846
FXR1	-0.0298926	0.137566	0.0397615	0.0242956
PIP5K1C	0.0155689	0.43937	0.0397566	0.0243129
RIDA	-0.0174829	0.38521	0.0397564	0.0243137
DDX52	0.00202306	0.919969	0.0397509	0.0243335
AL031848.1	#N/A	#N/A	0.0397488	0.0243411
IFT122	0.0264594	0.188744	0.0397307	0.0244061
WEE1	-0.0209365	0.298386	0.0397162	0.0244583
DLG1-AS1	#N/A	#N/A	0.0397095	0.0244823
WNT5B	-0.0049669	0.805158	0.0397087	0.024485
AC026401.1	-0.00398925	0.842949	0.0397027	0.0245069
U62317.2	-0.00866521	0.666937	0.0396914	0.0245477
C12orf60	0.024224	0.228886	0.0396845	0.0245724
SUMO2	-0.0152512	0.448764	0.0396763	0.024602
PLXNB1	-0.00815885	0.685326	0.0396734	0.0246124
FKBP1B	0.00110193	0.956357	0.0396631	0.0246499
PSPC1	-0.000730476	0.97106	0.039662	0.0246539
SFXN2	-0.0130029	0.518407	0.0396588	0.0246656
MTERF1	0.0308772	0.125067	0.0396554	0.024678
DCLRE1A	-0.0152009	0.450262	0.0396501	0.0246969
HUS1	-0.00891205	0.658044	0.0396462	0.0247113
TGDS	-0.000972366	0.961484	0.0396451	0.0247153
PMPCB	-0.0102697	0.610017	0.0396382	0.0247402
GPR18	-0.0115057	0.567704	0.0396134	0.0248305
ARRDC1-AS1	0.00126048	0.950085	0.0396093	0.0248456
ZGRF1	-0.0127983	0.525012	0.0396048	0.0248621
AC139887.1	#N/A	#N/A	0.0395943	0.0249005
ZNF317	0.0129405	0.520417	0.0395776	0.0249614
Z82206.1	0.0011522	0.954368	0.0395746	0.0249726
IMP3	-0.0022439	0.911267	0.0395645	0.0250095
CCDC62	-0.00557373	0.781922	0.0395612	0.0250216
HEXA	-0.0202036	0.315625	0.0395572	0.0250365
RAB13	0.00853429	0.671673	0.0395516	0.0250568
RRM2B	0.0131979	0.512153	0.0395462	0.0250768
ATP2A2	0.00381241	0.849826	0.0395229	0.0251625
DENND3	0.0798909	7.06628e-05	0.0395174	0.0251829
CSF1	0.0491898	0.014508	0.0395142	0.0251948
SNX32	-0.00410094	0.838612	0.0395087	0.0252151
AC137932.1	#N/A	#N/A	0.0395031	0.0252357
AC012379.1	#N/A	#N/A	0.0395031	0.0252357
VPS26A	-0.00132715	0.947448	0.0394974	0.0252568
LINC01389	#N/A	#N/A	0.0394675	0.0253676
PARP4	-0.0289937	0.149799	0.0394399	0.0254703
MRPL33	0.00270907	0.892973	0.0394251	0.0255259
PDE3B	-0.017239	0.391876	0.0394233	0.0255324
CCDC174	-0.00980262	0.626366	0.0394201	0.0255444
C1D	-0.0140065	0.486648	0.0394122	0.0255739
KIFC1	-0.00572343	0.776219	0.0394081	0.0255893
MAP7D1	0.0041303	0.837473	0.039399	0.0256233
ZBTB8A	0.00879269	0.662338	0.039398	0.0256272
CRYZL1	0.0389886	0.052738	0.0393971	0.0256305
KLHL24	0.0121027	0.547782	0.0393555	0.0257869
FKBP15	-0.0293142	0.145346	0.0393325	0.0258737
ZBED8	-0.00574689	0.775326	0.0393283	0.0258894
UNC119B	0.0366398	0.0687158	0.0393262	0.0258976
UBA2	-0.0341101	0.0901638	0.0393176	0.0259301
DLL3	0.0512711	0.0108343	0.0393029	0.0259858
ACO2	-0.00868763	0.666127	0.0393027	0.0259863
TMEM105	#N/A	#N/A	0.0392947	0.0260168
HDAC1	-0.00623939	0.756656	0.0392914	0.0260293
NAB1	0.0145821	0.468916	0.0392819	0.0260655
NUBP1	-0.0149043	0.459152	0.0392711	0.0261066
DNAH1	-0.00862455	0.668406	0.0392676	0.0261201
NPPA-AS1	-0.0041074	0.838361	0.0392662	0.0261253
TIMM22	0.01056	0.599957	0.0392451	0.0262059
MAN2A2	-0.0178085	0.376422	0.0392427	0.0262148
KCNAB2	-0.0212237	0.291805	0.0392332	0.0262512
ZNF365	-0.0195653	0.331158	0.0392183	0.0263086
ATP5F1A	0.0444318	0.0272622	0.0392121	0.0263321
FAM96A	0.00539007	0.788935	0.0391993	0.0263813
CPSF3	-0.0146517	0.466798	0.0391992	0.0263818
DECR1	-0.00783617	0.697143	0.0391717	0.0264876
FTSJ1	0.0171941	0.393112	0.0391679	0.0265024
CCDC91	0.0344399	0.0870947	0.0391646	0.0265151
NDUFS2	0.0288443	0.151909	0.0391581	0.0265403
ZDHHC14	-0.0107999	0.591696	0.0391408	0.0266069
TAP1	-0.00655055	0.744932	0.0391132	0.026714
YTHDF2	0.0265315	0.187541	0.0390888	0.0268089
SASH3	0.0619352	0.00207768	0.0390886	0.0268096
RAC1	0.0473394	0.0186539	0.0390875	0.026814
TPR	0.00833155	0.679032	0.0390778	0.0268519
AC007326.4	-0.00290378	0.885332	0.0390591	0.0269248
RBM27	0.0149998	0.456279	0.0390498	0.0269615
DYRK4	0.0630083	0.00173414	0.0390428	0.026989
AC022613.2	-0.00290378	0.885332	0.0390418	0.0269928
LIMA1	0.0403366	0.045061	0.0390176	0.0270876
PPY	#N/A	#N/A	0.0390131	0.0271053
CHST7	0.00155319	0.938514	0.0389932	0.0271838
OSBPL9	0.0122838	0.541806	0.0389908	0.0271932
WASHC3	-0.00232629	0.908023	0.0389886	0.027202
CCDC12	0.00176149	0.930288	0.0389866	0.0272099
SYCE3	-0.00290378	0.885332	0.0389797	0.027237
HIST1H2BH	0.0182789	0.363945	0.0389677	0.0272847
SMIM7	-0.0232904	0.247335	0.0389542	0.027338
CDK5	0.0229788	0.253717	0.0389541	0.0273385
PTCH1	-0.0107642	0.592923	0.0389436	0.02738
FAM214A	0.00717523	0.721575	0.0389423	0.0273854
SRRM2-AS1	-0.00704237	0.726522	0.0389359	0.0274108
ATP6V0E1	0.0485016	0.0159441	0.0389249	0.0274546
ORMDL1	0.0208032	0.301474	0.0389165	0.0274879
ZNF611	0.00575845	0.774886	0.038912	0.0275057
ZNF18	-0.012502	0.534649	0.0389027	0.027543
EHBP1	0.0328392	0.102814	0.0389015	0.0275475
LSM3	0.0234003	0.245111	0.0388738	0.0276582
NDUFS4	-0.0338696	0.0924568	0.0388734	0.0276601
TSC22D1	0.0226036	0.261554	0.038858	0.0277215
THEMIS2	0.0119829	0.551752	0.0388524	0.0277442
AC008440.1	-0.00410682	0.838384	0.0388381	0.0278018
MAP1LC3B	0.0214894	0.285804	0.0388136	0.0279001
CCDC43	-0.00338471	0.866506	0.0388068	0.0279278
GNB1L	0.00544958	0.786661	0.0388011	0.0279508
KCNF1	#N/A	#N/A	0.0387966	0.0279691
AL158817.1	#N/A	#N/A	0.0387966	0.0279691
ZHX1	-0.0062939	0.754598	0.0387694	0.0280791
HTT	0.00834037	0.678711	0.038767	0.0280888
SRBD1	-0.0169128	0.400901	0.03876	0.0281171
DTNB	-0.00736025	0.714706	0.0387488	0.0281625
BCL3	-0.000913008	0.963833	0.038729	0.0282432
AC112220.4	-0.00561597	0.780312	0.0386854	0.0284217
RDH10	-0.00885797	0.659988	0.0386689	0.0284894
SERTAD2	0.0277983	0.167328	0.0386444	0.02859
DPY19L4	-0.00949951	0.637075	0.0386394	0.0286107
NECTIN3	-0.0200258	0.319903	0.0386306	0.028647
MPLKIP	-0.0125989	0.531488	0.0386194	0.0286933
KCNQ1OT1	0.00620152	0.758087	0.0386144	0.028714
TBCEL	-0.0080449	0.68949	0.0386131	0.0287193
MYO1F	0.0711805	0.000400752	0.0386003	0.0287722
TMEM71	0.0134608	0.503786	0.0385684	0.0289044
RNF13	0.00494217	0.806109	0.0385571	0.0289514
AC005786.2	#N/A	#N/A	0.0385553	0.0289589
LIN7B	-0.0104523	0.603679	0.0385513	0.0289759
ERICD	-0.00290378	0.885332	0.038546	0.028998
FNBP1	0.0264422	0.18903	0.0385408	0.0290196
C17orf75	0.0346008	0.0856285	0.0385362	0.0290388
MYO9B	-0.0215464	0.284529	0.0385354	0.0290421
NAV3	#N/A	#N/A	0.0385345	0.0290458
METTL14	0.0373345	0.0636213	0.0385311	0.0290599
MYO5C	-0.00501422	0.80334	0.0385296	0.0290663
AL391834.2	-0.00901963	0.654183	0.0385247	0.0290866
ACP6	0.0130356	0.517355	0.0385178	0.0291156
COX8A	0.00245957	0.902779	0.0385147	0.0291286
CLEC2B	0.00438611	0.82756	0.0385078	0.0291577
GOLM1	-0.00945291	0.638727	0.0384834	0.0292601
COMMD5	0.0268217	0.182759	0.0384531	0.0293874
CDC42BPG	-0.00290378	0.885332	0.0384425	0.0294321
STX10	-0.0113344	0.573484	0.0384421	0.0294337
NSRP1	0.0490157	0.0148599	0.0384414	0.0294368
IARS2	0.0232881	0.247381	0.0384307	0.029482
POLL	0.00168034	0.933492	0.0384249	0.0295064
HPF1	0.0223309	0.267353	0.0384174	0.0295384
ORC6	-0.0138606	0.491197	0.038414	0.0295527
CSNK2B	-0.013304	0.508768	0.0384	0.0296123
SLC37A4	-0.0170975	0.395777	0.0383957	0.0296303
CASC1	#N/A	#N/A	0.0383933	0.0296406
GYPE	#N/A	#N/A	0.03839	0.0296548
MUM1	0.0153132	0.44692	0.0383742	0.0297221
CCDC122	-0.0106915	0.595421	0.0383644	0.0297636
RELT	0.0150047	0.456131	0.0383567	0.0297965
BCAS3	0.0925324	4.11673e-06	0.0383553	0.0298024
SLC25A10	-0.00750334	0.709409	0.0383544	0.0298065
SHISA5	-0.017493	0.384937	0.0383507	0.0298223
GCSH	0.00480578	0.811357	0.0383503	0.0298238
IKBKG	-0.0203577	0.311947	0.038349	0.0298296
FAM8A1	0.0271626	0.177257	0.0383402	0.0298671
HNRNPL	-0.0325168	0.106237	0.0383201	0.0299531
PLCD1	0.0390818	0.0521743	0.0383186	0.0299595
OTUD7B	0.0271701	0.177137	0.0383169	0.0299667
GPAA1	-0.00398564	0.84309	0.0383088	0.0300014
AC084033.3	0.0414458	0.039471	0.038308	0.0300051
CADM4	-0.0111278	0.58049	0.0383027	0.0300279
AL358075.2	#N/A	#N/A	0.0382989	0.0300439
TMEM240	#N/A	#N/A	0.0382987	0.0300449
AC046158.1	-0.00290378	0.885332	0.0382899	0.030083
TTC32	-0.0213674	0.288549	0.0382864	0.0300981
AC105118.1	#N/A	#N/A	0.0382853	0.0301026
CD48	0.0520762	0.00965179	0.0382834	0.0301109
LINC00944	0.0160262	0.426048	0.0382764	0.0301411
CD300E	-0.0125459	0.533216	0.0382711	0.0301637
LPAR5	0.0134151	0.505235	0.0382651	0.0301895
DAD1	0.0230782	0.251669	0.0382651	0.0301897
AL591368.1	#N/A	#N/A	0.0382574	0.030223
PROS1	-0.00576247	0.774733	0.0382528	0.0302429
MYLIP	0.0183898	0.361041	0.0382473	0.0302668
SNRPG	0.00791464	0.694262	0.0382409	0.0302944
ZSCAN9	-0.00762208	0.705024	0.0382357	0.0303167
ARMC10	0.0111655	0.579211	0.0382289	0.0303462
NPTN	0.007113	0.723891	0.038224	0.0303676
DICER1-AS1	-0.00748725	0.710004	0.0382233	0.0303705
ARMC5	-0.015778	0.433247	0.0381857	0.030534
USP32	0.0418468	0.0376002	0.0381801	0.0305584
DDX1	-0.00179137	0.929109	0.0381633	0.0306322
AC107982.3	-0.0056473	0.779118	0.0381502	0.0306891
MAP3K6	0.0396869	0.0486345	0.0381177	0.0308318
COL6A6	#N/A	#N/A	0.0381174	0.0308332
ASH2L	-0.00362936	0.856958	0.0381054	0.0308857
KPNA6	0.0196872	0.328154	0.0380912	0.0309485
NDUFS1	0.026129	0.194326	0.0380858	0.0309725
KIF5A	0.0252883	0.209074	0.0380827	0.0309858
GPR89B	-0.0232292	0.248579	0.0380776	0.0310088
C18orf21	0.0128327	0.523898	0.038063	0.031073
ANPEP	0.00249865	0.901242	0.0380505	0.0311283
MAP3K12	-0.00846659	0.674127	0.038049	0.0311351
LINC00630	0.0699523	0.000504484	0.0380429	0.0311621
AC003965.1	-0.00290378	0.885332	0.0380278	0.0312293
DHX37	0.0185879	0.355889	0.0380034	0.0313376
CHEK1	-0.0137036	0.496121	0.0380018	0.031345
CDIP1	0.00951779	0.636427	0.0379954	0.0313733
RNF145	0.00656934	0.744226	0.0379825	0.0314311
MPV17L2	0.0254158	0.206787	0.0379805	0.0314399
SLC9A8	0.00473371	0.814135	0.0379681	0.0314956
TRAV17	-0.0145868	0.468773	0.0379568	0.0315459
TMF1	-0.000402987	0.984032	0.0379461	0.0315939
OR4D9	-0.00842286	0.675714	0.0379229	0.0316985
SYT7	-0.0041066	0.838392	0.0379223	0.0317012
VHL	0.00326391	0.871228	0.0379189	0.0317163
UQCR10	0.00350686	0.861736	0.0378961	0.0318193
FOPNL	0.00777704	0.699316	0.0378961	0.0318193
DERA	-0.0156388	0.437318	0.0378955	0.0318221
CCT4	0.0132359	0.510941	0.0378913	0.0318411
KIF11	-0.0105437	0.600517	0.0378904	0.0318448
SLC12A2	0.0318562	0.113534	0.037888	0.0318559
MTMR6	-0.02761	0.170226	0.0378804	0.0318901
SPATA5	-0.0216516	0.282183	0.0378763	0.0319086
CCNI2	-0.00579279	0.77358	0.0378758	0.0319109
AL139316.1	#N/A	#N/A	0.0378641	0.031964
ATL1	-0.0116933	0.561405	0.0378641	0.0319642
RNF217	-0.00290378	0.885332	0.0378607	0.0319795
AC026461.3	#N/A	#N/A	0.0378607	0.0319795
APOOL	0.0249467	0.215294	0.037846	0.032046
TRAC	0.0904396	6.76966e-06	0.0378423	0.0320629
RUVBL1	0.0386519	0.0548173	0.0378257	0.0321386
BOLA2B	0.0131618	0.513309	0.0378246	0.0321435
EVA1B	-0.00215956	0.914589	0.0378132	0.0321955
CHID1	0.0497237	0.0134735	0.0378105	0.032208
LUCAT1	0.004945	0.806	0.0377905	0.032299
PKM	0.0181387	0.367635	0.0377883	0.0323093
YIPF3	0.0505036	0.0120798	0.0377883	0.0323095
MSH5	-0.00649037	0.747195	0.0377708	0.0323893
AL359258.2	-0.00641899	0.749882	0.037764	0.0324204
SYMPK	0.0393886	0.0503535	0.0377616	0.0324316
COQ4	3.43075e-05	0.998641	0.0377586	0.0324454
MRPL35	-0.00758918	0.706238	0.0377472	0.0324978
CGGBP1	0.0268571	0.182181	0.0377423	0.0325202
ESPN	0.0366248	0.0688294	0.0377397	0.0325325
AC027682.2	#N/A	#N/A	0.0377367	0.0325462
YTHDC2	0.0117477	0.559586	0.037732	0.0325677
DRAP1	-0.0069254	0.730887	0.0377288	0.0325826
AL139147.1	-0.00410429	0.838482	0.0377201	0.0326225
SHPRH	-0.00823237	0.682644	0.037713	0.0326555
HDAC5	0.0391036	0.0520429	0.0377021	0.0327059
TMEM97	-0.0124385	0.53673	0.0376939	0.0327437
THRA	-0.00544276	0.786921	0.0376901	0.0327612
RNASEH1-AS1	0.0125598	0.532764	0.0376879	0.0327717
SREBF1	-0.00359797	0.858181	0.0376706	0.0328517
TM9SF4	-0.0199656	0.321358	0.037668	0.0328636
AC147651.4	0.00829536	0.680349	0.0376515	0.0329405
INO80C	0.00146275	0.942088	0.0376488	0.0329531
OPLAH	-0.00406818	0.839884	0.037643	0.0329801
LINC00562	0.102813	3.06103e-07	0.0376412	0.0329882
AKR7A2	0.0233313	0.246505	0.0376372	0.033007
OSGIN2	-0.0205895	0.306467	0.0376211	0.0330819
DTWD1	0.0256493	0.202645	0.037616	0.0331057
CLDND1	0.0352496	0.0799159	0.0376142	0.0331143
YARS2	0.0103518	0.607165	0.0376117	0.0331261
ANAPC15	-0.0078047	0.698299	0.0375997	0.0331822
ERCC5	-0.00370237	0.854112	0.0375844	0.0332539
AC090377.1	-0.0049953	0.804067	0.0375744	0.0333008
MED6	0.0227215	0.259073	0.0375728	0.0333081
PYROXD1	-0.00640229	0.750511	0.0375701	0.0333211
HAUS1	0.013455	0.50397	0.0375618	0.0333601
YWHAH	0.031991	0.112014	0.0375607	0.0333653
C12orf75	0.0185879	0.35589	0.0375469	0.03343
FCER1G	0.0289021	0.151091	0.0375358	0.0334824
RFXANK	0.00441108	0.826594	0.0375284	0.0335175
BTBD9	-0.0202412	0.314724	0.0374942	0.0336793
GJD4	#N/A	#N/A	0.0374782	0.033755
TMEM44-AS1	-0.00691556	0.731254	0.0374748	0.0337711
[truncated: 17,472 more rows]
